# Supplementary material for: Transcriptional regulation reveals potent drought tolerance mechanisms in contrasting genotypes of Cajanus cajan (L.) Millspaugh
Source: BMC Plant Biol. 2025 Oct 2;25:1287. doi: 10.1186/s12870-025-07174-6 (PMC12490149; doi:10.1186/s12870-025-07174-6)
Supplement: Supplementary file 7 — Additional file 7: Table S1- RNA-Seq Read Mapping Summary. Summary of RNA-Seq data for control and treated samples of PA16 and PA992, each in triplicate. The table presents the total number of reads generated and the percentage of uniquely mapped reads aligned to the pigeonpea genome, providing an overview of sequencing quality and mapping efficiency [file 12870_2025_7174_MOESM7_ESM.xlsx]

## Sheet: Overview of raw seq
Tissue	ID	No. of reads (Mn)	%uniquely mapped	Condition
Leaves	A1	15.77	84.06	Control
Leaves	A2	17.03	83.13	Control
Leaves	A3	22.98	83.37	Control
Leaves	16a	23.54	86.86	Treated
Leaves	16b	25.1	89.44	Treated
Leaves	16c	22.4	89.75	Treated
Leaves	B1	12.83	86.77	Control
Leaves	B2	12.71	74.29	Control
Leaves	B3	12.02	87.76	Control
Leaves	992I	24.07	86.52	Treated
Leaves	992II	28.54	84.89	Treated
Leaves	992III	21.69	86.48	Treated
