# Supplementary material for: Transcriptional regulation reveals potent drought tolerance mechanisms in contrasting genotypes of Cajanus cajan (L.) Millspaugh
Source: BMC Plant Biol. 2025 Oct 2;25:1287. doi: 10.1186/s12870-025-07174-6 (PMC12490149; doi:10.1186/s12870-025-07174-6)
Supplement: Supplementary file 8 — Additional file 8: Table S2- Differentially expressed genes in response to drought stress. It contains a mother table, filtered DEGs with p-value ≤ 0.05 & log2fold changes less than -1 and greater than 1, lists of up and down-regulated genes under PA16 and PA992 (PEG vs. ctrl), and PEG and ctrl (PA16 vs. PA992). [file 12870_2025_7174_MOESM8_ESM.xlsx]

## Sheet: Mothertable
locus_id	PA16_peg_vs._PA16_ctrl_log2fc	PA16_ctrl_vs._PA992_ctrl_log2fc	PA16_peg_vs._PA992_peg_log2fc	PA992_peg_vs._PA992_ctrl_log2fc	PA16_peg_vs._PA16_ctrl_q_value	PA16_ctrl_vs._PA992_ctrl_q_value	PA16_peg_vs._PA992_peg_q_value	PA992_peg_vs._PA992_ctrl_q_value	at_locus_id	at_description	os_locus_id	os_description	other_protein_name	other_gene_name	other_organism
C.CAJAN_35494	12.7913	0	-2.89684	11.182	3.68955e-11	1	0.048926	3.87637e-13				Dehydrin	LEA-2-D11 (XERO1)		Glycine max (Soybean) (Glycine hispida)
C.CAJAN_12676	10.4221	-3.26881	-2.38781	9.54114	2.29459e-07	1	0.209724	2.99853e-33	AT5G66780	late embryosis abundant protein [Source:NCBI gene (formerly Entrezgene);Acc:836811]	OS03G0723400	Similar to UFG2.	Dehydrin	TSUD_233850	Trifolium subterraneum (Subterranean clover)
C.CAJAN_23520	10.077	0	-3.1605	13.2375	7.78701e-05	1	0.0413329	2.31127e-48	AT4G33467	NA	OS12G0187800	Conserved hypothetical protein.
C.CAJAN_07296	10.0065	-0.206014	-1.98643	11.7869	9.70804e-10	1	0.288533	2.9818e-68	AT5G52300	CAP160 protein [Source:NCBI gene (formerly Entrezgene);Acc:835306]	OS10G0505900	Conserved hypothetical protein.	Low-temperature-induced 65 kDa protein	KK1_007499	Cajanus cajan (Pigeon pea) (Cajanus indicus)
C.CAJAN_34201	9.89759	1.71491	-3.43035	15.0428	1.05624e-05	1	0.0713407	5.33548e-83	AT2G42000	plant EC metallothionein family protein [Source:NCBI gene (formerly Entrezgene);Acc:818800]	OS10G0542100	Plant EC metallothionein-like protein, family 15 protein.	EC protein isogeny 1	KK1_030131	Cajanus cajan (Pigeon pea) (Cajanus indicus)
C.CAJAN_47705	9.54025	0	9.54025	0	2.97595e-05	1	9.77066e-06	1	AT4G33790	Jojoba acyl CoA reductase-related male sterility protein [Source:NCBI gene (formerly Entrezgene);Acc:829521]	OS08G0557800	Fatty acyl-CoA reductase 4	Fatty acyl-CoA reductase 3	KK1_050260	Cajanus cajan (Pigeon pea) (Cajanus indicus)
C.CAJAN_30928	9.50789	-8.96228	6.82458	-6.27897	6.54798e-07	0.0680247	0.00385741	0.0530426	AT2G38540	lipid transfer protein 1 [Source:NCBI gene (formerly Entrezgene);Acc:818436]	OS11G0116000	Non-protein coding transcript.	Non-specific lipid-transfer protein	KK1_029913	Cajanus cajan (Pigeon pea) (Cajanus indicus)
C.CAJAN_30928	9.50789	-8.96228	6.82458	-6.27897	6.54798e-07	0.0680247	0.00385741	0.0530426	AT2G38540	lipid transfer protein 1 [Source:NCBI gene (formerly Entrezgene);Acc:818436]	OS11G0116000	Similar to Nonspecific lipid-transfer protein 1 (LTP 1) (Major allergen Pru d 3).	Non-specific lipid-transfer protein	KK1_029913	Cajanus cajan (Pigeon pea) (Cajanus indicus)
C.CAJAN_06188	9.0876	-0.298912	-2.20886	10.9976	1.81119e-07	1	0.237641	2.43935e-38	AT2G36640	embryonic cell protein 63 [Source:NCBI gene (formerly Entrezgene);Acc:818236]	OS03G0322900	Late embryogenesis abundant (LEA) protein, Abiotic stress tolerance	Embryonic protein DC-8	KK1_006358	Cajanus cajan (Pigeon pea) (Cajanus indicus)
C.CAJAN_24931	8.91759	0	3.75429	5.1633	3.46628e-38	1	3.80366e-11	1.50431e-12	AT5G14740	carbonic anhydrase 2 [Source:NCBI gene (formerly Entrezgene);Acc:831326]	OS01G0639900	beta-carbonic anhydrase (EC:4.2.1.1), Carbon assimilation, CO<sub>2</sub>-mediated stomatal pore response	Carbonic anhydrase (EC 4.2.1.1) (Carbonate dehydratase)	KK1_025603	Cajanus cajan (Pigeon pea) (Cajanus indicus)
C.CAJAN_37310	8.71593	-2.46083	-3.50473	9.75983	9.73963e-06	1	0.00811676	1.71323e-51	AT1G61070	low-molecular-weight cysteine-rich 66 [Source:NCBI gene (formerly Entrezgene);Acc:842399]			Defensin-like protein	KK1_037674	Cajanus cajan (Pigeon pea) (Cajanus indicus)
C.CAJAN_10424	8.67912	1.53015	-2.6358	12.8451	0.000331936	1	0.174713	1.42437e-48	AT2G33690	Late embryosis abundant protein, group 6 [Source:NCBI gene (formerly Entrezgene);Acc:817934]	OS09G0482300	Group 6 late embryogenesis abundant (LEA) protein, Response to water deficit conditions, ABA response	Late embryogenesis abundant protein	DEO72_LG2g1840	Vigna unguiculata (Cowpea)
C.CAJAN_10424	8.67912	1.53015	-2.6358	12.8451	0.000331936	1	0.174713	1.42437e-48	AT2G33690	Late embryosis abundant protein, group 6 [Source:NCBI gene (formerly Entrezgene);Acc:817934]	OS09G0482300	Late embryogenesis abundant protein, LEA-18 domain containing protein.	Late embryogenesis abundant protein	DEO72_LG2g1840	Vigna unguiculata (Cowpea)
C.CAJAN_14597	8.57795	0	-1.14331	9.72125	6.20129e-06	1	0.720706	1.05815e-34	AT1G52690	Late embryosis abundant protein (LEA) family protein [Source:NCBI gene (formerly Entrezgene);Acc:841701]	OS05G0542500	Similar to Isoform 2 of Late embryogenesis abundant protein, group 3.	Late embryogenesis abundant protein 2	CR513_20332	Mucuna pruriens (Velvet bean) (Dolichos pruriens)
C.CAJAN_14597	8.57795	0	-1.14331	9.72125	6.20129e-06	1	0.720706	1.05815e-34	AT1G52690	Late embryosis abundant protein (LEA) family protein [Source:NCBI gene (formerly Entrezgene);Acc:841701]	OS05G0542500	Late embryogenesis abundant (LEA) protein, Drought and salt stress response	Late embryogenesis abundant protein 2	CR513_20332	Mucuna pruriens (Velvet bean) (Dolichos pruriens)
C.CAJAN_35313	8.5372	-5.56927	-3.10465	6.07259	0.00406008	1	0.00951044	3.13234e-08	AT1G07490	ROTUNDIFOLIA like 3 [Source:NCBI gene (formerly Entrezgene);Acc:837263]	OS09G0306566	Hypothetical conserved gene.	DVL family protein	MtrunA17_Chr2g0322581	Medicago truncatula (Barrel medic) (Medicago tribuloides)
C.CAJAN_25063	8.48527	-0.916358	-2.22333	9.79224	1.1232e-07	1	0.0922706	2.8012e-44	AT2G47770	TSPO(outer membrane tryptophan-rich sensory protein)-like protein [Source:NCBI gene (formerly Entrezgene);Acc:819389]			Translocator protein-like	D0Y65_007820 glysoja_039708	Glycine soja (Wild soybean)
C.CAJAN_09556	8.47446	0	-2.92065	11.3951	4.90665e-06	1	0.0733775	1.23894e-61	AT5G06760	Late Embryosis Abundant 4-5 [Source:NCBI gene (formerly Entrezgene);Acc:830565]			18 kDa seed maturation protein	KK1_009824	Cajanus cajan (Pigeon pea) (Cajanus indicus)
C.CAJAN_08402	8.4062	-4.03183	-1.07012	5.44449	1.43092e-15	1	0.132117	0.000202182	AT3G10920	manganese superoxide dismutase 1 [Source:NCBI gene (formerly Entrezgene);Acc:820263]	OS05G0323900	Manganese superoxide dismutase, Heat-stress tolerance	superoxide dismutase (EC 1.15.1.1)	KK1_008649	Cajanus cajan (Pigeon pea) (Cajanus indicus)
C.CAJAN_09914	8.32628	-1.63384	-2.52623	9.21867	9.51825e-07	1	0.10101	3.29773e-40	AT2G36640	embryonic cell protein 63 [Source:NCBI gene (formerly Entrezgene);Acc:818236]	OS03G0322900	Late embryogenesis abundant (LEA) protein, Abiotic stress tolerance	Embryonic protein DC-8	KK1_010198	Cajanus cajan (Pigeon pea) (Cajanus indicus)
C.CAJAN_35116	8.23679	0	-3.15272	11.3895	5.81136e-05	1	0.120819	1.93426e-63	AT5G01300	PEBP (phosphatidylethanolamine-binding protein) family protein [Source:NCBI gene (formerly Entrezgene);Acc:830983]	OS05G0468800	Phosphatidylethanolamine-binding protein PEBP domain containing protein.	UPF0098 protein MTH-273	KK1_036816	Cajanus cajan (Pigeon pea) (Cajanus indicus)
C.CAJAN_05970	8.17019	0	-3.36279	11.533	0.0301799	1	0.0112601	7.77014e-18	AT5G55980	serine-rich protein-like protein [Source:NCBI gene (formerly Entrezgene);Acc:835696]	OS03G0322200	Similar to serine-rich protein-related.	Farnesyl diphosphate synthase 2	F3Y22_tig00117056pilonHSYRG01009	Hibiscus syriacus (Rose of Sharon)
C.CAJAN_31949	8.07821	-9.64396	7.75199	-9.31773	2.80858e-06	0.00936073	5.71642e-05	0.000404413	AT2G42840	protodermal factor 1 [Source:NCBI gene (formerly Entrezgene);Acc:818884]	OS01G0726700	Conserved hypothetical protein.	Protodermal factor 1	KK1_030701	Cajanus cajan (Pigeon pea) (Cajanus indicus)
C.CAJAN_33139	7.97878	0	-2.08377	10.0626	8.13555e-05	1	0.406227	1.6965e-34	AT5G20230	blue-copper-binding protein [Source:NCBI gene (formerly Entrezgene);Acc:832145]	OS03G0807500	Cupredoxin domain containing protein.	Cucumber peeling cupredoxin	KK1_035391	Cajanus cajan (Pigeon pea) (Cajanus indicus)
C.CAJAN_47159	7.94313	-3.83146	2.65616	1.45551	6.77449e-25	1	0.0128884	0.634162	AT5G23960	terpene synthase 21 [Source:NCBI gene (formerly Entrezgene);Acc:832461]	OS08G0139700	(E)-&beta;-caryophyllene synthase, Sesquiterpene synthase, Indirect defense response, Production of volatile chemicals attractive to wasps, a main egg parasitoid of rice planthoppers	(+)-delta-cadinene synthase isozyme A (EC 4.2.3.11)	KK1_044533	Cajanus cajan (Pigeon pea) (Cajanus indicus)
C.CAJAN_47159	7.94313	-3.83146	2.65616	1.45551	6.77449e-25	1	0.0128884	0.634162	AT5G23960	terpene synthase 21 [Source:NCBI gene (formerly Entrezgene);Acc:832461]	OS08G0139700	Similar to terpene synthase 6.	(+)-delta-cadinene synthase isozyme A (EC 4.2.3.11)	KK1_044533	Cajanus cajan (Pigeon pea) (Cajanus indicus)
C.CAJAN_28622	7.91154	-0.355236	-2.11345	9.66975	2.42829e-07	1	0.0888905	4.44664e-34	AT5G50720	HVA22 homologue E [Source:NCBI gene (formerly Entrezgene);Acc:835144]	OS11G0498600	Similar to HVA22 protein.	HVA22-like protein	KK1_028563	Cajanus cajan (Pigeon pea) (Cajanus indicus)
C.CAJAN_45286	7.83716	-3.01539	2.76745	2.05431	8.07622e-21	1	0.00916057	0.271042	AT5G13930	Chalcone and stilbene synthase family protein [Source:NCBI gene (formerly Entrezgene);Acc:831241]	OS11G0530600	Chalcone synthase, Sakuranetin biosynthesis under UV stress conditions	chalcone synthase (EC 2.3.1.74)	KK1_045249	Cajanus cajan (Pigeon pea) (Cajanus indicus)
C.CAJAN_10278	7.63015	-0.0583155	-2.51967	10.0915	1.77103e-05	1	0.0928432	9.30199e-61	AT1G56600	galactinol synthase 2 [Source:NCBI gene (formerly Entrezgene);Acc:842114]	OS03G0316200	Galactinol synthase	Hexosyltransferase (EC 2.4.1.-)	KK1_010574	Cajanus cajan (Pigeon pea) (Cajanus indicus)
C.CAJAN_45355	7.61768	-1.16957	-1.90674	8.35485	7.35295e-12	1	0.0698037	1.0611e-34	AT5G06760	Late Embryosis Abundant 4-5 [Source:NCBI gene (formerly Entrezgene);Acc:830565]	OS08G0327700	Late embryogenesis abundant (LEA) group 1 family protein.	18 kDa seed maturation protein	KK1_042650	Cajanus cajan (Pigeon pea) (Cajanus indicus)
C.CAJAN_40987	7.55611	-3.33151	1.61995	2.60464	2.65953e-13	1	0.336752	0.182941	AT1G24020	MLP-like protein 423 [Source:NCBI gene (formerly Entrezgene);Acc:839014]	OS03G0300400	Jasmonate inducible pathogenesis-related class 10 protein, Self-defense against biotic and abiotic stresses	Major pollen allergen Bet v 1-C	KK1_040106	Cajanus cajan (Pigeon pea) (Cajanus indicus)
C.CAJAN_41501	7.55271	0	-2.73223	10.2849	0.0031882	1	0.0565699	9.55251e-21	AT2G21820	seed maturation protein [Source:NCBI gene (formerly Entrezgene);Acc:816718]	OS08G0385000	Similar to seed maturation protein PM41.	Seed maturation protein PM41	KK1_045312	Cajanus cajan (Pigeon pea) (Cajanus indicus)
C.CAJAN_27509	7.49443	-0.914215	0.0807033	6.49951	2.83429e-34	1	1	8.20776e-21	AT5G54160	O-methyltransferase 1 [Source:NCBI gene (formerly Entrezgene);Acc:835504]	OS12G0441300	Acetyl-serotonin methyltransferase, Target of miR1846e	3'-hydroxy-N-methyl-(S)-coclaurine 4'-O-methyltransferase	KK1_031452	Cajanus cajan (Pigeon pea) (Cajanus indicus)
C.CAJAN_19559	7.47927	0	-2.73857	10.2178	0.0037921	1	0.0474649	2.63439e-13	AT3G03341	cold-regulated protein [Source:NCBI gene (formerly Entrezgene);Acc:6240770]	OS01G0644200	Stress associated little protein 1, Small and plant-specific membrane protein, Salt tolerance	Little protein 1	KK1_020132	Cajanus cajan (Pigeon pea) (Cajanus indicus)
C.CAJAN_24675	7.43958	0	0.111221	7.32836	1.31094e-06	1	1	2.13408e-16	AT1G04560	AWPM-19-like family protein [Source:NCBI gene (formerly Entrezgene);Acc:839491]	OS07G0422100	AWPM-19-like family protein.	Membrane protein PM19L	KK1_025038	Cajanus cajan (Pigeon pea) (Cajanus indicus)
C.CAJAN_03928	7.32974	0	-1.93551	9.26525	1.33877e-07	1	0.307311	5.56569e-40	AT3G53040	late embryosis abundant protein, putative / LEA protein [Source:NCBI gene (formerly Entrezgene);Acc:824470]			Embryonic protein DC-8	KK1_004021	Cajanus cajan (Pigeon pea) (Cajanus indicus)
C.CAJAN_27295	7.3278	2.17424	5.26213	4.23991	1.59534e-08	1	7.79029e-07	6.23256e-05	AT5G24090	chitinase A [Source:NCBI gene (formerly Entrezgene);Acc:832474]	OS01G0660200	Acidic class III chitinase OsChib3a precursor (Chitinase) (EC 3.2.1.14).	Acidic endochitinase	KK1_027655	Cajanus cajan (Pigeon pea) (Cajanus indicus)
C.CAJAN_42331	7.2715	-1.52387	3.87776	1.86987	2.25884e-19	1	0.00388846	0.40424	AT5G23960	terpene synthase 21 [Source:NCBI gene (formerly Entrezgene);Acc:832461]	OS08G0139700	Similar to terpene synthase 6.	(+)-delta-cadinene synthase isozyme XC14	KK1_044773	Cajanus cajan (Pigeon pea) (Cajanus indicus)
C.CAJAN_42331	7.2715	-1.52387	3.87776	1.86987	2.25884e-19	1	0.00388846	0.40424	AT5G23960	terpene synthase 21 [Source:NCBI gene (formerly Entrezgene);Acc:832461]	OS08G0139700	(E)-&beta;-caryophyllene synthase, Sesquiterpene synthase, Indirect defense response, Production of volatile chemicals attractive to wasps, a main egg parasitoid of rice planthoppers	(+)-delta-cadinene synthase isozyme XC14	KK1_044773	Cajanus cajan (Pigeon pea) (Cajanus indicus)
C.CAJAN_09948	7.25739	-3.9655	-0.461875	3.75377	8.38099e-11	1	0.386685	0.0344926	AT2G36760	UDP-glucosyl transferase 73C2 [Source:NCBI gene (formerly Entrezgene);Acc:818248]	OS01G0176200	UDP-glucuronosyl/UDP-glucosyltransferase family protein.	Secreted protein	Ahy_B10g105524	Arachis hypogaea (Peanut)
C.CAJAN_09948	7.25739	-3.9655	-0.461875	3.75377	8.38099e-11	1	0.386685	0.0344926	AT2G36760	UDP-glucosyl transferase 73C2 [Source:NCBI gene (formerly Entrezgene);Acc:818248]	OS01G0176200	UDP-glucuronosyl/UDP-glucosyltransferase family protein.	Secreted protein	Ahy_B10g105524	Arachis hypogaea (Peanut)
C.CAJAN_31027	7.24367	-5.03781	1.99197	0.213892	2.92474e-07	1	0.206237	1	AT2G18950	homogentisate phytyltransferase 1 [Source:NCBI gene (formerly Entrezgene);Acc:816412]	OS06G0658900	Homogentisate phytyltransferase (HPT), Tocopherol (vitamin E) biosynthesis, Plant development, Cold tolerance	Homogentisate phytyltransferase 1, chloroplastic-like	LOC106755189	Vigna radiata var. radiata (Mung bean) (Phaseolus aureus)
C.CAJAN_17045	7.14561	-2.05365	-2.1433	7.23525	0.000180691	1	0.00903207	3.15756e-12	AT4G10265	Wound-responsive family protein [Source:NCBI gene (formerly Entrezgene);Acc:826618]			RNase H type-1 domain-containing protein	KK1_017550	Cajanus cajan (Pigeon pea) (Cajanus indicus)
C.CAJAN_34081	7.12878	-3.20834	0.697177	3.22326	3.4557e-15	1	1	0.0473394	AT3G51590	lipid transfer protein 12 [Source:NCBI gene (formerly Entrezgene);Acc:824322]	OS12G0115000	Lipid transfer protein Class I, Lipid transfer protein b1	Non-specific lipid-transfer protein	KK1_032953	Cajanus cajan (Pigeon pea) (Cajanus indicus)
C.CAJAN_26192	7.0978	-0.63274	2.35445	4.11061	2.40591e-07	1	0.240797	0.0229697	AT2G26695	Ran BP2/NZF zinc finger-like superfamily protein [Source:NCBI gene (formerly Entrezgene);Acc:2745562]	OS06G0141200	Putative zinc finger protein, Negative regulation of salt stress response	RanBP2-type domain-containing protein	KK1_027045	Cajanus cajan (Pigeon pea) (Cajanus indicus)
C.CAJAN_14457	7.08958	-1.05991	-1.29212	7.32178	2.24426e-07	1	0.576082	1.30929e-14	AT2G39060	Nodulin MtN3 family protein [Source:NCBI gene (formerly Entrezgene);Acc:818492]	OS02G0513100	Clade III SWEET transporter, Sucrose transporter, Regulation of sucrose transport in response to drought and salt stress, TAL effector-mediated susceptibility to bacterial pathogen	Bidirectional sugar transporter SWEET	KK1_014887	Cajanus cajan (Pigeon pea) (Cajanus indicus)
C.CAJAN_42438	7.05161	-4.2345	-2.49967	5.31678	1.45547e-05	1	0.0987058	7.13671e-06	AT5G20230	blue-copper-binding protein [Source:NCBI gene (formerly Entrezgene);Acc:832145]	OS08G0482600	Cupredoxin domain containing protein.	Blue copper protein	KK1_043152	Cajanus cajan (Pigeon pea) (Cajanus indicus)
C.CAJAN_26523	7.03809	-2.90057	2.74952	1.388	1.41256e-08	1	0.0138445	0.70086	AT1G51990	O-methyltransferase family protein [Source:NCBI gene (formerly Entrezgene);Acc:841628]	OS08G0290700	Winged helix repressor DNA-binding domain containing protein.	Eugenol O-methyltransferase (EC 2.1.1.76)	KK1_027867	Cajanus cajan (Pigeon pea) (Cajanus indicus)
C.CAJAN_12649	7.03288	0	-1.82588	8.85876	1.3156e-05	1	0.52495	1.01872e-51	AT2G18540	RmlC-like cupins superfamily protein [Source:NCBI gene (formerly Entrezgene);Acc:816369]	OS03G0197300	Homologue of FLOC1 (FLO2-interacting cupin domain protein 1)	Vicilin-like antimicrobial peptides 2-2	KK1_013038	Cajanus cajan (Pigeon pea) (Cajanus indicus)
C.CAJAN_34751	6.98992	-2.82019	2.88546	1.28428	3.92863e-17	1	0.0170815	0.734757	AT5G23960	terpene synthase 21 [Source:NCBI gene (formerly Entrezgene);Acc:832461]	OS08G0139700	(E)-&beta;-caryophyllene synthase, Sesquiterpene synthase, Indirect defense response, Production of volatile chemicals attractive to wasps, a main egg parasitoid of rice planthoppers	(+)-delta-cadinene synthase isozyme C2	KK1_041584	Cajanus cajan (Pigeon pea) (Cajanus indicus)
C.CAJAN_34751	6.98992	-2.82019	2.88546	1.28428	3.92863e-17	1	0.0170815	0.734757	AT5G23960	terpene synthase 21 [Source:NCBI gene (formerly Entrezgene);Acc:832461]	OS08G0139700	Similar to terpene synthase 6.	(+)-delta-cadinene synthase isozyme C2	KK1_041584	Cajanus cajan (Pigeon pea) (Cajanus indicus)
C.CAJAN_36241	6.89575	0	-1.93799	8.83374	0.0692041	1	0.445437	2.8452e-09	AT2G21490	dehydrin LEA [Source:NCBI gene (formerly Entrezgene);Acc:816688]			Uncharacterized protein	KK1_036920	Cajanus cajan (Pigeon pea) (Cajanus indicus)
C.CAJAN_35311	6.8665	-5.34123	5.21911	-3.69383	0.00015815	0.949445	0.00356579	0.166215	AT5G16980	Zinc-binding dehydrogenase family protein [Source:NCBI gene (formerly Entrezgene);Acc:831561]	OS01G0891300	Similar to Allyl alcohol dehydrogenase.	Zinc-type alcohol dehydrogenase-like protein PB24D3.08c	KK1_034731	Cajanus cajan (Pigeon pea) (Cajanus indicus)
C.CAJAN_35311	6.8665	-5.34123	5.21911	-3.69383	0.00015815	0.949445	0.00356579	0.166215	AT5G16980	Zinc-binding dehydrogenase family protein [Source:NCBI gene (formerly Entrezgene);Acc:831561]	OS01G0891300	Similar to Allyl alcohol dehydrogenase.	Zinc-type alcohol dehydrogenase-like protein PB24D3.08c	KK1_034731	Cajanus cajan (Pigeon pea) (Cajanus indicus)
C.CAJAN_05839	6.84294	-6.63267	6.03064	-5.82038	0.000594363	0.522489	0.000395525	0.0246195	AT2G42840	protodermal factor 1 [Source:NCBI gene (formerly Entrezgene);Acc:818884]	OS01G0726700	Conserved hypothetical protein.	Protodermal factor 1	D0Y65_005382	Glycine soja (Wild soybean)
C.CAJAN_34137	6.78945	-3.64794	2.03069	1.11081	2.38121e-19	1	0.104817	0.940797	AT1G10360	glutathione S-transferase TAU 18 [Source:NCBI gene (formerly Entrezgene);Acc:837575]	OS10G0530900	Similar to Glutathione S-transferase GST 30 (EC 2.5.1.18).	glutathione transferase (EC 2.5.1.18)	KK1_035570	Cajanus cajan (Pigeon pea) (Cajanus indicus)
C.CAJAN_34137	6.78945	-3.64794	2.03069	1.11081	2.38121e-19	1	0.104817	0.940797	AT1G10360	glutathione S-transferase TAU 18 [Source:NCBI gene (formerly Entrezgene);Acc:837575]	OS10G0530900	Similar to cDNA clone:006-203-F02, full insert sequence.	glutathione transferase (EC 2.5.1.18)	KK1_035570	Cajanus cajan (Pigeon pea) (Cajanus indicus)
C.CAJAN_00290	6.73582	2.49464	3.62434	5.60612	0.000341542	1	0.00493888	3.92471e-05	AT4G25150	HAD superfamily, subfamily IIIB acid phosphatase [Source:NCBI gene (formerly Entrezgene);Acc:828618]	OS06G0139800	Similar to Acid phosphatase (EC 3.1.3.2) 1 allozyme 1.	Stem 28 kDa glycoprotein	KK1_000299	Cajanus cajan (Pigeon pea) (Cajanus indicus)
C.CAJAN_06147	6.67391	-3.30247	4.3226	-0.951169	3.34933e-10	1	1.63688e-09	1	AT1G74670	Gibberellin-regulated family protein [Source:NCBI gene (formerly Entrezgene);Acc:843806]	OS09G0414900	Similar to GASA5-like protein (Fragment).	Protein GAST1	KK1_006316	Cajanus cajan (Pigeon pea) (Cajanus indicus)
C.CAJAN_37965	6.61379	0	0.175845	6.43795	0.00608438	1	1	0.00302229	AT1G52855	NA	OS07G0564200	Conserved hypothetical protein.	Zinc-ribbon 15 domain-containing protein	KK1_038723	Cajanus cajan (Pigeon pea) (Cajanus indicus)
C.CAJAN_46048	6.59262	-3.77513	2.02799	0.789498	6.90224e-09	1	0.282428	1	AT1G24020	MLP-like protein 423 [Source:NCBI gene (formerly Entrezgene);Acc:839014]			Bet v I/Major latex protein domain-containing protein	KK1_047605 KK1_049691	Cajanus cajan (Pigeon pea) (Cajanus indicus)
C.CAJAN_48292	6.59262	-3.77513	2.02799	0.789498	6.90224e-09	1	0.282428	1	AT1G24020	MLP-like protein 423 [Source:NCBI gene (formerly Entrezgene);Acc:839014]			Bet v I/Major latex protein domain-containing protein	KK1_047605 KK1_049691	Cajanus cajan (Pigeon pea) (Cajanus indicus)
C.CAJAN_09854	6.57988	-0.863842	3.20244	2.5136	1.07219e-07	1	0.0153785	0.264057	AT3G09870	SAUR-like auxin-responsive protein family [Source:NCBI gene (formerly Entrezgene);Acc:820145]	OS10G0510500	Small Auxin Up RNA (SAUR) family protein, Regulation of flowering time and heading date	Auxin-induced protein 6B	KK1_010136	Cajanus cajan (Pigeon pea) (Cajanus indicus)
C.CAJAN_21686	6.53849	-0.511129	-3.17836	9.20572	0.000139214	1	0.0394637	1.69926e-30	AT3G51680	NAD(P)-binding Rossmann-fold superfamily protein [Source:NCBI gene (formerly Entrezgene);Acc:824331]	OS04G0405300	Similar to Stem secoisolariciresinol dehydrogenase (Fragment).	Momilactone A synthase	KK1_022329	Cajanus cajan (Pigeon pea) (Cajanus indicus)
C.CAJAN_46957	6.53559	-3.50446	6.53559	-3.50446	0.0253262	1	0.0127093	1	AT5G18430	GDSL-like Lipase/Acylhydrolase superfamily protein [Source:NCBI gene (formerly Entrezgene);Acc:831961]	OS08G0565900	Lipase, GDSL domain containing protein.	GDSL esterase/lipase At5g33370 family	KK1_035883 KK1_035890	Cajanus cajan (Pigeon pea) (Cajanus indicus)
C.CAJAN_31031	6.50545	-3.77828	1.88518	0.841997	3.76935e-10	1	0.328168	1	AT2G18950	homogentisate phytyltransferase 1 [Source:NCBI gene (formerly Entrezgene);Acc:816412]	OS06G0658900	Homogentisate phytyltransferase (HPT), Tocopherol (vitamin E) biosynthesis, Plant development, Cold tolerance	Probable homogentisate phytyltransferase 1, chloroplastic isoform X4	LOC113868741	Abrus precatorius (Indian licorice) (Glycine abrus)
C.CAJAN_01820	6.50089	0	-1.92762	8.42851	0.000137052	1	0.201216	1.76654e-27	AT3G18570	Oleosin family protein [Source:NCBI gene (formerly Entrezgene);Acc:821388]	OS05G0576700	Oleosin family protein.	Oleosin 16 kDa	KK1_001867	Cajanus cajan (Pigeon pea) (Cajanus indicus)
C.CAJAN_35908	6.49798	-3.31421	2.14754	1.03624	1.1003e-24	1	0.0140408	0.839804	AT4G15560	Deoxyxylulose-5-phosphate synthase [Source:NCBI gene (formerly Entrezgene);Acc:827230]	OS07G0190000	1-deoxy-D-xylulose-5-phosphate synthase, Methylerythritol phosphate (MEP) pathway protein, Diterpenoid phytoalexin biosynthesis	1-deoxy-D-xylulose-5-phosphate synthase (EC 2.2.1.7)	KK1_037235	Cajanus cajan (Pigeon pea) (Cajanus indicus)
C.CAJAN_23988	6.45714	-6.43466	2.52629	-2.50381	0.0147318	1	0.264236	0.53881	AT2G20875	epidermal patterning factor 1 [Source:NCBI gene (formerly Entrezgene);Acc:816621]	OS04G0637300	Regulation of leaf stomatal development and patterning, Development of root cortical aerenchyma	Epidermal patterning factor-like protein	KK1_024791	Cajanus cajan (Pigeon pea) (Cajanus indicus)
C.CAJAN_07293	6.38297	3.26554	3.35998	6.28853	0.000387752	1	2.72304e-09	1.13607e-09	AT5G10530	Concanavalin A-like lectin protein kinase family protein [Source:NCBI gene (formerly Entrezgene);Acc:830918]	OS01G0779300	Concanavalin A-like lectin/glucanase, subgroup domain containing protein.	Agglutinin-1	KK1_007496	Cajanus cajan (Pigeon pea) (Cajanus indicus)
C.CAJAN_19174	6.36754	-1.34052	-2.13129	7.15831	4.30916e-13	1	0.00044792	2.162e-31	AT1G78380	glutathione S-transferase TAU 19 [Source:NCBI gene (formerly Entrezgene);Acc:844174]	OS09G0367700	Tau class glutathione S-transferase, Tolerance against sheath blight disease	Glutathione S-transferase (EC 2.5.1.18)	KK1_019730	Cajanus cajan (Pigeon pea) (Cajanus indicus)
C.CAJAN_43976	6.34015	-3.02431	5.04761	-1.73178	0.000413029	1	0.000522124	1	AT1G75750	GAST1 protein homolog 1 [Source:NCBI gene (formerly Entrezgene);Acc:843908]	OS05G0432200	Similar to Gibberellin-regulated protein 2 precursor.	Snakin-2	KK1_038251	Cajanus cajan (Pigeon pea) (Cajanus indicus)
C.CAJAN_28064	6.33373	-1.50097	6.96941	-2.13664	7.54046e-09	1	1.67524e-21	0.39051	AT2G14580	basic pathosis-related protein 1 [Source:NCBI gene (formerly Entrezgene);Acc:815945]	OS07G0129200	Pathogenesis-related 1a protein, Regulation of abiotic stress responses	SCP domain-containing protein	KK1_029843	Cajanus cajan (Pigeon pea) (Cajanus indicus)
C.CAJAN_04329	6.28996	-3.28023	1.55018	1.45956	1.56315e-09	1	0.420073	0.724368	AT1G24020	MLP-like protein 423 [Source:NCBI gene (formerly Entrezgene);Acc:839014]	OS03G0300400	Jasmonate inducible pathogenesis-related class 10 protein, Self-defense against biotic and abiotic stresses	Major pollen allergen Bet v 1-C	KK1_004434	Cajanus cajan (Pigeon pea) (Cajanus indicus)
C.CAJAN_46720	6.27909	-5.41117	6.27909	-5.41117	0.0518942	1	0.0239425	0.470322	AT1G34245	Putative membrane lipoprotein [Source:NCBI gene (formerly Entrezgene);Acc:840324]	OS04G0637300	Regulation of leaf stomatal development and patterning, Development of root cortical aerenchyma	Epidermal patterning factor-like protein	KK1_048173	Cajanus cajan (Pigeon pea) (Cajanus indicus)
C.CAJAN_21687	6.24185	-0.276926	-3.12206	9.08698	3.4735e-05	1	0.0187164	6.0065e-28	AT3G26770	NAD(P)-binding Rossmann-fold superfamily protein [Source:NCBI gene (formerly Entrezgene);Acc:822290]	OS04G0405300	Similar to Stem secoisolariciresinol dehydrogenase (Fragment).	TLDc domain-containing protein	CXB51_022609	Gossypium anomalum
C.CAJAN_31323	6.22649	-0.0454785	-2.16254	8.34355	2.73808e-05	1	0.16456	4.1238e-35	AT4G21020	Late embryosis abundant protein (LEA) family protein [Source:NCBI gene (formerly Entrezgene);Acc:827849]	OS04G0610600	Similar to Cor14b protein precursor.	LOW QUALITY PROTEIN: uncharacterized protein ECU03_1610-like	LOC113853015	Abrus precatorius (Indian licorice) (Glycine abrus)
C.CAJAN_21694	6.20764	0	1.10555	5.10209	4.23688e-05	1	0.845023	0.00926243	AT3G26770	NAD(P)-binding Rossmann-fold superfamily protein [Source:NCBI gene (formerly Entrezgene);Acc:822290]	OS04G0179200	Similar to Stem secoisolariciresinol dehydrogenase (Fragment).	Transmembrane protein		Medicago truncatula (Barrel medic) (Medicago tribuloides)
C.CAJAN_34040	6.16068	-1.1056	-3.6054	8.66048	3.8278e-05	1	0.00264077	1.99287e-49	AT2G31980	PHYTOCYSTATIN 2 [Source:NCBI gene (formerly Entrezgene);Acc:817757]	OS04G0350100	Proteinase inhibitor I25, cystatin domain containing protein.	Cysteine proteinase inhibitor 10	KK1_040457	Cajanus cajan (Pigeon pea) (Cajanus indicus)
C.CAJAN_22048	6.10976	-0.479731	-1.50017	7.1302	0.000465438	1	0.433932	2.50251e-35	AT1G07985	Expressed protein [Source:NCBI gene (formerly Entrezgene);Acc:2745747]	OS03G0623100	Conserved hypothetical protein.	BTB/POZ domain-containing protein	D0Y65_031265	Glycine soja (Wild soybean)
C.CAJAN_36281	6.10535	-1.11027	-1.68468	6.67976	1.17989e-07	1	0.101487	1.27849e-30	AT2G23910	NAD(P)-binding Rossmann-fold superfamily protein [Source:NCBI gene (formerly Entrezgene);Acc:816923]	OS10G0576900	NAD(P)-binding domain containing protein.	NAD(P)-binding domain-containing protein	KK1_040025	Cajanus cajan (Pigeon pea) (Cajanus indicus)
C.CAJAN_01434	6.05739	0.294132	-1.83121	8.18273	0.000319087	1	0.0717425	2.09009e-15	AT3G22500	Seed maturation protein [Source:NCBI gene (formerly Entrezgene);Acc:821821]			SMP domain-containing protein	KK1_001468	Cajanus cajan (Pigeon pea) (Cajanus indicus)
C.CAJAN_41225	6.03435	-2.70572	1.10408	2.22455	3.0616e-11	1	0.72307	0.257145	AT5G23960	terpene synthase 21 [Source:NCBI gene (formerly Entrezgene);Acc:832461]	OS08G0168000	Terpene synthase, Resistance to aphids (Rhopalosiphum padi)	(+)-delta-cadinene synthase isozyme A	KK1_043035	Cajanus cajan (Pigeon pea) (Cajanus indicus)
C.CAJAN_03564	6.02568	-0.723164	4.29749	1.00503	4.95019e-14	1	0.000136586	0.666645	AT5G23960	terpene synthase 21 [Source:NCBI gene (formerly Entrezgene);Acc:832461]	OS08G0139700	Similar to terpene synthase 6.	(+)-delta-cadinene synthase isozyme A	KK1_003643	Cajanus cajan (Pigeon pea) (Cajanus indicus)
C.CAJAN_03564	6.02568	-0.723164	4.29749	1.00503	4.95019e-14	1	0.000136586	0.666645	AT5G23960	terpene synthase 21 [Source:NCBI gene (formerly Entrezgene);Acc:832461]	OS08G0139700	(E)-&beta;-caryophyllene synthase, Sesquiterpene synthase, Indirect defense response, Production of volatile chemicals attractive to wasps, a main egg parasitoid of rice planthoppers	(+)-delta-cadinene synthase isozyme A	KK1_003643	Cajanus cajan (Pigeon pea) (Cajanus indicus)
C.CAJAN_28231	6.00585	-3.71072	4.4458	-2.15067	1.832e-06	0.382782	0.0158046	0.603946	AT1G04220	3-ketoacyl-CoA synthase 2 [Source:NCBI gene (formerly Entrezgene);Acc:839578]	OS06G0598800	&beta;-ketoacyl CoA synthase, Biosynthesis of cuticular waxes on rice leaf	3-ketoacyl-CoA synthase (EC 2.3.1.-)	KK1_028490	Cajanus cajan (Pigeon pea) (Cajanus indicus)
C.CAJAN_29209	5.97199	0	-1.95522	7.92721	0.0106327	1	0.275541	3.28828e-13	AT2G40170	Stress induced protein [Source:NCBI gene (formerly Entrezgene);Acc:818608]	OS05G0349800	Group I late embryogenesis abundant (LEA) protein, Positive regulation of drought tolerance	EMB-1 protein	KK1_029192	Cajanus cajan (Pigeon pea) (Cajanus indicus)
C.CAJAN_29209	5.97199	0	-1.95522	7.92721	0.0106327	1	0.275541	3.28828e-13	AT2G40170	Stress induced protein [Source:NCBI gene (formerly Entrezgene);Acc:818608]	OS05G0349800	Similar to Embryonic abundant protein 1.	EMB-1 protein	KK1_029192	Cajanus cajan (Pigeon pea) (Cajanus indicus)
C.CAJAN_42614	5.95903	-2.81785	-3.06641	6.20759	2.1542e-06	0.121327	0.00346418	2.84861e-28	AT3G53980	Bifunctional inhibitor/lipid-transfer protein/seed storage 2S albumin superfamily protein [Source:NCBI gene (formerly Entrezgene);Acc:824565]	OS01G0849000	Hypothetical protein.	Bifunctional inhibitor/plant lipid transfer protein/seed storage helical domain-containing protein	KK1_045522 KK1_045526	Cajanus cajan (Pigeon pea) (Cajanus indicus)
C.CAJAN_42618	5.95903	-2.81785	-3.06641	6.20759	2.1542e-06	0.121327	0.00346418	2.84861e-28	AT3G53980	Bifunctional inhibitor/lipid-transfer protein/seed storage 2S albumin superfamily protein [Source:NCBI gene (formerly Entrezgene);Acc:824565]	OS01G0849000	Hypothetical protein.	Bifunctional inhibitor/plant lipid transfer protein/seed storage helical domain-containing protein	KK1_045522 KK1_045526	Cajanus cajan (Pigeon pea) (Cajanus indicus)
C.CAJAN_14474	5.95703	-2.09958	3.09879	0.758665	9.74281e-25	1	0.00181389	0.986222	AT1G67090	ribulose bisphosphate carboxylase small chain 1A [Source:NCBI gene (formerly Entrezgene);Acc:843029]	OS12G0291400	Similar to Petunia ribulose 1, 5-bisphosphate carboxylase small subunit mRNA (clone pSSU 51), partial cds. (Fragment).	Ribulose bisphosphate carboxylase small subunit, chloroplastic (RuBisCO small subunit)	RBCS KK1_014904	Cajanus cajan (Pigeon pea) (Cajanus indicus)
C.CAJAN_00207	5.92812	0.391918	-1.60008	7.92011	6.64168e-07	1	0.156956	1.17419e-28	AT1G52565	cytochrome P450 family protein [Source:NCBI gene (formerly Entrezgene);Acc:841688]
C.CAJAN_17695	5.92476	-2.45916	4.94766	-1.48205	4.98924e-24	1	4.45211e-13	0.715888	AT3G22400	PLAT/LH2 domain-containing lipoxygenase family protein [Source:NCBI gene (formerly Entrezgene);Acc:821808]	OS03G0700700	Similar to Lipoxygenase.	Lipoxygenase (EC 1.13.11.-)	KK1_018218	Cajanus cajan (Pigeon pea) (Cajanus indicus)
C.CAJAN_17695	5.92476	-2.45916	4.94766	-1.48205	4.98924e-24	1	4.45211e-13	0.715888	AT3G22400	PLAT/LH2 domain-containing lipoxygenase family protein [Source:NCBI gene (formerly Entrezgene);Acc:821808]	OS03G0700700	Similar to Lipoxygenase.	Lipoxygenase (EC 1.13.11.-)	KK1_018218	Cajanus cajan (Pigeon pea) (Cajanus indicus)
C.CAJAN_17695	5.92476	-2.45916	4.94766	-1.48205	4.98924e-24	1	4.45211e-13	0.715888	AT3G22400	PLAT/LH2 domain-containing lipoxygenase family protein [Source:NCBI gene (formerly Entrezgene);Acc:821808]	OS03G0700700	Lipoxygenase, Tolerance to wounding and BPH attack	Lipoxygenase (EC 1.13.11.-)	KK1_018218	Cajanus cajan (Pigeon pea) (Cajanus indicus)
C.CAJAN_17695	5.92476	-2.45916	4.94766	-1.48205	4.98924e-24	1	4.45211e-13	0.715888	AT3G22400	PLAT/LH2 domain-containing lipoxygenase family protein [Source:NCBI gene (formerly Entrezgene);Acc:821808]	OS03G0700700	Similar to Lipoxygenase.	Lipoxygenase (EC 1.13.11.-)	KK1_018218	Cajanus cajan (Pigeon pea) (Cajanus indicus)
C.CAJAN_11771	5.91504	-1.41948	3.78188	0.713681	3.69314e-07	1	0.000486249	1	AT1G26945	basic helix-loop-helix (bHLH) DNA-binding superfamily protein [Source:NCBI gene (formerly Entrezgene);Acc:839585]	OS03G0171300	Atypical non-DNA-binding bHLH protein, Inhibitor of a typical bHLH, Positive regulation of grain length and weight	Transcription factor bHLH135 family	KK1_012133	Cajanus cajan (Pigeon pea) (Cajanus indicus)
C.CAJAN_47515	5.89707	-1.0655	0.775828	4.05574	2.40295e-05	1	1	0.0314527	AT5G23960	terpene synthase 21 [Source:NCBI gene (formerly Entrezgene);Acc:832461]	OS04G0342100	Sesquiterpene synthase, Brown planthopper (BPH) resistance	(+)-delta-cadinene synthase isozyme A	KK1_043029	Cajanus cajan (Pigeon pea) (Cajanus indicus)
C.CAJAN_31886	5.87492	0	1.88234	3.99258	0.0393006	1	0.673625	0.508045	AT1G68440	transmembrane protein [Source:NCBI gene (formerly Entrezgene);Acc:843173]
C.CAJAN_37239	5.8749	-0.761241	-1.26166	6.37532	5.82426e-13	1	0.0334956	4.65216e-16	AT5G52390	PAR1 protein [Source:NCBI gene (formerly Entrezgene);Acc:835315]			PAR1 protein	KK1_040244	Cajanus cajan (Pigeon pea) (Cajanus indicus)
C.CAJAN_28546	5.86694	-4.81723	2.14905	-1.09934	0.0098174	1	0.415664	1	AT1G68270	AMP-dependent synthetase and ligase family protein [Source:NCBI gene (formerly Entrezgene);Acc:843156]	OS09G0555800	Cinnamate:CoA ligase, Submerged seed germination, Salicylic acid accumulation	Medium-chain-fatty-acid--CoA ligase	KK1_029978	Cajanus cajan (Pigeon pea) (Cajanus indicus)
C.CAJAN_09904	5.85714	0	-3.16692	9.02406	0.00174514	1	0.0265464	1.53912e-27	AT3G10020	plant/protein [Source:NCBI gene (formerly Entrezgene);Acc:820163]	OS12G0147200	Stress response membrane protein, Positive regulation of tolerance to salt, cold and heavy metal	Hyaluronan/mRNA-binding protein domain-containing protein	HKW66_Vig0053950 LR48_Vigan641s001300	Phaseolus angularis (Azuki bean) (Vigna angularis)
C.CAJAN_24073	5.85703	-1.88342	-0.752717	4.72632	0.0707843	1	1	0.0820527	AT5G13930	Chalcone and stilbene synthase family protein [Source:NCBI gene (formerly Entrezgene);Acc:831241]	OS11G0530600	Chalcone synthase, Sakuranetin biosynthesis under UV stress conditions	Chalcone/stilbene synthase N-terminal domain-containing protein	FH972_014897	Carpinus fangiana
C.CAJAN_04612	5.84217	-0.11334	-1.83871	7.56754	1.56149e-07	1	0.0684148	4.60076e-24	AT1G07430	highly ABA-induced PP2C protein 2 [Source:NCBI gene (formerly Entrezgene);Acc:837255]	OS05G0572700	Similar to protein phosphatase 2C ABI1.	protein-serine/threonine phosphatase (EC 3.1.3.16)	KK1_004730	Cajanus cajan (Pigeon pea) (Cajanus indicus)
C.CAJAN_04612	5.84217	-0.11334	-1.83871	7.56754	1.56149e-07	1	0.0684148	4.60076e-24	AT1G07430	highly ABA-induced PP2C protein 2 [Source:NCBI gene (formerly Entrezgene);Acc:837255]	OS05G0572700	Similar to Protein phosphatase 2C.	protein-serine/threonine phosphatase (EC 3.1.3.16)	KK1_004730	Cajanus cajan (Pigeon pea) (Cajanus indicus)
C.CAJAN_17660	5.80465	-4.4732	4.85257	-3.52112	1.17273e-05	0.404283	0.000511677	0.077847	AT3G51670	SEC14 cytosolic factor family protein / phosphoglyceride transfer family protein [Source:NCBI gene (formerly Entrezgene);Acc:824330]	OS01G0874700	Similar to patellin-1.	Patellin-6	KK1_018183	Cajanus cajan (Pigeon pea) (Cajanus indicus)
C.CAJAN_17660	5.80465	-4.4732	4.85257	-3.52112	1.17273e-05	0.404283	0.000511677	0.077847	AT3G51670	SEC14 cytosolic factor family protein / phosphoglyceride transfer family protein [Source:NCBI gene (formerly Entrezgene);Acc:824330]	OS01G0874700	Phosphatidylinositol transfer protein, Class III SEC14 protein, Important roles in rice immunity, Response to M. oryzae infection	Patellin-6	KK1_018183	Cajanus cajan (Pigeon pea) (Cajanus indicus)
C.CAJAN_17660	5.80465	-4.4732	4.85257	-3.52112	1.17273e-05	0.404283	0.000511677	0.077847	AT3G51670	SEC14 cytosolic factor family protein / phosphoglyceride transfer family protein [Source:NCBI gene (formerly Entrezgene);Acc:824330]	OS01G0874700	GOLD domain containing protein.	Patellin-6	KK1_018183	Cajanus cajan (Pigeon pea) (Cajanus indicus)
C.CAJAN_25248	5.77241	-2.31556	-1.76809	5.22493	2.29753e-06	1	0.0392012	2.84438e-13	AT2G37870	Bifunctional inhibitor/lipid-transfer protein/seed storage 2S albumin superfamily protein [Source:NCBI gene (formerly Entrezgene);Acc:818363]	OS01G0849000	Hypothetical protein.	Bifunctional inhibitor/plant lipid transfer protein/seed storage helical domain-containing protein	KK1_025299	Cajanus cajan (Pigeon pea) (Cajanus indicus)
C.CAJAN_13805	5.74845	0	-1.51912	7.26756	0.000199431	1	0.616157	2.69397e-29	AT5G44260	Zinc finger C-x8-C-x5-C-x3-H type family protein [Source:NCBI gene (formerly Entrezgene);Acc:834449]	OS01G0192000	CCCH-type zinc finger protein, Negative regulator for leaf senescence	Zinc finger CCCH domain-containing protein 2	KK1_014228	Cajanus cajan (Pigeon pea) (Cajanus indicus)
C.CAJAN_13805	5.74845	0	-1.51912	7.26756	0.000199431	1	0.616157	2.69397e-29	AT5G44260	Zinc finger C-x8-C-x5-C-x3-H type family protein [Source:NCBI gene (formerly Entrezgene);Acc:834449]	OS01G0192000	Similar to C3H transcription factor.	Zinc finger CCCH domain-containing protein 2	KK1_014228	Cajanus cajan (Pigeon pea) (Cajanus indicus)
C.CAJAN_23139	5.73972	-0.611308	-2.33536	7.46377	8.27289e-07	1	0.02655	5.94211e-24	AT4G26080	Protein phosphatase 2C family protein [Source:NCBI gene (formerly Entrezgene);Acc:828714]	OS01G0583100	Similar to Protein phosphatase 2C.	protein-serine/threonine phosphatase (EC 3.1.3.16)	KK1_023819	Cajanus cajan (Pigeon pea) (Cajanus indicus)
C.CAJAN_27340	5.71088	-0.707367	-1.9986	7.00211	5.79219e-07	1	0.0853084	3.29773e-40	AT5G06570	alpha/beta-Hydrolases superfamily protein [Source:NCBI gene (formerly Entrezgene);Acc:830545]	OS07G0162900	Lipase, GDXG, active site domain containing protein.	Gibberellin receptor GID1L3	KK1_030075	Cajanus cajan (Pigeon pea) (Cajanus indicus)
C.CAJAN_14205	5.70148	0	-1.02307	6.72455	0.337055	1	0.639225	0.0123373	AT2G38905	Low temperature and salt responsive protein family [Source:NCBI gene (formerly Entrezgene);Acc:818475]	OS03G0286900	RCI2 (rare cold-inducible 2) family protein, Drought resistance	Low temperature-induced protein lt101.2 family	KK1_014633	Cajanus cajan (Pigeon pea) (Cajanus indicus)
C.CAJAN_15310	5.68361	-2.95854	1.45808	1.26699	7.88736e-10	1	0.236071	0.527662	AT2G01150	RING-H2 finger protein 2B [Source:NCBI gene (formerly Entrezgene);Acc:814644]	OS01G0266100	Similar to RING finger family protein.	RING-H2 zinc finger protein RHA2b	KK1_015753	Cajanus cajan (Pigeon pea) (Cajanus indicus)
C.CAJAN_26830	5.67913	-1.18169	-2.22856	6.72601	0.000356102	1	0.154596	6.67548e-33	AT5G07330	NFU1 iron-sulfur cluster protein [Source:NCBI gene (formerly Entrezgene);Acc:830624]	OS11G0533400	Conserved hypothetical protein.	Putative transmembrane protein	G2W53_008693	Senna tora
C.CAJAN_00820	5.63917	0.196646	2.21909	3.61673	6.00899e-15	1	0.0105052	0.00016233	AT4G38620	myb domain protein 4 [Source:NCBI gene (formerly Entrezgene);Acc:830018]	OS04G0517100	SG2-type MYB transcription factor, Cold tolerance, Resistance to fungal and bacterial pathogens, Panicle development	Transcription repressor MYB4	KK1_000843	Cajanus cajan (Pigeon pea) (Cajanus indicus)
C.CAJAN_00820	5.63917	0.196646	2.21909	3.61673	6.00899e-15	1	0.0105052	0.00016233	AT4G38620	myb domain protein 4 [Source:NCBI gene (formerly Entrezgene);Acc:830018]	OS04G0517100	Similar to OSIGBa0145M07.4 protein.	Transcription repressor MYB4	KK1_000843	Cajanus cajan (Pigeon pea) (Cajanus indicus)
C.CAJAN_01725	5.56209	-0.573351	-2.07067	7.05941	0.000160297	1	0.0441924	8.66334e-17	AT1G69530	expansin A1 [Source:NCBI gene (formerly Entrezgene);Acc:843288]	OS01G0823100	Alpha-expansin OsEXPA2.	Expansin	KK1_001763	Cajanus cajan (Pigeon pea) (Cajanus indicus)
C.CAJAN_42670	5.55606	-3.45655	2.07391	0.0255985	1.56315e-09	1	0.0518522	1	AT2G30650	ATP-dependent caseinolytic (Clp) protease/crotonase family protein [Source:NCBI gene (formerly Entrezgene);Acc:817615]	OS12G0264500	Similar to CHY1.	3-hydroxyisobutyryl-CoA hydrolase (HIB-CoA hydrolase) (HIBYL-CoA-H) (EC 3.1.2.4) (3-hydroxyisobutyryl-coenzyme A hydrolase)	KK1_047244	Cajanus cajan (Pigeon pea) (Cajanus indicus)
C.CAJAN_42670	5.55606	-3.45655	2.07391	0.0255985	1.56315e-09	1	0.0518522	1	AT2G30650	ATP-dependent caseinolytic (Clp) protease/crotonase family protein [Source:NCBI gene (formerly Entrezgene);Acc:817615]	OS12G0264500	Similar to CoA-thioester hydrolase CHY1 (3-hydroxyisobutyryl-coenzyme A hydrolase).	3-hydroxyisobutyryl-CoA hydrolase (HIB-CoA hydrolase) (HIBYL-CoA-H) (EC 3.1.2.4) (3-hydroxyisobutyryl-coenzyme A hydrolase)	KK1_047244	Cajanus cajan (Pigeon pea) (Cajanus indicus)
C.CAJAN_42670	5.55606	-3.45655	2.07391	0.0255985	1.56315e-09	1	0.0518522	1	AT2G30650	ATP-dependent caseinolytic (Clp) protease/crotonase family protein [Source:NCBI gene (formerly Entrezgene);Acc:817615]	OS12G0264500	Conserved hypothetical protein.	3-hydroxyisobutyryl-CoA hydrolase (HIB-CoA hydrolase) (HIBYL-CoA-H) (EC 3.1.2.4) (3-hydroxyisobutyryl-coenzyme A hydrolase)	KK1_047244	Cajanus cajan (Pigeon pea) (Cajanus indicus)
C.CAJAN_42670	5.55606	-3.45655	2.07391	0.0255985	1.56315e-09	1	0.0518522	1	AT2G30650	ATP-dependent caseinolytic (Clp) protease/crotonase family protein [Source:NCBI gene (formerly Entrezgene);Acc:817615]	OS12G0264500	Similar to cDNA clone:J013000A22, full insert sequence.	3-hydroxyisobutyryl-CoA hydrolase (HIB-CoA hydrolase) (HIBYL-CoA-H) (EC 3.1.2.4) (3-hydroxyisobutyryl-coenzyme A hydrolase)	KK1_047244	Cajanus cajan (Pigeon pea) (Cajanus indicus)
C.CAJAN_26657	5.55167	-1.64046	-2.4476	6.35882	6.33825e-08	1	0.0127121	2.0136e-19	AT5G61820	stress up-regulated Nod 19 protein [Source:NCBI gene (formerly Entrezgene);Acc:836304]	OS08G0538600	Stress up-regulated Nod 19 family protein.	Stress up-regulated Nod 19 protein	KK1_028601	Cajanus cajan (Pigeon pea) (Cajanus indicus)
C.CAJAN_21475	5.53973	-2.38284	-2.29401	5.45089	0.00189297	1	0.256121	3.7724e-08	AT2G28490	RmlC-like cupins superfamily protein [Source:NCBI gene (formerly Entrezgene);Acc:817397]	OS03G0336100	11-S plant seed storage protein family protein.	Vicilin-like antimicrobial peptides 2-2	KK1_022109	Cajanus cajan (Pigeon pea) (Cajanus indicus)
C.CAJAN_21475	5.53973	-2.38284	-2.29401	5.45089	0.00189297	1	0.256121	3.7724e-08	AT2G28490	RmlC-like cupins superfamily protein [Source:NCBI gene (formerly Entrezgene);Acc:817397]	OS03G0336100	Homologue of FLOC1 (FLO2-interacting cupin domain protein 1)	Vicilin-like antimicrobial peptides 2-2	KK1_022109	Cajanus cajan (Pigeon pea) (Cajanus indicus)
C.CAJAN_06744	5.52176	1.9046	-2.13372	9.56007	2.24152e-06	1	0.00638	5.48782e-61	AT1G56600	galactinol synthase 2 [Source:NCBI gene (formerly Entrezgene);Acc:842114]	OS03G0316200	Galactinol synthase	Hexosyltransferase (EC 2.4.1.-)	KK1_006934	Cajanus cajan (Pigeon pea) (Cajanus indicus)
C.CAJAN_14010	5.51934	-0.967047	-0.36458	4.91687	2.17901e-16	1	0.506825	1.7683e-10	AT1G17180	glutathione S-transferase TAU 25 [Source:NCBI gene (formerly Entrezgene);Acc:838289]	OS09G0367700	Tau class glutathione S-transferase, Tolerance against sheath blight disease	Glutathione S-transferase (EC 2.5.1.18)	KK1_014433	Cajanus cajan (Pigeon pea) (Cajanus indicus)
C.CAJAN_46753	5.51099	-2.06777	1.95632	1.4869	1.35055e-09	1	0.133809	0.637687	AT2G18950	homogentisate phytyltransferase 1 [Source:NCBI gene (formerly Entrezgene);Acc:816412]	OS06G0658900	Homogentisate phytyltransferase (HPT), Tocopherol (vitamin E) biosynthesis, Plant development, Cold tolerance	PGG domain-containing protein	KK1_049023	Cajanus cajan (Pigeon pea) (Cajanus indicus)
C.CAJAN_25249	5.50018	-1.96859	-1.71339	5.24499	2.50537e-05	1	0.070796	3.59515e-11	AT2G37870	Bifunctional inhibitor/lipid-transfer protein/seed storage 2S albumin superfamily protein [Source:NCBI gene (formerly Entrezgene);Acc:818363]	OS01G0849000	Hypothetical protein.	Auxin efflux carrier component	E3N88_01943	Mikania micrantha
C.CAJAN_17696	5.47611	-0.912864	4.377	0.186246	6.77449e-25	1	3.31829e-11	1	AT1G55020	lipoxygenase 1 [Source:NCBI gene (formerly Entrezgene);Acc:841944]	OS03G0699700	9-lipoxygenase, Regulation of resistance to chewing and piercing-sucking herbivores	Lipoxygenase (EC 1.13.11.-)	KK1_018219	Cajanus cajan (Pigeon pea) (Cajanus indicus)
C.CAJAN_15711	5.45971	0	-0.774832	6.23454	0.0666189	1	0.995114	0.000922392	AT5G01980	RING/U-box superfamily protein [Source:NCBI gene (formerly Entrezgene);Acc:831911]	OS05G0110000	Zinc finger, RING/FYVE/PHD-type domain containing protein.	RING-type E3 ubiquitin transferase (EC 2.3.2.27)	KK1_016173	Cajanus cajan (Pigeon pea) (Cajanus indicus)
C.CAJAN_27226	5.45703	-1.4478	-2.25451	6.26374	0.000229743	1	0.151805	1.11736e-09	AT4G17030	expansin-like B1 [Source:NCBI gene (formerly Entrezgene);Acc:827411]	OS07G0496250	Similar to Expansin-like B1.	Expansin-like B1	KK1_026663	Cajanus cajan (Pigeon pea) (Cajanus indicus)
C.CAJAN_13270	5.45652	-2.63677	-1.08948	3.90923	2.01057e-11	0.724597	0.171535	0.0256299	AT4G23850	AMP-dependent synthetase and ligase family protein [Source:NCBI gene (formerly Entrezgene);Acc:828484]	OS01G0655800	Similar to ACS-like protein.	Long-chain-fatty-acid--CoA ligase 1	KK1_013678	Cajanus cajan (Pigeon pea) (Cajanus indicus)
C.CAJAN_25010	5.45408	0.282107	-1.6822	7.41839	0.00102383	1	0.373871	3.00242e-22	AT1G02700	GATA transcription factor-like protein [Source:NCBI gene (formerly Entrezgene);Acc:839492]	OS07G0675200	Conserved hypothetical protein.
C.CAJAN_04634	5.44682	-2.42288	4.52526	-1.50131	1.71051e-07	1	3.71856e-12	0.827682	AT1G60590	Pectin lyase-like superfamily protein [Source:NCBI gene (formerly Entrezgene);Acc:842353]	OS01G0636500	Similar to Polygalacturonase PG2.	Polygalacturonase At1g48100 family	KK1_004752	Cajanus cajan (Pigeon pea) (Cajanus indicus)
C.CAJAN_06386	5.4464	-2.26551	1.81112	1.36977	1.87789e-09	1	0.10146	0.513826	AT3G52610	GATA zinc finger protein [Source:NCBI gene (formerly Entrezgene);Acc:824427]	OS01G0861900	Similar to transposon protein Mutator sub-class.	Condensation domain-containing protein	KK1_006565	Cajanus cajan (Pigeon pea) (Cajanus indicus)
C.CAJAN_43030	5.39772	0.0633994	-1.85232	7.31344	5.44856e-06	1	0.106708	7.44678e-37	AT4G27410	NAC (No Apical Meristem) domain transcriptional regulator superfamily protein [Source:NCBI gene (formerly Entrezgene);Acc:828849]	OS01G0816100	Plant-specific transcription factor, Regulation of hypersensitive response (HR) cell death	NAC domain-containing protein 55	KK1_039488	Cajanus cajan (Pigeon pea) (Cajanus indicus)
C.CAJAN_00279	5.39289	-0.335677	-2.68871	7.74592	5.18922e-07	1	0.00186585	1.09514e-53	AT1G14520	myo-inositol oxygenase 1 [Source:NCBI gene (formerly Entrezgene);Acc:838014]	OS06G0561000	Myo-inositol oxygenase, Drought stress tolerance	Inositol oxygenase (EC 1.13.99.1) (Myo-inositol oxygenase)	KK1_000288	Cajanus cajan (Pigeon pea) (Cajanus indicus)
C.CAJAN_37666	5.35581	0	5.35581	0	2.00415e-05	1	5.9662e-06	1	AT4G33790	Jojoba acyl CoA reductase-related male sterility protein [Source:NCBI gene (formerly Entrezgene);Acc:829521]	OS08G0298700	Fatty acyl-CoA reductase 8, Response to drought stress and ABA induction	Fatty acyl-CoA reductase (EC 1.2.1.84)	KK1_037544	Cajanus cajan (Pigeon pea) (Cajanus indicus)
C.CAJAN_15044	5.28145	0.677241	2.78861	3.17009	1.1893e-31	1	5.2421e-08	1.40375e-14	AT1G17860	NA	OS04G0526600	Alpha-amylase/subtilisin inhibitor, Defense of the seed against microorganisms	Chymotrypsin inhibitor 3	KK1_015481	Cajanus cajan (Pigeon pea) (Cajanus indicus)
C.CAJAN_46347	5.27359	-0.775767	2.06924	2.42858	2.53924e-07	1	0.057911	0.0701339	AT1G75290	NAD(P)-binding Rossmann-fold superfamily protein [Source:NCBI gene (formerly Entrezgene);Acc:843866]	OS06G0472200	Similar to Isoflavone reductase.	Eugenol synthase 1	KK1_049299	Cajanus cajan (Pigeon pea) (Cajanus indicus)
C.CAJAN_46347	5.27359	-0.775767	2.06924	2.42858	2.53924e-07	1	0.057911	0.0701339	AT1G75290	NAD(P)-binding Rossmann-fold superfamily protein [Source:NCBI gene (formerly Entrezgene);Acc:843866]	OS06G0472200	Similar to Isoflavone reductase.	Eugenol synthase 1	KK1_049299	Cajanus cajan (Pigeon pea) (Cajanus indicus)
C.CAJAN_41057	5.26795	-4.20879	-0.887059	1.94622	6.18908e-07	0.0132291	0.205077	0.0019612	AT4G39330	cinnamyl alcohol dehydrogenase 9 [Source:NCBI gene (formerly Entrezgene);Acc:830088]	OS04G0229100	Similar to Sinapyl alcohol dehydrogenase.	Cinnamyl alcohol dehydrogenase 6	KK1_043809	Cajanus cajan (Pigeon pea) (Cajanus indicus)
C.CAJAN_11218	5.26506	0.364828	-1.89154	7.52143	7.30954e-08	1	0.0135873	1.50998e-52	AT5G50360	von willebrand factor A domain protein [Source:NCBI gene (formerly Entrezgene);Acc:835103]	OS12G0242500	Conserved hypothetical protein.
C.CAJAN_45648	5.25455	-2.47778	2.26975	0.507024	5.19764e-14	1	0.0138615	1	AT5G54160	O-methyltransferase 1 [Source:NCBI gene (formerly Entrezgene);Acc:835504]	OS04G0175900	Winged helix repressor DNA-binding domain containing protein.	Isoliquiritigenin 2'-O-methyltransferase (EC 2.1.1.76)	KK1_045051	Cajanus cajan (Pigeon pea) (Cajanus indicus)
C.CAJAN_39556	5.24916	-2.26709	2.64558	0.336483	4.72309e-13	1	3.4679e-05	1	AT5G54630	zinc finger protein-like protein [Source:NCBI gene (formerly Entrezgene);Acc:835552]	OS06G0683000	Zinc finger, C2H2-like domain containing protein.	PolyADP-ribose polymerase	DEO72_LG7g3095	Vigna unguiculata (Cowpea)
C.CAJAN_39556	5.24916	-2.26709	2.64558	0.336483	4.72309e-13	1	3.4679e-05	1	AT5G54630	zinc finger protein-like protein [Source:NCBI gene (formerly Entrezgene);Acc:835552]	OS06G0683000	Zinc finger, C2H2-like domain containing protein.	PolyADP-ribose polymerase	DEO72_LG7g3095	Vigna unguiculata (Cowpea)
C.CAJAN_39556	5.24916	-2.26709	2.64558	0.336483	4.72309e-13	1	3.4679e-05	1	AT5G54630	zinc finger protein-like protein [Source:NCBI gene (formerly Entrezgene);Acc:835552]	OS06G0683000	Hypothetical conserved gene.	PolyADP-ribose polymerase	DEO72_LG7g3095	Vigna unguiculata (Cowpea)
C.CAJAN_48591	5.2417	1.5374	0.215894	6.56321	5.21104e-28	1	1	5.08904e-12	AT2G36780	UDP-Glycosyltransferase superfamily protein [Source:NCBI gene (formerly Entrezgene);Acc:818250]	OS01G0176200	UDP-glucuronosyl/UDP-glucosyltransferase family protein.	Glycosyltransferase (EC 2.4.1.-)	KK1_010241	Cajanus cajan (Pigeon pea) (Cajanus indicus)
C.CAJAN_48591	5.2417	1.5374	0.215894	6.56321	5.21104e-28	1	1	5.08904e-12	AT2G36780	UDP-Glycosyltransferase superfamily protein [Source:NCBI gene (formerly Entrezgene);Acc:818250]	OS01G0176200	UDP-glucuronosyl/UDP-glucosyltransferase family protein.	Glycosyltransferase (EC 2.4.1.-)	KK1_010241	Cajanus cajan (Pigeon pea) (Cajanus indicus)
C.CAJAN_47626	5.22636	-1.33018	1.91292	1.98326	2.85824e-14	1	0.0242487	0.0738979	AT2G45550	cytochrome P450, family 76, subfamily C, polypeptide 4 [Source:NCBI gene (formerly Entrezgene);Acc:819163]	OS03G0248200	Similar to Cytochrome P450 family protein, expressed.	Cytochrome P450 76C4	KK1_048764	Cajanus cajan (Pigeon pea) (Cajanus indicus)
C.CAJAN_20859	5.17034	-0.0204982	-2.87328	8.02312	0.00649949	1	0.0132812	2.1301e-36	AT1G01470	Late embryosis abundant protein [Source:NCBI gene (formerly Entrezgene);Acc:837071]	OS01G0225600	Atypical 5C LEA (late embryogenesis abundant) protein, Multiple stress tolerance, Hg accumulation	Desiccation protectant protein Lea14 isogeny	KK1_021485	Cajanus cajan (Pigeon pea) (Cajanus indicus)
C.CAJAN_26660	5.16743	0.107789	0.445971	4.82924	1.56861e-27	1	1	3.35655e-20	AT5G61820	stress up-regulated Nod 19 protein [Source:NCBI gene (formerly Entrezgene);Acc:836304]	OS08G0538600	Stress up-regulated Nod 19 family protein.	Stress up-regulated Nod 19 protein	KK1_028604	Cajanus cajan (Pigeon pea) (Cajanus indicus)
C.CAJAN_08458	5.15945	0	5.15945	0	5.91248e-06	1	6.93561e-08	1	AT5G13080	WRKY DNA-binding protein 75 [Source:NCBI gene (formerly Entrezgene);Acc:831147]	OS11G0490900	WRKY transcription factor 72, ABA response with respect to germination and abiotic stresses, ABA signalling and auxin transport	WRKY transcription factor 75	KK1_008706	Cajanus cajan (Pigeon pea) (Cajanus indicus)
C.CAJAN_47241	5.15432	-1.61724	-0.454835	3.99191	6.84139e-14	1	0.214433	4.79091e-06	AT1G17180	glutathione S-transferase TAU 25 [Source:NCBI gene (formerly Entrezgene);Acc:838289]	OS10G0528400	Tau class glutathione S-transferase 3	Glutathione S-transferase (EC 2.5.1.18)	KK1_050645	Cajanus cajan (Pigeon pea) (Cajanus indicus)
C.CAJAN_36181	5.14501	0	-1.85436	6.99937	0.000240862	1	0.258252	6.07485e-27	AT1G79900	Mitochondrial substrate carrier family protein [Source:NCBI gene (formerly Entrezgene);Acc:844329]	OS01G0225000	Mitochondrial carrier protein domain containing protein.	Mitochondrial carnitine/acylcarnitine carrier protein CACL	KK1_038934	Cajanus cajan (Pigeon pea) (Cajanus indicus)
C.CAJAN_42730	5.14206	-1.94668	6.40076	-3.20538	0.0172211	1	0.00221101	0.0249434	AT1G24020	MLP-like protein 423 [Source:NCBI gene (formerly Entrezgene);Acc:839014]	OS03G0300400	Jasmonate inducible pathogenesis-related class 10 protein, Self-defense against biotic and abiotic stresses	Stress-induced protein SAM22	KK1_044179	Cajanus cajan (Pigeon pea) (Cajanus indicus)
C.CAJAN_34980	5.14188	-4.70481	5.14188	-4.70481	0.00186663	0.363023	0.00109737	0.00526024	AT5G33370	GDSL-like Lipase/Acylhydrolase superfamily protein [Source:NCBI gene (formerly Entrezgene);Acc:833315]	OS02G0617400	Lipase, GDSL domain containing protein.	GDSL esterase/lipase At5g33370 family	KK1_032738	Cajanus cajan (Pigeon pea) (Cajanus indicus)
C.CAJAN_20998	5.13885	-2.87642	2.44833	-0.185895	1.72563e-05	1	0.019181	1	AT1G65060	4-coumarate:CoA ligase 3 [Source:NCBI gene (formerly Entrezgene);Acc:842814]	OS02G0697400	4-coumarate:coenzyme A ligase, Flavonoid biosynthesis	4-coumarate--CoA ligase 2	KK1_021627	Cajanus cajan (Pigeon pea) (Cajanus indicus)
C.CAJAN_39596	5.13438	0	-0.255641	5.39003	0.402911	1	1	0.253721	AT5G05870	UDP-glucosyl transferase 76C1 [Source:NCBI gene (formerly Entrezgene);Acc:830472]	OS07G0240600	UDP-glucuronosyl/UDP-glucosyltransferase family protein.	Dirigent protein		Solanum lycopersicum (Tomato) (Lycopersicon esculentum)
C.CAJAN_41255	5.12593	0.118521	-0.273153	5.5176	1.03759e-09	1	1	0.000923276	AT5G24090	chitinase A [Source:NCBI gene (formerly Entrezgene);Acc:832474]	OS01G0860400	Similar to Acidic endochitinase precursor (EC 3.2.1.14).	chitinase (EC 3.2.1.14)	KK1_041081	Cajanus cajan (Pigeon pea) (Cajanus indicus)
C.CAJAN_22523	5.04419	0	-3.78949	8.83368	0.000267358	1	0.00205842	1.56292e-41	AT4G26740	peroxygenase 1 [Source:NCBI gene (formerly Entrezgene);Acc:828781]	OS04G0510900	Similar to Embryo-specific protein 1 (ATS1).	Peroxygenase	KK1_023185	Cajanus cajan (Pigeon pea) (Cajanus indicus)
C.CAJAN_27210	5.03707	-1.81194	-1.38729	4.61241	5.2284e-08	1	0.321323	0.00228243	AT4G17100	poly(U)-specific endoribonuclease-B protein [Source:NCBI gene (formerly Entrezgene);Acc:3770328]	OS04G0542900	Similar to endonuclease, polyU-specific.	Poly(U)-specific endoribonuclease-A	KK1_026645	Cajanus cajan (Pigeon pea) (Cajanus indicus)
C.CAJAN_37747	5.02187	-0.00493317	2.67184	2.34509	0.0454363	1	0.278957	0.632177	AT1G69690	TCP family transcription factor [Source:NCBI gene (formerly Entrezgene);Acc:843305]	OS06G0226700	Class-I TCP transcription factor, Water-deficit and salt stress response, Negative regulation of tillering	Secreted protein	KK1_041192	Cajanus cajan (Pigeon pea) (Cajanus indicus)
C.CAJAN_09953	5.01873	-0.0915599	0.682912	4.24425	1.05168e-25	1	1	1.89393e-20	AT2G36800	don-glucosyltransferase 1 [Source:NCBI gene (formerly Entrezgene);Acc:818252]	OS01G0176200	UDP-glucuronosyl/UDP-glucosyltransferase family protein.	Cytokinin-O-glucosyltransferase 3 (EC 2.4.1.218)	KK1_010237	Cajanus cajan (Pigeon pea) (Cajanus indicus)
C.CAJAN_09953	5.01873	-0.0915599	0.682912	4.24425	1.05168e-25	1	1	1.89393e-20	AT2G36800	don-glucosyltransferase 1 [Source:NCBI gene (formerly Entrezgene);Acc:818252]	OS01G0176200	UDP-glucuronosyl/UDP-glucosyltransferase family protein.	Cytokinin-O-glucosyltransferase 3 (EC 2.4.1.218)	KK1_010237	Cajanus cajan (Pigeon pea) (Cajanus indicus)
C.CAJAN_31487	4.99801	-1.06517	-2.51815	6.45099	0.00131888	1	0.120407	1.07057e-16	AT2G13810	AGD2-like defense response protein 1 [Source:NCBI gene (formerly Entrezgene);Acc:815864]	OS03G0299900	Similar to Plastid aminotransferase (Fragment).	Aminotransferase class I/classII large domain-containing protein	KK1_030830	Cajanus cajan (Pigeon pea) (Cajanus indicus)
C.CAJAN_28975	4.98871	0	-0.199378	5.18809	0.000742008	1	1	0.000667711	ATCG00330	NA			Small ribosomal subunit protein uS14c	rps14	Senna marilandica
C.CAJAN_06215	4.98829	-3.02436	0.473351	1.49058	4.52503e-05	1	1	0.599902	AT1G75040	pathosis-related protein 5 [Source:NCBI gene (formerly Entrezgene);Acc:843842]	OS07G0417600	Thaumatin, pathogenesis-related family protein.	Thaumatin-like protein 1a	KK1_006386 KK1_006411	Cajanus cajan (Pigeon pea) (Cajanus indicus)
C.CAJAN_06240	4.98829	-3.02436	0.473351	1.49058	4.52503e-05	1	1	0.599902	AT1G75040	pathosis-related protein 5 [Source:NCBI gene (formerly Entrezgene);Acc:843842]	OS07G0417600	Thaumatin, pathogenesis-related family protein.	Thaumatin-like protein 1a	KK1_006386 KK1_006411	Cajanus cajan (Pigeon pea) (Cajanus indicus)
C.CAJAN_05902	4.98414	-3.21162	-1.70687	3.47939	0.329397	1	0.344589	0.00597707	AT4G26910	Dihydrolipoamide succinyltransferase [Source:NCBI gene (formerly Entrezgene);Acc:828798]	OS04G0394200	Similar to 2-oxoglutarate dehydrogenase E2 subunit.
C.CAJAN_05902	4.98414	-3.21162	-1.70687	3.47939	0.329397	1	0.344589	0.00597707	AT4G26910	Dihydrolipoamide succinyltransferase [Source:NCBI gene (formerly Entrezgene);Acc:828798]	OS04G0394200	Similar to 2-oxoglutarate dehydrogenase E2 subunit.
C.CAJAN_05902	4.98414	-3.21162	-1.70687	3.47939	0.329397	1	0.344589	0.00597707	AT4G26910	Dihydrolipoamide succinyltransferase [Source:NCBI gene (formerly Entrezgene);Acc:828798]	OS04G0394200	Similar to 2-oxoglutarate dehydrogenase E2 subunit.
C.CAJAN_46948	4.97323	-3.28175	-0.715371	2.40684	9.3794e-09	1	0.12651	0.0998744	AT5G59310	lipid transfer protein 4 [Source:NCBI gene (formerly Entrezgene);Acc:836050]	OS11G0115350	Similar to Non-specific lipid-transfer protein 2.	Non-specific lipid-transfer protein	KK1_046519	Cajanus cajan (Pigeon pea) (Cajanus indicus)
C.CAJAN_30959	4.96841	-2.14551	1.84324	0.979664	2.5404e-08	1	0.0503453	0.788705	AT3G26300	cytochrome P450, family 71, subfamily B, polypeptide 34 [Source:NCBI gene (formerly Entrezgene);Acc:822234]	OS02G0185900	Hypothetical conserved gene.	Cytochrome P450 71D11	KK1_033836	Cajanus cajan (Pigeon pea) (Cajanus indicus)
C.CAJAN_42684	4.93816	-1.65073	-2.27786	5.56529	0.00491175	1	0.16112	1.53907e-07	AT5G42240	serine carboxypeptidase-like 42 [Source:NCBI gene (formerly Entrezgene);Acc:834229]	OS11G0213600	Peptidase S10, serine carboxypeptidase family protein.	Carboxypeptidase (EC 3.4.16.-)	KK1_046214	Cajanus cajan (Pigeon pea) (Cajanus indicus)
C.CAJAN_09006	4.92379	-1.73889	1.05187	2.13304	2.90684e-05	1	0.816762	0.181709	AT4G24540	AGAMOUS-like 24 [Source:NCBI gene (formerly Entrezgene);Acc:828556]	OS08G0431900	MADS-box transcription factor 23, Regulation of ABA biosynthesis, Drought and salt tolerance, Osmotic stress tolerance	MADS-box protein JOINTLESS	KK1_009265	Cajanus cajan (Pigeon pea) (Cajanus indicus)
C.CAJAN_32831	4.91846	-2.773	-0.138721	2.28418	0.0141053	1	1	0.679138	AT4G38840	SAUR-like auxin-responsive protein family [Source:NCBI gene (formerly Entrezgene);Acc:830039]	OS08G0118500	Similar to Auxin-induced SAUR-like protein.	Auxin-induced protein 6B	KK1_040418	Cajanus cajan (Pigeon pea) (Cajanus indicus)
C.CAJAN_24522	4.89863	0.567066	-2.03218	7.49788	3.76935e-10	1	0.00264077	3.35842e-33	AT4G37370	cytochrome P450, family 81, subfamily D, polypeptide 8 [Source:NCBI gene (formerly Entrezgene);Acc:829891]	OS03G0760200	Cytochrome P450 monooxygenase CYP81A6, Resistance to bentazon and sulfonylurea herbicides	Isoflavone 2'-hydroxylase	KK1_025738	Cajanus cajan (Pigeon pea) (Cajanus indicus)
C.CAJAN_13398	4.89182	0.290166	4.26717	0.914817	1.05587e-20	1	1.87204e-09	0.0551793	AT1G55020	lipoxygenase 1 [Source:NCBI gene (formerly Entrezgene);Acc:841944]	OS03G0700700	Similar to Lipoxygenase.	Lipoxygenase (EC 1.13.11.-)	KK1_013810	Cajanus cajan (Pigeon pea) (Cajanus indicus)
C.CAJAN_13398	4.89182	0.290166	4.26717	0.914817	1.05587e-20	1	1.87204e-09	0.0551793	AT1G55020	lipoxygenase 1 [Source:NCBI gene (formerly Entrezgene);Acc:841944]	OS03G0700700	Similar to Lipoxygenase.	Lipoxygenase (EC 1.13.11.-)	KK1_013810	Cajanus cajan (Pigeon pea) (Cajanus indicus)
C.CAJAN_13398	4.89182	0.290166	4.26717	0.914817	1.05587e-20	1	1.87204e-09	0.0551793	AT1G55020	lipoxygenase 1 [Source:NCBI gene (formerly Entrezgene);Acc:841944]	OS03G0700700	Similar to Lipoxygenase.	Lipoxygenase (EC 1.13.11.-)	KK1_013810	Cajanus cajan (Pigeon pea) (Cajanus indicus)
C.CAJAN_13398	4.89182	0.290166	4.26717	0.914817	1.05587e-20	1	1.87204e-09	0.0551793	AT1G55020	lipoxygenase 1 [Source:NCBI gene (formerly Entrezgene);Acc:841944]	OS03G0700700	Lipoxygenase, Tolerance to wounding and BPH attack	Lipoxygenase (EC 1.13.11.-)	KK1_013810	Cajanus cajan (Pigeon pea) (Cajanus indicus)
C.CAJAN_09315	4.88499	-0.232288	-2.20117	6.85387	0.00320691	1	0.245525	8.65853e-17	AT1G10070	branched-chain amino acid transaminase 2 [Source:NCBI gene (formerly Entrezgene);Acc:837543]	OS03G0106400	Branched-chain aminotransferase1, Branched-chain amino acid biosynthesis	Branched-chain-amino-acid aminotransferase (EC 2.6.1.42)	KK1_009579	Cajanus cajan (Pigeon pea) (Cajanus indicus)
C.CAJAN_43627	4.86601	0.199595	2.45305	2.61256	4.37257e-30	1	2.8536e-08	1.66925e-10	AT4G37360	cytochrome P450, family 81, subfamily D, polypeptide 2 [Source:NCBI gene (formerly Entrezgene);Acc:829890]	OS04G0255600	Cytochrome P450 domain containing protein.	Cytochrome P450 81D1	KK1_047248	Cajanus cajan (Pigeon pea) (Cajanus indicus)
C.CAJAN_08109	4.86357	-2.2175	4.86357	-2.2175	0.0158957	1	0.00922925	0.58841	AT2G36780	UDP-Glycosyltransferase superfamily protein [Source:NCBI gene (formerly Entrezgene);Acc:818250]	OS05G0527900	UDP-glucuronosyl/UDP-glucosyltransferase family protein.	Uncharacterized protein	KK1_008352	Cajanus cajan (Pigeon pea) (Cajanus indicus)
C.CAJAN_05834	4.85711	-1.58622	3.6741	-0.403197	0.00135682	1	2.37686e-05	1	AT2G42870	phy rapidly regulated 1 [Source:NCBI gene (formerly Entrezgene);Acc:818887]	OS01G0630300	Helix-loop-helix DNA-binding domain containing protein.	Transcription factor PAR1	KK1_005979	Cajanus cajan (Pigeon pea) (Cajanus indicus)
C.CAJAN_42212	4.84109	-3.77486	3.73903	-2.67279	2.73808e-05	1	0.0464451	0.555339	AT1G31260	zinc transporter 10 [Source:NCBI gene (formerly Entrezgene);Acc:840014]	OS03G0667500	Fe<sup>2+</sup> transporter, Uptake of iron	Zinc transporter 10	KK1_039925	Cajanus cajan (Pigeon pea) (Cajanus indicus)
C.CAJAN_03562	4.82981	-1.13645	3.2368	0.456566	1.2164e-15	1	2.69396e-05	1	AT5G23960	terpene synthase 21 [Source:NCBI gene (formerly Entrezgene);Acc:832461]	OS08G0139700	(E)-&beta;-caryophyllene synthase, Sesquiterpene synthase, Indirect defense response, Production of volatile chemicals attractive to wasps, a main egg parasitoid of rice planthoppers	(+)-delta-cadinene synthase isozyme A	KK1_003641	Cajanus cajan (Pigeon pea) (Cajanus indicus)
C.CAJAN_03562	4.82981	-1.13645	3.2368	0.456566	1.2164e-15	1	2.69396e-05	1	AT5G23960	terpene synthase 21 [Source:NCBI gene (formerly Entrezgene);Acc:832461]	OS08G0139700	Similar to terpene synthase 6.	(+)-delta-cadinene synthase isozyme A	KK1_003641	Cajanus cajan (Pigeon pea) (Cajanus indicus)
C.CAJAN_24106	4.82974	-1.3288	-0.46535	3.9663	7.23337e-08	1	0.559213	4.63847e-07	AT3G22600	Bifunctional inhibitor/lipid-transfer protein/seed storage 2S albumin superfamily protein [Source:NCBI gene (formerly Entrezgene);Acc:821832]	OS07G0175600	Plant lipid transfer protein and hydrophobic protein, helical domain containing protein.	Non-specific lipid-transfer protein-like protein At2g13820 family	KK1_025470	Cajanus cajan (Pigeon pea) (Cajanus indicus)
C.CAJAN_24274	4.82926	-2.7613	0.120742	1.94722	2.42821e-12	1	1	0.062491	AT1G27950	glycosylphosphatidylinositol-anchored lipid protein transfer 1 [Source:NCBI gene (formerly Entrezgene);Acc:839688]	OS08G0532800	Plant lipid transfer protein/seed storage/trypsin-alpha amylase inhibitor domain containing protein.	GPI-anchored protein At1g27950 family	KK1_025135	Cajanus cajan (Pigeon pea) (Cajanus indicus)
C.CAJAN_24274	4.82926	-2.7613	0.120742	1.94722	2.42821e-12	1	1	0.062491	AT1G27950	glycosylphosphatidylinositol-anchored lipid protein transfer 1 [Source:NCBI gene (formerly Entrezgene);Acc:839688]	OS08G0532800	Similar to Lipid transfer protein.	GPI-anchored protein At1g27950 family	KK1_025135	Cajanus cajan (Pigeon pea) (Cajanus indicus)
C.CAJAN_00555	4.822	-0.158462	-1.88356	6.5471	0.000443903	1	0.113988	1.51838e-36	AT1G54050	HSP20-like chaperones superfamily protein [Source:NCBI gene (formerly Entrezgene);Acc:841843]	OS02G0782500	Similar to Small heat stress protein class CIII.	17.4 kDa class III heat shock protein	KK1_000574	Cajanus cajan (Pigeon pea) (Cajanus indicus)
C.CAJAN_00555	4.822	-0.158462	-1.88356	6.5471	0.000443903	1	0.113988	1.51838e-36	AT1G54050	HSP20-like chaperones superfamily protein [Source:NCBI gene (formerly Entrezgene);Acc:841843]	OS02G0782500	Similar to 17.5 kDa class II heat shock protein.	17.4 kDa class III heat shock protein	KK1_000574	Cajanus cajan (Pigeon pea) (Cajanus indicus)
C.CAJAN_21236	4.82075	-0.848396	5.54091	-1.56856	2.59283e-18	1	1.17954e-32	0.224101	AT3G45140	lipoxygenase 2 [Source:NCBI gene (formerly Entrezgene);Acc:823650]	OS02G0194700	Similar to Lipoxygenase 2.3, chloroplast precursor (EC 1.13.11.12) (LOX2:Hv:3).	Lipoxygenase (EC 1.13.11.-)	KK1_021865	Cajanus cajan (Pigeon pea) (Cajanus indicus)
C.CAJAN_21236	4.82075	-0.848396	5.54091	-1.56856	2.59283e-18	1	1.17954e-32	0.224101	AT3G45140	lipoxygenase 2 [Source:NCBI gene (formerly Entrezgene);Acc:823650]	OS02G0194700	Similar to Lipoxygenase.	Lipoxygenase (EC 1.13.11.-)	KK1_021865	Cajanus cajan (Pigeon pea) (Cajanus indicus)
C.CAJAN_35716	4.80287	0	4.80287	0	1	1	0.687352	1	AT3G44200	serine/threonine-protein kinase NEK5 [Source:NCBI gene (formerly Entrezgene);Acc:823542]	OS05G0440800	Serine/threonine protein kinase domain containing protein.	Serine/threonine-protein kinase Nek5	KK1_036038	Cajanus cajan (Pigeon pea) (Cajanus indicus)
C.CAJAN_08433	4.7933	-5.62786	4.7933	-5.62786	0.235988	1	0.149473	0.124443	AT5G63660	Scorpion toxin-like knottin superfamily protein [Source:NCBI gene (formerly Entrezgene);Acc:836486]	OS03G0130300	Defensin, Plant antimicrobial peptide, Pathogen defense	Defensin-like protein	KK1_008681	Cajanus cajan (Pigeon pea) (Cajanus indicus)
C.CAJAN_37816	4.78401	0.292821	4.59237	0.484461	1.58917e-05	1	9.53245e-06	0.716166	AT4G16730	terpene synthase 02 [Source:NCBI gene (formerly Entrezgene);Acc:827376]	OS03G0348200	Terpene synthase-like domain containing protein.	Isoprene synthase, chloroplastic	ISPS CR513_62906	Mucuna pruriens (Velvet bean) (Dolichos pruriens)
C.CAJAN_28958	4.76603	0	-0.772639	5.53867	2.99618e-05	1	0.319147	6.58663e-07	ATCG00660	NA			50S ribosomal protein L20	KK1_042084	Cajanus cajan (Pigeon pea) (Cajanus indicus)
C.CAJAN_21568	4.7583	0	-3.61816	8.37647	0.0168291	1	0.00329258	2.49216e-17	AT2G28085	SAUR-like auxin-responsive protein family [Source:NCBI gene (formerly Entrezgene);Acc:817353]	OS02G0143400	Similar to small auxin up RNA1.	Auxin-induced protein X10A	KK1_022205	Cajanus cajan (Pigeon pea) (Cajanus indicus)
C.CAJAN_28065	4.75178	0.424248	2.62486	2.55116	0.000173746	1	0.102816	0.0415335	AT2G14580	basic pathosis-related protein 1 [Source:NCBI gene (formerly Entrezgene);Acc:815945]	OS10G0191300	Similar to PR-1a pathogenesis related protein (Hv-1a) precursor.	SCP domain-containing protein	KK1_029844	Cajanus cajan (Pigeon pea) (Cajanus indicus)
C.CAJAN_27569	4.75006	-1.59356	2.13762	1.01888	5.57787e-05	1	0.136924	1	AT3G24450	Heavy metal transport/detoxification superfamily protein [Source:NCBI gene (formerly Entrezgene);Acc:822035]	OS01G0719600	Heavy metal transport/detoxification protein domain containing protein.	HMA domain-containing protein	KK1_028940	Cajanus cajan (Pigeon pea) (Cajanus indicus)
C.CAJAN_26278	4.74491	0	-1.63998	6.38489	0.0951786	1	0.755905	1.79576e-06	AT5G10930	CBL-interacting protein kinase 5 [Source:NCBI gene (formerly Entrezgene);Acc:830960]	OS01G0206700	Similar to cDNA clone:J013031K24, full insert sequence.	Transmembrane protein	MtrunA17_Chr2g0333831	Medicago truncatula (Barrel medic) (Medicago tribuloides)
C.CAJAN_26278	4.74491	0	-1.63998	6.38489	0.0951786	1	0.755905	1.79576e-06	AT5G10930	CBL-interacting protein kinase 5 [Source:NCBI gene (formerly Entrezgene);Acc:830960]	OS01G0206700	Similar to Serine/threonine protein kinase (CBL-interacting protein kinase 20).	Transmembrane protein	MtrunA17_Chr2g0333831	Medicago truncatula (Barrel medic) (Medicago tribuloides)
C.CAJAN_26278	4.74491	0	-1.63998	6.38489	0.0951786	1	0.755905	1.79576e-06	AT5G10930	CBL-interacting protein kinase 5 [Source:NCBI gene (formerly Entrezgene);Acc:830960]	OS01G0206700	Similar to Serine/threonine protein kinase (CBL-interacting protein kinase 20).	Transmembrane protein	MtrunA17_Chr2g0333831	Medicago truncatula (Barrel medic) (Medicago tribuloides)
C.CAJAN_27522	4.74427	-2.72436	4.89204	-2.87213	0.00055669	1	6.45288e-08	0.162676	AT4G28250	expansin B3 [Source:NCBI gene (formerly Entrezgene);Acc:828940]	OS02G0639500	Similar to Expansin-B16.	Expansin-B3	KK1_031465	Cajanus cajan (Pigeon pea) (Cajanus indicus)
C.CAJAN_10811	4.73411	-3.57804	6.93356	-5.77749	0.069985	1	9.75299e-09	0.0416372	AT3G04290	Li-tolerant lipase 1 [Source:NCBI gene (formerly Entrezgene);Acc:819584]	OS02G0617400	Lipase, GDSL domain containing protein.	GDSL esterase/lipase LTL1	KK1_011126	Cajanus cajan (Pigeon pea) (Cajanus indicus)
C.CAJAN_10940	4.72677	0	-2.83785	7.56462	0.00142216	1	0.0171449	1.00191e-23	AT3G61890	homeobox 12 [Source:NCBI gene (formerly Entrezgene);Acc:825362]	OS09G0528200	Similar to Homeobox-leucine zipper protein HOX6.	Homeobox-leucine zipper protein (HD-ZIP protein) (Homeodomain transcription factor)	KK1_011262	Cajanus cajan (Pigeon pea) (Cajanus indicus)
C.CAJAN_10940	4.72677	0	-2.83785	7.56462	0.00142216	1	0.0171449	1.00191e-23	AT3G61890	homeobox 12 [Source:NCBI gene (formerly Entrezgene);Acc:825362]	OS09G0528200	Similar to Homeobox-leucine zipper protein HOX6.	Homeobox-leucine zipper protein (HD-ZIP protein) (Homeodomain transcription factor)	KK1_011262	Cajanus cajan (Pigeon pea) (Cajanus indicus)
C.CAJAN_01482	4.71371	-1.81174	1.13353	1.76845	1.74494e-09	1	0.497078	0.214231	AT1G43800	Plant stearoyl-acyl-carrier-protein desaturase family protein [Source:NCBI gene (formerly Entrezgene);Acc:840977]	OS01G0880800	Similar to Acyl-[acyl-carrier-protein] desaturase, chloroplast precursor (EC 1.14.19.2) (Stearoyl-ACP desaturase).	Acyl-[acyl-carrier-protein] desaturase (EC 1.14.19.-)	KK1_001518	Cajanus cajan (Pigeon pea) (Cajanus indicus)
C.CAJAN_26450	4.70352	-1.45517	2.02114	1.22721	9.14246e-09	1	0.0474649	0.50091	AT4G37760	squalene epoxidase 3 [Source:NCBI gene (formerly Entrezgene);Acc:829932]	OS03G0231800	Similar to Squalene monooxygenase 1 (EC 1.14.99.7).	Squalene monooxygenase (EC 1.14.14.17)	KK1_026418	Cajanus cajan (Pigeon pea) (Cajanus indicus)
C.CAJAN_26450	4.70352	-1.45517	2.02114	1.22721	9.14246e-09	1	0.0474649	0.50091	AT4G37760	squalene epoxidase 3 [Source:NCBI gene (formerly Entrezgene);Acc:829932]	OS03G0231800	Similar to squalene monooxygenase.	Squalene monooxygenase (EC 1.14.14.17)	KK1_026418	Cajanus cajan (Pigeon pea) (Cajanus indicus)
C.CAJAN_04890	4.70189	0	-2.80555	7.50744	0.0377263	1	0.28845	2.083e-13	AT5G19940	Plastid-lipid associated protein PAP / fibrillin family protein [Source:NCBI gene (formerly Entrezgene);Acc:832116]	OS04G0607000	PAP fibrillin family protein.	Plastid lipid-associated protein/fibrillin conserved domain-containing protein	KK1_005010	Cajanus cajan (Pigeon pea) (Cajanus indicus)
C.CAJAN_31999	4.69479	-0.449547	-2.14589	6.39114	7.39194e-05	1	0.0410322	8.26528e-30	AT1G07400	HSP20-like chaperones superfamily protein [Source:NCBI gene (formerly Entrezgene);Acc:837252]	OS03G0266300	Class I low-molecular-weight heat shock protein 17.9.	17.5 kDa class I heat shock protein	KK1_036585	Cajanus cajan (Pigeon pea) (Cajanus indicus)
C.CAJAN_31999	4.69479	-0.449547	-2.14589	6.39114	7.39194e-05	1	0.0410322	8.26528e-30	AT1G07400	HSP20-like chaperones superfamily protein [Source:NCBI gene (formerly Entrezgene);Acc:837252]	OS03G0266300	17.9 kDa class I small heat shock protein, Heat tolerance	17.5 kDa class I heat shock protein	KK1_036585	Cajanus cajan (Pigeon pea) (Cajanus indicus)
C.CAJAN_28955	4.69216	1.77802	-0.923456	7.39363	0.00195817	1	0.240315	5.03057e-06	ATCG00710	NA			Photosystem II reaction center protein H (PSII-H)	psbH	Senna marilandica
C.CAJAN_43412	4.68226	-2.00112	0.485916	2.19523	3.36115e-08	1	1	0.00886655	AT1G02205	Fatty acid hydroxylase superfamily [Source:NCBI gene (formerly Entrezgene);Acc:837602]	OS02G0621300	Homologous protein of CER1, Very-long-chain (VLC) alkane biosynthesis, Regulation of anther development and plastids differentiation	Protein WAX2	KK1_042537	Cajanus cajan (Pigeon pea) (Cajanus indicus)
C.CAJAN_41285	4.67812	-0.792341	3.53551	0.350277	0.00675074	1	0.00224888	1	AT3G10185	Gibberellin-regulated family protein [Source:NCBI gene (formerly Entrezgene);Acc:5007990]			Protein GAST1	KK1_042658	Cajanus cajan (Pigeon pea) (Cajanus indicus)
C.CAJAN_19929	4.66727	-2.40841	1.1032	1.15566	4.78115e-18	1	0.519066	0.470107	AT1G17420	lipoxygenase 3 [Source:NCBI gene (formerly Entrezgene);Acc:838314]	OS04G0447100	Type-2 13-lipoxygenase, Control of hull splitting	Lipoxygenase (EC 1.13.11.-)	KK1_020516	Cajanus cajan (Pigeon pea) (Cajanus indicus)
C.CAJAN_19929	4.66727	-2.40841	1.1032	1.15566	4.78115e-18	1	0.519066	0.470107	AT1G17420	lipoxygenase 3 [Source:NCBI gene (formerly Entrezgene);Acc:838314]	OS04G0447100	Similar to Lipoxygenase.	Lipoxygenase (EC 1.13.11.-)	KK1_020516	Cajanus cajan (Pigeon pea) (Cajanus indicus)
C.CAJAN_04386	4.6639	-4.88073	4.60971	-4.82654	0.00477403	0.435063	0.0077186	0.0155241	AT1G11600	cytochrome P450, family 77, subfamily B, polypeptide 1 [Source:NCBI gene (formerly Entrezgene);Acc:837704]	OS06G0680700	Cytochrome P450 family protein.	Cytochrome P450 77A3	KK1_004493	Cajanus cajan (Pigeon pea) (Cajanus indicus)
C.CAJAN_08406	4.66283	-1.78631	1.71937	1.15716	5.5295e-08	1	0.186267	0.750725	AT2G45570	cytochrome P450, family 76, subfamily C, polypeptide 2 [Source:NCBI gene (formerly Entrezgene);Acc:819165]	OS03G0248200	Similar to Cytochrome P450 family protein, expressed.	Cytochrome P450 76C4	KK1_008653	Cajanus cajan (Pigeon pea) (Cajanus indicus)
C.CAJAN_14915	4.6417	-2.37026	1.85714	0.414301	0.000140444	1	0.0988956	1	AT3G16520	UDP-glucosyl transferase 88A1 [Source:NCBI gene (formerly Entrezgene);Acc:820900]	OS01G0736100	UDP-glucuronosyl/UDP-glucosyltransferase family protein.	Os06g0343500 protein	TorRG33x02_202810	Trema orientale (Charcoal tree) (Celtis orientalis)
C.CAJAN_14915	4.6417	-2.37026	1.85714	0.414301	0.000140444	1	0.0988956	1	AT3G16520	UDP-glucosyl transferase 88A1 [Source:NCBI gene (formerly Entrezgene);Acc:820900]	OS01G0736100	UDP-glucuronosyl/UDP-glucosyltransferase family protein.	Os06g0343500 protein	TorRG33x02_202810	Trema orientale (Charcoal tree) (Celtis orientalis)
C.CAJAN_40719	4.64058	-5.06457	5.03157	-5.45556	0.057729	0.823828	0.0130748	0.0236549	AT3G22142	Bifunctional inhibitor/lipid-transfer protein/seed storage 2S albumin superfamily protein [Source:NCBI gene (formerly Entrezgene);Acc:5008021]	OS06G0168700	Similar to Prolin rich protein.	Secreted protein	ES332_D07G097200v1	Gossypium tomentosum (Hawaiian cotton) (Gossypium sandvicense)
C.CAJAN_19030	4.62883	-2.6282	4.7234	-2.72277	0.00390376	1	0.000965116	0.0634269	AT4G38770	proline-rich protein 4 [Source:NCBI gene (formerly Entrezgene);Acc:830032]	OS03G0245200	Protein of unknown function DUF1210 family protein.	Proline-rich protein 4	KK1_019583	Cajanus cajan (Pigeon pea) (Cajanus indicus)
C.CAJAN_34307	4.62144	-2.64012	1.92163	0.05969	5.69853e-07	1	0.212018	1	AT5G16010	3-oxo-5-alpha-steroid 4-dehydrogenase family protein [Source:NCBI gene (formerly Entrezgene);Acc:831458]	OS07G0162100	3-oxo-5-alpha-steroid 4-dehydrogenase, C-terminal domain containing protein.	Trans-2,3-enoyl-CoA reductase	KK1_034677	Cajanus cajan (Pigeon pea) (Cajanus indicus)
C.CAJAN_48001	4.61137	-1.99518	0.882022	1.73417	0.00227534	1	1	0.514674	AT3G14490	Terpenoid cyclases/Protein prenyltransferases superfamily protein [Source:NCBI gene (formerly Entrezgene);Acc:820672]	OS03G0362500	Similar to Terpene synthase family, metal binding domain containing protein, expressed.	Epi-cedrol synthase	KK1_049005	Cajanus cajan (Pigeon pea) (Cajanus indicus)
C.CAJAN_12171	4.59962	-2.48257	2.06753	0.0495235	3.62559e-08	1	0.0335088	1	AT4G15560	Deoxyxylulose-5-phosphate synthase [Source:NCBI gene (formerly Entrezgene);Acc:827230]	OS07G0190000	1-deoxy-D-xylulose-5-phosphate synthase, Methylerythritol phosphate (MEP) pathway protein, Diterpenoid phytoalexin biosynthesis	1-deoxy-D-xylulose-5-phosphate synthase (EC 2.2.1.7)	KK1_012543	Cajanus cajan (Pigeon pea) (Cajanus indicus)
C.CAJAN_07036	4.59881	-3.10343	1.01429	0.48109	0.370069	1	1	1	AT1G65295	ubiquitin carboxyl-terminal hydrolase [Source:NCBI gene (formerly Entrezgene);Acc:842837]	OS11G0463700	Penicillin-binding protein, transpeptidase fold domain containing protein.	C3H1-type domain-containing protein	LR48_Vigan845s006300	Phaseolus angularis (Azuki bean) (Vigna angularis)
C.CAJAN_22568	4.59831	-2.69853	3.57222	-1.67244	9.02363e-07	1	2.23463e-05	0.717321	AT3G01680	sieve element occlusion amino-terminus protein [Source:NCBI gene (formerly Entrezgene);Acc:821097]	OS01G0794400	Thioredoxin domain 2 containing protein.	Protein SIEVE ELEMENT OCCLUSION B	KK1_023231	Cajanus cajan (Pigeon pea) (Cajanus indicus)
C.CAJAN_33207	4.59766	-2.30218	2.14081	0.154669	5.70615e-07	1	0.0515986	1	AT5G23960	terpene synthase 21 [Source:NCBI gene (formerly Entrezgene);Acc:832461]	OS03G0347900	Terpenoid cylases/protein prenyltransferase alpha-alpha toroid domain containing protein.	(+)-delta-cadinene synthase isozyme A	KK1_034419	Cajanus cajan (Pigeon pea) (Cajanus indicus)
C.CAJAN_33207	4.59766	-2.30218	2.14081	0.154669	5.70615e-07	1	0.0515986	1	AT5G23960	terpene synthase 21 [Source:NCBI gene (formerly Entrezgene);Acc:832461]	OS03G0347900	Terpenoid synthase domain containing protein.	(+)-delta-cadinene synthase isozyme A	KK1_034419	Cajanus cajan (Pigeon pea) (Cajanus indicus)
C.CAJAN_04489	4.59704	-1.44825	0.609166	2.53963	2.92195e-06	1	1	0.115997	AT5G47550	Cystatin/monellin superfamily protein [Source:NCBI gene (formerly Entrezgene);Acc:834805]	OS03G0429000	Proteinase inhibitor I25, cystatin domain containing protein.	Cysteine proteinase inhibitor 5	KK1_004601	Cajanus cajan (Pigeon pea) (Cajanus indicus)
C.CAJAN_01530	4.57952	-6.72669e-05	1.53962	3.03983	0.0040373	1	1	0.173383	AT4G38400	expansin-like A2 [Source:NCBI gene (formerly Entrezgene);Acc:829997]	OS07G0496250	Similar to Expansin-like B1.	Expansin-like A1	KK1_001568	Cajanus cajan (Pigeon pea) (Cajanus indicus)
C.CAJAN_22967	4.57872	-2.73218	0.018386	1.82816	0.385316	1	1	0.766942	AT2G14210	AGAMOUS-like 44 [Source:NCBI gene (formerly Entrezgene);Acc:815907]	OS04G0461300	Similar to MIKC-type MADS-box transcription factor WM30.	MADS-box transcription factor 57	KK1_023642	Cajanus cajan (Pigeon pea) (Cajanus indicus)
C.CAJAN_16835	4.57612	-0.951473	-1.77232	5.39696	0.0089447	1	0.221149	1.53908e-10	AT1G50660	actin cytoskeleton-regulatory complex pan-like protein [Source:NCBI gene (formerly Entrezgene);Acc:841488]
C.CAJAN_18841	4.5749	-1.12524	-1.88916	5.33881	5.36458e-11	1	0.00267704	2.06906e-14	AT1G60420	DC1 domain-containing protein [Source:NCBI gene (formerly Entrezgene);Acc:842337]	OS01G0794400	Thioredoxin domain 2 containing protein.	protein-disulfide reductase (EC 1.8.1.8)	KK1_019387	Cajanus cajan (Pigeon pea) (Cajanus indicus)
C.CAJAN_29913	4.57468	-0.164798	-1.84411	6.25399	0.000144472	1	0.160926	4.44353e-37	AT4G23240	cysteine-rich RLK (RECEPTOR-like protein kinase) 16 [Source:NCBI gene (formerly Entrezgene);Acc:828423]	OS07G0535800	GnK2 domain containing receptor-like kinase-5, Response to drought, chilling, and submergence in tolerant genotypes	Cysteine-rich receptor-like protein kinase 31	KK1_032168	Cajanus cajan (Pigeon pea) (Cajanus indicus)
C.CAJAN_26115	4.56116	-4.10611	4.92092	-4.46587	0.00576985	0.594524	2.91102e-05	0.00108236	AT5G48100	Laccase/Diphenol oxidase family protein [Source:NCBI gene (formerly Entrezgene);Acc:834862]	OS02G0749700	Laccase, Lignin biosynthesis, Response to Cu stress of rice roots	Laccase (EC 1.10.3.2) (Benzenediol:oxygen oxidoreductase) (Diphenol oxidase) (Urishiol oxidase)	KK1_027102	Cajanus cajan (Pigeon pea) (Cajanus indicus)
C.CAJAN_35940	4.55903	-3.98689	4.66983	-4.09769	0.00884497	1	0.00274565	0.137247	AT5G33370	GDSL-like Lipase/Acylhydrolase superfamily protein [Source:NCBI gene (formerly Entrezgene);Acc:833315]	OS02G0617400	Lipase, GDSL domain containing protein.	GDSL esterase/lipase At5g33370 family	KK1_035883 KK1_035890	Cajanus cajan (Pigeon pea) (Cajanus indicus)
C.CAJAN_09005	4.55874	-0.805418	0.942479	2.81084	1.07805e-05	1	0.474989	0.0247892	AT2G22540	K-box region and MADS-box transcription factor family protein [Source:NCBI gene (formerly Entrezgene);Acc:816787]	OS02G0761000	Short vegetative phase (SVP)-group MADS-box protein, Spikelet development, Negative regulation of brassinosteroid responses	MADS-box protein JOINTLESS	KK1_009264	Cajanus cajan (Pigeon pea) (Cajanus indicus)
C.CAJAN_22529	4.55438	-1.5506	2.42859	0.575189	1.85096e-14	1	0.00292301	0.940027	AT3G23510	Cyclopropane-fatty-acyl-phospholipid synthase [Source:NCBI gene (formerly Entrezgene);Acc:821931]	OS12G0267200	Cyclopropane-fatty-acyl-phospholipid synthase domain containing protein.	Methyltransferase in lpd-3 5'region	KK1_023191	Cajanus cajan (Pigeon pea) (Cajanus indicus)
C.CAJAN_34795	4.55431	-1.82105	1.99208	0.741173	4.20275e-10	1	0.0751175	1	AT2G31180	myb domain protein 14 [Source:NCBI gene (formerly Entrezgene);Acc:817674]	OS04G0517100	Similar to OSIGBa0145M07.4 protein.	Myb-related protein Myb4	KK1_034269	Cajanus cajan (Pigeon pea) (Cajanus indicus)
C.CAJAN_34795	4.55431	-1.82105	1.99208	0.741173	4.20275e-10	1	0.0751175	1	AT2G31180	myb domain protein 14 [Source:NCBI gene (formerly Entrezgene);Acc:817674]	OS04G0517100	SG2-type MYB transcription factor, Cold tolerance, Resistance to fungal and bacterial pathogens, Panicle development	Myb-related protein Myb4	KK1_034269	Cajanus cajan (Pigeon pea) (Cajanus indicus)
C.CAJAN_29452	4.54466	-3.72022	3.89091	-3.06648	0.000468913	0.52325	0.00766011	0.112996	AT5G05340	Peroxidase superfamily protein [Source:NCBI gene (formerly Entrezgene);Acc:830416]	OS06G0547400	Similar to Peroxidase P7 (EC 1.11.1.7) (TP7).	Peroxidase (EC 1.11.1.7)	KK1_033407	Cajanus cajan (Pigeon pea) (Cajanus indicus)
C.CAJAN_28978	4.54352	-1.1046	-0.519496	3.95842	9.02363e-07	1	0.524148	1.62037e-06	ATCG00270	NA			Photosystem II D2 protein	KK1_042113	Cajanus cajan (Pigeon pea) (Cajanus indicus)
C.CAJAN_43920	4.5361	-2.29131	-1.20416	3.44895	0.0310647	1	0.0342962	0.0341108	AT2G14900	Gibberellin-regulated family protein [Source:NCBI gene (formerly Entrezgene);Acc:815979]	OS03G0760800	A member of the GAST (gibberellin (GA)-Stimulated Transcript) family, Control of seedling growth and &alpha;-amylase expression, Cell proliferation in meristems and panicles development	Snakin-1	KK1_043724	Cajanus cajan (Pigeon pea) (Cajanus indicus)
C.CAJAN_48221	4.53353	-4.04801	4.53353	-4.04801	0.607062	1	0.415642	0.672609	AT3G09660	minichromosome maintenance 8 [Source:NCBI gene (formerly Entrezgene);Acc:820123]	OS05G0235800	DNA-dependent ATPase MCM domain containing protein.	DNA replication licensing factor MCM8	KK1_050422	Cajanus cajan (Pigeon pea) (Cajanus indicus)
C.CAJAN_14586	4.51175	-0.643393	-1.83969	5.70805	0.000147432	1	0.0816539	7.38678e-21	AT1G52770	Phototropic-responsive NPH3 family protein [Source:NCBI gene (formerly Entrezgene);Acc:841710]	OS05G0178000	NPH3 domain containing protein.	Root phototropism protein 3	KK1_015016	Cajanus cajan (Pigeon pea) (Cajanus indicus)
C.CAJAN_05286	4.5085	-0.929614	1.2877	2.2912	1.39844e-19	1	0.0701009	1.97307e-06	AT3G23600	alpha/beta-Hydrolases superfamily protein [Source:NCBI gene (formerly Entrezgene);Acc:821939]	OS05G0399100	Similar to Endo-1, 3;1, 4-beta-D-glucanase.	Endo-1,3,1,4-beta-D-glucanase	KK1_005418	Cajanus cajan (Pigeon pea) (Cajanus indicus)
C.CAJAN_05286	4.5085	-0.929614	1.2877	2.2912	1.39844e-19	1	0.0701009	1.97307e-06	AT3G23600	alpha/beta-Hydrolases superfamily protein [Source:NCBI gene (formerly Entrezgene);Acc:821939]	OS05G0399100	Similar to Endo-1, 3;1, 4-beta-D-glucanase.	Endo-1,3,1,4-beta-D-glucanase	KK1_005418	Cajanus cajan (Pigeon pea) (Cajanus indicus)
C.CAJAN_29432	4.50287	-3.49723	1.59496	-0.589315	1.94873e-07	1	0.444717	1	AT1G66120	AMP-dependent synthetase and ligase family protein [Source:NCBI gene (formerly Entrezgene);Acc:842926]	OS09G0555800	Cinnamate:CoA ligase, Submerged seed germination, Salicylic acid accumulation	Medium-chain-fatty-acid--CoA ligase	KK1_029978	Cajanus cajan (Pigeon pea) (Cajanus indicus)
C.CAJAN_21295	4.50066	2.9551	0.89623	6.55953	0.0259433	1	1	0.0531909	AT4G38840	SAUR-like auxin-responsive protein family [Source:NCBI gene (formerly Entrezgene);Acc:830039]	OS04G0537100	Similar to Auxin-induced protein X15.	Indole-3-acetic acid-induced protein ARG7	KK1_021925	Cajanus cajan (Pigeon pea) (Cajanus indicus)
C.CAJAN_22965	4.48592	0	0.386151	4.09977	0.0022716	1	1	0.00118405	AT3G58730	vacuolar ATP synthase subunit D (VATD) / V-ATPase D subunit / vacuolar proton pump D subunit (VATPD) [Source:NCBI gene (formerly Entrezgene);Acc:825042]	OS04G0643100	Similar to Vacuolar ATP synthase subunit D (EC 3.6.3.14) (V-ATPase D subunit) (Vacuolar proton pump D subunit).	V-type proton ATPase subunit D	KK1_003140	Cajanus cajan (Pigeon pea) (Cajanus indicus)
C.CAJAN_22965	4.48592	0	0.386151	4.09977	0.0022716	1	1	0.00118405	AT3G58730	vacuolar ATP synthase subunit D (VATD) / V-ATPase D subunit / vacuolar proton pump D subunit (VATPD) [Source:NCBI gene (formerly Entrezgene);Acc:825042]	OS04G0643100	Similar to Vacuolar ATP synthase subunit D (EC 3.6.3.14) (V-ATPase D subunit) (Vacuolar proton pump D subunit).	V-type proton ATPase subunit D	KK1_003140	Cajanus cajan (Pigeon pea) (Cajanus indicus)
C.CAJAN_11145	4.47994	-0.747503	-1.98793	5.72037	3.90503e-06	1	0.0159548	2.05367e-28	AT1G20450	Dehydrin family protein [Source:NCBI gene (formerly Entrezgene);Acc:838633]	OS02G0669100	SK<sub>3</sub>-type dehydrin, Response to abiotic stress, Drought and salt stress tolerance	Phosphoprotein ECPP44	KK1_011472	Cajanus cajan (Pigeon pea) (Cajanus indicus)
C.CAJAN_28968	4.47806	-1.77126	-0.693408	3.40021	0.000764999	1	0.383761	0.00214963	ATCG00440	NA			NAD(P)H-quinone oxidoreductase subunit 3, chloroplastic (EC 7.1.1.-) (NAD(P)H dehydrogenase subunit 3) (NADH-plastoquinone oxidoreductase subunit 3)	ndhC	Senna marilandica
C.CAJAN_37109	4.46988	-1.34494	-1.34284	4.46779	2.1542e-06	1	0.0815874	2.68017e-06	AT2G18890	Protein kinase superfamily protein [Source:NCBI gene (formerly Entrezgene);Acc:816405]	OS04G0654600	Protein kinase, core domain containing protein.	Protein kinase domain-containing protein	KK1_037863	Cajanus cajan (Pigeon pea) (Cajanus indicus)
C.CAJAN_14591	4.45698	-1.37674	3.5997	-0.519455	0.00359968	1	0.0100123	1	AT5G11420	transmembrane protein, putative (Protein of unknown function, DUF642) [Source:NCBI gene (formerly Entrezgene);Acc:831013]	OS01G0611000	DUF642 domain containing protein, Control of diurnal flower opening time	DUF642 domain-containing protein	KK1_015021	Cajanus cajan (Pigeon pea) (Cajanus indicus)
C.CAJAN_14591	4.45698	-1.37674	3.5997	-0.519455	0.00359968	1	0.0100123	1	AT5G11420	transmembrane protein, putative (Protein of unknown function, DUF642) [Source:NCBI gene (formerly Entrezgene);Acc:831013]	OS01G0611000	Hypothetical conserved gene.	DUF642 domain-containing protein	KK1_015021	Cajanus cajan (Pigeon pea) (Cajanus indicus)
C.CAJAN_18020	4.45661	-2.00683	4.39323	-1.94345	0.0058815	1	0.00727881	0.130189	AT5G15310	myb domain protein 16 [Source:NCBI gene (formerly Entrezgene);Acc:831383]	OS08G0433400	Hypothetical conserved gene.	Transcription factor MYB39	KK1_018551	Cajanus cajan (Pigeon pea) (Cajanus indicus)
C.CAJAN_18020	4.45661	-2.00683	4.39323	-1.94345	0.0058815	1	0.00727881	0.130189	AT5G15310	myb domain protein 16 [Source:NCBI gene (formerly Entrezgene);Acc:831383]	OS08G0433400	MYB transcription factor, Response to salt stress	Transcription factor MYB39	KK1_018551	Cajanus cajan (Pigeon pea) (Cajanus indicus)
C.CAJAN_24215	4.4472	-0.917407	2.39809	1.13171	7.04258e-25	1	2.5976e-06	0.0623854	AT5G18280	apyrase 2 [Source:NCBI gene (formerly Entrezgene);Acc:831946]	OS07G0682800	Apyrase 3, ATP-diphosphohydrolase, Root hair elongation and plant growth	Nucleoside-triphosphatase	KK1_024890	Cajanus cajan (Pigeon pea) (Cajanus indicus)
C.CAJAN_37880	4.4423	0	-1.27584	5.71815	0.117163	1	0.736204	0.000100496	AT2G38870	Serine protease inhibitor, potato inhibitor I-type family protein [Source:NCBI gene (formerly Entrezgene);Acc:818471]	OS12G0548401	Similar to Proteinase inhibitor.	Subtilisin inhibitor 1	KK1_035292	Cajanus cajan (Pigeon pea) (Cajanus indicus)
C.CAJAN_07500	4.43637	1.11967	-2.17795	7.73399	2.08839e-05	1	0.00689056	3.6801e-21	AT1G05450	Bifunctional inhibitor/lipid-transfer protein/seed storage 2S albumin superfamily protein [Source:NCBI gene (formerly Entrezgene);Acc:837046]	OS07G0175500	Similar to lipid binding protein.	Bifunctional inhibitor/plant lipid transfer protein/seed storage helical domain-containing protein	KK1_007705	Cajanus cajan (Pigeon pea) (Cajanus indicus)
C.CAJAN_15773	4.43146	-0.478635	2.60179	1.35104	1.81467e-05	1	0.00100866	0.412459	AT2G47140	NAD(P)-binding Rossmann-fold superfamily protein [Source:NCBI gene (formerly Entrezgene);Acc:819327]	OS04G0179200	Similar to Stem secoisolariciresinol dehydrogenase (Fragment).	Momilactone A synthase	KK1_016237	Cajanus cajan (Pigeon pea) (Cajanus indicus)
C.CAJAN_04847	4.42703	-3.23633	2.92156	-1.73087	0.000210246	1	0.0164045	0.522059	AT4G31760	peroxidase superfamily protein [Source:NCBI gene (formerly Entrezgene);Acc:829304]	OS04G0498700	Haem peroxidase family protein.	Peroxidase (EC 1.11.1.7)	KK1_004967	Cajanus cajan (Pigeon pea) (Cajanus indicus)
C.CAJAN_04847	4.42703	-3.23633	2.92156	-1.73087	0.000210246	1	0.0164045	0.522059	AT4G31760	peroxidase superfamily protein [Source:NCBI gene (formerly Entrezgene);Acc:829304]	OS04G0498700	Haem peroxidase family protein.	Peroxidase (EC 1.11.1.7)	KK1_004967	Cajanus cajan (Pigeon pea) (Cajanus indicus)
C.CAJAN_46495	4.41592	-0.520722	2.11007	1.78513	5.54235e-10	1	0.00550363	0.0420016	AT5G60020	laccase 17 [Source:NCBI gene (formerly Entrezgene);Acc:836124]	OS01G0842500	Similar to Laccase (EC 1.10.3.2).	Laccase (EC 1.10.3.2) (Benzenediol:oxygen oxidoreductase) (Diphenol oxidase) (Urishiol oxidase)	KK1_043341	Cajanus cajan (Pigeon pea) (Cajanus indicus)
C.CAJAN_19478	4.4114	-0.000184322	-1.02437	5.43558	0.000345968	1	0.910109	2.75578e-23	AT2G39940	RNI-like superfamily protein [Source:NCBI gene (formerly Entrezgene);Acc:818581]	OS05G0449500	Component of the SCF E3 ubiquitin ligase complex, Jasmonate-regulated defense responses, Regulation of leaf senescence	Coronatine-insensitive protein 1	KK1_020047	Cajanus cajan (Pigeon pea) (Cajanus indicus)
C.CAJAN_46877	4.40783	-1.24683	0.103067	3.05793	2.06084e-07	1	1	0.0212258	AT5G23960	terpene synthase 21 [Source:NCBI gene (formerly Entrezgene);Acc:832461]	OS02G0458100	Similar to Sesquiterpene cyclase.	Aristolochene synthase	KK1_047325	Cajanus cajan (Pigeon pea) (Cajanus indicus)
C.CAJAN_00210	4.4072	-0.201713	-1.18706	5.39254	0.0103709	1	0.498298	5.27312e-14	AT1G52560	HSP20-like chaperones superfamily protein [Source:NCBI gene (formerly Entrezgene);Acc:841687]	OS02G0201000	Similar to 23.6 kDa heat shock protein, mitochondrial.	SHSP domain-containing protein	KK1_000211	Cajanus cajan (Pigeon pea) (Cajanus indicus)
C.CAJAN_00210	4.4072	-0.201713	-1.18706	5.39254	0.0103709	1	0.498298	5.27312e-14	AT1G52560	HSP20-like chaperones superfamily protein [Source:NCBI gene (formerly Entrezgene);Acc:841687]	OS02G0201000	Conserved hypothetical protein.	SHSP domain-containing protein	KK1_000211	Cajanus cajan (Pigeon pea) (Cajanus indicus)
C.CAJAN_48663	4.40623	-1.68978	-0.72633	3.44279	1.53868e-24	1	0.0547393	1.35978e-05	AT1G78380	glutathione S-transferase TAU 19 [Source:NCBI gene (formerly Entrezgene);Acc:844174]	OS09G0367700	Tau class glutathione S-transferase, Tolerance against sheath blight disease	Glutathione S-transferase (EC 2.5.1.18)	KK1_049921	Cajanus cajan (Pigeon pea) (Cajanus indicus)
C.CAJAN_25731	4.40558	0.604356	2.51671	2.49323	3.5978e-05	1	9.05899e-07	0.000834724	AT1G19640	jasmonic acid carboxyl methyltransferase [Source:NCBI gene (formerly Entrezgene);Acc:838551]	OS02G0719600	SAM dependent carboxyl methyltransferase family protein.	Jasmonate O-methyltransferase	KK1_025257	Cajanus cajan (Pigeon pea) (Cajanus indicus)
C.CAJAN_47167	4.39689	0.102833	-0.635382	5.13511	6.59068e-08	1	0.225029	9.55878e-12	ATCG00860	NA			Protein Ycf2	KK1_049893	Cajanus cajan (Pigeon pea) (Cajanus indicus)
C.CAJAN_03399	4.39573	2.24827	2.83362	3.81038	2.1542e-06	1	0.00922925	0.0659794	AT5G24860	flowering promoting factor 1 [Source:NCBI gene (formerly Entrezgene);Acc:832555]	OS01G0257300	GTP-binding protein, Homolog of AtFPF1 (Flowering Promoting Factor 1), Cell cycle regulator during root development, Regulation of root architecture and flowering	Flowering-promoting factor 1	KK1_003477	Cajanus cajan (Pigeon pea) (Cajanus indicus)
C.CAJAN_08483	4.39431	-0.427504	-1.6703	5.63711	0.0012619	1	0.204074	1.17657e-15	AT5G50360	von willebrand factor A domain protein [Source:NCBI gene (formerly Entrezgene);Acc:835103]	OS12G0242500	Conserved hypothetical protein.
C.CAJAN_13154	4.38696	-0.435664	-2.04658	5.99787	6.28659e-08	1	0.00866487	3.7974e-23	AT4G22920	non-yellowing 1 [Source:NCBI gene (formerly Entrezgene);Acc:828391]	OS09G0532000	Senescence-inducible chloroplast protein, Activation of the chlorophll-degrading pathway during leaf senescence	Staygreen protein domain-containing protein	KK1_013559	Cajanus cajan (Pigeon pea) (Cajanus indicus)
C.CAJAN_41024	4.38319	-0.634918	0.510169	3.2381	0.000864778	1	1	0.016162	AT2G46410	Homeodomain-like superfamily protein [Source:NCBI gene (formerly Entrezgene);Acc:819249]	OS01G0619100	R3 MYB transcription factor	Transcription factor CPC	KK1_041839	Cajanus cajan (Pigeon pea) (Cajanus indicus)
C.CAJAN_10813	4.38254	-4.29033	4.94277	-4.85055	0.00635358	1	5.43595e-06	0.0103869	AT5G33370	GDSL-like Lipase/Acylhydrolase superfamily protein [Source:NCBI gene (formerly Entrezgene);Acc:833315]	OS02G0617400	Lipase, GDSL domain containing protein.	GDSL esterase/lipase At5g33370 family	KK1_011128	Cajanus cajan (Pigeon pea) (Cajanus indicus)
C.CAJAN_29502	4.38217	-1.56966	1.33385	1.47867	0.00483275	1	0.0803242	0.477116	AT5G49350	Glycine-rich protein family [Source:NCBI gene (formerly Entrezgene);Acc:3771473]	OS01G0253800	Conserved hypothetical protein.	Glycine-rich protein	D0Y65_023112	Glycine soja (Wild soybean)
C.CAJAN_15613	4.38067	-1.43563	2.12738	0.817665	1.80176e-08	1	0.012706	0.702353	AT1G68320	myb domain protein 62 [Source:NCBI gene (formerly Entrezgene);Acc:843161]	OS01G0128000	R2R3-type transcription factor 1, Maintenance of phosphate homeostasis and root development, Regulation of phosphate starvation signaling and gibberellic acid biosynthesis	Transcription factor MYB21	KK1_016062	Cajanus cajan (Pigeon pea) (Cajanus indicus)
C.CAJAN_39345	4.37891	1.38946	0.793396	4.97498	2.26517e-09	1	0.681921	3.05075e-15	AT1G20850	xylem cysteine peptidase 2 [Source:NCBI gene (formerly Entrezgene);Acc:838677]	OS01G0971400	Similar to Cysteine proteinase.	P34 probable thiol protease	KK1_038576	Cajanus cajan (Pigeon pea) (Cajanus indicus)
C.CAJAN_28976	4.37414	-0.102887	-0.827543	5.0988	0.000855709	1	0.223444	5.70338e-05	ATCG00300	NA	OS12G0504050	Similar to Photosystem II reaction center protein Z.	Photosystem II reaction center protein Z (PSII-Z)	psbZ	Acacia ligulata
C.CAJAN_35492	4.37372	-1.43739	-1.13013	4.06646	0.0281391	1	0.832684	0.00242161	AT1G73890	Bifunctional inhibitor/lipid-transfer protein/seed storage 2S albumin superfamily protein [Source:NCBI gene (formerly Entrezgene);Acc:843727]	OS03G0167000	Similar to Non-specific lipid-transfer protein.	Bifunctional inhibitor/plant lipid transfer protein/seed storage helical domain-containing protein	KK1_038500	Cajanus cajan (Pigeon pea) (Cajanus indicus)
C.CAJAN_33587	4.37343	-4.38736	6.04106	-6.05499	0.130717	1	1.90349e-11	0.0266281	AT5G20630	germin 3 [Source:NCBI gene (formerly Entrezgene);Acc:832185]	OS08G0460000	Germin-like protein, Acclimation to UV-B radiation, Regulation of plant height and disease resistance	Germin-like protein	KK1_031504	Cajanus cajan (Pigeon pea) (Cajanus indicus)
C.CAJAN_26527	4.37261	-2.48455	5.25676	-3.3687	0.0759335	1	0.0153078	0.333163	AT4G35150	O-methyltransferase family protein [Source:NCBI gene (formerly Entrezgene);Acc:829667]	OS09G0344500	N-acetyl 5-hydroxytryptamine O-methyltransferase, Response to abiotic stresses, Response to salt and copper stress	Eugenol O-methyltransferase	KK1_027871	Cajanus cajan (Pigeon pea) (Cajanus indicus)
C.CAJAN_16956	4.36734	0.0607929	-2.75725	7.18538	0.00354449	1	0.0222951	8.42196e-29	AT2G34340	senescence regulator (Protein of unknown function, DUF584) [Source:NCBI gene (formerly Entrezgene);Acc:817996]	OS01G0727500	A member of S40 gene family, Leaf senescence	Senescence regulator S40	KK1_017460	Cajanus cajan (Pigeon pea) (Cajanus indicus)
C.CAJAN_21022	4.36639	0.339912	3.41865	1.28765	0.000132273	1	0.0135443	0.115844	AT5G19440	NAD(P)-binding Rossmann-fold superfamily protein [Source:NCBI gene (formerly Entrezgene);Acc:832064]	OS01G0528800	Similar to Cinnamyl alcohol dehydrogenase.	NAD-dependent epimerase/dehydratase domain-containing protein	KK1_021651	Cajanus cajan (Pigeon pea) (Cajanus indicus)
C.CAJAN_44435	4.36013	-1.66184	2.15431	0.543974	1.56315e-09	1	0.0183132	1	AT5G54160	O-methyltransferase 1 [Source:NCBI gene (formerly Entrezgene);Acc:835504]	OS04G0175900	Winged helix repressor DNA-binding domain containing protein.	Isoliquiritigenin 2'-O-methyltransferase (EC 2.1.1.76)	KK1_047535	Cajanus cajan (Pigeon pea) (Cajanus indicus)
C.CAJAN_24072	4.35543	-1.1061	1.76293	1.4864	3.90006e-17	1	0.0232658	0.147311	AT5G13930	Chalcone and stilbene synthase family protein [Source:NCBI gene (formerly Entrezgene);Acc:831241]	OS11G0530600	Chalcone synthase, Sakuranetin biosynthesis under UV stress conditions	chalcone synthase (EC 2.3.1.74)	KK1_025437	Cajanus cajan (Pigeon pea) (Cajanus indicus)
C.CAJAN_31070	4.34933	-2.21889	-2.94362	5.07406	2.51451e-05	1	0.000215	6.0238e-06	AT2G15490	UDP-glycosyltransferase 73B4 [Source:NCBI gene (formerly Entrezgene);Acc:816041]	OS01G0176000	UDP-glucuronosyl/UDP-glucosyltransferase family protein.	Glycosyltransferase (EC 2.4.1.-)	UGT7	Pueraria montana var. lobata (Kudzu vine) (Pueraria lobata)
C.CAJAN_18697	4.34298	0	-2.30574	6.64873	0.0475569	1	0.379835	2.38714e-12	AT1G75490	Integrase-type DNA-binding superfamily protein [Source:NCBI gene (formerly Entrezgene);Acc:843885]	OS08G0565200	Pathogenesis-related transcriptional factor and ERF domain containing protein.	Dehydration-responsive element-binding protein 2D	KK1_019242	Cajanus cajan (Pigeon pea) (Cajanus indicus)
C.CAJAN_19409	4.33924	-4.2836	-0.331901	0.387536	0.059272	1	1	1	AT4G40030	Histone superfamily protein [Source:NCBI gene (formerly Entrezgene);Acc:830164]	OS03G0390600	Similar to Histone H3.3.	Os03g0390633 protein	Os03g0390633 OSNPB_030390633	Oryza sativa subsp. japonica (Rice)
C.CAJAN_19409	4.33924	-4.2836	-0.331901	0.387536	0.059272	1	1	1	AT4G40030	Histone superfamily protein [Source:NCBI gene (formerly Entrezgene);Acc:830164]	OS03G0390600	Similar to Histone H3 (Fragment).	Os03g0390633 protein	Os03g0390633 OSNPB_030390633	Oryza sativa subsp. japonica (Rice)
C.CAJAN_19409	4.33924	-4.2836	-0.331901	0.387536	0.059272	1	1	1	AT4G40030	Histone superfamily protein [Source:NCBI gene (formerly Entrezgene);Acc:830164]	OS03G0390600	Non-protein coding transcript.	Os03g0390633 protein	Os03g0390633 OSNPB_030390633	Oryza sativa subsp. japonica (Rice)
C.CAJAN_43186	4.33535	-4.61432	-0.27757	-0.00140646	1	1	1	1	AT1G61570	translocase of the inner mitochondrial membrane 13 [Source:NCBI gene (formerly Entrezgene);Acc:842453]	OS04G0581300	Similar to Mitochondrial import inner membrane translocase subunit TIM13.	Mitochondrial import inner membrane translocase subunit	KK1_042312	Cajanus cajan (Pigeon pea) (Cajanus indicus)
C.CAJAN_15760	4.33381	-0.228308	-2.23784	6.34335	0.00173051	1	0.0869316	1.48832e-39	AT1G17810	beta-tonoplast intrinsic protein [Source:NCBI gene (formerly Entrezgene);Acc:838359]	OS10G0492600	Similar to Tonoplast membrane integral protein ZmTIP3-1.	Aquaporin TIP-type alpha	KK1_016223	Cajanus cajan (Pigeon pea) (Cajanus indicus)
C.CAJAN_08766	4.33166	-2.5124	3.20241	-1.38314	6.32451e-11	1	2.9318e-08	0.680191	AT1G31690	Copper amine oxidase family protein [Source:NCBI gene (formerly Entrezgene);Acc:840056]	OS06G0338200	Copper amine oxidase family protein.	Amine oxidase (EC 1.4.3.-)	KK1_009024	Cajanus cajan (Pigeon pea) (Cajanus indicus)
C.CAJAN_08516	4.33041	-1.06475	-1.59521	4.86087	0.00300611	1	0.019353	5.91338e-06	AT1G76650	calmodulin-like 38 [Source:NCBI gene (formerly Entrezgene);Acc:843998]	OS01G0955100	Calmodulin-like protein, Drought and salt tolerance	REJ domain-containing protein	B456_011G120700	Gossypium raimondii (Peruvian cotton) (Gossypium klotzschianum subsp. raimondii)
C.CAJAN_01342	4.32312	-0.787934	0.559371	2.97582	1.67696e-06	1	1	0.000246785	AT4G08290	nodulin MtN21 /EamA-like transporter family protein [Source:NCBI gene (formerly Entrezgene);Acc:826383]	OS10G0210500	Protein of unknown function DUF6, transmembrane domain containing protein.	WAT1-related protein	KK1_001376	Cajanus cajan (Pigeon pea) (Cajanus indicus)
C.CAJAN_01342	4.32312	-0.787934	0.559371	2.97582	1.67696e-06	1	1	0.000246785	AT4G08290	nodulin MtN21 /EamA-like transporter family protein [Source:NCBI gene (formerly Entrezgene);Acc:826383]	OS10G0210500	Protein of unknown function DUF6, transmembrane domain containing protein.	WAT1-related protein	KK1_001376	Cajanus cajan (Pigeon pea) (Cajanus indicus)
C.CAJAN_03204	4.31766	-0.491452	2.61944	1.20677	7.23337e-08	1	0.00138733	0.175955	AT5G13930	Chalcone and stilbene synthase family protein [Source:NCBI gene (formerly Entrezgene);Acc:831241]	OS11G0530600	Chalcone synthase, Sakuranetin biosynthesis under UV stress conditions	chalcone synthase (EC 2.3.1.74)	KK1_003276	Cajanus cajan (Pigeon pea) (Cajanus indicus)
C.CAJAN_34308	4.312	0.227952	-1.97678	6.51673	0.00178292	1	0.166516	1.29159e-19	AT5G16010	3-oxo-5-alpha-steroid 4-dehydrogenase family protein [Source:NCBI gene (formerly Entrezgene);Acc:831458]	OS07G0162100	3-oxo-5-alpha-steroid 4-dehydrogenase, C-terminal domain containing protein.	3-oxo-5-alpha-steroid 4-dehydrogenase 1	KK1_034678	Cajanus cajan (Pigeon pea) (Cajanus indicus)
C.CAJAN_35947	4.30681	-4.30424	5.40443	-5.40187	0.0669743	1	0.000176264	0.0440417	AT5G33370	GDSL-like Lipase/Acylhydrolase superfamily protein [Source:NCBI gene (formerly Entrezgene);Acc:833315]	OS02G0617400	Lipase, GDSL domain containing protein.	GDSL esterase/lipase At5g33370 family	KK1_035893	Cajanus cajan (Pigeon pea) (Cajanus indicus)
C.CAJAN_19115	4.28816	-0.177948	-2.1726	6.28281	0.000271956	1	0.0971352	6.57891e-25	AT5G19640	Major facilitator superfamily protein [Source:NCBI gene (formerly Entrezgene);Acc:832084]	OS02G0716800	TGF-beta receptor, type I/II extracellular region family protein.	Peptide transporter PTR1	KK1_019671	Cajanus cajan (Pigeon pea) (Cajanus indicus)
C.CAJAN_25703	4.28622	-4.04836	3.39565	-3.15779	0.00146891	1	0.017254	0.172508	AT4G38260	transport/golgi organization-like protein (DUF833) [Source:NCBI gene (formerly Entrezgene);Acc:829983]	OS09G0323500	Protein of unknown function DUF833 family protein.	Ser/Thr-rich protein T10 in DGCR region	KK1_025229	Cajanus cajan (Pigeon pea) (Cajanus indicus)
C.CAJAN_19483	4.2843	0	-1.42999	5.71429	0.0342565	1	1	7.77112e-05	AT5G05780	RP non-ATPase subunit 8A [Source:NCBI gene (formerly Entrezgene);Acc:830463]	OS04G0661900	26S proteasome 19S regulatory particle non-ATPase subunit 8	MPN domain-containing protein	Vigan.04G405300 VIGAN_04405300	Vigna angularis var. angularis
C.CAJAN_19483	4.2843	0	-1.42999	5.71429	0.0342565	1	1	7.77112e-05	AT5G05780	RP non-ATPase subunit 8A [Source:NCBI gene (formerly Entrezgene);Acc:830463]	OS04G0661900	Similar to 26S proteasome regulatory particle non-ATPase subunit8.	MPN domain-containing protein	Vigan.04G405300 VIGAN_04405300	Vigna angularis var. angularis
C.CAJAN_33622	4.28135	0.562972	-2.2639	7.10822	0.00295023	1	0.138535	6.51548e-34	AT1G16030	heat shock protein 70B [Source:NCBI gene (formerly Entrezgene);Acc:838174]	OS05G0460000	Similar to 70 kDa heat shock cognate protein 1.	Heat shock 70 kDa protein	KK1_039058	Cajanus cajan (Pigeon pea) (Cajanus indicus)
C.CAJAN_15829	4.28126	-0.0475885	-1.46363	5.6973	7.21726e-05	1	0.185703	2.27326e-26	AT2G32120	heat-shock protein 70T-2 [Source:NCBI gene (formerly Entrezgene);Acc:817771]	OS03G0218500	Similar to 70kD heat shock protein.	Heat shock cognate 70 kDa protein 1	KK1_016293	Cajanus cajan (Pigeon pea) (Cajanus indicus)
C.CAJAN_43348	4.27682	-4.35467	1.75504	-1.83289	0.544888	1	1	1	AT2G20875	epidermal patterning factor 1 [Source:NCBI gene (formerly Entrezgene);Acc:816621]	OS04G0457700	Epidermal patterning factor	Epidermal patterning factor-like protein	KK1_044560	Cajanus cajan (Pigeon pea) (Cajanus indicus)
C.CAJAN_43348	4.27682	-4.35467	1.75504	-1.83289	0.544888	1	1	1	AT2G20875	epidermal patterning factor 1 [Source:NCBI gene (formerly Entrezgene);Acc:816621]	OS04G0457700	Epidermal patterning factor	Epidermal patterning factor-like protein	KK1_044560	Cajanus cajan (Pigeon pea) (Cajanus indicus)
C.CAJAN_47129	4.27596	-2.13528	2.04341	0.0972649	0.00574086	1	0.135769	1	AT4G39330	cinnamyl alcohol dehydrogenase 9 [Source:NCBI gene (formerly Entrezgene);Acc:830088]	OS03G0223200	Similar to Cinnamyl alcohol dehydrogenase.	Mannitol dehydrogenase (EC 1.1.1.255)	KK1_050491	Cajanus cajan (Pigeon pea) (Cajanus indicus)
C.CAJAN_12279	4.27297	-0.097995	1.12889	3.04608	1.03851e-12	1	0.607767	5.01183e-07	AT4G37990	cinnamyl alcohol dehydrogenase 8 [Source:NCBI gene (formerly Entrezgene);Acc:829955]	OS10G0430200	Similar to Sinapyl alcohol dehydrogenase.	Mannitol dehydrogenase	KK1_012653	Cajanus cajan (Pigeon pea) (Cajanus indicus)
C.CAJAN_12279	4.27297	-0.097995	1.12889	3.04608	1.03851e-12	1	0.607767	5.01183e-07	AT4G37990	cinnamyl alcohol dehydrogenase 8 [Source:NCBI gene (formerly Entrezgene);Acc:829955]	OS10G0430200	Similar to Sinapyl alcohol dehydrogenase.	Mannitol dehydrogenase	KK1_012653	Cajanus cajan (Pigeon pea) (Cajanus indicus)
C.CAJAN_12279	4.27297	-0.097995	1.12889	3.04608	1.03851e-12	1	0.607767	5.01183e-07	AT4G37990	cinnamyl alcohol dehydrogenase 8 [Source:NCBI gene (formerly Entrezgene);Acc:829955]	OS10G0430200	Similar to Sinapyl alcohol dehydrogenase.	Mannitol dehydrogenase	KK1_012653	Cajanus cajan (Pigeon pea) (Cajanus indicus)
C.CAJAN_01618	4.26663	0	1.17774	3.08889	0.50406	1	1	1	ATMG00820	NA	OS11G0656500	Integrase, catalytic core domain containing protein.	Reverse transcriptase Ty1/copia-type domain-containing protein	KK1_001656	Cajanus cajan (Pigeon pea) (Cajanus indicus)
C.CAJAN_08649	4.26557	-4.09082	3.2747	-3.09995	1.22623e-05	0.282486	0.0025921	0.103622	AT5G16120	alpha/beta-Hydrolases superfamily protein [Source:NCBI gene (formerly Entrezgene);Acc:831469]	OS10G0135600	Alpha/beta hydrolase family protein.	Monoglyceride lipase (EC 3.1.1.23)	KK1_008902	Cajanus cajan (Pigeon pea) (Cajanus indicus)
C.CAJAN_03824	4.25716	-1.38858	-0.907873	3.77645	5.92344e-14	1	0.0795351	1.23623e-10	AT1G75250	RAD-like 6 [Source:NCBI gene (formerly Entrezgene);Acc:843862]	OS02G0706400	MYB-related transcription factor, Regulation of leaf senescence and salt-stress response	Myb-like domain-containing protein	KK1_003906	Cajanus cajan (Pigeon pea) (Cajanus indicus)
C.CAJAN_20963	4.25095	-0.329688	2.28395	1.63732	1.33016e-07	1	0.0116291	0.234142	AT4G16740	terpene synthase 03 [Source:NCBI gene (formerly Entrezgene);Acc:827377]	OS03G0347900	Terpenoid cylases/protein prenyltransferase alpha-alpha toroid domain containing protein.	Alpha-farnesene synthase	KK1_021592	Cajanus cajan (Pigeon pea) (Cajanus indicus)
C.CAJAN_20963	4.25095	-0.329688	2.28395	1.63732	1.33016e-07	1	0.0116291	0.234142	AT4G16740	terpene synthase 03 [Source:NCBI gene (formerly Entrezgene);Acc:827377]	OS03G0347900	Terpenoid synthase domain containing protein.	Alpha-farnesene synthase	KK1_021592	Cajanus cajan (Pigeon pea) (Cajanus indicus)
C.CAJAN_31290	4.23537	-3.03607	5.30561	-4.1063	0.0116952	1	3.42695e-06	0.0497323	AT1G21090	Cupredoxin superfamily protein [Source:NCBI gene (formerly Entrezgene);Acc:838705]			Early nodulin-like protein 1	KK1_032451	Cajanus cajan (Pigeon pea) (Cajanus indicus)
C.CAJAN_13028	4.21988	0.476238	3.35786	1.33826	1.49837e-10	1	3.60931e-05	0.296487	AT1G19180	jasmonate-zim-domain protein 1 [Source:NCBI gene (formerly Entrezgene);Acc:838501]	OS07G0615200	JASMONATE ZIMDOMAIN (JAZ) protein, Regulation of coleoptile length under submergence	Protein TIFY (Jasmonate ZIM domain-containing protein)	KK1_013430	Cajanus cajan (Pigeon pea) (Cajanus indicus)
C.CAJAN_06108	4.2138	-2.87472	1.98111	-0.642033	1	1	1	1	ATMG00810	NA			Retrovirus-related Pol polyprotein from transposon TNT 1-94	KK1_006276	Cajanus cajan (Pigeon pea) (Cajanus indicus)
C.CAJAN_34037	4.20222	0	-1.43754	5.63976	0.438415	1	0.463566	0.00405359	ATCG00790	NA	OS11G0269100	Similar to 50S ribosomal protein L16, chloroplastic.
C.CAJAN_24628	4.20116	-1.60014	-1.14389	3.74491	0.000204582	1	0.0525488	8.17445e-06	AT4G16400	transmembrane protein [Source:NCBI gene (formerly Entrezgene);Acc:827334]
C.CAJAN_28179	4.20003	-2.55122	2.56749	-0.91868	5.32019e-05	0.52325	0.133391	1	AT4G01950	glycerol-3-phosphate acyltransferase 3 [Source:NCBI gene (formerly Entrezgene);Acc:827165]	OS11G0679700	Glycerol-3-phosphate acyltransferase, Anther development, Pollen formation	Glycerol-3-phosphate acyltransferase 2	KK1_030790	Cajanus cajan (Pigeon pea) (Cajanus indicus)
C.CAJAN_47547	4.19258	-4.36014	3.29736	-3.46491	0.0396644	1	0.093694	0.162311	AT5G24090	chitinase A [Source:NCBI gene (formerly Entrezgene);Acc:832474]	OS01G0660200	Acidic class III chitinase OsChib3a precursor (Chitinase) (EC 3.2.1.14).	Acidic endochitinase (EC 3.2.1.14)	KK1_049131	Cajanus cajan (Pigeon pea) (Cajanus indicus)
C.CAJAN_21709	4.18927	-3.57816	4.44414	-3.83303	0.00582737	1	1.47763e-05	0.0454222	AT5G22430	Pollen Ole e 1 allergen and extensin family protein [Source:NCBI gene (formerly Entrezgene);Acc:832304]	OS02G0535300	Hypothetical conserved gene.	Pollen Ole e 1 allergen and extensin family protein	KK1_022352	Cajanus cajan (Pigeon pea) (Cajanus indicus)
C.CAJAN_27520	4.18752	0.233943	-1.41443	5.83589	1.36685e-05	1	0.089388	3.88184e-29	AT2G20770	GCR2-like 2 [Source:NCBI gene (formerly Entrezgene);Acc:816606]	OS10G0497900	Similar to Lanthionine synthetase C-like protein, expressed.	LanC-like protein 2	KK1_031463	Cajanus cajan (Pigeon pea) (Cajanus indicus)
C.CAJAN_27520	4.18752	0.233943	-1.41443	5.83589	1.36685e-05	1	0.089388	3.88184e-29	AT2G20770	GCR2-like 2 [Source:NCBI gene (formerly Entrezgene);Acc:816606]	OS10G0497900	Similar to Lanthionine synthetase C-like protein, expressed.	LanC-like protein 2	KK1_031463	Cajanus cajan (Pigeon pea) (Cajanus indicus)
C.CAJAN_46944	4.18369	0	2.45487	1.72882	0.0249905	1	0.441933	0.824675	AT3G56891	Heavy metal transport/detoxification superfamily protein [Source:NCBI gene (formerly Entrezgene);Acc:6240272]	OS03G0120400	Heavy metal transport/detoxification protein domain containing protein.	HMA domain-containing protein	KK1_049195	Cajanus cajan (Pigeon pea) (Cajanus indicus)
C.CAJAN_16272	4.18349	-0.321916	-2.11317	5.97474	0.00058294	1	0.0531992	1.79819e-20	AT5G35460	membrane protein [Source:NCBI gene (formerly Entrezgene);Acc:833509]	OS01G0585100	Similar to Integral membrane protein.	Membrane protein C776.05 family	KK1_016748	Cajanus cajan (Pigeon pea) (Cajanus indicus)
C.CAJAN_41827	4.17893	-0.707084	3.60135	-0.129496	1.21366e-06	1	6.199e-07	1	AT1G17860	NA	OS04G0526600	Alpha-amylase/subtilisin inhibitor, Defense of the seed against microorganisms	Kunitz-type trypsin inhibitor-like 2 protein	KK1_045118	Cajanus cajan (Pigeon pea) (Cajanus indicus)
C.CAJAN_46139	4.17428	-1.00049	3.50513	-0.331343	0.0026007	1	0.0039761	1	AT1G65680	expansin B2 [Source:NCBI gene (formerly Entrezgene);Acc:842879]	OS04G0552000	Barwin-related endoglucanase domain containing protein.	Expansin-B2	KK1_047257	Cajanus cajan (Pigeon pea) (Cajanus indicus)
C.CAJAN_32566	4.17397	-1.1508	1.31862	1.70455	0.0553655	1	0.91351	1	AT2G23620	methyl esterase 1 [Source:NCBI gene (formerly Entrezgene);Acc:816894]	OS01G0787600	Similar to Protein S.	Polyneuridine-aldehyde esterase	KK1_036056	Cajanus cajan (Pigeon pea) (Cajanus indicus)
C.CAJAN_32566	4.17397	-1.1508	1.31862	1.70455	0.0553655	1	0.91351	1	AT2G23620	methyl esterase 1 [Source:NCBI gene (formerly Entrezgene);Acc:816894]	OS01G0787600	Similar to Salicylic acid-binding protein 2.	Polyneuridine-aldehyde esterase	KK1_036056	Cajanus cajan (Pigeon pea) (Cajanus indicus)
C.CAJAN_48127	4.167	0	-0.333406	4.5004	8.16938e-05	1	0.827247	2.56122e-05	ATCG01000	NA			Protein TIC 214 (Translocon at the inner envelope membrane of chloroplasts 214)	KK1_049874	Cajanus cajan (Pigeon pea) (Cajanus indicus)
C.CAJAN_02253	4.15985	-3.54223	1.21044	-0.592824	0.00337293	1	0.927977	1	AT1G01370	Histone superfamily protein [Source:NCBI gene (formerly Entrezgene);Acc:839104]	OS05G0489800	Centromere-specific histone H3	Histone H3-like centromeric protein HTR12	KK1_002308	Cajanus cajan (Pigeon pea) (Cajanus indicus)
C.CAJAN_48500	4.1577	1.32325	1.91062	3.57033	8.40821e-07	1	0.000881302	3.07565e-05	AT4G31970	cytochrome P450, family 82, subfamily C, polypeptide 2 [Source:NCBI gene (formerly Entrezgene);Acc:829327]	OS09G0263933	Flavonoid 3'-hydroxylase 5, Response to nitrogen starvation	Cytochrome P450 82A3	KK1_043688	Cajanus cajan (Pigeon pea) (Cajanus indicus)
C.CAJAN_00136	4.15715	-1.33627	-0.140411	2.9613	8.60383e-12	1	0.929999	0.000107577	AT5G25610	BURP domain-containing protein [Source:NCBI gene (formerly Entrezgene);Acc:832636]	OS01G0733500	Similar to Dehydration-induced protein RD22-like protein 1.	Dehydration-responsive protein RD22	KK1_000137	Cajanus cajan (Pigeon pea) (Cajanus indicus)
C.CAJAN_16616	4.15317	-0.790426	-0.0843092	3.44705	0.0116952	1	1	0.058074	AT3G51800	metallopeptidase M24 family protein [Source:NCBI gene (formerly Entrezgene);Acc:824343]	OS05G0350500	Peptidase M24, structural domain domain containing protein.	Proliferation-associated protein 2G4	KK1_017103	Cajanus cajan (Pigeon pea) (Cajanus indicus)
C.CAJAN_40967	4.14898	-3.55156	4.25338	-3.65595	0.000927795	1	9.11335e-05	0.10231	AT1G29270	transcription factor bHLH35-like protein [Source:NCBI gene (formerly Entrezgene);Acc:839801]	OS05G0337200	Helix-loop-helix DNA-binding domain containing protein.	ACT domain-containing protein	100793239 GLYMA_05G160700	Glycine max (Soybean) (Glycine hispida)
C.CAJAN_45380	4.14372	-1.78272	1.28945	1.07154	0.0371031	1	0.724081	1	AT3G22220	hAT transposon superfamily [Source:NCBI gene (formerly Entrezgene);Acc:821786]	OS03G0822900	Protein of unknown function DUF659 domain containing protein.	DUF659 domain-containing protein	KK1_049531	Cajanus cajan (Pigeon pea) (Cajanus indicus)
C.CAJAN_29640	4.14188	-1.95915	0.0681434	2.11458	0.000815936	1	1	0.0820527	AT2G38540	lipid transfer protein 1 [Source:NCBI gene (formerly Entrezgene);Acc:818436]	OS12G0115100	Lipid transfer protein Class II, Lipid transfer protein a15	Non-specific lipid-transfer protein	KK1_029260	Cajanus cajan (Pigeon pea) (Cajanus indicus)
C.CAJAN_36556	4.13883	-1.44702	-3.11171	5.80352	0.00305237	1	0.00117067	2.15051e-18	AT4G15248	B-box type zinc finger family protein [Source:NCBI gene (formerly Entrezgene);Acc:3769879]	OS08G0178800	Conserved hypothetical protein.	Zinc finger protein CONSTANS-LIKE 13	KK1_040513	Cajanus cajan (Pigeon pea) (Cajanus indicus)
C.CAJAN_36556	4.13883	-1.44702	-3.11171	5.80352	0.00305237	1	0.00117067	2.15051e-18	AT4G15248	B-box type zinc finger family protein [Source:NCBI gene (formerly Entrezgene);Acc:3769879]	OS08G0178800	Hypothetical conserved gene.	Zinc finger protein CONSTANS-LIKE 13	KK1_040513	Cajanus cajan (Pigeon pea) (Cajanus indicus)
C.CAJAN_21284	4.1347	-0.790356	2.05618	1.28816	5.95069e-05	1	0.0844479	0.965934	AT5G18080	SAUR-like auxin-responsive protein family [Source:NCBI gene (formerly Entrezgene);Acc:28721172]	OS02G0143300	Similar to SAUR family protein.	Auxin-induced protein 10A5	KK1_021914	Cajanus cajan (Pigeon pea) (Cajanus indicus)
C.CAJAN_40782	4.13196	0.458857	4.17421	0.416606	5.41464e-05	1	1.32954e-05	1	AT1G30135	jasmonate-zim-domain protein 8 [Source:NCBI gene (formerly Entrezgene);Acc:839893]	OS10G0392400	Tify domain containing protein.	Protein TIFY (Jasmonate ZIM domain-containing protein)	KK1_040792	Cajanus cajan (Pigeon pea) (Cajanus indicus)
C.CAJAN_33115	4.12666	0.522971	4.59345	0.0561859	2.45257e-05	1	7.08925e-18	1	AT1G61680	terpene synthase 14 [Source:NCBI gene (formerly Entrezgene);Acc:842465]	OS02G0121700	Terpenoid synthase domain containing protein.	(3S,6E)-nerolidol synthase 1	CR513_11190	Mucuna pruriens (Velvet bean) (Dolichos pruriens)
C.CAJAN_25728	4.1162	-0.0425545	3.69005	0.383596	9.51825e-07	1	0.000186488	1	AT1G19640	jasmonic acid carboxyl methyltransferase [Source:NCBI gene (formerly Entrezgene);Acc:838551]	OS01G0701700	SAM dependent carboxyl methyltransferase family protein.	Jasmonate O-methyltransferase	KK1_025254	Cajanus cajan (Pigeon pea) (Cajanus indicus)
C.CAJAN_02477	4.11328	0.0578528	2.08452	2.08661	4.72311e-07	1	0.0192051	0.0138228	AT1G10585	basic helix-loop-helix (bHLH) DNA-binding superfamily protein [Source:NCBI gene (formerly Entrezgene);Acc:837600]	OS01G0108600	Hypothetical conserved gene.	Transcription factor bHLH36	KK1_002539	Cajanus cajan (Pigeon pea) (Cajanus indicus)
C.CAJAN_02477	4.11328	0.0578528	2.08452	2.08661	4.72311e-07	1	0.0192051	0.0138228	AT1G10585	basic helix-loop-helix (bHLH) DNA-binding superfamily protein [Source:NCBI gene (formerly Entrezgene);Acc:837600]	OS01G0108600	Basic helix-loop-helix dimerisation region bHLH domain containing protein.	Transcription factor bHLH36	KK1_002539	Cajanus cajan (Pigeon pea) (Cajanus indicus)
C.CAJAN_06718	4.10769	-2.34891	4.45615	-2.69737	0.00747506	1	2.96117e-06	0.20487	AT4G02290	glycosyl hydrolase 9B13 [Source:NCBI gene (formerly Entrezgene);Acc:828080]	OS01G0312800	Similar to CEL4=CELLULASE 4 (Fragment).	Endoglucanase (EC 3.2.1.4)	KK1_006906	Cajanus cajan (Pigeon pea) (Cajanus indicus)
C.CAJAN_28957	4.10142	0	-0.689236	4.79065	1.21406e-05	1	0.316402	2.95347e-08	ATCG00670	NA	OS06G0136800	Peptidase S14, ClpP family protein.	ATP-dependent Clp protease proteolytic subunit (EC 3.4.21.92)	KK1_042083	Cajanus cajan (Pigeon pea) (Cajanus indicus)
C.CAJAN_15595	4.10117	-0.803272	4.41503	-1.11714	0.0266606	1	6.2233e-05	0.969793	AT1G70710	glycosyl hydrolase 9B1 [Source:NCBI gene (formerly Entrezgene);Acc:843408]	OS06G0256900	Glycoside hydrolase family 9 subclass B3, Endo-beta-1, 4-glucanase, Lignocellulose crystallinity modification in stem internode growth and development, Plant strength, cellulose modification, and biomass saccharification	Endoglucanase (EC 3.2.1.4)	KK1_016044	Cajanus cajan (Pigeon pea) (Cajanus indicus)
C.CAJAN_28986	4.09954	-0.636543	0.0771087	3.38589	0.00490187	1	1	0.00462946	ATCG00140	NA			ATP synthase subunit c, chloroplastic (ATP synthase F(0) sector subunit c) (ATPase subunit III) (F-type ATPase subunit c) (F-ATPase subunit c) (Lipid-binding protein)	atpH AcokuCp008	Aconitum barbatum var. puberulum
C.CAJAN_08739	4.09551	-2.2924	-0.0441205	1.84724	0.0103097	1	1	0.13778	AT5G60910	AGAMOUS-like 8 [Source:NCBI gene (formerly Entrezgene);Acc:836212]	OS07G0108900	Similar to MADS-box transcription factor 15.	Agamous-like MADS-box protein AGL8 isogeny	KK1_008996	Cajanus cajan (Pigeon pea) (Cajanus indicus)
C.CAJAN_08739	4.09551	-2.2924	-0.0441205	1.84724	0.0103097	1	1	0.13778	AT5G60910	AGAMOUS-like 8 [Source:NCBI gene (formerly Entrezgene);Acc:836212]	OS07G0108900	APETALA1 (AP1)/ FRUITFULL (FUL)-like MADS box transcription factor, Specification of inflorescence meristem identity, sexual reproduction	Agamous-like MADS-box protein AGL8 isogeny	KK1_008996	Cajanus cajan (Pigeon pea) (Cajanus indicus)
C.CAJAN_38834	4.08676	-0.143764	-2.2268	6.1698	0.00049709	1	0.0388075	3.26206e-30	AT2G25620	DNA-binding protein phosphatase 1 [Source:NCBI gene (formerly Entrezgene);Acc:817102]	OS02G0799000	Protein phosphatase 2C 27, Negative regulation of cold tolerance	protein-serine/threonine phosphatase (EC 3.1.3.16)	KK1_041989	Cajanus cajan (Pigeon pea) (Cajanus indicus)
C.CAJAN_09175	4.08641	0.431227	-2.72413	7.24176	0.00968883	1	0.0192461	5.38067e-31	AT3G26510	Octicosapeptide/Phox/Bem1p family protein [Source:NCBI gene (formerly Entrezgene);Acc:822258]	OS11G0444900	Octicosapeptide/Phox/Bem1p domain containing protein.	PB1 domain-containing protein	KK1_009434	Cajanus cajan (Pigeon pea) (Cajanus indicus)
C.CAJAN_22774	4.08487	0.338788	1.07327	3.35038	1.27688e-05	1	0.686077	2.77416e-05	AT4G27450	aluminum induced protein with YGL and LRDR motifs [Source:NCBI gene (formerly Entrezgene);Acc:828854]	OS04G0679400	Similar to H0801D08.15 protein.	Stem-specific protein TSJT1	KK1_023447	Cajanus cajan (Pigeon pea) (Cajanus indicus)
C.CAJAN_22774	4.08487	0.338788	1.07327	3.35038	1.27688e-05	1	0.686077	2.77416e-05	AT4G27450	aluminum induced protein with YGL and LRDR motifs [Source:NCBI gene (formerly Entrezgene);Acc:828854]	OS04G0679400	Similar to H0801D08.15 protein.	Stem-specific protein TSJT1	KK1_023447	Cajanus cajan (Pigeon pea) (Cajanus indicus)
C.CAJAN_22774	4.08487	0.338788	1.07327	3.35038	1.27688e-05	1	0.686077	2.77416e-05	AT4G27450	aluminum induced protein with YGL and LRDR motifs [Source:NCBI gene (formerly Entrezgene);Acc:828854]	OS04G0679400	Similar to H0801D08.15 protein.	Stem-specific protein TSJT1	KK1_023447	Cajanus cajan (Pigeon pea) (Cajanus indicus)
C.CAJAN_22774	4.08487	0.338788	1.07327	3.35038	1.27688e-05	1	0.686077	2.77416e-05	AT4G27450	aluminum induced protein with YGL and LRDR motifs [Source:NCBI gene (formerly Entrezgene);Acc:828854]	OS04G0679400	Similar to H0801D08.15 protein.	Stem-specific protein TSJT1	KK1_023447	Cajanus cajan (Pigeon pea) (Cajanus indicus)
C.CAJAN_22935	4.08262	-0.956777	0.417501	2.70834	2.8407e-06	1	1	0.0030151	AT2G22540	K-box region and MADS-box transcription factor family protein [Source:NCBI gene (formerly Entrezgene);Acc:816787]	OS03G0186600	MADS-box transcription factor, Negative regulation of brassinosteroid (BR)-mediated lamina joint inclination, BR-mediated coleoptile elongation	MADS-box protein JOINTLESS	KK1_023610	Cajanus cajan (Pigeon pea) (Cajanus indicus)
C.CAJAN_26661	4.08245	0.449862	0.840759	3.69156	2.21213e-07	1	0.918389	3.66895e-09	AT5G61820	stress up-regulated Nod 19 protein [Source:NCBI gene (formerly Entrezgene);Acc:836304]	OS08G0538600	Stress up-regulated Nod 19 family protein.	Stress up-regulated Nod 19 protein	KK1_028605	Cajanus cajan (Pigeon pea) (Cajanus indicus)
C.CAJAN_31987	4.07902	0.0647824	4.68463	-0.540822	1.3156e-05	1	9.05899e-07	1	AT4G35150	O-methyltransferase family protein [Source:NCBI gene (formerly Entrezgene);Acc:829667]	OS12G0441300	Acetyl-serotonin methyltransferase, Target of miR1846e	Isoflavone-7-O-methyltransferase 9	KK1_036573	Cajanus cajan (Pigeon pea) (Cajanus indicus)
C.CAJAN_35055	4.07554	0.0953338	3.39971	0.771162	1.19337e-06	1	2.74029e-05	0.381711	AT1G47530	MATE efflux family protein [Source:NCBI gene (formerly Entrezgene);Acc:841162]	OS08G0550200	Multi antimicrobial extrusion protein MatE family protein.	Protein DETOXIFICATION (Multidrug and toxic compound extrusion protein)	KK1_031400	Cajanus cajan (Pigeon pea) (Cajanus indicus)
C.CAJAN_03187	4.07259	0	1.03816	3.03443	1	1	1	1	AT2G29040	Exostosin family protein [Source:NCBI gene (formerly Entrezgene);Acc:817452]	OS03G0144800	Similar to Xyloglucan galactosyltransferase KATAMARI 1 (EC 2.4.1.-) (MURUS3 protein).	Uncharacterized protein	KK1_003258	Cajanus cajan (Pigeon pea) (Cajanus indicus)
C.CAJAN_29119	4.06378	1.01726	-0.000614141	5.08166	3.39057e-05	1	1	6.80952e-08	AT5G41570	WRKY DNA-binding protein 24 [Source:NCBI gene (formerly Entrezgene);Acc:834159]	OS01G0734000	WRKY transcription factor 23, Modulation of pathogen responses and dark-induced leaf senescence	WRKY transcription factor 24	KK1_030707	Cajanus cajan (Pigeon pea) (Cajanus indicus)
C.CAJAN_03527	4.05654	-2.72421	3.14237	-1.81004	4.01379e-05	1	0.000197577	0.430462	AT2G12462	sterile alpha motif (SAM) domain protein [Source:NCBI gene (formerly Entrezgene);Acc:3768692]	OS04G0644100	Sterile alpha motif homology domain containing protein.	SAM domain-containing protein	KK1_003606	Cajanus cajan (Pigeon pea) (Cajanus indicus)
C.CAJAN_16579	4.05561	-0.120183	-3.1679	7.10333	3.79024e-05	1	0.00044792	5.02002e-49	AT1G47980	desiccation-like protein [Source:NCBI gene (formerly Entrezgene);Acc:841216]	OS04G0404400	Desiccation-related protein, Transmission ratio distortion	Desiccation-related protein PCC13-62	KK1_017065	Cajanus cajan (Pigeon pea) (Cajanus indicus)
C.CAJAN_27301	4.05104	-0.981169	-1.08809	4.15796	1.92719e-06	1	0.0345654	1.98744e-10	AT3G21700	Ras-related small GTP-binding family protein [Source:NCBI gene (formerly Entrezgene);Acc:821724]	OS07G0522900	Similar to SGP1 monomeric G-protein.	Septum-promoting GTP-binding protein 1	KK1_030034	Cajanus cajan (Pigeon pea) (Cajanus indicus)
C.CAJAN_25573	4.03504	-1.94947	2.31142	-0.225851	0.00980039	1	0.186064	1	AT5G02570	Histone superfamily protein [Source:NCBI gene (formerly Entrezgene);Acc:831878]	OS01G0839500	Histone-fold domain containing protein.	Histone H2B	KK1_026330	Cajanus cajan (Pigeon pea) (Cajanus indicus)
C.CAJAN_09695	4.02871	-0.081957	-2.72664	6.6734	0.00641748	1	0.0470828	1.28644e-18	AT5G44120	RmlC-like cupins superfamily protein [Source:NCBI gene (formerly Entrezgene);Acc:834435]	OS01G0762500	Glutelin A-1	Glycinin G3	KK1_009969	Cajanus cajan (Pigeon pea) (Cajanus indicus)
C.CAJAN_26639	4.02511	0.593548	1.85551	2.76315	0.210346	1	0.777749	0.824674	AT5G44380	FAD-binding Berberine family protein [Source:NCBI gene (formerly Entrezgene);Acc:834464]	OS02G0235900	Oxygen oxidoreductase covalent FAD-binding site domain containing protein.	Uncharacterized protein	CR513_19985	Mucuna pruriens (Velvet bean) (Dolichos pruriens)
C.CAJAN_35945	4.01495	-3.6107	4.73844	-4.33419	0.0116753	1	9.82334e-07	0.0281792	AT5G33370	GDSL-like Lipase/Acylhydrolase superfamily protein [Source:NCBI gene (formerly Entrezgene);Acc:833315]	OS02G0617400	Lipase, GDSL domain containing protein.	GDSL esterase/lipase At5g33370 family	KK1_035883 KK1_035890	Cajanus cajan (Pigeon pea) (Cajanus indicus)
C.CAJAN_05425	4.01289	-3.85743	3.95156	-3.79609	0.00251742	0.522489	0.00556682	0.0347423	AT2G40435	transcription factor SCREAM-like protein [Source:NCBI gene (formerly Entrezgene);Acc:818637]	OS07G0676600	HLH (helix-loop-helix) protein, Mediation of defense to brown planthopper (BPH)	Transcription factor bHLH61	KK1_005559	Cajanus cajan (Pigeon pea) (Cajanus indicus)
C.CAJAN_32369	4.0122	-0.333545	0.190215	3.48844	2.80355e-22	1	1	1.16268e-11	AT5G08640	flavonol synthase 1 [Source:NCBI gene (formerly Entrezgene);Acc:830765]	OS02G0767300	Flavonol synthase, Bifunctional 2-oxoglutarate-dependent dioxygenase	Flavonol synthase/flavanone 3-hydroxylase (EC 1.14.11.9) (EC 1.14.20.6)	KK1_033928	Cajanus cajan (Pigeon pea) (Cajanus indicus)
C.CAJAN_21816	4.00901	0	0.0980466	3.91097	0.186756	1	1	0.0626644	AT4G10270	Wound-responsive family protein [Source:NCBI gene (formerly Entrezgene);Acc:826619]	OS04G0635100	Similar to H0315F07.12 protein.	Wound-responsive family protein	KK1_022459	Cajanus cajan (Pigeon pea) (Cajanus indicus)
C.CAJAN_46050	4.00468	0.371013	-1.27758	5.65327	1.48067e-08	1	0.00973209	2.85524e-17	AT1G30820	CTP synthase family protein [Source:NCBI gene (formerly Entrezgene);Acc:839964]	OS01G0616900	Cytidine triphosphate synthase, Early endosperm development, Regulation of nuclei spacing, Microtubule formation	CTP synthase (EC 6.3.4.2) (UTP--ammonia ligase)	KK1_042698	Cajanus cajan (Pigeon pea) (Cajanus indicus)
C.CAJAN_32629	3.9877	-3.24387	0.981987	-0.238158	0.00501932	1	0.849633	1	AT2G45190	Plant-specific transcription factor YABBY family protein [Source:NCBI gene (formerly Entrezgene);Acc:819127]	OS04G0536300	Transcription factor with zinc finger domain and helix-loop-helix domain (YABBY domain), Leaf development	Axial regulator YABBY 1	KK1_031932	Cajanus cajan (Pigeon pea) (Cajanus indicus)
C.CAJAN_10352	3.98659	0	3.98659	0	0.412719	1	0.289437	1	AT3G08030	DNA-directed RNA polymerase subunit beta (Protein of unknown function, DUF642) [Source:NCBI gene (formerly Entrezgene);Acc:819994]	OS03G0807700	Protein of unknown function DUF642 domain containing protein.	Uncharacterized protein	KK1_010651	Cajanus cajan (Pigeon pea) (Cajanus indicus)
C.CAJAN_10352	3.98659	0	3.98659	0	0.412719	1	0.289437	1	AT3G08030	DNA-directed RNA polymerase subunit beta (Protein of unknown function, DUF642) [Source:NCBI gene (formerly Entrezgene);Acc:819994]	OS03G0807700	Similar to predicted protein.	Uncharacterized protein	KK1_010651	Cajanus cajan (Pigeon pea) (Cajanus indicus)
C.CAJAN_09037	3.98641	-3.53027	4.72183	-4.2657	0.00731579	1	0.000146229	0.053291	AT1G09750	Eukaryotic aspartyl protease family protein [Source:NCBI gene (formerly Entrezgene);Acc:837504]	OS03G0186900	Aspartic proteinase, Promotion of programmed cell death	Aspartic proteinase nepenthesin-1	KK1_009296	Cajanus cajan (Pigeon pea) (Cajanus indicus)
C.CAJAN_10868	3.98585	-1.31775	3.73015	-1.06204	0.0224677	1	0.000298613	1	AT3G61640	arabinogalactan protein 20 [Source:NCBI gene (formerly Entrezgene);Acc:825337]	OS01G0657000	Protein of unknown function DUF1070 family protein.	Arabinogalactan peptide 20	KK1_011186	Cajanus cajan (Pigeon pea) (Cajanus indicus)
C.CAJAN_05172	3.97525	-1.31673	1.93259	0.725928	5.54938e-05	1	0.188241	0.897849	AT2G27140	HSP20-like chaperones superfamily protein [Source:NCBI gene (formerly Entrezgene);Acc:817256]	OS03G0656000	Hypothetical conserved gene.	SHSP domain-containing protein	KK1_005301	Cajanus cajan (Pigeon pea) (Cajanus indicus)
C.CAJAN_07075	3.97153	-2.60952	3.97153	-2.60952	0.00162687	0.724752	0.000953031	0.0176616	AT5G33370	GDSL-like Lipase/Acylhydrolase superfamily protein [Source:NCBI gene (formerly Entrezgene);Acc:833315]	OS02G0617400	Lipase, GDSL domain containing protein.	GDSL esterase/lipase At5g33370 family	KK1_007276	Cajanus cajan (Pigeon pea) (Cajanus indicus)
C.CAJAN_39665	3.95443	1.96496	-1.50983	7.42922	0.179343	1	0.184322	4.64829e-05	AT5G10695	methionyl-tRNA synthetase [Source:NCBI gene (formerly Entrezgene);Acc:830934]	OS06G0660400	Similar to OSIGBa0113I13.1 protein.	Methionyl-tRNA synthetase	KK1_037311	Cajanus cajan (Pigeon pea) (Cajanus indicus)
C.CAJAN_31137	3.95266	-2.02445	3.51132	-1.58311	0.00277916	1	0.000735092	0.863809	AT5G66590	CAP (Cysteine-rich secretory proteins, Antigen 5, and Pathosis-related 1 protein) superfamily protein [Source:NCBI gene (formerly Entrezgene);Acc:836791]	OS07G0128800	Similar to PR1a protein.	STS14 protein	KK1_032929	Cajanus cajan (Pigeon pea) (Cajanus indicus)
C.CAJAN_43786	3.94996	-0.481008	-3.58329	7.05224	0.00266965	1	0.000635442	7.39522e-11	AT4G27410	NAC (No Apical Meristem) domain transcriptional regulator superfamily protein [Source:NCBI gene (formerly Entrezgene);Acc:828849]	OS01G0816100	Plant-specific transcription factor, Regulation of hypersensitive response (HR) cell death	NAC domain-containing protein 72	KK1_046381	Cajanus cajan (Pigeon pea) (Cajanus indicus)
C.CAJAN_08133	3.94388	-0.318304	3.5559	0.0696759	0.00140177	1	0.0072131	1	AT5G05320	FAD/NAD(P)-binding oxidoreductase family protein [Source:NCBI gene (formerly Entrezgene);Acc:830414]	OS03G0153900	Aromatic-ring hydroxylase family protein.	FAD-binding domain-containing protein	KK1_008377	Cajanus cajan (Pigeon pea) (Cajanus indicus)
C.CAJAN_42596	3.94331	-0.312888	1.32639	2.30404	0.000100142	1	0.927977	0.000652851	AT1G74960	fatty acid biosynthesis 1 [Source:NCBI gene (formerly Entrezgene);Acc:843835]	OS07G0616200	Similar to Beta-ketoacyl-ACP synthase.	3-oxoacyl-[acyl-carrier-protein] synthase	KK1_045152	Cajanus cajan (Pigeon pea) (Cajanus indicus)
C.CAJAN_19067	3.93908	-1.48095	-2.92271	5.38084	0.000229152	1	0.0258313	4.06125e-09	AT1G66760	MATE efflux family protein [Source:NCBI gene (formerly Entrezgene);Acc:842994]	OS01G0684900	Multi antimicrobial extrusion protein MatE family protein.	Protein DETOXIFICATION (Multidrug and toxic compound extrusion protein)	KK1_019620	Cajanus cajan (Pigeon pea) (Cajanus indicus)
C.CAJAN_21461	3.93663	-2.1025	3.279	-1.44486	1.88048e-06	1	0.000355036	0.597384	AT5G60210	ROP interactive partner 5 [Source:NCBI gene (formerly Entrezgene);Acc:836143]	OS05G0122600	Similar to Rid2 protein (Fragment).	Interactor of constitutive active ROPs 3	KK1_022095	Cajanus cajan (Pigeon pea) (Cajanus indicus)
C.CAJAN_21461	3.93663	-2.1025	3.279	-1.44486	1.88048e-06	1	0.000355036	0.597384	AT5G60210	ROP interactive partner 5 [Source:NCBI gene (formerly Entrezgene);Acc:836143]	OS05G0122600	Prefoldin domain containing protein.	Interactor of constitutive active ROPs 3	KK1_022095	Cajanus cajan (Pigeon pea) (Cajanus indicus)
C.CAJAN_19179	3.93557	-0.830603	-0.404513	3.50948	4.04091e-08	1	0.476617	0.000205074	AT1G78380	glutathione S-transferase TAU 19 [Source:NCBI gene (formerly Entrezgene);Acc:844174]	OS09G0367700	Tau class glutathione S-transferase, Tolerance against sheath blight disease	glutathione transferase (EC 2.5.1.18)	KK1_019735	Cajanus cajan (Pigeon pea) (Cajanus indicus)
C.CAJAN_22908	3.93518	0.250695	3.24509	0.940788	5.18367e-13	1	8.8566e-11	0.00392786	AT1G17840	white-brown complex-like protein [Source:NCBI gene (formerly Entrezgene);Acc:838363]	OS09G0472100	Similar to ABC transporter.	ABC transporter G family member 11	KK1_023582	Cajanus cajan (Pigeon pea) (Cajanus indicus)
C.CAJAN_41951	3.93511	1.44187	1.03276	4.34422	7.9956e-05	1	0.814127	1.63511e-06	AT5G21960	Integrase-type DNA-binding superfamily protein [Source:NCBI gene (formerly Entrezgene);Acc:832256]	OS02G0781300	Similar to AP2/ERF domain-containing transcription factor.	Ethylene-responsive transcription factor ERF017 family	KK1_039221	Cajanus cajan (Pigeon pea) (Cajanus indicus)
C.CAJAN_28983	3.93429	0	-2.03201	5.96629	0.756306	1	0.216784	0.0260069	ATCG00170	NA
C.CAJAN_00196	3.93279	-0.777576	-2.76581	5.92103	0.00329667	1	0.0196064	1.43737e-23	AT1G80160	Lactoylglutathione lyase / glyoxalase I family protein [Source:NCBI gene (formerly Entrezgene);Acc:844356]	OS05G0171900	Similar to Lactoylglutathione lyase.	Metallothiol transferase fosB	KK1_000197	Cajanus cajan (Pigeon pea) (Cajanus indicus)
C.CAJAN_00196	3.93279	-0.777576	-2.76581	5.92103	0.00329667	1	0.0196064	1.43737e-23	AT1G80160	Lactoylglutathione lyase / glyoxalase I family protein [Source:NCBI gene (formerly Entrezgene);Acc:844356]	OS05G0171900	Glyoxalase/bleomycin resistance protein/dioxygenase domain containing protein.	Metallothiol transferase fosB	KK1_000197	Cajanus cajan (Pigeon pea) (Cajanus indicus)
C.CAJAN_15652	3.93265	0	-0.467911	4.40056	0.0330414	1	1	0.0249717	AT5G23960	terpene synthase 21 [Source:NCBI gene (formerly Entrezgene);Acc:832461]	OS03G0347900	Terpenoid synthase domain containing protein.	(+)-delta-cadinene synthase	KK1_014004	Cajanus cajan (Pigeon pea) (Cajanus indicus)
C.CAJAN_15652	3.93265	0	-0.467911	4.40056	0.0330414	1	1	0.0249717	AT5G23960	terpene synthase 21 [Source:NCBI gene (formerly Entrezgene);Acc:832461]	OS03G0347900	Terpenoid cylases/protein prenyltransferase alpha-alpha toroid domain containing protein.	(+)-delta-cadinene synthase	KK1_014004	Cajanus cajan (Pigeon pea) (Cajanus indicus)
C.CAJAN_37312	3.93233	-3.05007	4.2529	-3.37064	0.095183	1	0.0219378	0.336915	AT5G14920	Gibberellin-regulated family protein [Source:NCBI gene (formerly Entrezgene);Acc:831344]	OS04G0465300	A member of the GAST (gibberellin (GA)-Stimulated Transcript) family, Cell division, Differentiation of panicles	Snakin-2	KK1_038866	Cajanus cajan (Pigeon pea) (Cajanus indicus)
C.CAJAN_47671	3.92614	-2.38888	0.580811	0.956456	1.55636e-08	0.908045	1	0.77863	AT3G13790	Glycosyl hydrolases family 32 protein [Source:NCBI gene (formerly Entrezgene);Acc:820591]	OS04G0413200	Cell-wall Invertase 3	Beta-fructofuranosidase, insoluble isoenzyme CWINV1 (EC 3.2.1.26)	KK1_048754	Cajanus cajan (Pigeon pea) (Cajanus indicus)
C.CAJAN_39809	3.92053	-3.45543	3.69347	-3.22837	0.00428299	0.724597	0.00163973	0.0252849	AT5G51750	subtilase 1.3 [Source:NCBI gene (formerly Entrezgene);Acc:835249]	OS04G0573300	Similar to OSIGBa0147H17.8 protein.	Subtilisin-like protease	KK1_041041	Cajanus cajan (Pigeon pea) (Cajanus indicus)
C.CAJAN_16458	3.91808	-2.83421	1.77018	-0.686305	4.591e-07	0.435063	0.434308	1	AT1G04110	Subtilase family protein [Source:NCBI gene (formerly Entrezgene);Acc:839287]	OS03G0143100	Stomatal development	Subtilisin-like protease	KK1_016940	Cajanus cajan (Pigeon pea) (Cajanus indicus)
C.CAJAN_19094	3.91092	0	-0.00150503	3.91242	1	1	1	1	AT1G66235	no-apical-meristem-associated carboxy-terminal domain protein [Source:NCBI gene (formerly Entrezgene);Acc:842939]	OS06G0660650	Hypothetical conserved gene.	No apical meristem-associated C-terminal domain-containing protein	KK1_001053	Cajanus cajan (Pigeon pea) (Cajanus indicus)
C.CAJAN_31874	3.90909	-2.96052	3.90909	-2.96052	0.796052	1	0.710898	1	AT1G68510	LOB domain-containing protein 42 [Source:NCBI gene (formerly Entrezgene);Acc:843180]	OS01G0511000	Similar to LOB domain protein 40.	Uncharacterized protein	KK1_034008	Cajanus cajan (Pigeon pea) (Cajanus indicus)
C.CAJAN_34085	3.9008	-0.171945	-2.21252	5.94137	0.00242114	1	0.0716265	1.51326e-31	AT3G08860	PYRIMIDINE 4 [Source:NCBI gene (formerly Entrezgene);Acc:820034]	OS03G0338000	Similar to alanine--glyoxylate aminotransferase 2.	Alanine--glyoxylate aminotransferase 2-like 2, mitochondrial	D0Y65_001379	Glycine soja (Wild soybean)
C.CAJAN_05589	3.89802	-4.30283	3.51445	-3.91927	0.00649428	1	0.0124205	0.128274	AT2G40435	transcription factor SCREAM-like protein [Source:NCBI gene (formerly Entrezgene);Acc:818637]	OS07G0676600	HLH (helix-loop-helix) protein, Mediation of defense to brown planthopper (BPH)	Transcription factor bHLH61	KK1_005729	Cajanus cajan (Pigeon pea) (Cajanus indicus)
C.CAJAN_27628	3.89661	-1.36139	1.81226	0.722955	6.5162e-09	1	0.0424414	0.866912	AT1G68150	WRKY DNA-binding protein 9 [Source:NCBI gene (formerly Entrezgene);Acc:843143]	OS06G0146250	Similar to WRKY transcription factor 73.	WRKY transcription factor 9	KK1_030411	Cajanus cajan (Pigeon pea) (Cajanus indicus)
C.CAJAN_25975	3.89198	-2.27343	-0.5976	2.21614	0.0126079	1	0.44326	0.0975549	AT5G57710	Double Clp-N motif-containing P-loop nucleoside triphosphate hydrolases superfamily protein [Source:NCBI gene (formerly Entrezgene);Acc:835878]	OS08G0250900	Homologue of the Arabidopsis thaliana Suppressor of MAX2-1, Negative regulation of arbuscular mycorrhizal symbiosis, Control of strigolactone biosynthesis	Chaperone protein clpB	KK1_026686	Cajanus cajan (Pigeon pea) (Cajanus indicus)
C.CAJAN_07008	3.88697	-1.32089	-3.80119	6.36726	0.0250993	1	0.0085408	8.40183e-17	AT4G14465	AT-hook motif nuclear-localized protein 20 [Source:NCBI gene (formerly Entrezgene);Acc:827093]	OS02G0820800	AT-hook DNA binding protein, AHL family protein, Tapetal programmed cell death, Pollen wall development	AT-hook motif nuclear-localized protein	KK1_007207	Cajanus cajan (Pigeon pea) (Cajanus indicus)
C.CAJAN_30703	3.88022	-2.25855	2.69297	-1.07131	0.0184175	1	0.00838846	1	AT5G50700	hydroxysteroid dehydrogenase 1 [Source:NCBI gene (formerly Entrezgene);Acc:835141]	OS04G0390700	Short-chain dehydrogenase/reductase SDR domain containing protein.	Hydroxysteroid 11-beta-dehydrogenase 1-like protein	KK1_033342	Cajanus cajan (Pigeon pea) (Cajanus indicus)
C.CAJAN_34647	3.87509	1.04982	-0.268942	5.19386	0.000962948	1	1	3.33181e-08	AT3G22600	Bifunctional inhibitor/lipid-transfer protein/seed storage 2S albumin superfamily protein [Source:NCBI gene (formerly Entrezgene);Acc:821832]	OS07G0175600	Plant lipid transfer protein and hydrophobic protein, helical domain containing protein.	Non-specific lipid-transfer protein-like protein At2g13820 family	KK1_035226	Cajanus cajan (Pigeon pea) (Cajanus indicus)
C.CAJAN_37233	3.8718	0	2.60053	1.27128	0.000554737	1	0.0479999	0.409253	AT5G52390	PAR1 protein [Source:NCBI gene (formerly Entrezgene);Acc:835315]			PAR1 protein	KK1_040238	Cajanus cajan (Pigeon pea) (Cajanus indicus)
C.CAJAN_30893	3.86776	-0.715698	-1.22608	4.37814	2.82236e-05	1	0.0392285	2.44477e-08	AT3G29575	ABI five binding protein 3 [Source:NCBI gene (formerly Entrezgene);Acc:822619]	OS03G0419100	Protein of unknown function DUF1675 family protein.	Ninja-family protein (ABI-binding protein)	KK1_032615	Cajanus cajan (Pigeon pea) (Cajanus indicus)
C.CAJAN_30893	3.86776	-0.715698	-1.22608	4.37814	2.82236e-05	1	0.0392285	2.44477e-08	AT3G29575	ABI five binding protein 3 [Source:NCBI gene (formerly Entrezgene);Acc:822619]	OS03G0419100	Protein of unknown function DUF1675 family protein.	Ninja-family protein (ABI-binding protein)	KK1_032615	Cajanus cajan (Pigeon pea) (Cajanus indicus)
C.CAJAN_13963	3.85241	-0.481409	-2.34831	5.71931	0.002917	1	0.00828534	1.69211e-26	AT1G70810	Calcium-dependent lipid-binding (CaLB domain) family protein [Source:NCBI gene (formerly Entrezgene);Acc:843418]	OS02G0327000	GTPase activating protein 1, Salinity stress tolerance, Abiotic stress response	ADP-ribosylation factor GTPase-activating protein AGD12 (EC 4.1.1.65)	KK1_014386	Cajanus cajan (Pigeon pea) (Cajanus indicus)
C.CAJAN_13963	3.85241	-0.481409	-2.34831	5.71931	0.002917	1	0.00828534	1.69211e-26	AT1G70810	Calcium-dependent lipid-binding (CaLB domain) family protein [Source:NCBI gene (formerly Entrezgene);Acc:843418]	OS02G0327000	C2 domain containing protein.	ADP-ribosylation factor GTPase-activating protein AGD12 (EC 4.1.1.65)	KK1_014386	Cajanus cajan (Pigeon pea) (Cajanus indicus)
C.CAJAN_34336	3.85135	-0.444529	3.24697	0.15986	5.06075e-05	1	0.000715067	1	AT2G22750	basic helix-loop-helix (bHLH) DNA-binding superfamily protein [Source:NCBI gene (formerly Entrezgene);Acc:816805]	OS03G0725800	Helix-loop-helix DNA-binding domain containing protein.	Transcription factor bHLH25	KK1_035764	Cajanus cajan (Pigeon pea) (Cajanus indicus)
C.CAJAN_15921	3.8478	1.40587	1.28906	3.96461	4.18272e-11	1	0.107045	3.8048e-13	AT1G01720	NAC (No Apical Meristem) domain transcriptional regulator superfamily protein [Source:NCBI gene (formerly Entrezgene);Acc:839265]	OS01G0884300	NAC transcription factor, Drought tolerance, Response to abiotic and biotic stresses	NAC domain-containing protein 2	KK1_016386	Cajanus cajan (Pigeon pea) (Cajanus indicus)
C.CAJAN_07137	3.8379	0.361034	-2.40537	6.60431	0.00736828	1	0.0704653	1.1817e-20	AT1G03220	Eukaryotic aspartyl protease family protein [Source:NCBI gene (formerly Entrezgene);Acc:838517]	OS05G0403300	Peptidase A1 domain containing protein.	Basic 7S globulin	KK1_007338	Cajanus cajan (Pigeon pea) (Cajanus indicus)
C.CAJAN_24253	3.83785	-1.04757	2.67228	0.117992	2.05789e-05	1	0.0454476	1	AT3G07880	Immunoglobulin E-set superfamily protein [Source:NCBI gene (formerly Entrezgene);Acc:819979]	OS01G0913600	Similar to Rho GDP-dissociation inhibitor 1 (Rho GDI-1) (AtRhoGDI1).	Rho GDP-dissociation inhibitor 1	KK1_025113	Cajanus cajan (Pigeon pea) (Cajanus indicus)
C.CAJAN_13272	3.8375	-0.879041	-2.27053	5.22899	5.15012e-05	1	0.00592822	2.7189e-17	AT5G26340	Major facilitator superfamily protein [Source:NCBI gene (formerly Entrezgene);Acc:832703]	OS03G0218400	Monosaccharide transporter 4, Monosaccharides supply for seed development during the course of grain filling	Sugar transport protein 13	KK1_013680	Cajanus cajan (Pigeon pea) (Cajanus indicus)
C.CAJAN_25891	3.83511	0	2.71328	1.12183	0.101972	1	0.332553	1	AT1G16030	heat shock protein 70B [Source:NCBI gene (formerly Entrezgene);Acc:838174]	OS05G0460000	Similar to 70 kDa heat shock cognate protein 1.	Heat shock 70 kDa protein	KK1_027477	Cajanus cajan (Pigeon pea) (Cajanus indicus)
C.CAJAN_30740	3.83356	-2.39736	2.59464	-1.15845	0.0400151	1	0.0331413	1	AT1G75900	GDSL-like Lipase/Acylhydrolase superfamily protein [Source:NCBI gene (formerly Entrezgene);Acc:843923]	OS10G0438600	Similar to Family II lipase EXL3.	GDSL esterase/lipase EXL3	KK1_032117	Cajanus cajan (Pigeon pea) (Cajanus indicus)
C.CAJAN_02076	3.83105	0	-0.412396	4.24345	1.88118e-05	1	0.662822	1.89066e-06	ATCG00890	NA			NADH:quinone oxidoreductase/Mrp antiporter membrane subunit domain-containing protein	KK1_002127	Cajanus cajan (Pigeon pea) (Cajanus indicus)
C.CAJAN_41219	3.82779	-1.16937	-1.4195	4.07791	0.0007896	1	0.397556	0.00685511	AT5G23960	terpene synthase 21 [Source:NCBI gene (formerly Entrezgene);Acc:832461]	OS03G0347900	Terpenoid cylases/protein prenyltransferase alpha-alpha toroid domain containing protein.	(+)-delta-cadinene synthase isozyme A	KK1_043029	Cajanus cajan (Pigeon pea) (Cajanus indicus)
C.CAJAN_41219	3.82779	-1.16937	-1.4195	4.07791	0.0007896	1	0.397556	0.00685511	AT5G23960	terpene synthase 21 [Source:NCBI gene (formerly Entrezgene);Acc:832461]	OS03G0347900	Terpenoid synthase domain containing protein.	(+)-delta-cadinene synthase isozyme A	KK1_043029	Cajanus cajan (Pigeon pea) (Cajanus indicus)
C.CAJAN_47630	3.82075	-1.03619	-0.728764	3.51333	0.0103097	1	0.579756	0.00345955	ATCG00520	NA			Photosystem I assembly protein Ycf4	KK1_050412	Cajanus cajan (Pigeon pea) (Cajanus indicus)
C.CAJAN_35456	3.8203	0.564243	3.03873	1.34582	0.000906499	1	0.000724226	0.275453	AT5G04370	S-adenosyl-L-methionine-dependent methyltransferases superfamily protein [Source:NCBI gene (formerly Entrezgene);Acc:830316]	OS06G0242000	Similar to benzoate carboxyl methyltransferase.	Benzoate carboxyl methyltransferase	KK1_039520	Cajanus cajan (Pigeon pea) (Cajanus indicus)
C.CAJAN_33263	3.81638	-0.0300406	3.19587	0.590469	5.6472e-08	1	6.16014e-05	0.483051	AT3G02645	transmembrane protein, putative (DUF247) [Source:NCBI gene (formerly Entrezgene);Acc:10723101]	OS03G0591600	Protein of unknown function DUF247, plant domain containing protein.	UPF0481 protein At3g02645 family	KK1_035511	Cajanus cajan (Pigeon pea) (Cajanus indicus)
C.CAJAN_38717	3.81364	-0.0655471	1.92059	1.8275	0.000160357	1	0.0699971	0.264333	AT3G19660	NA	OS08G0416800	Conserved hypothetical protein.	Protein trichome birefringence-like 19	D0Y65_050433	Glycine soja (Wild soybean)
C.CAJAN_32565	3.81258	0	1.80905	2.00353	0.00990301	1	0.472206	0.445965	AT2G23600	acetone-cyanohydrin lyase [Source:NCBI gene (formerly Entrezgene);Acc:816892]	OS01G0934700	Alpha/beta hydrolase fold-1 domain containing protein.	Polyneuridine-aldehyde esterase	KK1_036055	Cajanus cajan (Pigeon pea) (Cajanus indicus)
C.CAJAN_12780	3.81223	0	3.81223	0	0.284372	1	0.16871	1	AT2G23440	transmembrane protein [Source:NCBI gene (formerly Entrezgene);Acc:816876]			Precursor of CEP14	CR513_42130	Mucuna pruriens (Velvet bean) (Dolichos pruriens)
C.CAJAN_38064	3.81156	0	-0.345532	4.1571	0.0546956	1	1	0.0112088	ATCG01070	NA			NAD(P)H-quinone oxidoreductase subunit 4L, chloroplastic (EC 7.1.1.-) (NAD(P)H dehydrogenase subunit 4L) (NADH-plastoquinone oxidoreductase subunit 4L)	ndhE	Rosa gigantea (Giant tea rose) (Rosa odorata var. gigantea)
C.CAJAN_43409	3.80599	-3.29912	2.63283	-2.12596	0.0120421	1	0.211547	0.505483	AT2G26560	phospholipase A 2A [Source:NCBI gene (formerly Entrezgene);Acc:817197]	OS08G0376500	Similar to Patatin-like protein.	Patatin (EC 3.1.1.-)	KK1_040788	Cajanus cajan (Pigeon pea) (Cajanus indicus)
C.CAJAN_39888	3.80366	-1.18136	-1.92097	4.54326	0.000364986	1	0.00772848	5.77078e-08	AT3G25640	MIZU-KUSSEI-like protein (Protein of unknown function, DUF617) [Source:NCBI gene (formerly Entrezgene);Acc:822151]	OS01G0642600	Protein of unknown function DUF617, plant family protein.	Protein MIZU-KUSSEI 1	KK1_039537	Cajanus cajan (Pigeon pea) (Cajanus indicus)
C.CAJAN_12937	3.80035	0	-1.343	5.14335	0.0476668	1	0.450094	0.000276702	AT1G32710	Cytochrome c oxidase, subunit Vib family protein [Source:NCBI gene (formerly Entrezgene);Acc:840165]	OS03G0390400	Similar to Cytochrome c oxidase subunit 6b.	Cytochrome c oxidase subunit 6B	KK1_013335	Cajanus cajan (Pigeon pea) (Cajanus indicus)
C.CAJAN_36090	3.79703	-0.988285	2.53236	0.276385	4.40595e-05	1	0.0236567	1	AT5G53970	Tyrosine transaminase family protein [Source:NCBI gene (formerly Entrezgene);Acc:835480]	OS02G0302700	Similar to Nicotianamine aminotransferase A.	Tyrosine aminotransferase	KK1_034496	Cajanus cajan (Pigeon pea) (Cajanus indicus)
C.CAJAN_25206	3.79613	0.906621	-1.68154	6.38429	0.000113374	1	0.0659292	1.29601e-25	AT4G21440	MYB-like 102 [Source:NCBI gene (formerly Entrezgene);Acc:826916]	OS07G0558100	R2R3-MYB transcription factor 71	Transcription factor MYB39	KK1_026938	Cajanus cajan (Pigeon pea) (Cajanus indicus)
C.CAJAN_38487	3.79267	0.521481	0.965405	3.34874	1.87378e-07	1	0.587819	7.28979e-07	AT5G37690	SGNH hydrolase-type esterase superfamily protein [Source:NCBI gene (formerly Entrezgene);Acc:833748]	OS02G0732800	Similar to Anther-specific proline-rich protein APG.	GDSL esterase/lipase At5g37690 family	KK1_036398	Cajanus cajan (Pigeon pea) (Cajanus indicus)
C.CAJAN_13462	3.78421	-2.19308	4.23968	-2.64855	0.00286071	1	1.93714e-05	0.105193	AT1G09200	Histone superfamily protein [Source:NCBI gene (formerly Entrezgene);Acc:837440]	OS11G0155900	Histone H3.	Histone 3	G2W53_042494	Senna tora
C.CAJAN_25025	3.7838	-3.27148	2.77623	-2.26391	0.000424313	1	0.0151684	0.430394	AT4G02290	glycosyl hydrolase 9B13 [Source:NCBI gene (formerly Entrezgene);Acc:828080]	OS01G0312800	Similar to CEL4=CELLULASE 4 (Fragment).	Endoglucanase (EC 3.2.1.4)	KK1_027197	Cajanus cajan (Pigeon pea) (Cajanus indicus)
C.CAJAN_04526	3.78355	-1.47193	2.43302	-0.121396	0.00390809	1	0.000573238	1	AT4G01070	UDP-Glycosyltransferase superfamily protein [Source:NCBI gene (formerly Entrezgene);Acc:827912]	OS01G0620800	UDP-glucuronosyl/UDP-glucosyltransferase family protein.	Glycosyltransferase (EC 2.4.1.-)	KK1_004641	Cajanus cajan (Pigeon pea) (Cajanus indicus)
C.CAJAN_39932	3.7725	-1.0869	1.31282	1.37278	0.0204655	1	0.689682	0.769493	AT1G69040	ACT domain repeat 4 [Source:NCBI gene (formerly Entrezgene);Acc:843236]	OS08G0533300	Similar to ACR5.	ACT domain-containing protein ACR (Protein ACT DOMAIN REPEATS)	KK1_045036	Cajanus cajan (Pigeon pea) (Cajanus indicus)
C.CAJAN_07311	3.77231	-0.873188	0.706067	2.19305	5.61155e-18	1	1	1.77281e-05	AT3G59140	multidrug resistance-associated protein 14 [Source:NCBI gene (formerly Entrezgene);Acc:825083]	OS06G0158900	ATP-Binding Cassette (ABC) transporter, Multidrug resistance-associated protein	ABC-type xenobiotic transporter (EC 7.6.2.2)	KK1_007514	Cajanus cajan (Pigeon pea) (Cajanus indicus)
C.CAJAN_23599	3.76613	-0.903599	-0.262601	3.12513	0.0392187	1	0.850628	0.0117599	AT4G15800	ralf-like 33 [Source:NCBI gene (formerly Entrezgene);Acc:827260]	OS01G0358100	Rapid ALkalinization Factor family protein.	Protein RALF-like 33	KK1_010454	Cajanus cajan (Pigeon pea) (Cajanus indicus)
C.CAJAN_10351	3.76423	-1.65383	3.98303	-1.87263	0.00743443	1	1.32996e-08	0.604815	AT3G08030	DNA-directed RNA polymerase subunit beta (Protein of unknown function, DUF642) [Source:NCBI gene (formerly Entrezgene);Acc:819994]	OS03G0807700	Protein of unknown function DUF642 domain containing protein.	DUF642 domain-containing protein	KK1_010652	Cajanus cajan (Pigeon pea) (Cajanus indicus)
C.CAJAN_10351	3.76423	-1.65383	3.98303	-1.87263	0.00743443	1	1.32996e-08	0.604815	AT3G08030	DNA-directed RNA polymerase subunit beta (Protein of unknown function, DUF642) [Source:NCBI gene (formerly Entrezgene);Acc:819994]	OS03G0807700	Similar to predicted protein.	DUF642 domain-containing protein	KK1_010652	Cajanus cajan (Pigeon pea) (Cajanus indicus)
C.CAJAN_09691	3.76045	-0.227651	-3.10203	6.63483	0.00337293	1	0.00500252	5.34897e-23	AT5G44120	RmlC-like cupins superfamily protein [Source:NCBI gene (formerly Entrezgene);Acc:834435]	OS01G0762500	Glutelin A-1	Glycinin G3	KK1_009965	Cajanus cajan (Pigeon pea) (Cajanus indicus)
C.CAJAN_24630	3.75822	0	1.51419	2.24403	1	1	1	1	AT3G13130	transmembrane protein [Source:NCBI gene (formerly Entrezgene);Acc:820501]			DUF4408 domain-containing protein	FH972_000051	Carpinus fangiana
C.CAJAN_21867	3.75566	0.215992	3.59714	0.374516	5.20408e-05	1	0.000257325	1	AT2G31110	trichome birefringence-like protein (DUF828) [Source:NCBI gene (formerly Entrezgene);Acc:817667]	OS01G0652100	Protein of unknown function DUF231, plant domain containing protein.	Trichome birefringence-like C-terminal domain-containing protein	glysoja_036442	Glycine soja (Wild soybean)
C.CAJAN_46796	3.75437	0.0770536	1.69667	2.13475	1.8055e-05	1	0.0413589	0.00579766	AT5G06860	polygalacturonase inhibiting protein 1 [Source:NCBI gene (formerly Entrezgene);Acc:830577]	OS05G0104600	Leucine-rich repeat (LRR) protein, Inhibitor of fungal polygalacturonase, Defence response	Polygalacturonase inhibitor (EC 2.7.11.-)	KK1_047710	Cajanus cajan (Pigeon pea) (Cajanus indicus)
C.CAJAN_37903	3.753	-0.438555	3.38864	-0.0741945	0.000504946	1	0.000918052	1	AT2G22760	basic helix-loop-helix (bHLH) DNA-binding superfamily protein [Source:NCBI gene (formerly Entrezgene);Acc:816806]	OS03G0725800	Helix-loop-helix DNA-binding domain containing protein.	Transcription factor bHLH19	KK1_040855	Cajanus cajan (Pigeon pea) (Cajanus indicus)
C.CAJAN_11619	3.75182	-0.368747	-1.84761	5.23069	0.000124859	1	0.0144757	2.26322e-21	AT1G13740	ABI five binding protein 2 [Source:NCBI gene (formerly Entrezgene);Acc:837934]	OS07G0602900	Similar to UPF0737 protein 1.	Ninja-family protein (ABI-binding protein)	KK1_011969	Cajanus cajan (Pigeon pea) (Cajanus indicus)
C.CAJAN_11619	3.75182	-0.368747	-1.84761	5.23069	0.000124859	1	0.0144757	2.26322e-21	AT1G13740	ABI five binding protein 2 [Source:NCBI gene (formerly Entrezgene);Acc:837934]	OS07G0602900	Protein of unknown function DUF1675 domain containing protein.	Ninja-family protein (ABI-binding protein)	KK1_011969	Cajanus cajan (Pigeon pea) (Cajanus indicus)
C.CAJAN_23507	3.74838	-0.520544	-1.98398	5.21182	0.000356502	1	0.0273351	5.7596e-29	AT4G14620	NA	OS01G0879600	Protein of unknown function DUF506, plant domain containing protein.	DUF506 family protein	KK1_024194	Cajanus cajan (Pigeon pea) (Cajanus indicus)
C.CAJAN_37243	3.74435	0.166745	3.9111	0	1	1	1	1	AT3G11010	receptor like protein 34 [Source:NCBI gene (formerly Entrezgene);Acc:820272]	OS10G0469300	Leucine-rich repeat, N-terminal domain containing protein.	Uncharacterized protein	GLYMA_09G138200	Glycine max (Soybean) (Glycine hispida)
C.CAJAN_38309	3.74275	0	0.606933	3.13581	0.154966	1	1	0.512374	AT3G50120	transmembrane protein, putative (DUF247) [Source:NCBI gene (formerly Entrezgene);Acc:824174]	OS04G0505400	Protein of unknown function DUF247, plant family protein.	UPF0481 protein At3g47200 family	KK1_048175	Cajanus cajan (Pigeon pea) (Cajanus indicus)
C.CAJAN_32579	3.73939	-1.03417	0.834246	1.87098	1.38785e-06	1	0.770157	0.0264512	AT2G23620	methyl esterase 1 [Source:NCBI gene (formerly Entrezgene);Acc:816894]	OS01G0787600	Similar to Salicylic acid-binding protein 2.	Polyneuridine-aldehyde esterase	KK1_036069	Cajanus cajan (Pigeon pea) (Cajanus indicus)
C.CAJAN_32579	3.73939	-1.03417	0.834246	1.87098	1.38785e-06	1	0.770157	0.0264512	AT2G23620	methyl esterase 1 [Source:NCBI gene (formerly Entrezgene);Acc:816894]	OS01G0787600	Similar to Protein S.	Polyneuridine-aldehyde esterase	KK1_036069	Cajanus cajan (Pigeon pea) (Cajanus indicus)
C.CAJAN_01270	3.73642	-1.7919	2.26849	-0.323971	4.52787e-06	1	0.0120914	1	AT2G35615	Eukaryotic aspartyl protease family protein [Source:NCBI gene (formerly Entrezgene);Acc:818129]	OS01G0178600	Aspartate protease, Disease resistance	Aspartic proteinase nepenthesin-2	KK1_001302	Cajanus cajan (Pigeon pea) (Cajanus indicus)
C.CAJAN_12880	3.73559	-1.05296	1.0717	1.61093	0.00178449	1	1	0.310271	AT4G28950	RHO-related protein from plants 9 [Source:NCBI gene (formerly Entrezgene);Acc:829016]	OS05G0513800	Small GTP-binding protein OsRac2.	Rac-like GTP-binding protein ARAC7	KK1_013273	Cajanus cajan (Pigeon pea) (Cajanus indicus)
C.CAJAN_12880	3.73559	-1.05296	1.0717	1.61093	0.00178449	1	1	0.310271	AT4G28950	RHO-related protein from plants 9 [Source:NCBI gene (formerly Entrezgene);Acc:829016]	OS05G0513800	Similar to Rac-like GTP-binding protein 2.	Rac-like GTP-binding protein ARAC7	KK1_013273	Cajanus cajan (Pigeon pea) (Cajanus indicus)
C.CAJAN_27356	3.7337	-1.0966	2.53825	0.0988515	0.0109403	1	0.0775543	1	AT5G18080	SAUR-like auxin-responsive protein family [Source:NCBI gene (formerly Entrezgene);Acc:28721172]	OS04G0537100	Similar to Auxin-induced protein X15.	Auxin-induced protein 15A	KK1_028650	Cajanus cajan (Pigeon pea) (Cajanus indicus)
C.CAJAN_07501	3.7331	-1.46905	-0.870512	3.13456	0.000671357	1	0.164349	0.00359299	AT3G22600	Bifunctional inhibitor/lipid-transfer protein/seed storage 2S albumin superfamily protein [Source:NCBI gene (formerly Entrezgene);Acc:821832]	OS03G0793800	Plant lipid transfer protein and hydrophobic protein, helical domain containing protein.	Non-specific lipid-transfer protein-like protein At2g13820 family	KK1_007706	Cajanus cajan (Pigeon pea) (Cajanus indicus)
C.CAJAN_47702	3.73019	-1.50136	1.65567	0.573164	0.07142	1	0.679793	1	AT5G13930	Chalcone and stilbene synthase family protein [Source:NCBI gene (formerly Entrezgene);Acc:831241]	OS11G0530600	Chalcone synthase, Sakuranetin biosynthesis under UV stress conditions	chalcone synthase (EC 2.3.1.74)	KK1_024128 KK1_024129	Cajanus cajan (Pigeon pea) (Cajanus indicus)
C.CAJAN_21753	3.72866	-2.59494	3.14027	-2.00655	0.0274933	1	0.00713584	0.466991	AT4G33790	Jojoba acyl CoA reductase-related male sterility protein [Source:NCBI gene (formerly Entrezgene);Acc:829521]	OS08G0298700	Fatty acyl-CoA reductase 8, Response to drought stress and ABA induction	Fatty acyl-CoA reductase (EC 1.2.1.84)	KK1_022396	Cajanus cajan (Pigeon pea) (Cajanus indicus)
C.CAJAN_14008	3.72482	-2.81979	3.40189	-2.49686	0.181121	1	0.0778078	0.663138	AT1G30260	galactosyltransferase family protein [Source:NCBI gene (formerly Entrezgene);Acc:839906]
C.CAJAN_40820	3.724	0.289182	0.193331	3.81985	1.26897e-09	1	1	1.93251e-12	AT5G43150	elongation factor [Source:NCBI gene (formerly Entrezgene);Acc:834332]	OS03G0206400	Conserved hypothetical protein.
C.CAJAN_40820	3.724	0.289182	0.193331	3.81985	1.26897e-09	1	1	1.93251e-12	AT5G43150	elongation factor [Source:NCBI gene (formerly Entrezgene);Acc:834332]	OS03G0206400	Conserved hypothetical protein.
C.CAJAN_22134	3.72056	-0.79366	2.83994	0.0869531	3.03497e-05	1	0.00765994	1	AT5G39240	transcription factor UPBEAT-like protein [Source:NCBI gene (formerly Entrezgene);Acc:833920]	OS09G0427125	Hypothetical conserved gene.	Transcription factor UPBEAT1	CR513_47845	Mucuna pruriens (Velvet bean) (Dolichos pruriens)
C.CAJAN_13685	3.71336	-1.78798	3.89543	-1.97006	0.00488713	1	0.00106297	0.323085	AT4G11080	HMG (high mobility group) box protein [Source:NCBI gene (formerly Entrezgene);Acc:826709]	OS02G0258200	Similar to high mobility group family.	High mobility group-T protein	KK1_014104	Cajanus cajan (Pigeon pea) (Cajanus indicus)
C.CAJAN_32031	3.69348	0	3.69348	0	0.0898056	1	0.0428283	1	AT4G39950	cytochrome P450, family 79, subfamily B, polypeptide 2 [Source:NCBI gene (formerly Entrezgene);Acc:830154]	OS04G0174100	Similar to OSIGBa0114I04.1 protein.	Tryptophan N-hydroxylase 1	KK1_033980	Cajanus cajan (Pigeon pea) (Cajanus indicus)
C.CAJAN_25910	3.68512	-2.52143	2.62202	-1.45833	3.3854e-05	1	0.000663962	0.754576	AT3G03770	Leucine-rich repeat protein kinase family protein [Source:NCBI gene (formerly Entrezgene);Acc:821164]	OS07G0166700	Similar to Transmembrane protein kinase.	LRR receptor-like serine/threonine-protein kinase At1g14390 family	KK1_026499	Cajanus cajan (Pigeon pea) (Cajanus indicus)
C.CAJAN_47095	3.6848	-1.0927	1.94914	0.642952	0.00124818	1	0.258677	1	AT1G75290	NAD(P)-binding Rossmann-fold superfamily protein [Source:NCBI gene (formerly Entrezgene);Acc:843866]	OS06G0472200	Similar to Isoflavone reductase.	Eugenol synthase 1	KK1_050411	Cajanus cajan (Pigeon pea) (Cajanus indicus)
C.CAJAN_47095	3.6848	-1.0927	1.94914	0.642952	0.00124818	1	0.258677	1	AT1G75290	NAD(P)-binding Rossmann-fold superfamily protein [Source:NCBI gene (formerly Entrezgene);Acc:843866]	OS06G0472200	Similar to Isoflavone reductase.	Eugenol synthase 1	KK1_050411	Cajanus cajan (Pigeon pea) (Cajanus indicus)
C.CAJAN_42462	3.68401	0	3.68401	0	0.208931	1	0.154664	1	AT1G78550	2-oxoglutarate (2OG) and Fe(II)-dependent oxygenase superfamily protein [Source:NCBI gene (formerly Entrezgene);Acc:844191]	OS10G0558200	2OG-Fe(II) oxygenase domain containing protein.	S-norcoclaurine synthase 1 (EC 1.14.11.15)	KK1_046732	Cajanus cajan (Pigeon pea) (Cajanus indicus)
C.CAJAN_11341	3.68063	-1.44003	4.38148	-2.14088	0.00414126	1	2.74029e-05	0.0966094	AT4G39490	cytochrome P450, family 96, subfamily A, polypeptide 10 [Source:NCBI gene (formerly Entrezgene);Acc:3770599]	OS03G0140100	Similar to Cytochrome P450 family protein.	Cytochrome P450 86A2	KK1_011669	Cajanus cajan (Pigeon pea) (Cajanus indicus)
C.CAJAN_11341	3.68063	-1.44003	4.38148	-2.14088	0.00414126	1	2.74029e-05	0.0966094	AT4G39490	cytochrome P450, family 96, subfamily A, polypeptide 10 [Source:NCBI gene (formerly Entrezgene);Acc:3770599]	OS03G0140100	Cytochrome P450 family protein.	Cytochrome P450 86A2	KK1_011669	Cajanus cajan (Pigeon pea) (Cajanus indicus)
C.CAJAN_14170	3.6793	0.210053	-2.28505	6.17441	0.000413507	1	0.00592761	4.76235e-46	AT3G61870	plant/protein [Source:NCBI gene (formerly Entrezgene);Acc:825360]	OS02G0122500	Conserved hypothetical protein.	DUF4079 domain-containing protein	KK1_014597	Cajanus cajan (Pigeon pea) (Cajanus indicus)
C.CAJAN_22910	3.67844	-0.326673	4.43113	-1.07937	0.022246	1	2.26165e-07	0.244048	AT1G17840	white-brown complex-like protein [Source:NCBI gene (formerly Entrezgene);Acc:838363]	OS09G0472100	Similar to ABC transporter.	ABC transporter G family member 11	KK1_023584	Cajanus cajan (Pigeon pea) (Cajanus indicus)
C.CAJAN_02318	3.6766	0.399209	-1.37604	5.45185	0.000494698	1	0.123556	1.0804e-12	AT1G48000	myb domain protein 112 [Source:NCBI gene (formerly Entrezgene);Acc:841218]	OS07G0688200	R2R3-MYB transcription factor 73	Transcription factor MYB21	KK1_002378	Cajanus cajan (Pigeon pea) (Cajanus indicus)
C.CAJAN_06295	3.6725	-2.30087	1.13926	0.232369	6.36914e-06	1	0.482455	1	AT3G52910	growth-regulating factor 4 [Source:NCBI gene (formerly Entrezgene);Acc:824457]	OS02G0701300	Growth-regulating factor, Regulation of grain shape and panicle length, Negative regulation of seed shattering	Growth-regulating factor	KK1_006472	Cajanus cajan (Pigeon pea) (Cajanus indicus)
C.CAJAN_14151	3.66996	-0.527331	-1.72472	4.86734	0.000563327	1	0.0869916	1.86574e-14	AT2G46680	homeobox 7 [Source:NCBI gene (formerly Entrezgene);Acc:819280]	OS09G0528200	Similar to Homeobox-leucine zipper protein HOX6.	Homeobox-leucine zipper protein (HD-ZIP protein) (Homeodomain transcription factor)	KK1_014577	Cajanus cajan (Pigeon pea) (Cajanus indicus)
C.CAJAN_14151	3.66996	-0.527331	-1.72472	4.86734	0.000563327	1	0.0869916	1.86574e-14	AT2G46680	homeobox 7 [Source:NCBI gene (formerly Entrezgene);Acc:819280]	OS09G0528200	Similar to Homeobox-leucine zipper protein HOX6.	Homeobox-leucine zipper protein (HD-ZIP protein) (Homeodomain transcription factor)	KK1_014577	Cajanus cajan (Pigeon pea) (Cajanus indicus)
C.CAJAN_31033	3.66329	0	-2.1062	5.76949	0.00343811	1	0.0974926	2.68371e-15	AT1G27990	transmembrane protein [Source:NCBI gene (formerly Entrezgene);Acc:839692]	OS04G0386700	Similar to OSIGBa0148P16.6 protein.	Transmembrane protein	KK1_030906	Cajanus cajan (Pigeon pea) (Cajanus indicus)
C.CAJAN_44799	3.66324	-2.01634	2.0356	-0.388708	0.000551682	1	0.238553	1	AT5G39520	NA	OS03G0168300	Protein of unknown function DUF1997 domain containing protein.	UBC core domain-containing protein	GLYMA_13G061800	Glycine max (Soybean) (Glycine hispida)
C.CAJAN_05752	3.64829	-3.04104	0.240707	0.366547	9.32656e-06	0.435063	1	1	AT1G17860	NA	OS04G0526600	Alpha-amylase/subtilisin inhibitor, Defense of the seed against microorganisms	Alpha-amylase/subtilisin inhibitor	KK1_005895	Cajanus cajan (Pigeon pea) (Cajanus indicus)
C.CAJAN_21835	3.64199	-3.7981	-1.3441	1.18799	1	1	0.849195	1	AT1G11120	CTTNBP 2 amino-terminal-like protein [Source:NCBI gene (formerly Entrezgene);Acc:837653]
C.CAJAN_13652	3.63628	1.17829	-2.38578	7.20035	0.0548694	1	0.0651269	1.17423e-27	AT5G41590	LURP-one-like protein (DUF567) [Source:NCBI gene (formerly Entrezgene);Acc:834161]	OS11G0120300	Protein of unknown function DUF567 family protein.	UPF0706 protein At5g01750 family	KK1_014069	Cajanus cajan (Pigeon pea) (Cajanus indicus)
C.CAJAN_21915	3.63421	-2.35324	-2.78065	4.06161	0.00024808	1	4.33912e-05	8.26511e-09	AT2G19330	plant intracellular ras group-related LRR 6 [Source:NCBI gene (formerly Entrezgene);Acc:816450]	OS04G0605300	Intracellular Ras-group-related leucinerich repeat protein 1	Protein lap1	KK1_022567	Cajanus cajan (Pigeon pea) (Cajanus indicus)
C.CAJAN_21915	3.63421	-2.35324	-2.78065	4.06161	0.00024808	1	4.33912e-05	8.26511e-09	AT2G19330	plant intracellular ras group-related LRR 6 [Source:NCBI gene (formerly Entrezgene);Acc:816450]	OS04G0605300	Leucine-rich repeat, typical subtype containing protein.	Protein lap1	KK1_022567	Cajanus cajan (Pigeon pea) (Cajanus indicus)
C.CAJAN_39401	3.63245	0	-0.738995	4.37145	0.312064	1	1	0.00244256	AT5G35110	NA
C.CAJAN_28281	3.62933	0	-2.65836	6.28769	0.173393	1	0.0477495	8.09336e-07	AT3G12960	seed maturation protein [Source:NCBI gene (formerly Entrezgene);Acc:820482]	OS08G0104400	Conserved hypothetical protein.	Seed maturation protein	KK1_029136	Cajanus cajan (Pigeon pea) (Cajanus indicus)
C.CAJAN_04077	3.62265	0.139706	-3.37442	7.13677	0.00451378	1	0.0043169	1.01042e-53	AT3G16990	heme oxygenase-like, multi-helical [Source:NCBI gene (formerly Entrezgene);Acc:820955]	OS03G0306900	Haem oxygenase-like, multi-helical domain containing protein.	Seed maturation protein PM36	KK1_004174	Cajanus cajan (Pigeon pea) (Cajanus indicus)
C.CAJAN_04077	3.62265	0.139706	-3.37442	7.13677	0.00451378	1	0.0043169	1.01042e-53	AT3G16990	heme oxygenase-like, multi-helical [Source:NCBI gene (formerly Entrezgene);Acc:820955]	OS03G0306900	Similar to Seed maturation protein PM36.	Seed maturation protein PM36	KK1_004174	Cajanus cajan (Pigeon pea) (Cajanus indicus)
C.CAJAN_47832	3.61627	0.0985798	-0.881924	4.59678	3.68919e-10	1	0.0582729	5.72935e-23	AT1G24020	MLP-like protein 423 [Source:NCBI gene (formerly Entrezgene);Acc:839014]	OS03G0300400	Jasmonate inducible pathogenesis-related class 10 protein, Self-defense against biotic and abiotic stresses	Bet v I/Major latex protein domain-containing protein	KK1_049566	Cajanus cajan (Pigeon pea) (Cajanus indicus)
C.CAJAN_08907	3.6128	-0.701376	1.32919	1.58223	9.81761e-07	1	0.302221	0.0216686	AT1G15960	NRAMP metal ion transporter 6 [Source:NCBI gene (formerly Entrezgene);Acc:838166]	OS07G0257200	Manganese and Cadmium transporter, Mn and Cd uptake	Metal transporter Nramp6	KK1_009166	Cajanus cajan (Pigeon pea) (Cajanus indicus)
C.CAJAN_35327	3.60447	0.31458	1.3775	2.54156	0.00158246	1	0.490803	0.0427744	AT5G18050	SAUR-like auxin-responsive protein family [Source:NCBI gene (formerly Entrezgene);Acc:830999]	OS08G0118800	Similar to SAUR31 - auxin-responsive SAUR family member.	Auxin-induced protein 10A5	KK1_039416	Cajanus cajan (Pigeon pea) (Cajanus indicus)
C.CAJAN_09739	3.58886	-0.799724	2.61411	0.175025	3.62956e-05	1	0.00375957	1	AT5G02540	NAD(P)-binding Rossmann-fold superfamily protein [Source:NCBI gene (formerly Entrezgene);Acc:831913]	OS01G0151700	Similar to Short-chain dehydrogenase Tic32.	Retinol dehydrogenase 12 (EC 1.1.1.-)	KK1_010018	Cajanus cajan (Pigeon pea) (Cajanus indicus)
C.CAJAN_35164	3.58451	0.67195	3.60078	0.655681	5.41464e-05	1	0.000834804	0.779141	AT1G19640	jasmonic acid carboxyl methyltransferase [Source:NCBI gene (formerly Entrezgene);Acc:838551]	OS01G0701700	SAM dependent carboxyl methyltransferase family protein.	Jasmonate O-methyltransferase	KK1_034792	Cajanus cajan (Pigeon pea) (Cajanus indicus)
C.CAJAN_38863	3.58347	0	-0.74556	4.32904	1	1	1	0.264715	AT5G57360	Galactose oxidase/kelch repeat superfamily protein [Source:NCBI gene (formerly Entrezgene);Acc:835842]	OS06G0694000	F-box protein with a LOV domain and consecutive Kelch repeats, Circadian clock associated-component	Uncharacterized protein	KK1_039686	Cajanus cajan (Pigeon pea) (Cajanus indicus)
C.CAJAN_10654	3.57909	-3.14912	1.20125	-0.771287	0.217303	1	1	1	AT5G26731	NA			Ribosomal protein S14	DEO72_LG6g3090	Vigna unguiculata (Cowpea)
C.CAJAN_16966	3.57812	0.765587	1.78606	2.55765	1.06911e-06	1	0.0799198	0.00206316	AT4G32480	sugar phosphate exchanger, putative (DUF506) [Source:NCBI gene (formerly Entrezgene);Acc:829383]	OS05G0519300	DUF560 family protein, PDDEXK_6 family protein	DUF506 family protein	KK1_017470 KK1_017477	Cajanus cajan (Pigeon pea) (Cajanus indicus)
C.CAJAN_16973	3.57812	0.765587	1.78606	2.55765	1.06911e-06	1	0.0799198	0.00206316	AT4G32480	sugar phosphate exchanger, putative (DUF506) [Source:NCBI gene (formerly Entrezgene);Acc:829383]	OS05G0519300	DUF560 family protein, PDDEXK_6 family protein	DUF506 family protein	KK1_017470 KK1_017477	Cajanus cajan (Pigeon pea) (Cajanus indicus)
C.CAJAN_32712	3.57783	-0.0614538	1.64395	1.87243	1.07533e-10	1	0.0170308	9.39264e-06	AT2G37770	NAD(P)-linked oxidoreductase superfamily protein [Source:NCBI gene (formerly Entrezgene);Acc:818354]	OS01G0847700	Aldo-keto reductase, Detoxification of reactive aldehydes, Abiotic stress tolerance	Aldose reductase	KK1_034987	Cajanus cajan (Pigeon pea) (Cajanus indicus)
C.CAJAN_38063	3.57611	1.74015	-0.593305	5.90956	0.0476717	1	0.64772	0.000935308	ATCG01060	NA			Photosystem I iron-sulfur center (EC 1.97.1.12) (9 kDa polypeptide) (PSI-C) (Photosystem I subunit VII) (PsaC)	psaC AcokuCp068	Aconitum barbatum var. puberulum
C.CAJAN_07321	3.57493	-0.297602	-1.11507	4.3924	2.00644e-05	1	0.318414	1.024e-09	AT5G24080	Protein kinase superfamily protein [Source:NCBI gene (formerly Entrezgene);Acc:832473]	OS07G0553633	S-Domain receptor like kinase-41	Receptor-like serine/threonine-protein kinase (EC 2.7.11.1)	KK1_007524	Cajanus cajan (Pigeon pea) (Cajanus indicus)
C.CAJAN_10169	3.57343	-1.59514	2.76625	-0.787956	0.000506296	1	0.0050496	1	AT5G27670	histone H2A 7 [Source:NCBI gene (formerly Entrezgene);Acc:832829]	OS05G0113900	Similar to Histone H2A.	Histone H2A	KK1_010459	Cajanus cajan (Pigeon pea) (Cajanus indicus)
C.CAJAN_16695	3.56143	-2.16065	2.01154	-0.610757	0.000271165	1	0.0473913	1	AT5G50740	Heavy metal transport/detoxification superfamily protein [Source:NCBI gene (formerly Entrezgene);Acc:835146]	OS10G0209700	Heavy metal transport/detoxification protein domain containing protein.	HMA domain-containing protein	KK1_017183	Cajanus cajan (Pigeon pea) (Cajanus indicus)
C.CAJAN_37748	3.56127	-1.43599	2.15321	-0.0279292	0.000552582	1	0.252118	1	AT1G69690	TCP family transcription factor [Source:NCBI gene (formerly Entrezgene);Acc:843305]	OS06G0226700	Class-I TCP transcription factor, Water-deficit and salt stress response, Negative regulation of tillering	Transcription factor TCP15	KK1_041191	Cajanus cajan (Pigeon pea) (Cajanus indicus)
C.CAJAN_32938	3.55793	-3.37151	1.57607	-1.38965	0.0916682	1	0.746633	0.590405	AT4G38660	Pathosis-related thaumatin superfamily protein [Source:NCBI gene (formerly Entrezgene);Acc:830022]	OS09G0536400	Similar to Thaumatin-like protein 1 precursor.	Thaumatin-like protein	KK1_034449	Cajanus cajan (Pigeon pea) (Cajanus indicus)
C.CAJAN_02899	3.55771	-1.20465	0.744495	1.60857	0.00141806	1	1	0.389946	AT1G24260	K-box region and MADS-box transcription factor family protein [Source:NCBI gene (formerly Entrezgene);Acc:839040]	OS08G0531700	MADS-box transcription factor, Regulation of floral identity, Regulation of amylose content at high temperature	MADS-box protein 6		Lilium formosanum
C.CAJAN_32074	3.55101	0.152855	0.50548	3.19839	0.000229152	1	1	0.000103436	AT1G66760	MATE efflux family protein [Source:NCBI gene (formerly Entrezgene);Acc:842994]	OS05G0554000	Similar to cDNA clone:001-123-D07, full insert sequence.	Protein DETOXIFICATION (Multidrug and toxic compound extrusion protein)	KK1_036383	Cajanus cajan (Pigeon pea) (Cajanus indicus)
C.CAJAN_32074	3.55101	0.152855	0.50548	3.19839	0.000229152	1	1	0.000103436	AT1G66760	MATE efflux family protein [Source:NCBI gene (formerly Entrezgene);Acc:842994]	OS05G0554000	Similar to predicted protein.	Protein DETOXIFICATION (Multidrug and toxic compound extrusion protein)	KK1_036383	Cajanus cajan (Pigeon pea) (Cajanus indicus)
C.CAJAN_32074	3.55101	0.152855	0.50548	3.19839	0.000229152	1	1	0.000103436	AT1G66760	MATE efflux family protein [Source:NCBI gene (formerly Entrezgene);Acc:842994]	OS05G0554000	Multidrug and toxic compound extrusion (MATE) protein family transporter, Arsenic stress response, Regulation of plant growth and development, Disease resistance	Protein DETOXIFICATION (Multidrug and toxic compound extrusion protein)	KK1_036383	Cajanus cajan (Pigeon pea) (Cajanus indicus)
C.CAJAN_31915	3.54748	-4.03112	3.5064	-3.99005	0.446393	1	0.367268	0.349268	AT5G11090	serine-rich protein-like protein [Source:NCBI gene (formerly Entrezgene);Acc:830977]	OS08G0167249	Similar to CTV.15.	(wild Malaysian banana) hypothetical protein	GSMUA_197660.1	Musa acuminata subsp. malaccensis (Wild banana) (Musa malaccensis)
C.CAJAN_13460	3.54157	-1.91835	4.81931	-3.19608	0.0237535	1	0.000354002	0.171135	AT1G09200	Histone superfamily protein [Source:NCBI gene (formerly Entrezgene);Acc:837440]	OS04G0419600	Histone H3.	Histone H3	CAMPLR22A2D_LOCUS2985 CFC21_007155 CFC21_007157 CFC21_008484 CFC21_008495 CFC21_008512 CFC21_008515 CFC21_008516 CFC21_012049 CFC21_012050 CFC21_012366 CFC21_013377 CFC21_013381 CFC21_013397 CFC21_013404 CFC21_015600 CFC21_018126 CFC21_023747 CFC21_030085 CFC21_035618 CFC21_035620 CFC21_037063 CFC21_041922 CFC21_046626 CFC21_048898 CFC21_051085 CFC21_051365 CFC21_054830 CFC21_054831 CFC21_062529 …	Triticum aestivum (Wheat)
C.CAJAN_07312	3.53945	-0.411978	0.246796	2.88067	1.25553e-09	1	1	4.78856e-08	AT3G59140	multidrug resistance-associated protein 14 [Source:NCBI gene (formerly Entrezgene);Acc:825083]	OS06G0158900	ATP-Binding Cassette (ABC) transporter, Multidrug resistance-associated protein	ABC-type xenobiotic transporter (EC 7.6.2.2)	KK1_007515	Cajanus cajan (Pigeon pea) (Cajanus indicus)
C.CAJAN_48633	3.5354	-3.11273	1.72845	-1.30578	7.16106e-05	0.382782	0.196735	0.623282	AT5G13170	senescence-associated 29 [Source:NCBI gene (formerly Entrezgene);Acc:831156]	OS11G0508600	Sugar transporter, TAL effector-mediated susceptibility to bacterial pathogen	Bidirectional sugar transporter SWEET	KK1_049585	Cajanus cajan (Pigeon pea) (Cajanus indicus)
C.CAJAN_21698	3.52506	-0.646497	1.51697	1.3616	1.92511e-05	1	0.0985067	0.311761	AT3G44326	F-box family protein [Source:NCBI gene (formerly Entrezgene);Acc:3769632]	OS02G0535901	Cyclin-like F-box domain containing protein.	F-box protein At2g27310 family	KK1_022342	Cajanus cajan (Pigeon pea) (Cajanus indicus)
C.CAJAN_35886	3.52471	0.307957	3.66721	0.165455	4.591e-07	1	1.44752e-09	1	AT5G42930	alpha/beta-Hydrolases superfamily protein [Source:NCBI gene (formerly Entrezgene);Acc:834305]	OS02G0767200	Similar to predicted protein.	Feruloyl esterase A	KK1_032906	Cajanus cajan (Pigeon pea) (Cajanus indicus)
C.CAJAN_35886	3.52471	0.307957	3.66721	0.165455	4.591e-07	1	1.44752e-09	1	AT5G42930	alpha/beta-Hydrolases superfamily protein [Source:NCBI gene (formerly Entrezgene);Acc:834305]	OS02G0767200	Lipase, class 3 family protein.	Feruloyl esterase A	KK1_032906	Cajanus cajan (Pigeon pea) (Cajanus indicus)
C.CAJAN_18725	3.52112	1.08544	-2.11427	6.72083	0.00493866	1	0.0596632	1.27196e-33	AT5G15250	FTSH protease 6 [Source:NCBI gene (formerly Entrezgene);Acc:831377]	OS06G0669400	ATP-dependent zinc metalloprotease, Chloroplast development	AAA+ ATPase domain-containing protein	KK1_019272	Cajanus cajan (Pigeon pea) (Cajanus indicus)
C.CAJAN_18725	3.52112	1.08544	-2.11427	6.72083	0.00493866	1	0.0596632	1.27196e-33	AT5G15250	FTSH protease 6 [Source:NCBI gene (formerly Entrezgene);Acc:831377]	OS06G0669400	Similar to Cell division protease ftsH homolog 2, chloroplastic.	AAA+ ATPase domain-containing protein	KK1_019272	Cajanus cajan (Pigeon pea) (Cajanus indicus)
C.CAJAN_18725	3.52112	1.08544	-2.11427	6.72083	0.00493866	1	0.0596632	1.27196e-33	AT5G15250	FTSH protease 6 [Source:NCBI gene (formerly Entrezgene);Acc:831377]	OS06G0669400	Similar to ATP-dependent zinc metalloprotease FTSH 2, chloroplastic.	AAA+ ATPase domain-containing protein	KK1_019272	Cajanus cajan (Pigeon pea) (Cajanus indicus)
C.CAJAN_12224	3.52044	-1.59635	1.48572	0.438377	0.00357424	1	0.529601	1	AT4G24660	homeobox protein 22 [Source:NCBI gene (formerly Entrezgene);Acc:828568]	OS05G0579300	Homeodomain-related domain containing protein.	ZF-HD homeobox protein At4g24660 family	KK1_012597	Cajanus cajan (Pigeon pea) (Cajanus indicus)
C.CAJAN_43033	3.52029	0.226809	3.11949	0.627605	9.69046e-08	1	7.0199e-05	0.425236	AT5G17540	HXXXD-type acyl-transferase family protein [Source:NCBI gene (formerly Entrezgene);Acc:831620]	OS06G0710700	Similar to Benzoyl coenzyme A: benzyl alcohol benzoyl transferase (Benzoyl- CoA:benzyl alcohol/phenylethanol benzoyltransferase).	Taxadien-5-alpha-ol O-acetyltransferase	KK1_045879	Cajanus cajan (Pigeon pea) (Cajanus indicus)
C.CAJAN_46883	3.52006	-0.611064	3.79842	-0.889429	0.193125	1	0.0486839	1	AT4G12490	Bifunctional inhibitor/lipid-transfer protein/seed storage 2S albumin superfamily protein [Source:NCBI gene (formerly Entrezgene);Acc:826861]	OS10G0349900	Similar to NT16 polypeptide.	14 kDa proline-rich protein DC2.15	KK1_049710 KK1_050039	Cajanus cajan (Pigeon pea) (Cajanus indicus)
C.CAJAN_48669	3.52006	-0.611064	3.79842	-0.889429	0.193118	1	0.0486839	1	AT4G12490	Bifunctional inhibitor/lipid-transfer protein/seed storage 2S albumin superfamily protein [Source:NCBI gene (formerly Entrezgene);Acc:826861]	OS10G0349900	Similar to NT16 polypeptide.	14 kDa proline-rich protein DC2.15	KK1_049710 KK1_050039	Cajanus cajan (Pigeon pea) (Cajanus indicus)
C.CAJAN_39016	3.51684	-2.61016	3.06369	-2.15701	0.000297785	1	0.000359879	0.269334	AT2G36290	alpha/beta-Hydrolases superfamily protein [Source:NCBI gene (formerly Entrezgene);Acc:818200]	OS02G0532300	Hypothetical conserved gene.	AB hydrolase-1 domain-containing protein	KK1_038814	Cajanus cajan (Pigeon pea) (Cajanus indicus)
C.CAJAN_39016	3.51684	-2.61016	3.06369	-2.15701	0.000297785	1	0.000359879	0.269334	AT2G36290	alpha/beta-Hydrolases superfamily protein [Source:NCBI gene (formerly Entrezgene);Acc:818200]	OS02G0532300	Alpha/beta hydrolase fold-1 domain containing protein.	AB hydrolase-1 domain-containing protein	KK1_038814	Cajanus cajan (Pigeon pea) (Cajanus indicus)
C.CAJAN_27595	3.51607	-2.41141	2.54581	-1.44115	0.0255448	1	0.0528433	1	AT2G25735	NA	OS01G0182300	Lipocalin domain containing protein.
C.CAJAN_07460	3.51569	0	-2.21142	5.72711	0.781221	1	0.390273	0.0354133	AT5G51680	hydroxyproline-rich glycoprotein family protein [Source:NCBI gene (formerly Entrezgene);Acc:835242]			Uncharacterized protein	KK1_007663	Cajanus cajan (Pigeon pea) (Cajanus indicus)
C.CAJAN_19300	3.51539	0	-0.25615	3.77154	0.917329	1	1	0.461149	AT5G08391	transmembrane protein, putative (DUF 3339) [Source:NCBI gene (formerly Entrezgene);Acc:6241429]	OS11G0496500	Similar to AT.I.24-5 protein (Fragment).	Transmembrane protein	KK1_019858	Cajanus cajan (Pigeon pea) (Cajanus indicus)
C.CAJAN_42338	3.51412	0.61402	-2.48811	6.61625	0.134996	1	0.0859704	7.33585e-14	AT3G20350	actin cytoskeleton-regulatory complex pan-like protein [Source:NCBI gene (formerly Entrezgene);Acc:821579]	OS04G0625000	Conserved hypothetical protein.	Myosin heavy chain, muscle	G2W53_032136	Senna tora
C.CAJAN_36780	3.51185	-2.55815	5.27166	-4.31795	0.0433021	1	1.31429e-05	0.097113	AT1G29670	GDSL-like Lipase/Acylhydrolase superfamily protein [Source:NCBI gene (formerly Entrezgene);Acc:839844]	OS01G0748500	Similar to anther-specific proline-rich protein APG.	GDSL esterase/lipase At5g45670 family	KK1_040683	Cajanus cajan (Pigeon pea) (Cajanus indicus)
C.CAJAN_34997	3.51121	0	0.148465	3.36275	0.931055	1	1	0.69136	AT3G54040	PAR1 protein [Source:NCBI gene (formerly Entrezgene);Acc:824571]			Uncharacterized protein	KK1_032754	Cajanus cajan (Pigeon pea) (Cajanus indicus)
C.CAJAN_32591	3.51094	0.414411	2.37173	1.55362	5.74728e-18	1	3.14876e-07	0.000526299	AT3G56400	WRKY DNA-binding protein 70 [Source:NCBI gene (formerly Entrezgene);Acc:824807]	OS01G0656400	Similar to WRKY transcription factor 15.	WRKY transcription factor 70	KK1_033766	Cajanus cajan (Pigeon pea) (Cajanus indicus)
C.CAJAN_12438	3.50279	-1.08265	2.54469	-0.12454	1.58011e-05	1	0.00124349	1	AT4G19185	nodulin MtN21 /EamA-like transporter family protein [Source:NCBI gene (formerly Entrezgene);Acc:827657]	OS06G0708700	Similar to nodulin-like protein.	WAT1-related protein	KK1_012818	Cajanus cajan (Pigeon pea) (Cajanus indicus)
C.CAJAN_12438	3.50279	-1.08265	2.54469	-0.12454	1.58011e-05	1	0.00124349	1	AT4G19185	nodulin MtN21 /EamA-like transporter family protein [Source:NCBI gene (formerly Entrezgene);Acc:827657]	OS06G0708700	Similar to Nodulin-like protein.	WAT1-related protein	KK1_012818	Cajanus cajan (Pigeon pea) (Cajanus indicus)
C.CAJAN_12438	3.50279	-1.08265	2.54469	-0.12454	1.58011e-05	1	0.00124349	1	AT4G19185	nodulin MtN21 /EamA-like transporter family protein [Source:NCBI gene (formerly Entrezgene);Acc:827657]	OS06G0708700	Similar to Nodulin-like protein.	WAT1-related protein	KK1_012818	Cajanus cajan (Pigeon pea) (Cajanus indicus)
C.CAJAN_27889	3.50195	-0.641923	-0.368457	3.22849	1.66882e-08	1	0.357729	1.64011e-07	AT3G48270	cytochrome P450, family 71, subfamily A, polypeptide 26 [Source:NCBI gene (formerly Entrezgene);Acc:823985]	OS12G0268000	Cytochrome P450 monooxygenase, Tryptamine 5-hydroxylase, Regulation of cell death and disease resistance	Cytochrome P450 71A2	KK1_029119	Cajanus cajan (Pigeon pea) (Cajanus indicus)
C.CAJAN_41415	3.5008	-1.09214	-1.66706	4.07572	0.0146394	1	0.108913	2.97349e-06	AT1G07400	HSP20-like chaperones superfamily protein [Source:NCBI gene (formerly Entrezgene);Acc:837252]	OS03G0266300	17.9 kDa class I small heat shock protein, Heat tolerance	17.5 kDa class I heat shock protein	KK1_042668	Cajanus cajan (Pigeon pea) (Cajanus indicus)
C.CAJAN_41415	3.5008	-1.09214	-1.66706	4.07572	0.0146394	1	0.108913	2.97349e-06	AT1G07400	HSP20-like chaperones superfamily protein [Source:NCBI gene (formerly Entrezgene);Acc:837252]	OS03G0266300	Class I low-molecular-weight heat shock protein 17.9.	17.5 kDa class I heat shock protein	KK1_042668	Cajanus cajan (Pigeon pea) (Cajanus indicus)
C.CAJAN_19848	3.50045	0.532252	3.82787	0.204831	1.17727e-06	1	3.72829e-07	1	AT5G58490	NAD(P)-binding Rossmann-fold superfamily protein [Source:NCBI gene (formerly Entrezgene);Acc:835962]	OS03G0818200	NAD(P)-binding domain containing protein.	Dihydroflavonol-4-reductase	KK1_020433	Cajanus cajan (Pigeon pea) (Cajanus indicus)
C.CAJAN_22482	3.49376	-0.778934	0.0129999	2.70183	0.000130272	1	1	0.00414784	AT2G29420	glutathione S-transferase tau 7 [Source:NCBI gene (formerly Entrezgene);Acc:817491]	OS09G0467200	Tau class glutathione transferase, Response to abiotic stresses	glutathione transferase (EC 2.5.1.18)	KK1_023144	Cajanus cajan (Pigeon pea) (Cajanus indicus)
C.CAJAN_10579	3.49153	-2.62316	3.98975	-3.12139	0.0604102	1	0.00298594	0.128703	AT4G15620	Uncharacterized protein family (UPF0497) [Source:NCBI gene (formerly Entrezgene);Acc:827239]	OS01G0363300	Uncharacterised protein family UPF0497, trans-membrane plant subgroup domain containing protein.	CASP-like protein	KK1_010887	Cajanus cajan (Pigeon pea) (Cajanus indicus)
C.CAJAN_10579	3.49153	-2.62316	3.98975	-3.12139	0.0604102	1	0.00298594	0.128703	AT4G15620	Uncharacterized protein family (UPF0497) [Source:NCBI gene (formerly Entrezgene);Acc:827239]	OS01G0363300	Uncharacterised protein family UPF0497, trans-membrane plant subgroup domain containing protein.	CASP-like protein	KK1_010887	Cajanus cajan (Pigeon pea) (Cajanus indicus)
C.CAJAN_00326	3.48985	-2.17686	1.84771	-0.534729	0.0330586	1	0.270611	1	AT3G16300	Uncharacterized protein family (UPF0497) [Source:NCBI gene (formerly Entrezgene);Acc:820877]	OS01G0725400	Uncharacterised protein family UPF0497, trans-membrane plant subgroup domain containing protein.	CASP-like protein	KK1_000336	Cajanus cajan (Pigeon pea) (Cajanus indicus)
C.CAJAN_13995	3.48765	0.928581	-0.817719	5.23395	2.85978e-08	1	0.346615	4.30656e-12	AT3G14440	nine-cis-epoxycarotenoid dioxygenase 3 [Source:NCBI gene (formerly Entrezgene);Acc:820667]	OS03G0645900	9-cis-epoxycarotenoid dioxygenase, ABA biosynthesis, Resistance to brown planthopper, Preharvest sprouting resistance, Regulation of grain development	9-cis-epoxycarotenoid dioxygenase (EC 1.13.11.51)	KK1_014418	Cajanus cajan (Pigeon pea) (Cajanus indicus)
C.CAJAN_03948	3.48481	0.401298	3.27356	0.612543	0.00177658	1	0.000120395	1	AT1G48330	SsrA-binding protein [Source:NCBI gene (formerly Entrezgene);Acc:841253]	OS01G0288200	Conserved hypothetical protein.
C.CAJAN_18061	3.48124	-1.52498	2.39604	-0.439781	6.50631e-08	1	0.000753153	1	AT1G33110	MATE efflux family protein [Source:NCBI gene (formerly Entrezgene);Acc:840207]	OS11G0126100	Multi antimicrobial extrusion protein MatE family protein.	Protein DETOXIFICATION (Multidrug and toxic compound extrusion protein)	KK1_018592	Cajanus cajan (Pigeon pea) (Cajanus indicus)
C.CAJAN_26881	3.47907	-0.0728868	0.161958	3.24422	3.60831e-15	1	1	3.26872e-17	AT4G27700	Rhodanese/Cell cycle control phosphatase superfamily protein [Source:NCBI gene (formerly Entrezgene);Acc:828884]	OS09G0530000	Rhodanese-like domain containing protein.	Rhodanese domain-containing protein	KK1_028717	Cajanus cajan (Pigeon pea) (Cajanus indicus)
C.CAJAN_26881	3.47907	-0.0728868	0.161958	3.24422	3.60831e-15	1	1	3.26872e-17	AT4G27700	Rhodanese/Cell cycle control phosphatase superfamily protein [Source:NCBI gene (formerly Entrezgene);Acc:828884]	OS09G0530000	Rhodanese-like domain containing protein.	Rhodanese domain-containing protein	KK1_028717	Cajanus cajan (Pigeon pea) (Cajanus indicus)
C.CAJAN_26232	3.47707	-0.723312	-2.58896	5.34272	0.0243755	1	0.0422351	3.73865e-23	AT1G16770	NA	OS02G0140800	Conserved hypothetical protein.	RING-type E3 ubiquitin transferase (EC 2.3.2.27)	TanjilG_01287	Lupinus angustifolius (Narrow-leaved blue lupine)
C.CAJAN_37783	3.46728	0.189998	0.209463	3.44781	0.000101158	1	1	1.0569e-06	AT4G25580	CAP160 protein [Source:NCBI gene (formerly Entrezgene);Acc:828663]			Low-temperature-induced 65 kDa protein	KK1_036657	Cajanus cajan (Pigeon pea) (Cajanus indicus)
C.CAJAN_05702	3.46372	-0.958447	3.79706	-1.29179	0.00750548	1	0.00138536	0.70086	AT2G26760	Cyclin B1;4 [Source:NCBI gene (formerly Entrezgene);Acc:817217]	OS01G0805600	Similar to Cyclin-B1-1.	B-like cyclin	KK1_005843	Cajanus cajan (Pigeon pea) (Cajanus indicus)
C.CAJAN_05702	3.46372	-0.958447	3.79706	-1.29179	0.00750548	1	0.00138536	0.70086	AT2G26760	Cyclin B1;4 [Source:NCBI gene (formerly Entrezgene);Acc:817217]	OS01G0805600	Cyclin-B1-1, Endosperm formation via the regulation of mitotic division	B-like cyclin	KK1_005843	Cajanus cajan (Pigeon pea) (Cajanus indicus)
C.CAJAN_21693	3.46266	-0.202798	1.14952	2.11033	0.000362649	1	0.487221	0.024155	AT3G51680	NAD(P)-binding Rossmann-fold superfamily protein [Source:NCBI gene (formerly Entrezgene);Acc:824331]	OS04G0179200	Similar to Stem secoisolariciresinol dehydrogenase (Fragment).	Momilactone A synthase	KK1_022336	Cajanus cajan (Pigeon pea) (Cajanus indicus)
C.CAJAN_40333	3.46209	-0.190201	1.18623	2.08566	0.00740367	1	0.922983	0.250451	AT3G14620	cytochrome P450, family 72, subfamily A, polypeptide 8 [Source:NCBI gene (formerly Entrezgene);Acc:820690]	OS01G0628000	Cytochrome P450 family protein.	Uncharacterized protein	KK1_041524	Cajanus cajan (Pigeon pea) (Cajanus indicus)
C.CAJAN_26552	3.46029	-0.321737	1.122	2.01656	0.00765725	1	0.802507	0.00538668	AT5G48050	Copia-like polyprotein/retrotransposon [Source:NCBI gene (formerly Entrezgene);Acc:834857]	OS02G0671800	Integrase, catalytic core domain containing protein.	Retrovirus-related Pol polyprotein from transposon TNT 1-94	KK1_027896	Cajanus cajan (Pigeon pea) (Cajanus indicus)
C.CAJAN_23307	3.45291	-2.0933	-0.224859	1.58447	0.00409051	1	1	0.290835	AT5G10990	SAUR-like auxin-responsive protein family [Source:NCBI gene (formerly Entrezgene);Acc:830966]	OS04G0662200	Auxin responsive SAUR protein family protein.	Indole-3-acetic acid-induced protein ARG7	KK1_023987	Cajanus cajan (Pigeon pea) (Cajanus indicus)
C.CAJAN_41402	3.45251	-2.13254	2.43676	-1.11679	0.000108973	1	0.00976659	0.96836	AT2G28580	transmembrane protein, putative (DUF247) [Source:NCBI gene (formerly Entrezgene);Acc:817406]	OS11G0540600	Protein of unknown function DUF247, plant family protein.	UPF0481 protein At3g47200 family	KK1_044780	Cajanus cajan (Pigeon pea) (Cajanus indicus)
C.CAJAN_27170	3.44932	0.827871	3.94506	0.332126	0.0426183	1	0.00211799	1	AT1G59960	NAD(P)-linked oxidoreductase superfamily protein [Source:NCBI gene (formerly Entrezgene);Acc:842290]	OS04G0447700	Similar to Polyketide reductase.	NAD(P)H-dependent 6'-deoxychalcone synthase	KK1_030215	Cajanus cajan (Pigeon pea) (Cajanus indicus)
C.CAJAN_18802	3.44784	-2.06244	2.42912	-1.04372	0.00233056	1	0.0303439	1	AT1G09200	Histone superfamily protein [Source:NCBI gene (formerly Entrezgene);Acc:837440]	OS04G0419600	Histone H3.	pyruvate dehydrogenase (acetyl-transferring) (EC 1.2.4.1)	C3L33_06706	Rhododendron williamsianum
C.CAJAN_07626	3.4472	1.81274	0.0754116	5.18453	0.0384704	1	1	3.16952e-08	AT3G18280	Bifunctional inhibitor/lipid-transfer protein/seed storage 2S albumin superfamily protein [Source:NCBI gene (formerly Entrezgene);Acc:821356]	OS05G0550300	Similar to Lipid transfer protein (Fragment).	Non-specific lipid-transfer protein AKCS9	KK1_007834	Cajanus cajan (Pigeon pea) (Cajanus indicus)
C.CAJAN_19584	3.44446	0	3.44446	0	1	1	1	1	AT5G17490	RGA-like protein 3 [Source:NCBI gene (formerly Entrezgene);Acc:831615]	OS03G0707600	DELLA repressor protein, Gibberellin signaling	Uncharacterized protein	KK1_020156	Cajanus cajan (Pigeon pea) (Cajanus indicus)
C.CAJAN_43485	3.44298	0	2.01465	1.42833	0.742785	1	0.89832	1	AT4G23160	cysteine-rich RECEPTOR-like kinase [Source:NCBI gene (formerly Entrezgene);Acc:828415]			Copia protein	KK1_047963	Cajanus cajan (Pigeon pea) (Cajanus indicus)
C.CAJAN_13269	3.44008	0.323564	-1.66101	5.42464	0.0196877	1	0.247855	2.73748e-15	AT2G29380	highly ABA-induced PP2C protein 3 [Source:NCBI gene (formerly Entrezgene);Acc:817487]	OS01G0656200	Protein phosphatase 2C family protein, Salinity tolerance in the seedling stage	protein-serine/threonine phosphatase (EC 3.1.3.16)	KK1_013677 KK1_025359	Cajanus cajan (Pigeon pea) (Cajanus indicus)
C.CAJAN_23998	3.44008	0.323564	-1.66101	5.42464	0.0196819	1	0.247855	2.73748e-15	AT2G29380	highly ABA-induced PP2C protein 3 [Source:NCBI gene (formerly Entrezgene);Acc:817487]	OS01G0656200	Protein phosphatase 2C family protein, Salinity tolerance in the seedling stage	protein-serine/threonine phosphatase (EC 3.1.3.16)	KK1_013677 KK1_025359	Cajanus cajan (Pigeon pea) (Cajanus indicus)
C.CAJAN_37610	3.43157	-1.88124	-1.12704	2.67737	0.00148458	1	0.108833	0.00648313	AT1G35210	NA
C.CAJAN_04028	3.42592	-3.08547	5.61315	-5.27269	0.107594	1	2.35271e-09	0.00193539	AT5G20630	germin 3 [Source:NCBI gene (formerly Entrezgene);Acc:832185]	OS08G0460000	Germin-like protein, Acclimation to UV-B radiation, Regulation of plant height and disease resistance	Germin-like protein	KK1_004124	Cajanus cajan (Pigeon pea) (Cajanus indicus)
C.CAJAN_28215	3.41771	-2.10366	1.08116	0.232891	0.000390185	1	0.523938	1	AT1G58170	Disease resistance-responsive (dirigent-like protein) family protein [Source:NCBI gene (formerly Entrezgene);Acc:842184]	OS11G0179700	Similar to Dirigent-like protein.	Dirigent protein	KK1_033178	Cajanus cajan (Pigeon pea) (Cajanus indicus)
C.CAJAN_09714	3.41505	-0.224794	-0.295508	3.48577	0.000799917	1	0.638021	2.66511e-05	AT3G04300	RmlC-like cupins superfamily protein [Source:NCBI gene (formerly Entrezgene);Acc:819585]	OS02G0620400	RmlC-like jelly roll fold domain containing protein.	(S)-ureidoglycine aminohydrolase cupin domain-containing protein	KK1_009990	Cajanus cajan (Pigeon pea) (Cajanus indicus)
C.CAJAN_21762	3.41377	0	-2.32823	5.74199	0.0571869	1	0.0723489	1.86548e-09	AT2G01050	zinc ion binding / nucleic acid binding protein [Source:NCBI gene (formerly Entrezgene);Acc:814629]			CCHC-type domain-containing protein	KK1_022405	Cajanus cajan (Pigeon pea) (Cajanus indicus)
C.CAJAN_40846	3.4134	-0.926058	1.41533	1.07201	0.0435659	1	0.599762	1	AT4G38840	SAUR-like auxin-responsive protein family [Source:NCBI gene (formerly Entrezgene);Acc:830039]	OS08G0118500	Similar to Auxin-induced SAUR-like protein.	Auxin-induced protein 10A5	KK1_042030	Cajanus cajan (Pigeon pea) (Cajanus indicus)
C.CAJAN_42907	3.41328	1.76153	0.27658	4.89823	3.39057e-05	1	1	8.97473e-09	AT5G44550	Uncharacterized protein family (UPF0497) [Source:NCBI gene (formerly Entrezgene);Acc:834482]	OS12G0610800	Uncharacterised protein family UPF0497, trans-membrane plant subgroup domain containing protein.	CASP-like protein	KK1_041102	Cajanus cajan (Pigeon pea) (Cajanus indicus)
C.CAJAN_42907	3.41328	1.76153	0.27658	4.89823	3.39057e-05	1	1	8.97473e-09	AT5G44550	Uncharacterized protein family (UPF0497) [Source:NCBI gene (formerly Entrezgene);Acc:834482]	OS12G0610800	Similar to UPF0497 membrane protein 3.	CASP-like protein	KK1_041102	Cajanus cajan (Pigeon pea) (Cajanus indicus)
C.CAJAN_21227	3.41305	-1.64349	-0.75866	2.52822	0.00234432	1	0.260118	0.014263	AT1G09200	Histone superfamily protein [Source:NCBI gene (formerly Entrezgene);Acc:837440]	OS11G0155900	Histone H3.	Histone H3	CAMPLR22A2D_LOCUS2985 CFC21_007155 CFC21_007157 CFC21_008484 CFC21_008495 CFC21_008512 CFC21_008515 CFC21_008516 CFC21_012049 CFC21_012050 CFC21_012366 CFC21_013377 CFC21_013381 CFC21_013397 CFC21_013404 CFC21_015600 CFC21_018126 CFC21_023747 CFC21_030085 CFC21_035618 CFC21_035620 CFC21_037063 CFC21_041922 CFC21_046626 CFC21_048898 CFC21_051085 CFC21_051365 CFC21_054830 CFC21_054831 CFC21_062529 …	Triticum aestivum (Wheat)
C.CAJAN_21232	3.41305	-1.64349	-0.75866	2.52822	0.00234432	1	0.260118	0.014259	AT1G09200	Histone superfamily protein [Source:NCBI gene (formerly Entrezgene);Acc:837440]	OS11G0155900	Histone H3.	Histone H3	CAMPLR22A2D_LOCUS2985 CFC21_007155 CFC21_007157 CFC21_008484 CFC21_008495 CFC21_008512 CFC21_008515 CFC21_008516 CFC21_012049 CFC21_012050 CFC21_012366 CFC21_013377 CFC21_013381 CFC21_013397 CFC21_013404 CFC21_015600 CFC21_018126 CFC21_023747 CFC21_030085 CFC21_035618 CFC21_035620 CFC21_037063 CFC21_041922 CFC21_046626 CFC21_048898 CFC21_051085 CFC21_051365 CFC21_054830 CFC21_054831 CFC21_062529 …	Triticum aestivum (Wheat)
C.CAJAN_21235	3.41305	-1.64349	-0.75866	2.52822	0.00234432	1	0.260118	0.014259	AT1G09200	Histone superfamily protein [Source:NCBI gene (formerly Entrezgene);Acc:837440]	OS11G0155900	Histone H3.	Histone H3	CAMPLR22A2D_LOCUS2985 CFC21_007155 CFC21_007157 CFC21_008484 CFC21_008495 CFC21_008512 CFC21_008515 CFC21_008516 CFC21_012049 CFC21_012050 CFC21_012366 CFC21_013377 CFC21_013381 CFC21_013397 CFC21_013404 CFC21_015600 CFC21_018126 CFC21_023747 CFC21_030085 CFC21_035618 CFC21_035620 CFC21_037063 CFC21_041922 CFC21_046626 CFC21_048898 CFC21_051085 CFC21_051365 CFC21_054830 CFC21_054831 CFC21_062529 …	Triticum aestivum (Wheat)
C.CAJAN_27692	3.41019	-1.38657	0.0435207	1.9801	0.009728	1	1	0.151994	AT1G54120	NA
C.CAJAN_06212	3.409	-1.98974	0.3017	1.11756	0.000567393	1	1	0.599367	AT1G20030	Pathosis-related thaumatin superfamily protein [Source:NCBI gene (formerly Entrezgene);Acc:838592]	OS03G0244200	Similar to thaumatin-like protein 1.	Thaumatin-like protein 1a	KK1_006383	Cajanus cajan (Pigeon pea) (Cajanus indicus)
C.CAJAN_06212	3.409	-1.98974	0.3017	1.11756	0.000567393	1	1	0.599367	AT1G20030	Pathosis-related thaumatin superfamily protein [Source:NCBI gene (formerly Entrezgene);Acc:838592]	OS03G0244200	Similar to Thaumatin-like protein.	Thaumatin-like protein 1a	KK1_006383	Cajanus cajan (Pigeon pea) (Cajanus indicus)
C.CAJAN_09524	3.40268	-2.12483	2.61029	-1.33243	0.0103448	1	0.100879	0.938352	AT2G42260	uv-b-insensitive 4 [Source:NCBI gene (formerly Entrezgene);Acc:818827]	OS04G0472700	Similar to H0305E08.4 protein.	Protein POLYCHOME	KK1_009792	Cajanus cajan (Pigeon pea) (Cajanus indicus)
C.CAJAN_32081	3.40266	0.461681	0.490274	3.37406	3.81039e-05	1	1	0.00258451	AT5G10170	myo-inositol-1-phosphate synthase 3 [Source:NCBI gene (formerly Entrezgene);Acc:830881]	OS03G0192700	Myo-inositol 3-phosphate synthase 1, Phytic acid biosynthesis, Determination of phytic acid accumulation in grain	inositol-3-phosphate synthase (EC 5.5.1.4)	KK1_033230	Cajanus cajan (Pigeon pea) (Cajanus indicus)
C.CAJAN_23071	3.40264	0.342364	3.32865	0.416351	0.00184476	1	0.000468753	0.930323	AT1G43710	Pyridoxal phosphate (PLP)-dependent transferases superfamily protein [Source:NCBI gene (formerly Entrezgene);Acc:840958]	OS02G0541325	Similar to Serine decarboxylase.	Histidine decarboxylase	KK1_023749	Cajanus cajan (Pigeon pea) (Cajanus indicus)
C.CAJAN_41535	3.40201	0	3.40201	0	1	1	0.909479	1	AT4G39400	Leucine-rich receptor-like protein kinase family protein [Source:NCBI gene (formerly Entrezgene);Acc:830095]	OS10G0469700	Leucine-rich repeat, typical subtype containing protein.	Uncharacterized protein	KK1_039293	Cajanus cajan (Pigeon pea) (Cajanus indicus)
C.CAJAN_27935	3.40051	-1.93381	3.19699	-1.7303	0.015562	1	0.00217375	0.767945	AT3G55770	GATA type zinc finger transcription factor family protein [Source:NCBI gene (formerly Entrezgene);Acc:824743]	OS03G0266100	Zinc finger, LIM-type domain containing protein.	Pollen-specific protein SF3	KK1_029608	Cajanus cajan (Pigeon pea) (Cajanus indicus)
C.CAJAN_42547	3.39481	0.0656658	2.6169	0.84357	1.01157e-05	1	0.000336265	0.6344	AT5G35810	Ankyrin repeat family protein [Source:NCBI gene (formerly Entrezgene);Acc:833567]	OS11G0434400	Ankyrin repeat domain containing protein.	PGG domain-containing protein	KK1_044335	Cajanus cajan (Pigeon pea) (Cajanus indicus)
C.CAJAN_24845	3.39074	-1.9195	1.44125	0.0299911	0.0936875	1	0.632325	1	AT4G10810	NA	OS10G0502100	Conserved hypothetical protein.
C.CAJAN_45170	3.3901	0.526543	-0.483907	4.40055	1.55636e-08	1	0.294807	1.21231e-21	AT4G32480	sugar phosphate exchanger, putative (DUF506) [Source:NCBI gene (formerly Entrezgene);Acc:829383]	OS05G0519300	DUF560 family protein, PDDEXK_6 family protein	DUF506 family protein		Glycine max (Soybean) (Glycine hispida)
C.CAJAN_10756	3.38677	-1.33441	0.919899	1.13246	0.000753567	1	1	0.346701	AT3G04720	pathosis-related 4 [Source:NCBI gene (formerly Entrezgene);Acc:819632]	OS11G0592000	Pathogenesis-related (PR) protein, Abiotic stress response, Disease resistance	Wound-induced protein WIN1	KK1_011067	Cajanus cajan (Pigeon pea) (Cajanus indicus)
C.CAJAN_34645	3.38615	0	-5.03365	8.4198	0.00172958	1	0.00377201	8.75773e-18	AT3G22640	cupin family protein [Source:NCBI gene (formerly Entrezgene);Acc:821835]	OS03G0793700	Cupin domain protein, Regulation of seed vigour	Sucrose-binding protein	KK1_035224	Cajanus cajan (Pigeon pea) (Cajanus indicus)
C.CAJAN_28956	3.3813	0.0699333	-0.423031	3.87427	2.22887e-07	1	0.510561	5.26459e-09	ATCG00680	NA			Photosystem II CP47 chlorophyll apoprotein	KK1_042082	Cajanus cajan (Pigeon pea) (Cajanus indicus)
C.CAJAN_06948	3.38061	-2.61449	3.37489	-2.60877	0.0217815	1	0.00617896	0.325045	AT4G14640	calmodulin 8 [Source:NCBI gene (formerly Entrezgene);Acc:827114]	OS01G0279300	Similar to Calmodulin 1 (Fragment).	Calmodulin-like protein 8	KK1_007147	Cajanus cajan (Pigeon pea) (Cajanus indicus)
C.CAJAN_21067	3.38032	0.229616	0.807551	2.80239	1.80884e-07	1	0.760167	2.92846e-06	AT1G47670	Transmembrane amino acid transporter family protein [Source:NCBI gene (formerly Entrezgene);Acc:841177]	OS04G0562100	Lysine and histidine transporter 5, Negative regulation of abiotic stress	Lysine histidine transporter-like 8	KK1_021696	Cajanus cajan (Pigeon pea) (Cajanus indicus)
C.CAJAN_07083	3.37917	-1.53609	2.91094	-1.06787	0.0027634	1	0.019063	0.884568	AT4G35160	O-methyltransferase family protein [Source:NCBI gene (formerly Entrezgene);Acc:829668]	OS12G0441300	Acetyl-serotonin methyltransferase, Target of miR1846e	Isoflavone-7-O-methyltransferase 6	KK1_007284	Cajanus cajan (Pigeon pea) (Cajanus indicus)
C.CAJAN_15940	3.37691	-0.364276	-1.17466	4.18729	0.0151709	1	0.443296	3.35818e-06	AT4G25680	PPPDE putative thiol peptidase family protein [Source:NCBI gene (formerly Entrezgene);Acc:828673]	OS10G0533900	Protein of unknown function DUF862, eukaryotic domain containing protein.	UPF0326 protein At4g17486 family	KK1_016407 KK1_016408	Cajanus cajan (Pigeon pea) (Cajanus indicus)
C.CAJAN_15941	3.37691	-0.364276	-1.17466	4.18729	0.0151709	1	0.443289	3.35818e-06	AT4G25680	PPPDE putative thiol peptidase family protein [Source:NCBI gene (formerly Entrezgene);Acc:828673]	OS10G0533900	Protein of unknown function DUF862, eukaryotic domain containing protein.	UPF0326 protein At4g17486 family	KK1_016407 KK1_016408	Cajanus cajan (Pigeon pea) (Cajanus indicus)
C.CAJAN_27948	3.37217	-0.619371	-3.50208	6.25488	0.12926	1	0.0430037	4.52331e-11	AT1G53540	HSP20-like chaperones superfamily protein [Source:NCBI gene (formerly Entrezgene);Acc:841789]	OS03G0266900	17.4 kDa class I small heat shock protein, Heat tolerance	18.2 kDa class I heat shock protein	KK1_029621	Cajanus cajan (Pigeon pea) (Cajanus indicus)
C.CAJAN_26531	3.36884	0.638574	2.72549	1.28192	0.000169945	1	0.0044012	0.119751	AT3G23250	myb domain protein 15 [Source:NCBI gene (formerly Entrezgene);Acc:821904]	OS10G0478300	SG2-type MYB transcription factor, Resistance to fungal and bacterial pathogens	Myb-related protein Myb4	KK1_027875	Cajanus cajan (Pigeon pea) (Cajanus indicus)
C.CAJAN_40327	3.36752	-2.43198	3.92914	-2.99361	0.059108	1	0.000516827	0.131149	AT1G78520	Carbohydrate-binding X8 domain superfamily protein [Source:NCBI gene (formerly Entrezgene);Acc:844188]	OS01G0243700	Similar to Beta-1, 3-glucanase-like protein.	Glucan endo-1,3-beta-glucosidase	KK1_041519	Cajanus cajan (Pigeon pea) (Cajanus indicus)
C.CAJAN_40327	3.36752	-2.43198	3.92914	-2.99361	0.059108	1	0.000516827	0.131149	AT1G78520	Carbohydrate-binding X8 domain superfamily protein [Source:NCBI gene (formerly Entrezgene);Acc:844188]	OS01G0243700	Similar to Beta-1, 3-glucanase-like protein.	Glucan endo-1,3-beta-glucosidase	KK1_041519	Cajanus cajan (Pigeon pea) (Cajanus indicus)
C.CAJAN_19671	3.36618	-0.665278	1.99031	0.710599	0.00882753	1	0.0242201	0.917651	AT1G17200	Uncharacterized protein family (UPF0497) [Source:NCBI gene (formerly Entrezgene);Acc:838291]	OS04G0281900	Similar to OSIGBa0131F24.1 protein.	CASP-like protein	KK1_020248	Cajanus cajan (Pigeon pea) (Cajanus indicus)
C.CAJAN_19671	3.36618	-0.665278	1.99031	0.710599	0.00882753	1	0.0242201	0.917651	AT1G17200	Uncharacterized protein family (UPF0497) [Source:NCBI gene (formerly Entrezgene);Acc:838291]	OS04G0281900	Uncharacterised protein family UPF0497, trans-membrane plant subgroup domain containing protein.	CASP-like protein	KK1_020248	Cajanus cajan (Pigeon pea) (Cajanus indicus)
C.CAJAN_07848	3.3655	-1.47524	2.93555	-1.04529	0.0124541	1	6.77869e-05	1	AT1G23000	Heavy metal transport/detoxification superfamily protein [Source:NCBI gene (formerly Entrezgene);Acc:838908]	OS01G0125600	Heavy metal transport/detoxification protein domain containing protein.	HMA domain-containing protein	KK1_008076	Cajanus cajan (Pigeon pea) (Cajanus indicus)
C.CAJAN_21344	3.3616	1.77733	1.04818	4.09075	0.0139657	1	0.844118	2.82098e-06	AT2G21100	Disease resistance-responsive (dirigent-like protein) family protein [Source:NCBI gene (formerly Entrezgene);Acc:816645]	OS11G0180000	Plant disease resistance response protein family protein.	Dirigent protein	KK1_021976	Cajanus cajan (Pigeon pea) (Cajanus indicus)
C.CAJAN_22840	3.35913	-0.901082	3.75765	-1.29961	0.00868324	1	2.50446e-05	0.903021	AT1G11125	NA			Kinesin motor domain-containing protein	Vigan.UMG102100 VIGAN_UM102100	Vigna angularis var. angularis
C.CAJAN_24902	3.35864	0.0273077	-1.90969	5.29564	0.000118155	1	0.0124769	3.97873e-24	AT1G60190	ARM repeat superfamily protein [Source:NCBI gene (formerly Entrezgene);Acc:842314]	OS08G0415600	Similar to ubiquitin-protein ligase.	RING-type E3 ubiquitin transferase (EC 2.3.2.27)	KK1_025574	Cajanus cajan (Pigeon pea) (Cajanus indicus)
C.CAJAN_40718	3.35764	-3.3485	3.64856	-3.63942	0.0425415	1	0.00858007	0.0355115	AT3G22142	Bifunctional inhibitor/lipid-transfer protein/seed storage 2S albumin superfamily protein [Source:NCBI gene (formerly Entrezgene);Acc:5008021]	OS06G0168700	Similar to Prolin rich protein.	14 kDa proline-rich protein DC2.15	KK1_041095	Cajanus cajan (Pigeon pea) (Cajanus indicus)
C.CAJAN_37190	3.35387	-0.969708	2.58196	-0.197797	0.000124762	1	0.00107614	1	AT1G74670	Gibberellin-regulated family protein [Source:NCBI gene (formerly Entrezgene);Acc:843806]	OS09G0414900	Similar to GASA5-like protein (Fragment).	Gibberellin-regulated protein 4	KK1_035661	Cajanus cajan (Pigeon pea) (Cajanus indicus)
C.CAJAN_05903	3.35143	-0.716907	2.10626	0.528269	0.011986	1	0.0824016	1	AT3G20450	B-cell receptor-associated protein 31-like protein [Source:NCBI gene (formerly Entrezgene);Acc:821590]	OS06G0367500	Similar to B-cell receptor-associated protein 31-like containing protein.	Endoplasmic reticulum transmembrane protein	KK1_006052	Cajanus cajan (Pigeon pea) (Cajanus indicus)
C.CAJAN_05308	3.34608	-3.33308	0.873497	-0.860494	0.000653227	1	1	1	AT3G06120	basic helix-loop-helix (bHLH) DNA-binding superfamily protein [Source:NCBI gene (formerly Entrezgene);Acc:819785]	OS05G0597000	Orthologue of Arabidopsis MUTE, Basic helix-loop-helix (bHLH) transcription factor, Regulation of stomatal development, Control of guard mother cell fate progression	Transcription factor MUTE	KK1_005440	Cajanus cajan (Pigeon pea) (Cajanus indicus)
C.CAJAN_10618	3.34508	-1.58003	-0.0909001	1.85595	0.0800719	1	1	0.271467	AT5G01740	Nuclear transport factor 2 (NTF2) family protein [Source:NCBI gene (formerly Entrezgene);Acc:831686]	OS03G0299600	Wound-induced protein, Wun1 domain containing protein.	Wound-induced protein 1	KK1_010926	Cajanus cajan (Pigeon pea) (Cajanus indicus)
C.CAJAN_02642	3.34453	-0.13794	0.645262	2.56133	0.0865391	1	0.939361	0.045505	AT4G22950	AGAMOUS-like 19 [Source:NCBI gene (formerly Entrezgene);Acc:828394]	OS10G0536100	MIKC-type MADS-box protein, Long day (LD)-specific negative regulator of flowering	Agamous-like MADS-box protein AGL19	KK1_002707	Cajanus cajan (Pigeon pea) (Cajanus indicus)
C.CAJAN_36119	3.3441	-1.01712	1.73736	0.589623	0.000281	1	0.181808	1	AT5G61890	Integrase-type DNA-binding superfamily protein [Source:NCBI gene (formerly Entrezgene);Acc:836310]	OS04G0398000	ERF transcription factor, A member of APETALA2/Ethylene-Responsive Element Binding Protein(AP2/EREBP) family, Regulation of drought stress response, Innate immunity	Ethylene-responsive transcription factor ERF114 family	KK1_037060	Cajanus cajan (Pigeon pea) (Cajanus indicus)
C.CAJAN_36119	3.3441	-1.01712	1.73736	0.589623	0.000281	1	0.181808	1	AT5G61890	Integrase-type DNA-binding superfamily protein [Source:NCBI gene (formerly Entrezgene);Acc:836310]	OS04G0398000	Pathogenesis-related transcriptional factor and ERF domain containing protein.	Ethylene-responsive transcription factor ERF114 family	KK1_037060	Cajanus cajan (Pigeon pea) (Cajanus indicus)
C.CAJAN_35802	3.34106	0	-3.18542	6.52647	0.234277	1	0.069887	1.25753e-07	AT1G29040	50S ribosomal protein L34 [Source:NCBI gene (formerly Entrezgene);Acc:839778]	OS01G0613300	Conserved hypothetical protein CHP02058 domain containing protein.	Tubulin/FtsZ	DEO72_LG2g3408	Vigna unguiculata (Cowpea)
C.CAJAN_04278	3.3361	-0.684769	-3.71616	6.3675	0.00914386	1	2.40477e-05	2.46992e-20	AT1G74875	F-box protein [Source:NCBI gene (formerly Entrezgene);Acc:7922311]	OS02G0506400	Similar to Ubiquitin-specific protease 15.	F-box protein At1g67623 family	KK1_004382	Cajanus cajan (Pigeon pea) (Cajanus indicus)
C.CAJAN_23945	3.33478	1.11783	-2.44249	6.8951	0.0408996	1	0.00624991	1.37409e-30	AT1G03790	Zinc finger C-x8-C-x5-C-x3-H type family protein [Source:NCBI gene (formerly Entrezgene);Acc:839408]	OS01G0192000	Similar to C3H transcription factor.	Zinc finger CCCH domain-containing protein 2	KK1_024744	Cajanus cajan (Pigeon pea) (Cajanus indicus)
C.CAJAN_23945	3.33478	1.11783	-2.44249	6.8951	0.0408996	1	0.00624991	1.37409e-30	AT1G03790	Zinc finger C-x8-C-x5-C-x3-H type family protein [Source:NCBI gene (formerly Entrezgene);Acc:839408]	OS01G0192000	CCCH-type zinc finger protein, Negative regulator for leaf senescence	Zinc finger CCCH domain-containing protein 2	KK1_024744	Cajanus cajan (Pigeon pea) (Cajanus indicus)
C.CAJAN_03620	3.33423	-0.355221	2.10332	0.875683	3.61671e-12	1	0.00179629	0.178398	AT4G15560	Deoxyxylulose-5-phosphate synthase [Source:NCBI gene (formerly Entrezgene);Acc:827230]	OS07G0190000	1-deoxy-D-xylulose-5-phosphate synthase, Methylerythritol phosphate (MEP) pathway protein, Diterpenoid phytoalexin biosynthesis	1-deoxy-D-xylulose-5-phosphate synthase (EC 2.2.1.7)	KK1_003699	Cajanus cajan (Pigeon pea) (Cajanus indicus)
C.CAJAN_00169	3.3342	-0.936682	1.96891	0.428603	9.38674e-05	1	0.00496411	1	AT1G52770	Phototropic-responsive NPH3 family protein [Source:NCBI gene (formerly Entrezgene);Acc:841710]	OS05G0178000	NPH3 domain containing protein.	Root phototropism protein 3	KK1_000170	Cajanus cajan (Pigeon pea) (Cajanus indicus)
C.CAJAN_02673	3.33324	0.512158	1.5406	2.30481	0.0117681	1	0.658753	0.0788813	AT4G23160	cysteine-rich RECEPTOR-like kinase [Source:NCBI gene (formerly Entrezgene);Acc:828415]			Retrovirus-related Pol polyprotein from transposon TNT 1-94	KK1_002738	Cajanus cajan (Pigeon pea) (Cajanus indicus)
C.CAJAN_22480	3.33153	0.161803	1.94295	1.55038	0.0260036	1	0.210793	0.121433	AT2G29470	glutathione S-transferase tau 3 [Source:NCBI gene (formerly Entrezgene);Acc:817496]	OS09G0467200	Tau class glutathione transferase, Response to abiotic stresses	Glutathione S-transferase (EC 2.5.1.18)	KK1_023142	Cajanus cajan (Pigeon pea) (Cajanus indicus)
C.CAJAN_47777	3.33062	1.10835	0.892509	3.54645	1.25236e-05	1	0.518492	5.8014e-05	AT1G15520	pleiotropic drug resistance 12 [Source:NCBI gene (formerly Entrezgene);Acc:838122]	OS08G0384500	ABC transporter-like domain containing protein.	Pleiotropic drug resistance protein 3	KK1_044634	Cajanus cajan (Pigeon pea) (Cajanus indicus)
C.CAJAN_24757	3.32979	1.77076	0.537098	4.56346	0.00140524	1	1	7.65383e-05	AT1G28480	Thioredoxin superfamily protein [Source:NCBI gene (formerly Entrezgene);Acc:839748]	OS01G0667900	CC-type glutaredoxin, Homeostatic regulation of nitrogen use, Hormone signaling, Facilitation of iron utilization	Glutaredoxin-C9	KK1_026230	Cajanus cajan (Pigeon pea) (Cajanus indicus)
C.CAJAN_08669	3.32817	-0.948252	0.648922	1.731	3.77417e-06	1	1	0.0743934	AT1G66910	Protein kinase superfamily protein [Source:NCBI gene (formerly Entrezgene);Acc:843009]	OS01G0137250	Similar to Stress-induced receptor-like kinase 2.	Receptor-like protein kinase At5g39020 family (EC 2.7.11.1)	KK1_008922	Cajanus cajan (Pigeon pea) (Cajanus indicus)
C.CAJAN_48109	3.32474	2.01878	-0.432148	5.77566	0.328032	1	0.974319	0.0119621	ATCG00330	NA			Small ribosomal subunit protein uS14c	rps14	Lecomtella madagascariensis
C.CAJAN_37175	3.32081	-0.663649	0.171931	2.48522	0.00090659	1	1	0.0428188	AT3G50340	NA	OS08G0472400	Conserved hypothetical protein.
C.CAJAN_34093	3.32079	-0.107291	1.7657	1.44781	0.142391	1	0.818026	0.762374	AT5G01740	Nuclear transport factor 2 (NTF2) family protein [Source:NCBI gene (formerly Entrezgene);Acc:831686]	OS03G0299600	Wound-induced protein, Wun1 domain containing protein.	Wound-induced protein 1	KK1_032967	Cajanus cajan (Pigeon pea) (Cajanus indicus)
C.CAJAN_23882	3.31716	0.0841561	-2.33892	5.74023	0.00770995	1	0.0702051	8.75773e-18	AT2G42560	late embryosis abundant domain-containing protein / LEA domain-containing protein [Source:NCBI gene (formerly Entrezgene);Acc:818856]			Seed biotin-containing protein SBP65	KK1_024678	Cajanus cajan (Pigeon pea) (Cajanus indicus)
C.CAJAN_13498	3.31508	-1.98507	3.33272	-2.00271	0.0011942	1	0.000988474	0.168819	AT4G36250	aldehyde dehydrogenase 3F1 [Source:NCBI gene (formerly Entrezgene);Acc:829782]	OS02G0646500	Aldehyde dehydrogenase domain containing protein.	Aldehyde dehydrogenase	KK1_013910	Cajanus cajan (Pigeon pea) (Cajanus indicus)
C.CAJAN_10308	3.3139	0.388237	1.15351	2.54863	0.00206043	1	0.623268	0.00421608	AT1G73260	kunitz trypsin inhibitor 1 [Source:NCBI gene (formerly Entrezgene);Acc:843660]	OS04G0526600	Alpha-amylase/subtilisin inhibitor, Defense of the seed against microorganisms	Miraculin	KK1_010608	Cajanus cajan (Pigeon pea) (Cajanus indicus)
C.CAJAN_21226	3.31267	-2.04092	-0.168054	1.43981	0.00747506	1	0.982259	0.30287	AT1G09200	Histone superfamily protein [Source:NCBI gene (formerly Entrezgene);Acc:837440]	OS11G0155900	Histone H3.	Histone 3	G2W53_042494	Senna tora
C.CAJAN_21231	3.31267	-2.04092	-0.168054	1.43981	0.00747506	1	0.982259	0.30287	AT1G09200	Histone superfamily protein [Source:NCBI gene (formerly Entrezgene);Acc:837440]	OS11G0155900	Histone H3.	Histone 3	G2W53_042494	Senna tora
C.CAJAN_21234	3.31267	-2.04092	-0.168054	1.43981	0.00747506	1	0.982259	0.30287	AT1G09200	Histone superfamily protein [Source:NCBI gene (formerly Entrezgene);Acc:837440]	OS11G0155900	Histone H3.	Histone 3	G2W53_042494	Senna tora
C.CAJAN_24262	3.30802	-3.07909	1.64701	-1.41808	1	1	1	1	AT5G08391	transmembrane protein, putative (DUF 3339) [Source:NCBI gene (formerly Entrezgene);Acc:6241429]	OS11G0496500	Similar to AT.I.24-5 protein (Fragment).	Transmembrane protein	KK1_025122	Cajanus cajan (Pigeon pea) (Cajanus indicus)
C.CAJAN_12172	3.30647	0.137984	-1.29885	4.74331	0.000897653	1	0.171084	7.51232e-09	AT3G52440	Dof-type zinc finger DNA-binding family protein [Source:NCBI gene (formerly Entrezgene);Acc:824409]	OS05G0440000	Zinc finger, Dof-type family protein.	Dof zinc finger protein	KK1_012544	Cajanus cajan (Pigeon pea) (Cajanus indicus)
C.CAJAN_01015	3.29604	0.196616	-1.79462	5.28727	0.00305594	1	0.109689	3.00282e-22	AT5G40390	Raffinose synthase family protein [Source:NCBI gene (formerly Entrezgene);Acc:834037]	OS08G0495800	Raffinose synthase family protein.	galactinol--sucrose galactosyltransferase (EC 2.4.1.82)	KK1_001043	Cajanus cajan (Pigeon pea) (Cajanus indicus)
C.CAJAN_01015	3.29604	0.196616	-1.79462	5.28727	0.00305594	1	0.109689	3.00282e-22	AT5G40390	Raffinose synthase family protein [Source:NCBI gene (formerly Entrezgene);Acc:834037]	OS08G0495800	Chloroplast alkaline &alpha;-galactosidase, Degradation of thylakoid membrane during leaf senescence	galactinol--sucrose galactosyltransferase (EC 2.4.1.82)	KK1_001043	Cajanus cajan (Pigeon pea) (Cajanus indicus)
C.CAJAN_12357	3.28996	-0.123202	2.84178	0.324974	0.00525187	1	0.00310849	1	AT3G18670	Ankyrin repeat family protein [Source:NCBI gene (formerly Entrezgene);Acc:821398]	OS03G0281000	Similar to Ankyrin-like protein.	Ankyrin repeat-containing protein At3g12360 family	KK1_012734	Cajanus cajan (Pigeon pea) (Cajanus indicus)
C.CAJAN_29467	3.28969	-2.32858	2.08671	-1.12559	0.625756	1	0.671702	1	AT1G64910	UDP-Glycosyltransferase superfamily protein [Source:NCBI gene (formerly Entrezgene);Acc:842799]	OS10G0122000	UDP-glucuronosyl/UDP-glucosyltransferase family protein.	C3H1-type domain-containing protein	KK1_033421	Cajanus cajan (Pigeon pea) (Cajanus indicus)
C.CAJAN_47699	3.28846	0.955242	-0.345326	4.58903	0.00328419	1	0.512084	8.83797e-10	AT2G23540	GDSL-like Lipase/Acylhydrolase superfamily protein [Source:NCBI gene (formerly Entrezgene);Acc:816886]	OS03G0581400	Similar to anther-specific proline-rich protein APG.	GDSL esterase/lipase At2g03980 family	KK1_048619	Cajanus cajan (Pigeon pea) (Cajanus indicus)
C.CAJAN_04011	3.28437	-1.92454	1.14908	0.210751	1	1	1	1	AT1G19110	inter-alpha-trypsin inhibitor heavy chain-like protein [Source:NCBI gene (formerly Entrezgene);Acc:838494]			Uncharacterized protein		Rhizophora mucronata (Asiatic mangrove)
C.CAJAN_44658	3.28272	-0.744348	3.12887	-0.5905	0.0029062	1	0.000959374	1	AT3G12710	DNA glycosylase superfamily protein [Source:NCBI gene (formerly Entrezgene);Acc:820453]	OS01G0799500	Methyladenine glycosylase domain containing protein.	GMP synthase [glutamine-hydrolyzing]	KK1_040438	Cajanus cajan (Pigeon pea) (Cajanus indicus)
C.CAJAN_44658	3.28272	-0.744348	3.12887	-0.5905	0.0029062	1	0.000959374	1	AT3G12710	DNA glycosylase superfamily protein [Source:NCBI gene (formerly Entrezgene);Acc:820453]	OS01G0799500	Hypothetical gene.	GMP synthase [glutamine-hydrolyzing]	KK1_040438	Cajanus cajan (Pigeon pea) (Cajanus indicus)
C.CAJAN_02791	3.28189	-2.91378	3.28189	-2.91378	0.0122925	0.974061	0.00684296	0.0318517	AT5G14450	GDSL-like Lipase/Acylhydrolase superfamily protein [Source:NCBI gene (formerly Entrezgene);Acc:831296]	OS07G0586200	Similar to Alpha-L-fucosidase 2.	GDSL esterase/lipase At5g14450 family	KK1_002858	Cajanus cajan (Pigeon pea) (Cajanus indicus)
C.CAJAN_02791	3.28189	-2.91378	3.28189	-2.91378	0.0122925	0.974061	0.00684296	0.0318517	AT5G14450	GDSL-like Lipase/Acylhydrolase superfamily protein [Source:NCBI gene (formerly Entrezgene);Acc:831296]	OS07G0586200	Acetylcholinesterase, Positive regulation of gravitropic response	GDSL esterase/lipase At5g14450 family	KK1_002858	Cajanus cajan (Pigeon pea) (Cajanus indicus)
C.CAJAN_02791	3.28189	-2.91378	3.28189	-2.91378	0.0122925	0.974061	0.00684296	0.0318517	AT5G14450	GDSL-like Lipase/Acylhydrolase superfamily protein [Source:NCBI gene (formerly Entrezgene);Acc:831296]	OS07G0586200	Similar to Alpha-L-fucosidase 2.	GDSL esterase/lipase At5g14450 family	KK1_002858	Cajanus cajan (Pigeon pea) (Cajanus indicus)
C.CAJAN_36029	3.28176	0.477692	3.63893	0.120515	5.12891e-06	1	2.13667e-09	1	AT3G46850	Subtilase family protein [Source:NCBI gene (formerly Entrezgene);Acc:823838]	OS03G0605300	Similar to Subtilisin-like protease (Fragment).	Cucumisin (EC 3.4.21.62)	KK1_038228	Cajanus cajan (Pigeon pea) (Cajanus indicus)
C.CAJAN_01069	3.28025	-1.5669	3.16672	-1.45337	0.109067	1	0.00301669	0.691687	AT1G23760	BURP domain-containing protein [Source:NCBI gene (formerly Entrezgene);Acc:838987]	OS08G0380100	Similar to Polygalacturonase isoenzyme 1 beta subunit (Fragment).	Polygalacturonase non-catalytic subunit JP630 family	KK1_001097	Cajanus cajan (Pigeon pea) (Cajanus indicus)
C.CAJAN_01069	3.28025	-1.5669	3.16672	-1.45337	0.109067	1	0.00301669	0.691687	AT1G23760	BURP domain-containing protein [Source:NCBI gene (formerly Entrezgene);Acc:838987]	OS08G0380100	Similar to Polygalacturonase isoenzyme 1 beta subunit (Fragment).	Polygalacturonase non-catalytic subunit JP630 family	KK1_001097	Cajanus cajan (Pigeon pea) (Cajanus indicus)
C.CAJAN_38820	3.28005	-2.44647	2.45768	-1.6241	0.0482973	1	0.0225143	0.753156	AT1G14040	EXS (ERD1/XPR1/SYG1) family protein [Source:NCBI gene (formerly Entrezgene);Acc:837965]	OS01G0110100	Phosphate (Pi) transporter, Pi homeostasis	Phosphate transporter 1	KK1_036501	Cajanus cajan (Pigeon pea) (Cajanus indicus)
C.CAJAN_20993	3.2796	-0.755849	-3.5348	6.05856	0.055148	1	0.0182884	8.75465e-25	AT4G17720	RNA-binding (RRM/RBD/RNP motifs) family protein [Source:NCBI gene (formerly Entrezgene);Acc:827493]	OS04G0594400	Aldo/keto reductase domain containing protein.	Protein vip1	KK1_021622	Cajanus cajan (Pigeon pea) (Cajanus indicus)
C.CAJAN_44444	3.27691	-2.36028	2.80118	-1.88456	0.0028586	1	0.0144067	0.327501	AT2G26180	IQ-domain 6 [Source:NCBI gene (formerly Entrezgene);Acc:817158]	OS01G0194200	IQ calmodulin-binding region domain containing protein.	Protein IQ-DOMAIN 1	KK1_045858	Cajanus cajan (Pigeon pea) (Cajanus indicus)
C.CAJAN_06198	3.27582	-2.66497	-0.119141	0.729994	0.288487	1	1	1	AT1G03910	cactus-binding carboxy-terminal, cactin [Source:NCBI gene (formerly Entrezgene);Acc:839371]	OS04G0558200	Cactin, domain domain containing protein.	Uncharacterized protein	KK1_006367	Cajanus cajan (Pigeon pea) (Cajanus indicus)
C.CAJAN_06488	3.27285	-0.855211	0.238789	2.17885	0.041576	1	1	0.149747	AT4G37290	transmembrane protein [Source:NCBI gene (formerly Entrezgene);Acc:829883]			Secreted protein	HKW66_Vig0034020	Phaseolus angularis (Azuki bean) (Vigna angularis)
C.CAJAN_10812	3.27204	0.00406447	5.14001	-1.8639	0.121725	1	6.41307e-06	0.472371	AT5G33370	GDSL-like Lipase/Acylhydrolase superfamily protein [Source:NCBI gene (formerly Entrezgene);Acc:833315]	OS02G0617400	Lipase, GDSL domain containing protein.	GDSL esterase/lipase At5g33370 family	KK1_011127	Cajanus cajan (Pigeon pea) (Cajanus indicus)
C.CAJAN_05382	3.27035	-1.17995	2.05057	0.0398231	0.000286721	1	0.020093	1	AT2G30150	UDP-Glycosyltransferase superfamily protein [Source:NCBI gene (formerly Entrezgene);Acc:817567]	OS01G0805400	Cytokinin glycosyltransferase	UDP-glucosyltransferase At1g05670 family	KK1_005515	Cajanus cajan (Pigeon pea) (Cajanus indicus)
C.CAJAN_28686	3.26906	-0.291012	2.37863	0.599412	0.000618283	1	0.00746722	0.883756	AT2G32440	ent-kaurenoic acid hydroxylase 2 [Source:NCBI gene (formerly Entrezgene);Acc:817805]	OS06G0110000	Ent-kaurenoic acid oxidase-like, Gibberellin biosynthesis, Positive regulation of deep sowing tolerance, Mesocotyl elongation	Ent-kaurenoic acid oxidase 2	KK1_030090	Cajanus cajan (Pigeon pea) (Cajanus indicus)
C.CAJAN_31964	3.26533	0.928551	2.02909	2.16479	0.00536379	1	0.052768	0.251246	AT1G30135	jasmonate-zim-domain protein 8 [Source:NCBI gene (formerly Entrezgene);Acc:839893]			Protein TIFY (Jasmonate ZIM domain-containing protein)	KK1_031539	Cajanus cajan (Pigeon pea) (Cajanus indicus)
C.CAJAN_03944	3.26505	-0.102537	-2.14341	5.30593	0.0166172	1	0.074194	4.67104e-08	AT1G17180	glutathione S-transferase TAU 25 [Source:NCBI gene (formerly Entrezgene);Acc:838289]	OS09G0367700	Tau class glutathione S-transferase, Tolerance against sheath blight disease	glutathione transferase (EC 2.5.1.18)	KK1_004037	Cajanus cajan (Pigeon pea) (Cajanus indicus)
C.CAJAN_38036	3.26317	-1.11158	3.59224	-1.44065	0.0674324	1	0.0104456	0.844968	AT3G17690	cyclic nucleotide gated channel 19 [Source:NCBI gene (formerly Entrezgene);Acc:821036]	OS02G0773400	Cyclic nucleotide-gated channel protein, Crucial role in herbicide bensulfuron-methyl (BSM) uptake and transportation	Cyclic nucleotide-gated ion channel 19	KK1_039693	Cajanus cajan (Pigeon pea) (Cajanus indicus)
C.CAJAN_05843	3.26028	-1.42556	2.26925	-0.434532	0.00305594	1	0.0367068	1	AT2G42820	HVA22-like protein F [Source:NCBI gene (formerly Entrezgene);Acc:818882]	OS01G0728150	Similar to HVA22F (HVA22-LIKE PROTEIN F).	HVA22-like protein	KK1_005988	Cajanus cajan (Pigeon pea) (Cajanus indicus)
C.CAJAN_21293	3.26026	0	0.982971	2.27729	0.377909	1	1	0.90333	AT5G18080	SAUR-like auxin-responsive protein family [Source:NCBI gene (formerly Entrezgene);Acc:28721172]	OS08G0118800	Similar to SAUR31 - auxin-responsive SAUR family member.	Auxin-induced protein X10A	KK1_021923	Cajanus cajan (Pigeon pea) (Cajanus indicus)
C.CAJAN_00138	3.25715	-2.03481	1.00625	0.216085	5.05066e-07	1	0.819338	1	AT5G25610	BURP domain-containing protein [Source:NCBI gene (formerly Entrezgene);Acc:832636]	OS01G0733500	Similar to Dehydration-induced protein RD22-like protein 1.	Dehydration-responsive protein RD22	KK1_000139	Cajanus cajan (Pigeon pea) (Cajanus indicus)
C.CAJAN_26571	3.25621	-0.617671	-1.2953	3.93384	0.0222831	1	0.112112	4.69585e-06	AT4G15248	B-box type zinc finger family protein [Source:NCBI gene (formerly Entrezgene);Acc:3769879]	OS09G0509700	Zinc finger, B-box domain containing protein.	Zinc finger protein CONSTANS-LIKE 3	KK1_027918	Cajanus cajan (Pigeon pea) (Cajanus indicus)
C.CAJAN_47605	3.24639	0.430408	2.20111	1.47569	7.99045e-05	1	0.0158435	0.110133	AT5G24090	chitinase A [Source:NCBI gene (formerly Entrezgene);Acc:832474]	OS01G0660200	Acidic class III chitinase OsChib3a precursor (Chitinase) (EC 3.2.1.14).	chitinase (EC 3.2.1.14)	KK1_047031	Cajanus cajan (Pigeon pea) (Cajanus indicus)
C.CAJAN_40858	3.24627	-0.157962	-3.63766	6.72597	0.00630863	1	0.00909956	5.60834e-30	AT1G66350	RGA-like 1 [Source:NCBI gene (formerly Entrezgene);Acc:842953]	OS03G0707600	DELLA repressor protein, Gibberellin signaling	Nodulation-signaling pathway 2 protein	KK1_041439	Cajanus cajan (Pigeon pea) (Cajanus indicus)
C.CAJAN_13753	3.24495	-1.31154	3.69167	-1.75826	0.074284	1	0.00228155	0.534692	AT4G03270	Cyclin D6;1 [Source:NCBI gene (formerly Entrezgene);Acc:828000]	OS07G0556000	Cyclin D domain containing protein.	B-like cyclin	KK1_014175	Cajanus cajan (Pigeon pea) (Cajanus indicus)
C.CAJAN_16130	3.24232	-1.02414	1.92509	0.293088	0.00036895	1	0.00721714	1	AT5G08640	flavonol synthase 1 [Source:NCBI gene (formerly Entrezgene);Acc:830765]	OS02G0767300	Flavonol synthase, Bifunctional 2-oxoglutarate-dependent dioxygenase	Flavonol synthase/flavanone 3-hydroxylase	KK1_016604	Cajanus cajan (Pigeon pea) (Cajanus indicus)
C.CAJAN_46982	3.24171	1.47589	0.120265	4.59733	0.255048	1	1	0.0470501	AT1G78340	glutathione S-transferase TAU 22 [Source:NCBI gene (formerly Entrezgene);Acc:844169]	OS10G0528400	Tau class glutathione S-transferase 3	Glutathione S-transferase (EC 2.5.1.18)	KK1_050574	Cajanus cajan (Pigeon pea) (Cajanus indicus)
C.CAJAN_33861	3.24125	-1.07993	2.08104	0.0802786	3.21476e-07	1	0.000271601	1	AT5G06060	NAD(P)-binding Rossmann-fold superfamily protein [Source:NCBI gene (formerly Entrezgene);Acc:830493]	OS03G0268900	Similar to tropinone reductase.	Tropinone reductase isogeny At1g07440 family	KK1_041695	Cajanus cajan (Pigeon pea) (Cajanus indicus)
C.CAJAN_33861	3.24125	-1.07993	2.08104	0.0802786	3.21476e-07	1	0.000271601	1	AT5G06060	NAD(P)-binding Rossmann-fold superfamily protein [Source:NCBI gene (formerly Entrezgene);Acc:830493]	OS03G0268900	Similar to Short chain alcohol dehydrogenase-like.	Tropinone reductase isogeny At1g07440 family	KK1_041695	Cajanus cajan (Pigeon pea) (Cajanus indicus)
C.CAJAN_07777	3.23909	-0.767008	-0.812564	3.28465	0.01083	1	0.237721	0.0171784	AT3G19620	Glycosyl hydrolase family protein [Source:NCBI gene (formerly Entrezgene);Acc:821499]	OS04G0640700	Similar to OSIGBa0138H21-OSIGBa0138E01.14 protein.	Beta-D-xylosidase 5	KK1_008002	Cajanus cajan (Pigeon pea) (Cajanus indicus)
C.CAJAN_07777	3.23909	-0.767008	-0.812564	3.28465	0.01083	1	0.237721	0.0171784	AT3G19620	Glycosyl hydrolase family protein [Source:NCBI gene (formerly Entrezgene);Acc:821499]	OS04G0640700	Similar to Alpha-L-arabinofuranosidase/beta-D-xylosidase isoenzyme ARA-I.	Beta-D-xylosidase 5	KK1_008002	Cajanus cajan (Pigeon pea) (Cajanus indicus)
C.CAJAN_37979	3.22806	-1.53171	3.22806	-1.53171	0.0217487	1	0.0113636	0.186834	AT1G75900	GDSL-like Lipase/Acylhydrolase superfamily protein [Source:NCBI gene (formerly Entrezgene);Acc:843923]	OS10G0438600	Similar to Family II lipase EXL3.	GDSL esterase/lipase EXL3	KK1_041446	Cajanus cajan (Pigeon pea) (Cajanus indicus)
C.CAJAN_13780	3.22552	1.7309	3.30256	1.65387	0.00744429	0.948443	0.0596632	0.337087	AT4G35160	O-methyltransferase family protein [Source:NCBI gene (formerly Entrezgene);Acc:829668]	OS12G0441300	Acetyl-serotonin methyltransferase, Target of miR1846e	Eugenol O-methyltransferase (EC 2.1.1.76)	KK1_014203	Cajanus cajan (Pigeon pea) (Cajanus indicus)
C.CAJAN_19536	3.22145	-2.13637	2.26825	-1.18317	9.28582e-06	1	0.0065228	0.819477	AT4G02290	glycosyl hydrolase 9B13 [Source:NCBI gene (formerly Entrezgene);Acc:828080]	OS08G0114200	Glycoside hydrolase family 9 subclass B16, Endo-beta-1, 4-glucanase, Lignocellulose crystallinity modification in stem internode growth and development	Endoglucanase (EC 3.2.1.4)	KK1_020106	Cajanus cajan (Pigeon pea) (Cajanus indicus)
C.CAJAN_24713	3.21721	-1.6093	4.17936	-2.57145	0.0219692	1	0.000703096	0.0315659	AT3G09820	adenosine kinase 1 [Source:NCBI gene (formerly Entrezgene);Acc:820140]	OS04G0518000	Similar to Adenosine kinase (Fragment).	Adenosine kinase (AK) (EC 2.7.1.20) (Adenosine 5'-phosphotransferase)	KK1_025079	Cajanus cajan (Pigeon pea) (Cajanus indicus)
C.CAJAN_39862	3.21688	-2.21731	4.69898	-3.69941	0.223656	1	1.02014e-08	0.154123	AT2G46810	basic helix-loop-helix (bHLH) DNA-binding superfamily protein [Source:NCBI gene (formerly Entrezgene);Acc:819294]	OS03G0188400	Basic helix-loop-helix (bHLH) protein, Defense to brown planthopper	Transcription factor bHLH70	KK1_039901	Cajanus cajan (Pigeon pea) (Cajanus indicus)
C.CAJAN_47061	3.21663	-1.44769	1.72647	0.0424732	0.0434338	1	0.385838	1	AT5G18080	SAUR-like auxin-responsive protein family [Source:NCBI gene (formerly Entrezgene);Acc:28721172]	OS02G0143300	Similar to SAUR family protein.	Auxin-induced protein X10A	KK1_032472	Cajanus cajan (Pigeon pea) (Cajanus indicus)
C.CAJAN_02682	3.21445	-0.374484	-1.3038	4.14377	0.00103268	1	0.0359206	2.88058e-09	AT5G05600	2-oxoglutarate (2OG) and Fe(II)-dependent oxygenase superfamily protein [Source:NCBI gene (formerly Entrezgene);Acc:830443]	OS01G0832600	Similar to Leucoanthocyanidin dioxygenase-like protein.	Leucoanthocyanidin dioxygenase (EC 1.14.11.19)	KK1_002747	Cajanus cajan (Pigeon pea) (Cajanus indicus)
C.CAJAN_17265	3.2124	-0.398418	0.996859	1.81713	0.0250993	1	0.671697	0.026462	AT1G80160	Lactoylglutathione lyase / glyoxalase I family protein [Source:NCBI gene (formerly Entrezgene);Acc:844356]	OS05G0171900	Similar to Lactoylglutathione lyase.	Metallothiol transferase fosB	KK1_017776	Cajanus cajan (Pigeon pea) (Cajanus indicus)
C.CAJAN_17265	3.2124	-0.398418	0.996859	1.81713	0.0250993	1	0.671697	0.026462	AT1G80160	Lactoylglutathione lyase / glyoxalase I family protein [Source:NCBI gene (formerly Entrezgene);Acc:844356]	OS05G0171900	Glyoxalase/bleomycin resistance protein/dioxygenase domain containing protein.	Metallothiol transferase fosB	KK1_017776	Cajanus cajan (Pigeon pea) (Cajanus indicus)
C.CAJAN_07815	3.21199	-2.13874	-3.28768	4.36093	0.00400939	1	6.17142e-05	9.51921e-06	AT2G15220	Plant basic secretory protein (BSP) family protein [Source:NCBI gene (formerly Entrezgene);Acc:816011]	OS10G0490900	Similar to Secretory protein.	Basic secretory protease	KK1_008042	Cajanus cajan (Pigeon pea) (Cajanus indicus)
C.CAJAN_41348	3.20673	-3.28025	-2.88969	2.81617	0.304822	1	0.115536	0.134407	AT5G42240	serine carboxypeptidase-like 42 [Source:NCBI gene (formerly Entrezgene);Acc:834229]	OS11G0213600	Peptidase S10, serine carboxypeptidase family protein.	Serine carboxypeptidase-like 43	KK1_041289	Cajanus cajan (Pigeon pea) (Cajanus indicus)
C.CAJAN_30693	3.20467	-1.68789	-2.96189	4.47867	0.220765	1	0.0134243	1.3375e-05	AT4G24972	tapetum determinant 1 [Source:NCBI gene (formerly Entrezgene);Acc:2745725]	OS12G0472500	Homolog of the Arabidopsis TAPETUM DETERMINANT1 (TPD1) protein, Regulation of early anther cell differentiation	Protein TAPETUM DETERMINANT 1	TPD1 CR513_44696	Mucuna pruriens (Velvet bean) (Dolichos pruriens)
C.CAJAN_30949	3.20422	-1.58775	0.977319	0.639148	0.0381865	1	0.598318	1	AT1G02205	Fatty acid hydroxylase superfamily [Source:NCBI gene (formerly Entrezgene);Acc:837602]	OS10G0471100	Similar to CER1.	Protein WAX2	KK1_029936	Cajanus cajan (Pigeon pea) (Cajanus indicus)
C.CAJAN_30949	3.20422	-1.58775	0.977319	0.639148	0.0381865	1	0.598318	1	AT1G02205	Fatty acid hydroxylase superfamily [Source:NCBI gene (formerly Entrezgene);Acc:837602]	OS10G0471100	Protein with high similarity to proteins involved in wax production, Cuticular wax biosynthesis	Protein WAX2	KK1_029936	Cajanus cajan (Pigeon pea) (Cajanus indicus)
C.CAJAN_24160	3.20372	-1.17559	0.307836	1.72029	1.26221e-05	1	1	0.0168571	AT2G18360	alpha/beta-Hydrolases superfamily protein [Source:NCBI gene (formerly Entrezgene);Acc:816351]	OS01G0636400	Alpha/beta hydrolase family protein.	Epoxide hydrolase 4	KK1_024834	Cajanus cajan (Pigeon pea) (Cajanus indicus)
C.CAJAN_40559	3.19617	-2.15617	3.28414	-2.24414	0.0622034	1	0.00157771	0.466313	AT2G04160	Subtilisin-like serine endopeptidase family protein [Source:NCBI gene (formerly Entrezgene);Acc:814953]	OS09G0479900	Subtilisin-like protease 58, Early development of rice caryopsis	Subtilisin-like protease (EC 3.4.21.62)	KK1_038691	Cajanus cajan (Pigeon pea) (Cajanus indicus)
C.CAJAN_29448	3.19411	-0.947115	-2.2515	4.4985	0.00301827	1	0.00567422	1.31052e-09	AT2G30990	arginine N-methyltransferase, putative (DUF688) [Source:NCBI gene (formerly Entrezgene);Acc:817650]	OS01G0758900	Protein of unknown function DUF688 family protein.	DUF688 domain-containing protein	102668249 GLYMA_12G211300	Glycine max (Soybean) (Glycine hispida)
C.CAJAN_13276	3.1934	-0.557814	1.96948	0.666104	0.000171643	1	0.0111307	0.790123	AT5G26230	membrane-associated kinase regulator [Source:NCBI gene (formerly Entrezgene);Acc:832692]			Membrane-associated kinase regulator 1	KK1_013684	Cajanus cajan (Pigeon pea) (Cajanus indicus)
C.CAJAN_22075	3.19227	-0.897816	3.4954	-1.20095	0.000491458	1	2.48204e-09	0.470322	AT2G38760	annexin 3 [Source:NCBI gene (formerly Entrezgene);Acc:818458]	OS05G0382900	Annexin protein, Drought tolerance, Modulation of antioxidant accumulation	Annexin	KK1_022728	Cajanus cajan (Pigeon pea) (Cajanus indicus)
C.CAJAN_22075	3.19227	-0.897816	3.4954	-1.20095	0.000491458	1	2.48204e-09	0.470322	AT2G38760	annexin 3 [Source:NCBI gene (formerly Entrezgene);Acc:818458]	OS05G0382900	Similar to annexin-like protein RJ4.	Annexin	KK1_022728	Cajanus cajan (Pigeon pea) (Cajanus indicus)
C.CAJAN_37358	3.19026	-0.752978	-2.51329	4.95057	0.0264176	1	0.00540456	5.27808e-12	AT5G41590	LURP-one-like protein (DUF567) [Source:NCBI gene (formerly Entrezgene);Acc:834161]	OS11G0120300	Protein of unknown function DUF567 family protein.	UPF0706 protein At5g01750 family	KK1_041177	Cajanus cajan (Pigeon pea) (Cajanus indicus)
C.CAJAN_25470	3.18743	-1.90874	1.44672	-0.168032	8.16938e-05	1	0.285762	1	AT5G55230	microtubule-associated proteins 65-1 [Source:NCBI gene (formerly Entrezgene);Acc:835616]	OS06G0308300	Similar to microtubule-associated protein MAP65-1a.	Protein regulator of cytokinesis 1	KK1_025900	Cajanus cajan (Pigeon pea) (Cajanus indicus)
C.CAJAN_25470	3.18743	-1.90874	1.44672	-0.168032	8.16938e-05	1	0.285762	1	AT5G55230	microtubule-associated proteins 65-1 [Source:NCBI gene (formerly Entrezgene);Acc:835616]	OS06G0308300	Similar to 65kD microtubule associated protein.	Protein regulator of cytokinesis 1	KK1_025900	Cajanus cajan (Pigeon pea) (Cajanus indicus)
C.CAJAN_25470	3.18743	-1.90874	1.44672	-0.168032	8.16938e-05	1	0.285762	1	AT5G55230	microtubule-associated proteins 65-1 [Source:NCBI gene (formerly Entrezgene);Acc:835616]	OS06G0308300	Similar to 65kD microtubule associated protein.	Protein regulator of cytokinesis 1	KK1_025900	Cajanus cajan (Pigeon pea) (Cajanus indicus)
C.CAJAN_27367	3.18633	-0.280345	2.30865	0.597339	0.00410676	1	0.0272328	1	AT4G38840	SAUR-like auxin-responsive protein family [Source:NCBI gene (formerly Entrezgene);Acc:830039]	OS02G0143300	Similar to SAUR family protein.	Auxin-induced protein 6B	KK1_028661	Cajanus cajan (Pigeon pea) (Cajanus indicus)
C.CAJAN_22587	3.18101	-0.772047	1.60537	0.803591	5.97798e-10	1	0.0115831	0.344566	AT1G04280	P-loop containing nucleoside triphosphate hydrolases superfamily protein [Source:NCBI gene (formerly Entrezgene);Acc:839555]	OS05G0508800	Similar to H1flk (Fragment).	Zeta toxin domain-containing protein	KK1_023250	Cajanus cajan (Pigeon pea) (Cajanus indicus)
C.CAJAN_36031	3.17993	0	1.87139	1.30853	0.0760031	1	0.426559	1	AT4G30380	Barwin-related endoglucanase [Source:NCBI gene (formerly Entrezgene);Acc:829161]	OS06G0688200	Similar to blight-associated protein p12.	EG45-like domain containing protein	KK1_038230	Cajanus cajan (Pigeon pea) (Cajanus indicus)
C.CAJAN_16278	3.17909	0	-2.06939	5.24849	1	1	0.355838	0.0900828	AT4G22250	RING/U-box superfamily protein [Source:NCBI gene (formerly Entrezgene);Acc:828320]			Putative transcription factor C2H2 family (Zinc finger, C3HC4 type (RING finger) protein)	11446421 MTR_4g132760 MtrunA17_Chr4g0075411	Medicago truncatula (Barrel medic) (Medicago tribuloides)
C.CAJAN_38312	3.17909	0	3.17909	0	1	1	1	1	AT5G61412	NA	OS06G0706700	Similar to PsAD1.	Loricrin-like	LOC105156332	Sesamum indicum (Oriental sesame) (Sesamum orientale)
C.CAJAN_39414	3.17909	0	3.17909	0	1	1	1	1	AT3G24180	Beta-glucosidase, GBA2 type family protein [Source:NCBI gene (formerly Entrezgene);Acc:822004]	OS10G0473400	Similar to predicted protein.	Non-lysosomal glucosylceramidase (NLGase) (EC 3.2.1.45)	DEO72_LG9g2758	Vigna unguiculata (Cowpea)
C.CAJAN_39414	3.17909	0	3.17909	0	1	1	1	1	AT3G24180	Beta-glucosidase, GBA2 type family protein [Source:NCBI gene (formerly Entrezgene);Acc:822004]	OS10G0473400	Similar to catalytic.	Non-lysosomal glucosylceramidase (NLGase) (EC 3.2.1.45)	DEO72_LG9g2758	Vigna unguiculata (Cowpea)
C.CAJAN_39414	3.17909	0	3.17909	0	1	1	1	1	AT3G24180	Beta-glucosidase, GBA2 type family protein [Source:NCBI gene (formerly Entrezgene);Acc:822004]	OS10G0473400	Beta-glucosidase, GBA2 type domain containing protein.	Non-lysosomal glucosylceramidase (NLGase) (EC 3.2.1.45)	DEO72_LG9g2758	Vigna unguiculata (Cowpea)
C.CAJAN_41252	3.17902	-3.59773	-1.30395	0.885244	0.081941	1	0.400227	0.931823	AT5G24090	chitinase A [Source:NCBI gene (formerly Entrezgene);Acc:832474]	OS01G0860500	Similar to Hevamine A precursor [Includes: Chitinase (EC 3.2.1.14); Lysozyme (EC 3.2.1.17)].	Uncharacterized protein	KK1_041078	Cajanus cajan (Pigeon pea) (Cajanus indicus)
C.CAJAN_46166	3.1782	-0.475274	1.76422	0.938704	0.000760329	1	0.102418	0.525895	AT3G11910	ubiquitin-specific protease 13 [Source:NCBI gene (formerly Entrezgene);Acc:820364]	OS12G0489100	Similar to Ubiquitin-specific protease 12.	Ubiquitin carboxyl-terminal hydrolase 13	KK1_047028	Cajanus cajan (Pigeon pea) (Cajanus indicus)
C.CAJAN_46652	3.17798	-0.863374	-2.95888	5.27349	0.0276033	1	0.00938015	1.02812e-20	AT1G16310	Cation efflux family protein [Source:NCBI gene (formerly Entrezgene);Acc:838200]	OS01G0130000	Cation efflux protein family protein.	Metal tolerance protein C3	KK1_048896	Cajanus cajan (Pigeon pea) (Cajanus indicus)
C.CAJAN_46652	3.17798	-0.863374	-2.95888	5.27349	0.0276033	1	0.00938015	1.02812e-20	AT1G16310	Cation efflux family protein [Source:NCBI gene (formerly Entrezgene);Acc:838200]	OS01G0130000	Similar to metal tolerance protein C3.	Metal tolerance protein C3	KK1_048896	Cajanus cajan (Pigeon pea) (Cajanus indicus)
C.CAJAN_43449	3.17548	0.396698	0.51239	3.05978	0.000761965	1	1	0.000155399	AT1G29000	Heavy metal transport/detoxification superfamily protein [Source:NCBI gene (formerly Entrezgene);Acc:839774]	OS04G0390100	Heavy metal transport/detoxification protein domain containing protein.	HMA domain-containing protein	KK1_045304	Cajanus cajan (Pigeon pea) (Cajanus indicus)
C.CAJAN_25670	3.17372	0.143897	-2.06527	5.38289	0.00641592	1	0.0210653	4.40668e-21	AT1G64890	Major facilitator superfamily protein [Source:NCBI gene (formerly Entrezgene);Acc:842797]	OS05G0389400	Biopterin transport-related protein BT1 family protein.	Folate-biopterin transporter 7	KK1_026127	Cajanus cajan (Pigeon pea) (Cajanus indicus)
C.CAJAN_05136	3.16822	0.643584	-1.80836	5.62016	0.155498	1	0.205165	9.14081e-11	AT5G05220	NA	OS03G0334300	Similar to predicted protein.
C.CAJAN_04402	3.16556	-1.45867	-0.681015	2.38791	0.00493866	1	0.253456	4.16846e-05	AT1G61820	beta glucosidase 46 [Source:NCBI gene (formerly Entrezgene);Acc:842479]	OS04G0513100	Monolignol &beta;-glucosidase, Regulation of seed longevity	Beta-glucosidase 6	KK1_004509	Cajanus cajan (Pigeon pea) (Cajanus indicus)
C.CAJAN_09758	3.1609	-0.0571496	-1.04101	4.14476	0.0085366	1	0.372307	4.0507e-09	AT2G37430	C2H2 and C2HC zinc fingers superfamily protein [Source:NCBI gene (formerly Entrezgene);Acc:818319]	OS03G0279700	Similar to ZPT2-12.	C2H2-type domain-containing protein	KK1_010038	Cajanus cajan (Pigeon pea) (Cajanus indicus)
C.CAJAN_18717	3.1591	-0.767524	-0.00867334	2.40025	0.000466028	1	1	0.0198801	AT5G39670	Calcium-binding EF-hand family protein [Source:NCBI gene (formerly Entrezgene);Acc:833963]	OS11G0600500	Calcium-binding EF-hand domain containing protein.	Calcium-binding protein CML45	KK1_019263	Cajanus cajan (Pigeon pea) (Cajanus indicus)
C.CAJAN_14612	3.15872	-1.59506	-0.0697477	1.63341	0.676658	1	1	0.698182	AT1G15385	cotton fiber protein [Source:NCBI gene (formerly Entrezgene);Acc:838108]	OS05G0540900	Conserved hypothetical protein.	DUF761 domain-containing protein	KK1_015042	Cajanus cajan (Pigeon pea) (Cajanus indicus)
C.CAJAN_03550	3.1567	0	3.1567	0	1	1	1	1	ATCG01080	NA			NAD(P)H-quinone oxidoreductase subunit 6, chloroplastic (NAD(P)H dehydrogenase subunit 6) (NADH-plastoquinone oxidoreductase subunit 6)	KK1_025116	Cajanus cajan (Pigeon pea) (Cajanus indicus)
C.CAJAN_48110	3.15566	0	2.00555	1.1501	0.00189297	1	0.16848	0.824674	AT5G28237	Pyridoxal-5'-phosphate-dependent enzyme family protein [Source:NCBI gene (formerly Entrezgene);Acc:2746023]	OS08G0135900	Similar to Tryptophan synthase beta-subunit.	tryptophan synthase (EC 4.2.1.20)	KK1_050222	Cajanus cajan (Pigeon pea) (Cajanus indicus)
C.CAJAN_48110	3.15566	0	2.00555	1.1501	0.00189297	1	0.16848	0.824674	AT5G28237	Pyridoxal-5'-phosphate-dependent enzyme family protein [Source:NCBI gene (formerly Entrezgene);Acc:2746023]	OS08G0135900	Similar to Tryptophan synthase beta chain 1 (EC 4.2.1.20) (Orange pericarp 1) (Fragment).	tryptophan synthase (EC 4.2.1.20)	KK1_050222	Cajanus cajan (Pigeon pea) (Cajanus indicus)
C.CAJAN_48110	3.15566	0	2.00555	1.1501	0.00189297	1	0.16848	0.824674	AT5G28237	Pyridoxal-5'-phosphate-dependent enzyme family protein [Source:NCBI gene (formerly Entrezgene);Acc:2746023]	OS08G0135900	Similar to Tryptophan synthase beta-subunit.	tryptophan synthase (EC 4.2.1.20)	KK1_050222	Cajanus cajan (Pigeon pea) (Cajanus indicus)
C.CAJAN_08668	3.15463	-1.63604	-1.52195	3.04053	0.000311217	1	0.0093815	1.35609e-05	AT5G38250	Protein kinase family protein [Source:NCBI gene (formerly Entrezgene);Acc:833807]	OS01G0116200	Protein kinase, core domain containing protein.	Serine/threonine-protein kinase At1g18390 family	KK1_008921	Cajanus cajan (Pigeon pea) (Cajanus indicus)
C.CAJAN_07284	3.15265	1.3204	3.90746	0.565597	0.000459669	1	7.17499e-07	1	AT5G52390	PAR1 protein [Source:NCBI gene (formerly Entrezgene);Acc:835315]			PAR1 protein	KK1_007487 KK1_046442	Cajanus cajan (Pigeon pea) (Cajanus indicus)
C.CAJAN_43799	3.15265	1.3204	3.90746	0.565597	0.000459669	1	7.17499e-07	1	AT5G52390	PAR1 protein [Source:NCBI gene (formerly Entrezgene);Acc:835315]			PAR1 protein	KK1_007487 KK1_046442	Cajanus cajan (Pigeon pea) (Cajanus indicus)
C.CAJAN_15928	3.15036	-2.0301	3.31427	-2.19401	0.000100142	1	1.00504e-05	0.107612	AT5G64440	fatty acid amide hydrolase [Source:NCBI gene (formerly Entrezgene);Acc:836565]	OS11G0170000	Similar to Amidase family protein, expressed.	Glutamyl-tRNA(Gln) amidotransferase subunit A	KK1_016393	Cajanus cajan (Pigeon pea) (Cajanus indicus)
C.CAJAN_45326	3.14846	-2.27898	3.14846	-2.27898	0.0248408	1	0.0095504	0.470322	AT1G57775	ECA1 gametosis family protein (DUF784) [Source:NCBI gene (formerly Entrezgene);Acc:5007811]			Prolamin-like domain-containing protein	KK1_047653	Cajanus cajan (Pigeon pea) (Cajanus indicus)
C.CAJAN_14316	3.1481	-0.0465754	0.413516	2.68801	4.57511e-07	1	1	8.66084e-07	AT4G26150	cytokinin-responsive gata factor 1 [Source:NCBI gene (formerly Entrezgene);Acc:828721]	OS01G0976800	GATA transcription factor, Regulation of fertility conversion of two-line hybrid tms5 mutant rice	GATA transcription factor 20	KK1_014744	Cajanus cajan (Pigeon pea) (Cajanus indicus)
C.CAJAN_09502	3.14563	-1.98423	2.36463	-1.20323	0.00271216	1	0.0322823	0.676479	AT3G52110	interferon-activable protein [Source:NCBI gene (formerly Entrezgene);Acc:824374]	OS03G0174200	Conserved hypothetical protein.	TPX2 central domain-containing protein	100812148 GLYMA_03G139500	Glycine max (Soybean) (Glycine hispida)
C.CAJAN_00889	3.145	-0.517919	-2.40024	5.02732	0.0717646	1	0.036832	2.30837e-09	AT4G10250	HSP20-like chaperones superfamily protein [Source:NCBI gene (formerly Entrezgene);Acc:826616]	OS04G0445100	Similar to 22.7 kDa class IV heat shock protein precursor.	22.7 kDa class IV heat shock protein	KK1_000914	Cajanus cajan (Pigeon pea) (Cajanus indicus)
C.CAJAN_11102	3.14155	-1.04265	-0.868109	2.96701	0.0899294	1	0.543907	0.0462931	AT2G25735	NA	OS01G0182300	Lipocalin domain containing protein.
C.CAJAN_32226	3.13917	-2.57572	3.27036	-2.70691	0.0163187	1	0.00135582	0.0318517	AT5G15890	TRICHOME BIREFRINGENCE-LIKE 21 [Source:NCBI gene (formerly Entrezgene);Acc:831446]	OS01G0652800	Xyloglucan backbone O-acetyltransferase 1, DUF231 protein	Protein trichome birefringence-like 21	D0Y65_031533	Glycine soja (Wild soybean)
C.CAJAN_32226	3.13917	-2.57572	3.27036	-2.70691	0.0163187	1	0.00135582	0.0318517	AT5G15890	TRICHOME BIREFRINGENCE-LIKE 21 [Source:NCBI gene (formerly Entrezgene);Acc:831446]	OS01G0652800	Domain of unknown function DUF231, plant domain containing protein.	Protein trichome birefringence-like 21	D0Y65_031533	Glycine soja (Wild soybean)
C.CAJAN_47580	3.13724	0	-0.395123	3.53236	1	1	1	0.504126	AT4G09460	myb domain protein 6 [Source:NCBI gene (formerly Entrezgene);Acc:826530]	OS04G0594100	MYB transcription factor, Regulation of cellulose biosynthesis during secondary cell wall formation, Negative regulation of root development, Drought resistance	Myb-related protein Zm1	KK1_050592	Cajanus cajan (Pigeon pea) (Cajanus indicus)
C.CAJAN_04905	3.13699	0.259723	2.22621	1.1705	0.102507	1	0.0317757	0.6914	AT5G11420	transmembrane protein, putative (Protein of unknown function, DUF642) [Source:NCBI gene (formerly Entrezgene);Acc:831013]	OS01G0611000	Hypothetical conserved gene.	DUF642 domain-containing protein	KK1_005026	Cajanus cajan (Pigeon pea) (Cajanus indicus)
C.CAJAN_04905	3.13699	0.259723	2.22621	1.1705	0.102507	1	0.0317757	0.6914	AT5G11420	transmembrane protein, putative (Protein of unknown function, DUF642) [Source:NCBI gene (formerly Entrezgene);Acc:831013]	OS01G0611000	DUF642 domain containing protein, Control of diurnal flower opening time	DUF642 domain-containing protein	KK1_005026	Cajanus cajan (Pigeon pea) (Cajanus indicus)
C.CAJAN_37472	3.1352	-2.05571	3.24702	-2.16753	0.0579943	1	0.000147491	0.531831	AT2G37390	Chloroplast-targeted copper chaperone protein [Source:NCBI gene (formerly Entrezgene);Acc:818315]	OS03G0819400	Heavy metal transport/detoxification protein domain containing protein.	HMA domain-containing protein	KK1_038342	Cajanus cajan (Pigeon pea) (Cajanus indicus)
C.CAJAN_00249	3.13309	0	3.13309	0	1	1	1	1	AT1G27970	nuclear transport factor 2B [Source:NCBI gene (formerly Entrezgene);Acc:839690]	OS08G0532300	Similar to Nuclear transport factor 2 (NTF-2) (Allergen Cla h ?).	Nuclear transport factor 2	KK1_023252 KK1_038638 KK1_038648	Cajanus cajan (Pigeon pea) (Cajanus indicus)
C.CAJAN_08708	3.13158	-1.85225	3.13158	-1.85225	1	1	0.704056	1	AT4G23160	cysteine-rich RECEPTOR-like kinase [Source:NCBI gene (formerly Entrezgene);Acc:828415]			Retrovirus-related Pol polyprotein from transposon TNT 1-94	KK1_008963	Cajanus cajan (Pigeon pea) (Cajanus indicus)
C.CAJAN_39803	3.13065	-0.423214	2.38997	0.317468	3.2271e-10	1	0.000920961	1	AT4G05200	cysteine-rich RLK (RECEPTOR-like protein kinase) 25 [Source:NCBI gene (formerly Entrezgene);Acc:825868]	OS07G0537000	Similar to receptor-like serine-threonine protein kinase.	Cysteine-rich receptor-like protein kinase 25	KK1_041035	Cajanus cajan (Pigeon pea) (Cajanus indicus)
C.CAJAN_39803	3.13065	-0.423214	2.38997	0.317468	3.2271e-10	1	0.000920961	1	AT4G05200	cysteine-rich RLK (RECEPTOR-like protein kinase) 25 [Source:NCBI gene (formerly Entrezgene);Acc:825868]	OS07G0537000	Similar to Receptor protein kinase.	Cysteine-rich receptor-like protein kinase 25	KK1_041035	Cajanus cajan (Pigeon pea) (Cajanus indicus)
C.CAJAN_14742	3.1298	0.115617	-0.811983	4.0574	6.43425e-05	1	0.269279	5.71104e-08	AT1G68850	Peroxidase superfamily protein [Source:NCBI gene (formerly Entrezgene);Acc:843218]	OS06G0274800	Similar to Peroxidase 11 precursor (EC 1.11.1.7) (Atperox P11) (ATP23a/ATP23b).	Peroxidase (EC 1.11.1.7)	KK1_015176	Cajanus cajan (Pigeon pea) (Cajanus indicus)
C.CAJAN_20841	3.12883	0.0088666	-2.41451	5.55221	0.00251613	1	0.00446602	1.67954e-16	AT2G46240	BCL-2-associated athano 6 [Source:NCBI gene (formerly Entrezgene);Acc:819232]	OS05G0512400	IQ motif, EF-hand binding site domain containing protein.	BAG domain-containing protein	KK1_021464	Cajanus cajan (Pigeon pea) (Cajanus indicus)
C.CAJAN_20004	3.12421	0.48224	1.03851	2.56794	0.00491101	1	0.829162	0.0190978	AT4G34410	redox responsive transcription factor 1 [Source:NCBI gene (formerly Entrezgene);Acc:829591]	OS09G0457900	AP2/ERF transcription factor, Regulation of the internode elongation	Ethylene-responsive transcription factor ERF109	KK1_020598	Cajanus cajan (Pigeon pea) (Cajanus indicus)
C.CAJAN_10111	3.12318	-3.85666	0.616047	-1.34953	1	1	1	0.938926	AT3G12610	Leucine-rich repeat (LRR) family protein [Source:NCBI gene (formerly Entrezgene);Acc:820441]	OS08G0505900	Leucine-rich repeat (LRR) protein, Inhibitor of fungal polygalacturonase, Defence response	Uncharacterized protein	KK1_010395	Cajanus cajan (Pigeon pea) (Cajanus indicus)
C.CAJAN_38152	3.12275	-2.05754	3.13139	-2.06618	0.0325654	1	0.000773522	0.359689	AT5G63800	Glycosyl hydrolase family 35 protein [Source:NCBI gene (formerly Entrezgene);Acc:836500]	OS05G0428100	Similar to Beta-galactosidase.	Beta-galactosidase (EC 3.2.1.23)	KK1_040358	Cajanus cajan (Pigeon pea) (Cajanus indicus)
C.CAJAN_06291	3.12196	0	2.48285	0.639106	0.0618709	1	0.0900563	1	AT4G25490	C-repeat/DRE binding factor 1 [Source:NCBI gene (formerly Entrezgene);Acc:828653]	OS01G0968800	DREB transcription factor, Drought tolerance, Salt and low temperature tolerance	Dehydration-responsive element-binding protein 1F	KK1_006468	Cajanus cajan (Pigeon pea) (Cajanus indicus)
C.CAJAN_21814	3.11891	0	1.7067	1.41221	0.50406	1	0.997127	1	AT4G10265	Wound-responsive family protein [Source:NCBI gene (formerly Entrezgene);Acc:826618]	OS04G0635100	Similar to H0315F07.12 protein.	Wound-responsive family protein	KK1_022457	Cajanus cajan (Pigeon pea) (Cajanus indicus)
C.CAJAN_28791	3.11842	0	0.420667	2.69776	0.0898659	1	1	0.153111	AT3G50120	transmembrane protein, putative (DUF247) [Source:NCBI gene (formerly Entrezgene);Acc:824174]	OS04G0505400	Protein of unknown function DUF247, plant family protein.	UPF0481 protein At3g47200 family	KK1_029341	Cajanus cajan (Pigeon pea) (Cajanus indicus)
C.CAJAN_28980	3.11809	0	-0.0176473	3.13574	4.60759e-06	1	1	1.60591e-05	ATCG00190	NA			DNA-directed RNA polymerase (EC 2.7.7.6) (PEP)	KK1_042120	Cajanus cajan (Pigeon pea) (Cajanus indicus)
C.CAJAN_17617	3.11744	-1.97489	3.09776	-1.95521	0.0925757	1	0.000997184	0.602728	AT1G12845	transmembrane protein [Source:NCBI gene (formerly Entrezgene);Acc:837841]			Transmembrane protein	KK1_018139	Cajanus cajan (Pigeon pea) (Cajanus indicus)
C.CAJAN_15180	3.1111	-1.57928	2.98184	-1.45002	0.00421433	1	3.6024e-05	0.693236	AT5G58960	glucose-6-phosphate isomerase, putative (DUF641) [Source:NCBI gene (formerly Entrezgene);Acc:836013]	OS03G0825600	Conserved hypothetical protein.	DUF641 domain-containing protein	KK1_015620	Cajanus cajan (Pigeon pea) (Cajanus indicus)
C.CAJAN_15180	3.1111	-1.57928	2.98184	-1.45002	0.00421433	1	3.6024e-05	0.693236	AT5G58960	glucose-6-phosphate isomerase, putative (DUF641) [Source:NCBI gene (formerly Entrezgene);Acc:836013]	OS03G0825600	Hypothetical conserved gene.	DUF641 domain-containing protein	KK1_015620	Cajanus cajan (Pigeon pea) (Cajanus indicus)
C.CAJAN_46000	3.11069	-1.74276	1.20524	0.16269	0.0303769	1	0.827197	1	AT5G46530	AWPM-19-like family protein [Source:NCBI gene (formerly Entrezgene);Acc:834696]	OS01G0699900	Similar to Plasma membrane associated protein-like.	Membrane protein PM19L	KK1_049373	Cajanus cajan (Pigeon pea) (Cajanus indicus)
C.CAJAN_18967	3.10936	0.631254	-1.29135	5.03196	0.029936	1	0.0379978	9.33433e-18	AT3G18830	polyol/monosaccharide transporter 5 [Source:NCBI gene (formerly Entrezgene);Acc:821416]	OS07G0582400	Monosaccharide transporter (PLT subfamily), PLT protein 5	Polyol transporter 5	KK1_019519	Cajanus cajan (Pigeon pea) (Cajanus indicus)
C.CAJAN_39384	3.10841	0.0101982	-0.800784	3.91939	3.46058e-05	1	0.0670794	1.69581e-12	AT4G27700	Rhodanese/Cell cycle control phosphatase superfamily protein [Source:NCBI gene (formerly Entrezgene);Acc:828884]	OS09G0530000	Rhodanese-like domain containing protein.	Rhodanese domain-containing protein	KK1_038828	Cajanus cajan (Pigeon pea) (Cajanus indicus)
C.CAJAN_39384	3.10841	0.0101982	-0.800784	3.91939	3.46058e-05	1	0.0670794	1.69581e-12	AT4G27700	Rhodanese/Cell cycle control phosphatase superfamily protein [Source:NCBI gene (formerly Entrezgene);Acc:828884]	OS09G0530000	Rhodanese-like domain containing protein.	Rhodanese domain-containing protein	KK1_038828	Cajanus cajan (Pigeon pea) (Cajanus indicus)
C.CAJAN_16921	3.10795	-2.25092	-0.230378	1.0874	0.00411789	1	1	0.823982	AT4G15620	Uncharacterized protein family (UPF0497) [Source:NCBI gene (formerly Entrezgene);Acc:827239]	OS01G0363300	Uncharacterised protein family UPF0497, trans-membrane plant subgroup domain containing protein.	CASP-like protein	KK1_017424	Cajanus cajan (Pigeon pea) (Cajanus indicus)
C.CAJAN_16921	3.10795	-2.25092	-0.230378	1.0874	0.00411789	1	1	0.823982	AT4G15620	Uncharacterized protein family (UPF0497) [Source:NCBI gene (formerly Entrezgene);Acc:827239]	OS01G0363300	Uncharacterised protein family UPF0497, trans-membrane plant subgroup domain containing protein.	CASP-like protein	KK1_017424	Cajanus cajan (Pigeon pea) (Cajanus indicus)
C.CAJAN_08578	3.10626	-0.260671	-2.71353	5.55912	0.00852481	1	0.00934267	2.27564e-18	AT5G50170	C2 calcium/lipid-binding and GRAM domain containing protein [Source:NCBI gene (formerly Entrezgene);Acc:835082]	OS06G0297800	Similar to predicted protein.	C2 and GRAM domain-containing protein	GLYMA_04G187900	Glycine max (Soybean) (Glycine hispida)
C.CAJAN_08578	3.10626	-0.260671	-2.71353	5.55912	0.00852481	1	0.00934267	2.27564e-18	AT5G50170	C2 calcium/lipid-binding and GRAM domain containing protein [Source:NCBI gene (formerly Entrezgene);Acc:835082]	OS06G0297800	C2 domain-containing protein 49, Cold stress response	C2 and GRAM domain-containing protein	GLYMA_04G187900	Glycine max (Soybean) (Glycine hispida)
C.CAJAN_15308	3.10573	0.0352292	1.24524	1.89572	0.0610756	1	0.927977	0.694673	AT1G80400	RING/U-box superfamily protein [Source:NCBI gene (formerly Entrezgene);Acc:844380]	OS09G0478600	RING-H2 type E3 ligase, Drought and salinity tolerance, Regulation of ABA signaling	RING-type domain-containing protein	KK1_015751	Cajanus cajan (Pigeon pea) (Cajanus indicus)
C.CAJAN_16275	3.10517	0	-2.97205	6.07721	0.0325654	1	0.0298388	4.66101e-13	AT1G21280	Copia-like polyprotein/retrotransposon [Source:NCBI gene (formerly Entrezgene);Acc:838724]			Retrotransposon Copia-like N-terminal domain-containing protein	KK1_035409	Cajanus cajan (Pigeon pea) (Cajanus indicus)
C.CAJAN_12929	3.10456	0.196487	0.829446	2.4716	8.27289e-07	1	0.54956	4.08807e-06	AT3G09820	adenosine kinase 1 [Source:NCBI gene (formerly Entrezgene);Acc:820140]	OS04G0518000	Similar to Adenosine kinase (Fragment).	Adenosine kinase (AK) (EC 2.7.1.20) (Adenosine 5'-phosphotransferase)	KK1_013327	Cajanus cajan (Pigeon pea) (Cajanus indicus)
C.CAJAN_12219	3.10364	-1.19353	0.0495925	1.86052	0.0036227	1	1	0.0763548	AT4G24380	dihydrofolate reductase [Source:NCBI gene (formerly Entrezgene);Acc:828540]	OS04G0450100	Similar to H0818E04.16 protein.	Serine hydrolase domain-containing protein	KK1_012592	Cajanus cajan (Pigeon pea) (Cajanus indicus)
C.CAJAN_12219	3.10364	-1.19353	0.0495925	1.86052	0.0036227	1	1	0.0763548	AT4G24380	dihydrofolate reductase [Source:NCBI gene (formerly Entrezgene);Acc:828540]	OS04G0450100	Protein of unknown function DUF341 domain containing protein.	Serine hydrolase domain-containing protein	KK1_012592	Cajanus cajan (Pigeon pea) (Cajanus indicus)
C.CAJAN_02762	3.10073	-0.316259	2.84865	-0.0641711	0.00132876	1	0.00610196	1	AT1G04040	HAD superfamily, subfamily IIIB acid phosphatase [Source:NCBI gene (formerly Entrezgene);Acc:839325]	OS06G0139800	Similar to Acid phosphatase (EC 3.1.3.2) 1 allozyme 1.	Acid phosphatase 1	KK1_002829	Cajanus cajan (Pigeon pea) (Cajanus indicus)
C.CAJAN_04029	3.09669	-1.32738	1.23826	0.53105	6.7344e-05	1	0.458918	0.777743	AT2G06050	oxophytodienoate-reductase 3 [Source:NCBI gene (formerly Entrezgene);Acc:815160]	OS08G0459600	12-oxophytodienoate reductase (EC:1.3.1.42), Jasmonic acid (JA) biosynthesis	12-oxophytodienoate reductase 3	KK1_004125	Cajanus cajan (Pigeon pea) (Cajanus indicus)
C.CAJAN_41251	3.09493	-3.67648	-1.3799	0.798352	0.000601233	1	0.343776	0.924073	AT5G24090	chitinase A [Source:NCBI gene (formerly Entrezgene);Acc:832474]	OS01G0860500	Similar to Hevamine A precursor [Includes: Chitinase (EC 3.2.1.14); Lysozyme (EC 3.2.1.17)].	chitinase (EC 3.2.1.14)	KK1_041077	Cajanus cajan (Pigeon pea) (Cajanus indicus)
C.CAJAN_45963	3.09492	0	3.09492	0	1	1	1	1	AT5G33406	hAT dimerization domain-containing protein / transposase-like protein [Source:NCBI gene (formerly Entrezgene);Acc:833333]			HAT C-terminal dimerisation domain-containing protein	KK1_030970	Cajanus cajan (Pigeon pea) (Cajanus indicus)
C.CAJAN_34099	3.09433	0	3.09433	0	1	1	1	1	AT3G51680	NAD(P)-binding Rossmann-fold superfamily protein [Source:NCBI gene (formerly Entrezgene);Acc:824331]	OS07G0691600	Similar to Alcohol dehydrogenase (Fragment).	Uncharacterized protein	CR513_59335	Mucuna pruriens (Velvet bean) (Dolichos pruriens)
C.CAJAN_48614	3.09191	-0.796939	1.36188	0.933099	9.51825e-07	1	0.155907	0.648493	AT1G75280	NmrA-like negative transcriptional regulator family protein [Source:NCBI gene (formerly Entrezgene);Acc:843865]	OS06G0472200	Similar to Isoflavone reductase.	Eugenol synthase 1	KK1_049299	Cajanus cajan (Pigeon pea) (Cajanus indicus)
C.CAJAN_48614	3.09191	-0.796939	1.36188	0.933099	9.51825e-07	1	0.155907	0.648493	AT1G75280	NmrA-like negative transcriptional regulator family protein [Source:NCBI gene (formerly Entrezgene);Acc:843865]	OS06G0472200	Similar to Isoflavone reductase.	Eugenol synthase 1	KK1_049299	Cajanus cajan (Pigeon pea) (Cajanus indicus)
C.CAJAN_33584	3.09179	-1.57126	-1.85162	3.37214	2.37078e-05	1	0.0109343	0.000642488	AT3G13960	growth-regulating factor 5 [Source:NCBI gene (formerly Entrezgene);Acc:820609]	OS04G0600900	Transcriptional activator/repressor, Reguration of KNOX gene, Oskn2 (Regulator of meristem function)	Growth-regulating factor	KK1_031501	Cajanus cajan (Pigeon pea) (Cajanus indicus)
C.CAJAN_33584	3.09179	-1.57126	-1.85162	3.37214	2.37078e-05	1	0.0109343	0.000642488	AT3G13960	growth-regulating factor 5 [Source:NCBI gene (formerly Entrezgene);Acc:820609]	OS04G0600900	Similar to B0403H10-OSIGBa0105A11.9 protein.	Growth-regulating factor	KK1_031501	Cajanus cajan (Pigeon pea) (Cajanus indicus)
C.CAJAN_36147	3.09152	-1.98648	2.67766	-1.57263	0.00925417	1	0.0223329	0.365645	AT5G64260	EXORDIUM like 2 [Source:NCBI gene (formerly Entrezgene);Acc:836547]	OS02G0757100	Similar to Phi-1 protein.	Protein EXORDIUM-like 2	KK1_034114	Cajanus cajan (Pigeon pea) (Cajanus indicus)
C.CAJAN_40845	3.09113	3.17334	8.40498	-2.14051	0.0539252	1	4.59104e-11	1	AT4G38840	SAUR-like auxin-responsive protein family [Source:NCBI gene (formerly Entrezgene);Acc:830039]	OS08G0118500	Similar to Auxin-induced SAUR-like protein.	Auxin-induced protein 6B	KK1_042029	Cajanus cajan (Pigeon pea) (Cajanus indicus)
C.CAJAN_34079	3.08814	-1.05294	0.735762	1.29944	0.0196979	1	1	0.717321	AT1G19020	CDP-diacylglycerol-glycerol-3-phosphate 3-phosphatidyltransferase [Source:NCBI gene (formerly Entrezgene);Acc:838483]	OS02G0740600	Conserved hypothetical protein.
C.CAJAN_28435	3.0872	-0.878009	1.45723	0.751959	0.0293531	1	0.408142	0.839483	AT3G01420	Peroxidase superfamily protein [Source:NCBI gene (formerly Entrezgene);Acc:821135]	OS12G0448900	Fatty acid alpha-dioxygenase family, Enzyme that oxygenates fatty acids into 2R-hydroperoxides	Prostaglandin G/H synthase 2	KK1_027678	Cajanus cajan (Pigeon pea) (Cajanus indicus)
C.CAJAN_41597	3.0846	-0.751517	-0.373533	2.70662	0.145068	1	1	0.0130876	AT5G12020	17.6 kDa class II heat shock protein [Source:NCBI gene (formerly Entrezgene);Acc:831075]	OS01G0184100	Class II small heat shock protein, Positive regulation in both Xoo resistance and heat/salt tolerance	17.9 kDa class II heat shock protein	KK1_044153	Cajanus cajan (Pigeon pea) (Cajanus indicus)
C.CAJAN_07657	3.08162	0	-0.148547	3.23016	0.809761	1	1	0.691687	AT3G51780	BCL-2-associated athano 4 [Source:NCBI gene (formerly Entrezgene);Acc:824341]	OS01G0831200	BAG family protein, Control of innate immunity and broad-spectrum disease resistance	BAG family molecular chaperone regulator 4	KK1_046243	Cajanus cajan (Pigeon pea) (Cajanus indicus)
C.CAJAN_34876	3.08131	-0.750371	3.39254	-1.0616	1.58751e-05	1	1.04675e-06	0.810133	AT5G24530	2-oxoglutarate (2OG) and Fe(II)-dependent oxygenase superfamily protein [Source:NCBI gene (formerly Entrezgene);Acc:832524]	OS03G0122300	Flavanone 3-hydroxylase, Salicylic acid hydroxylase 1, Positive regulation of flavonoid biosynthesis, Resistance to brown planthopper (BPH)	Flavanone 3-dioxygenase	KK1_035425	Cajanus cajan (Pigeon pea) (Cajanus indicus)
C.CAJAN_34876	3.08131	-0.750371	3.39254	-1.0616	1.58751e-05	1	1.04675e-06	0.810133	AT5G24530	2-oxoglutarate (2OG) and Fe(II)-dependent oxygenase superfamily protein [Source:NCBI gene (formerly Entrezgene);Acc:832524]	OS03G0122300	Similar to Oxidoreductase, 2OG-Fe oxygenase family protein, expressed.	Flavanone 3-dioxygenase	KK1_035425	Cajanus cajan (Pigeon pea) (Cajanus indicus)
C.CAJAN_21916	3.07991	0	-2.25649	5.3364	1	1	0.144309	0.0264413	ATMG00820	NA			Reverse transcriptase Ty1/copia-type domain-containing protein	KK1_022568	Cajanus cajan (Pigeon pea) (Cajanus indicus)
C.CAJAN_13184	3.07874	-2.49224	0.758525	-0.172026	0.0791902	1	1	1	AT4G11650	osmotin 34 [Source:NCBI gene (formerly Entrezgene);Acc:826770]	OS03G0661600	Similar to Alpha-amylase/trypsin inhibitor (Antifungal protein).	Osmotin-like protein OSM34	KK1_013589	Cajanus cajan (Pigeon pea) (Cajanus indicus)
C.CAJAN_34228	3.07767	-1.28383	2.76347	-0.969625	0.0164224	1	0.0158827	1	AT4G02800	GRIP/coiled-coil protein [Source:NCBI gene (formerly Entrezgene);Acc:828171]	OS04G0228100	Similar to H0209A05.2 protein.	BZIP domain-containing protein	100796695 GLYMA_03G153600	Glycine max (Soybean) (Glycine hispida)
C.CAJAN_16933	3.07639	0	3.07639	0	1	1	1	1	AT5G07900	Mitochondrial transcription termination factor family protein [Source:NCBI gene (formerly Entrezgene);Acc:830684]	OS07G0423000	Mitochondrial transcription termination factor, Positive regulation of mesocotyl length	Uncharacterized protein	CR513_44823	Mucuna pruriens (Velvet bean) (Dolichos pruriens)
C.CAJAN_22076	3.07633	-0.495728	2.56291	0.0176895	0.0211175	1	0.000283291	1	AT4G34380	Transducin/WD40 repeat-like superfamily protein [Source:NCBI gene (formerly Entrezgene);Acc:829588]	OS03G0738700	WD40 domain protein, Homolog of JINGUBANG/REN4 in Arabidopsis, Pollen tube germination and elongation, Salt tolerance	Zinc finger protein 512B family	KK1_022729	Cajanus cajan (Pigeon pea) (Cajanus indicus)
C.CAJAN_42716	3.0727	-0.675698	0.385586	2.01142	2.00897e-07	1	1	0.0250144	AT5G45580	Homeodomain-like superfamily protein [Source:NCBI gene (formerly Entrezgene);Acc:834596]	OS02G0700300	Similar to Phosphate starvation response regulator-like protein.	Myb family transcription factor APL	KK1_043672	Cajanus cajan (Pigeon pea) (Cajanus indicus)
C.CAJAN_29847	3.07224	-0.640395	-0.804264	3.23611	7.4856e-07	1	0.0678206	2.80541e-16	AT3G26430	GDSL-like Lipase/Acylhydrolase superfamily protein [Source:NCBI gene (formerly Entrezgene);Acc:822247]	OS07G0586200	Acetylcholinesterase, Positive regulation of gravitropic response	Esterase	KK1_032768	Cajanus cajan (Pigeon pea) (Cajanus indicus)
C.CAJAN_29847	3.07224	-0.640395	-0.804264	3.23611	7.4856e-07	1	0.0678206	2.80541e-16	AT3G26430	GDSL-like Lipase/Acylhydrolase superfamily protein [Source:NCBI gene (formerly Entrezgene);Acc:822247]	OS07G0586200	Similar to Alpha-L-fucosidase 2.	Esterase	KK1_032768	Cajanus cajan (Pigeon pea) (Cajanus indicus)
C.CAJAN_29847	3.07224	-0.640395	-0.804264	3.23611	7.4856e-07	1	0.0678206	2.80541e-16	AT3G26430	GDSL-like Lipase/Acylhydrolase superfamily protein [Source:NCBI gene (formerly Entrezgene);Acc:822247]	OS07G0586200	Similar to Alpha-L-fucosidase 2.	Esterase	KK1_032768	Cajanus cajan (Pigeon pea) (Cajanus indicus)
C.CAJAN_27597	3.07161	-0.32788	-1.96964	4.71336	0.0215255	1	0.0195892	1.51938e-20	AT1G24577	NA
C.CAJAN_41132	3.07035	-0.457313	3.18393	-0.570894	0.0121684	1	0.0160817	1	AT1G26945	basic helix-loop-helix (bHLH) DNA-binding superfamily protein [Source:NCBI gene (formerly Entrezgene);Acc:839585]	OS03G0171300	Atypical non-DNA-binding bHLH protein, Inhibitor of a typical bHLH, Positive regulation of grain length and weight	Transcription factor bHLH135 family	KK1_036725	Cajanus cajan (Pigeon pea) (Cajanus indicus)
C.CAJAN_42597	3.06524	0	0.387268	2.67797	0.452388	1	1	0.672382	AT1G43760	DNAse I-like superfamily protein [Source:NCBI gene (formerly Entrezgene);Acc:840968]			LINE-1 reverse transcriptase isogeny	KK1_039669	Cajanus cajan (Pigeon pea) (Cajanus indicus)
C.CAJAN_26647	3.06514	-1.24992	-0.251411	2.06663	9.22619e-06	1	0.632761	0.00688026	AT5G62690	tubulin beta chain 2 [Source:NCBI gene (formerly Entrezgene);Acc:836390]	OS06G0671900	Similar to Tubulin beta-3 chain.	Tubulin beta chain	KK1_028591	Cajanus cajan (Pigeon pea) (Cajanus indicus)
C.CAJAN_05077	3.06386	-1.50018	2.15619	-0.592515	1.01067e-09	1	0.00387394	1	AT4G09010	ascorbate peroxidase 4 [Source:NCBI gene (formerly Entrezgene);Acc:826480]	OS04G0602100	Plant ascorbate peroxidase domain containing protein.	Plant heme peroxidase family profile domain-containing protein	KK1_005204	Cajanus cajan (Pigeon pea) (Cajanus indicus)
C.CAJAN_05077	3.06386	-1.50018	2.15619	-0.592515	1.01067e-09	1	0.00387394	1	AT4G09010	ascorbate peroxidase 4 [Source:NCBI gene (formerly Entrezgene);Acc:826480]	OS04G0602100	Similar to B0403H10-OSIGBa0105A11.15 protein.	Plant heme peroxidase family profile domain-containing protein	KK1_005204	Cajanus cajan (Pigeon pea) (Cajanus indicus)
C.CAJAN_42815	3.06381	-0.177173	-1.55376	4.4404	0.00516432	1	0.0702038	5.3142e-09	AT4G24730	manganese-dependent ADP-ribose/CDP-alcohol diphosphatase-like protein [Source:NCBI gene (formerly Entrezgene);Acc:828575]	OS07G0688000	Metallophosphoesterase domain containing protein.	Manganese-dependent ADP-ribose/CDP-alcohol diphosphatase (EC 3.6.1.13) (EC 3.6.1.16) (EC 3.6.1.53) (ADPRibase-Mn) (CDP-choline phosphohydrolase)	KK1_044186	Cajanus cajan (Pigeon pea) (Cajanus indicus)
C.CAJAN_42815	3.06381	-0.177173	-1.55376	4.4404	0.00516432	1	0.0702038	5.3142e-09	AT4G24730	manganese-dependent ADP-ribose/CDP-alcohol diphosphatase-like protein [Source:NCBI gene (formerly Entrezgene);Acc:828575]	OS07G0688000	Metallophosphoesterase domain containing protein.	Manganese-dependent ADP-ribose/CDP-alcohol diphosphatase (EC 3.6.1.13) (EC 3.6.1.16) (EC 3.6.1.53) (ADPRibase-Mn) (CDP-choline phosphohydrolase)	KK1_044186	Cajanus cajan (Pigeon pea) (Cajanus indicus)
C.CAJAN_03358	3.06329	-1.459	1.59623	0.00806942	0.390508	1	0.840613	1	AT3G55290	NAD(P)-binding Rossmann-fold superfamily protein [Source:NCBI gene (formerly Entrezgene);Acc:824695]	OS08G0510400	Short-chain dehydrogenase/reductase SDR domain containing protein.	Carbonyl reductase [NADPH] 2 (EC 1.1.1.100)	KK1_003436	Cajanus cajan (Pigeon pea) (Cajanus indicus)
C.CAJAN_35725	3.06329	0	2.03268	1.03061	0.390508	1	0.540808	1	AT5G43068	transmembrane protein [Source:NCBI gene (formerly Entrezgene);Acc:28721244]
C.CAJAN_16705	3.05737	0.258663	1.22745	2.08858	0.066389	1	0.929999	0.454607	AT3G09950	NA	OS06G0523300	Conserved hypothetical protein.	PREDICTED: unnamed product	ALMOND_2B005138	Prunus dulcis (Almond) (Amygdalus dulcis)
C.CAJAN_26658	3.0566	0.288736	0.881425	2.46391	0.00995668	1	0.8475	0.052513	AT5G61820	stress up-regulated Nod 19 protein [Source:NCBI gene (formerly Entrezgene);Acc:836304]	OS08G0538600	Stress up-regulated Nod 19 family protein.	Stress up-regulated Nod 19 protein	KK1_028602	Cajanus cajan (Pigeon pea) (Cajanus indicus)
C.CAJAN_15959	3.05584	-2.50988	2.63436	-2.08839	0.215093	1	0.177821	0.491623	AT3G61920	UvrABC system protein C [Source:NCBI gene (formerly Entrezgene);Acc:825365]			AT-hook motif nuclear-localized protein	Ahy_A05g021908	Arachis hypogaea (Peanut)
C.CAJAN_06261	3.0527	-1.87501	2.02104	-0.84335	0.00729746	1	0.0100106	1	AT5G04550	type-1 restriction enzyme mjaxp r protein (DUF668) [Source:NCBI gene (formerly Entrezgene);Acc:830334]	OS12G0146500	Protein of unknown function DUF668 domain containing protein.	DUF668 domain-containing protein	KK1_006436	Cajanus cajan (Pigeon pea) (Cajanus indicus)
C.CAJAN_26494	3.0521	-1.18338	0.0548586	1.81387	0.23081	1	1	0.112369	AT5G47320	ribosomal protein S19 [Source:NCBI gene (formerly Entrezgene);Acc:834779]			Ribosomal protein S19	KK1_028853	Cajanus cajan (Pigeon pea) (Cajanus indicus)
C.CAJAN_35885	3.04966	-1.87034	1.54404	-0.364722	0.00164263	1	0.168545	1	AT5G67060	basic helix-loop-helix (bHLH) DNA-binding superfamily protein [Source:NCBI gene (formerly Entrezgene);Acc:836841]	OS09G0455300	Basic helix-loop-helix (bHLH) transcription factor, Control of root thickness and root length, Response to abiotic stresses	Transcription factor HEC1	KK1_032905	Cajanus cajan (Pigeon pea) (Cajanus indicus)
C.CAJAN_08737	3.04756	-0.881351	2.5282	-0.361994	0.00234432	1	0.0178649	1	AT2G03720	Adenine nucleotide alpha hydrolases-like superfamily protein [Source:NCBI gene (formerly Entrezgene);Acc:814899]	OS12G0501400	Rossmann-like alpha/beta/alpha sandwich fold domain containing protein.	UspA domain-containing protein	KK1_008994	Cajanus cajan (Pigeon pea) (Cajanus indicus)
C.CAJAN_41631	3.04421	-1.41044	2.45014	-0.81636	0.024516	1	0.0392616	1	AT5G02420	cyclin-dependent kinase inhibitor SMR3-like protein [Source:NCBI gene (formerly Entrezgene);Acc:831836]			Cyclin-dependent protein kinase inhibitor SMR3	SMR3 CR513_30970	Mucuna pruriens (Velvet bean) (Dolichos pruriens)
C.CAJAN_28705	3.0418	-1.51268	2.05131	-0.522201	0.676658	1	0.848736	1	AT4G23160	cysteine-rich RECEPTOR-like kinase [Source:NCBI gene (formerly Entrezgene);Acc:828415]	OS11G0656500	Integrase, catalytic core domain containing protein.	Reverse transcriptase Ty1/copia-type domain-containing protein	KK1_030107	Cajanus cajan (Pigeon pea) (Cajanus indicus)
C.CAJAN_47480	3.03895	0.161738	3.74283	-0.542144	6.8239e-05	1	5.82279e-13	0.743206	AT3G61040	cytochrome P450, family 76, subfamily C, polypeptide 7 [Source:NCBI gene (formerly Entrezgene);Acc:825276]	OS03G0248200	Similar to Cytochrome P450 family protein, expressed.	Cytochrome P450 76C4	KK1_049493	Cajanus cajan (Pigeon pea) (Cajanus indicus)
C.CAJAN_19299	3.03875	0.807081	-1.08176	4.9276	0.0417341	1	0.37925	1.5992e-10	AT3G48660	transmembrane protein, putative (DUF 3339) [Source:NCBI gene (formerly Entrezgene);Acc:824026]	OS05G0103400	Protein of unknown function DUF3339 domain containing protein.	Uncharacterized protein		Glycine max (Soybean) (Glycine hispida)
C.CAJAN_35661	3.03293	-0.839252	-1.22103	3.4147	0.00498808	1	0.259581	0.00316786	AT5G02440	60S ribosomal protein L36 [Source:NCBI gene (formerly Entrezgene);Acc:831872]			Protein dehydration-induced 19 C-terminal domain-containing protein	HKW66_Vig0041640	Phaseolus angularis (Azuki bean) (Vigna angularis)
C.CAJAN_44990	3.0326	-0.702785	1.49318	0.836634	0.000484433	1	0.18394	0.778372	AT1G68290	endonuclease 2 [Source:NCBI gene (formerly Entrezgene);Acc:843158]	OS01G0128100	Similar to Bifunctional nuclease (Fragment).	Aspergillus nuclease S1 (EC 3.1.30.1)	KK1_046066	Cajanus cajan (Pigeon pea) (Cajanus indicus)
C.CAJAN_43923	3.03161	-0.21123	-1.95114	4.77152	0.00160188	1	0.00252598	5.12559e-22	AT5G13080	WRKY DNA-binding protein 75 [Source:NCBI gene (formerly Entrezgene);Acc:831147]	OS11G0490900	WRKY transcription factor 72, ABA response with respect to germination and abiotic stresses, ABA signalling and auxin transport	WRKY transcription factor 75	KK1_045166	Cajanus cajan (Pigeon pea) (Cajanus indicus)
C.CAJAN_20517	3.03079	-0.0140223	-1.7921	4.80887	4.17089e-05	1	0.00394154	8.68486e-28	AT1G29390	cold regulated 314 thylakoid membrane 2 [Source:NCBI gene (formerly Entrezgene);Acc:839814]	OS05G0566800	Cold acclimation protein COR413-TM1	Cold-regulated 413 inner membrane protein 2, chloroplastic	COR413IM2 CR513_44564	Mucuna pruriens (Velvet bean) (Dolichos pruriens)
C.CAJAN_39400	3.02887	-1.07122	-1.09629	3.05393	0.000133182	1	0.0148249	1.08798e-10	AT2G46490	NA
C.CAJAN_16670	3.02613	-2.36165	2.86397	-2.1995	0.00178635	1	0.00115553	0.216274	AT4G37080	ternary complex factor MIP1 leucine-zipper protein (Protein of unknown function, DUF547) [Source:NCBI gene (formerly Entrezgene);Acc:829862]	OS09G0463300	Hypothetical conserved gene.	DUF547 domain-containing protein	KK1_017158	Cajanus cajan (Pigeon pea) (Cajanus indicus)
C.CAJAN_16670	3.02613	-2.36165	2.86397	-2.1995	0.00178635	1	0.00115553	0.216274	AT4G37080	ternary complex factor MIP1 leucine-zipper protein (Protein of unknown function, DUF547) [Source:NCBI gene (formerly Entrezgene);Acc:829862]	OS09G0463300	Domain of unknown function DUF547 domain containing protein.	DUF547 domain-containing protein	KK1_017158	Cajanus cajan (Pigeon pea) (Cajanus indicus)
C.CAJAN_25655	3.02471	0.171815	2.69177	0.504752	2.21213e-07	1	0.00825758	1	AT1G79670	Wall-associated kinase family protein [Source:NCBI gene (formerly Entrezgene);Acc:844306]	OS04G0598900	Similar to Wall-associated kinase-like protein.	Wall-associated receptor kinase-like 22	KK1_026112	Cajanus cajan (Pigeon pea) (Cajanus indicus)
C.CAJAN_27589	3.02385	-0.160379	-0.145964	3.00943	9.01208e-11	1	0.865838	2.52479e-10	AT3G24503	aldehyde dehydrogenase 2C4 [Source:NCBI gene (formerly Entrezgene);Acc:822042]	OS01G0591000	Cytosolic aldehyde dehydrogenase	Aldehyde dehydrogenase family 2 member C4	KK1_028960	Cajanus cajan (Pigeon pea) (Cajanus indicus)
C.CAJAN_27589	3.02385	-0.160379	-0.145964	3.00943	9.01208e-11	1	0.865838	2.52479e-10	AT3G24503	aldehyde dehydrogenase 2C4 [Source:NCBI gene (formerly Entrezgene);Acc:822042]	OS01G0591000	Aldehyde/histidinol dehydrogenase domain containing protein.	Aldehyde dehydrogenase family 2 member C4	KK1_028960	Cajanus cajan (Pigeon pea) (Cajanus indicus)
C.CAJAN_28971	3.02346	0	-0.218049	3.24151	0.00212674	1	1	0.000828986	ATCG00380	NA			Small ribosomal subunit protein uS4c	KK1_042102	Cajanus cajan (Pigeon pea) (Cajanus indicus)
C.CAJAN_09090	3.02075	-1.52716	2.24828	-0.754682	0.00357424	1	0.0978021	1	AT2G25880	ataurora2 [Source:NCBI gene (formerly Entrezgene);Acc:817129]	OS01G0191800	Similar to Aurora kinase.	Aurora kinase (EC 2.7.11.1)	KK1_009349	Cajanus cajan (Pigeon pea) (Cajanus indicus)
C.CAJAN_09090	3.02075	-1.52716	2.24828	-0.754682	0.00357424	1	0.0978021	1	AT2G25880	ataurora2 [Source:NCBI gene (formerly Entrezgene);Acc:817129]	OS01G0191800	Similar to Aurora kinase.	Aurora kinase (EC 2.7.11.1)	KK1_009349	Cajanus cajan (Pigeon pea) (Cajanus indicus)
C.CAJAN_03180	3.0204	-1.56176	3.14026	-1.68162	0.000371541	1	1.8763e-06	0.256873	AT4G19710	aspartate kinase-homoserine dehydrogenase ii [Source:NCBI gene (formerly Entrezgene);Acc:827715]	OS08G0342400	Similar to aspartate kinase-homoserine dehydrogenase.	ACT domain-containing protein	KK1_003252	Cajanus cajan (Pigeon pea) (Cajanus indicus)
C.CAJAN_03180	3.0204	-1.56176	3.14026	-1.68162	0.000371541	1	1.8763e-06	0.256873	AT4G19710	aspartate kinase-homoserine dehydrogenase ii [Source:NCBI gene (formerly Entrezgene);Acc:827715]	OS08G0342400	Similar to Bifunctional aspartokinase/homoserine dehydrogenase 1, chloroplast precursor (AK-HD 1) (AK-HSDH 1) [Includes: Aspartokinase (EC 2.7.2.4); Homoserine dehydrogenase (EC 1.1.1.3)].	ACT domain-containing protein	KK1_003252	Cajanus cajan (Pigeon pea) (Cajanus indicus)
C.CAJAN_03180	3.0204	-1.56176	3.14026	-1.68162	0.000371541	1	1.8763e-06	0.256873	AT4G19710	aspartate kinase-homoserine dehydrogenase ii [Source:NCBI gene (formerly Entrezgene);Acc:827715]	OS08G0342400	Similar to Bifunctional aspartokinase/homoserine dehydrogenase 1, chloroplast precursor (AK-HD 1) (AK-HSDH 1) [Includes: Aspartokinase (EC 2.7.2.4); Homoserine dehydrogenase (EC 1.1.1.3)].	ACT domain-containing protein	KK1_003252	Cajanus cajan (Pigeon pea) (Cajanus indicus)
C.CAJAN_46378	3.01993	1.37319	4.56949	-0.176375	0.00102542	1	9.62378e-14	1	AT3G02645	transmembrane protein, putative (DUF247) [Source:NCBI gene (formerly Entrezgene);Acc:10723101]	OS06G0179500	Protein of unknown function DUF247, plant family protein.	UPF0481 protein At3g02645 family	KK1_047287	Cajanus cajan (Pigeon pea) (Cajanus indicus)
C.CAJAN_31002	3.01812	-0.0233159	0.11394	2.88086	5.49709e-10	1	1	2.63902e-11	AT1G30360	Early-responsive to dehydration stress protein (ERD4) [Source:NCBI gene (formerly Entrezgene);Acc:839916]	OS07G0150100	Protein of unknown function DUF221 domain containing protein.	Membrane protein C24H6.13	KK1_033297	Cajanus cajan (Pigeon pea) (Cajanus indicus)
C.CAJAN_13656	3.01596	1.11423	-1.95555	6.08574	0.134757	1	0.0449807	1.65178e-09	AT1G64080	membrane-associated kinase regulator [Source:NCBI gene (formerly Entrezgene);Acc:842712]	OS01G0226200	Conserved hypothetical protein.	Membrane-associated kinase regulator 2	KK1_014074	Cajanus cajan (Pigeon pea) (Cajanus indicus)
C.CAJAN_06757	3.0158	-2.35241	3.0158	-2.35241	0.774648	1	0.520302	1	AT5G49525	transmembrane protein [Source:NCBI gene (formerly Entrezgene);Acc:835013]	OS03G0313800	Hypothetical conserved gene.
C.CAJAN_12225	3.01566	-1.9283	2.7125	-1.62513	0.0480834	1	0.0702038	0.810735	AT1G26290	NA
C.CAJAN_28985	3.01288	-0.384255	-0.662684	3.29131	0.000570981	1	0.31544	2.48288e-05	ATCG00150	NA			ATP synthase subunit a, chloroplastic (ATP synthase F0 sector subunit a) (F-ATPase subunit IV)	atpI	Senna tora
C.CAJAN_04354	3.01248	1.04542	2.0968	1.96111	0.0699811	1	0.205831	0.68387	AT5G37180	sucrose synthase 5 [Source:NCBI gene (formerly Entrezgene);Acc:833692]	OS02G0831500	Similar to Sucrose synthase.	sucrose synthase (EC 2.4.1.13)	KK1_004459	Cajanus cajan (Pigeon pea) (Cajanus indicus)
C.CAJAN_04354	3.01248	1.04542	2.0968	1.96111	0.0699811	1	0.205831	0.68387	AT5G37180	sucrose synthase 5 [Source:NCBI gene (formerly Entrezgene);Acc:833692]	OS02G0831500	Similar to H0211A12.6 protein.	sucrose synthase (EC 2.4.1.13)	KK1_004459	Cajanus cajan (Pigeon pea) (Cajanus indicus)
C.CAJAN_39469	3.01242	-0.102702	-0.80633	3.71605	0.00290989	1	0.327483	1.24793e-09	AT3G47600	myb domain protein 94 [Source:NCBI gene (formerly Entrezgene);Acc:823914]	OS08G0437300	R2R3-MYB transcription factor 78	Myb-related protein 306 family	KK1_036516	Cajanus cajan (Pigeon pea) (Cajanus indicus)
C.CAJAN_27855	3.0101	1.51533	0.325277	4.20015	0.076101	1	1	0.042251	AT3G09870	SAUR-like auxin-responsive protein family [Source:NCBI gene (formerly Entrezgene);Acc:820145]	OS02G0143300	Similar to SAUR family protein.	Auxin-induced protein 6B	KK1_029084	Cajanus cajan (Pigeon pea) (Cajanus indicus)
C.CAJAN_07340	3.00773	0.919936	1.31726	2.61041	0.00173051	1	0.324611	0.0129509	AT1G01490	Heavy metal transport/detoxification superfamily protein [Source:NCBI gene (formerly Entrezgene);Acc:839440]	OS03G0111400	Heavy metal transport/detoxification protein domain containing protein.	HMA domain-containing protein	KK1_007543	Cajanus cajan (Pigeon pea) (Cajanus indicus)
C.CAJAN_24665	3.00697	-0.439452	2.89365	-0.326126	0.00957071	1	0.00107146	1	AT1G68780	RNI-like superfamily protein [Source:NCBI gene (formerly Entrezgene);Acc:843209]	OS01G0110800	Leucine-rich repeat, plant specific containing protein.	Piriformospora indica-insensitive protein 2	KK1_025027	Cajanus cajan (Pigeon pea) (Cajanus indicus)
C.CAJAN_35218	3.00658	0.384215	2.12481	1.26599	0.0212601	1	0.0697001	0.404953	AT2G18370	Bifunctional inhibitor/lipid-transfer protein/seed storage 2S albumin superfamily protein [Source:NCBI gene (formerly Entrezgene);Acc:816352]	OS12G0115000	Lipid transfer protein Class I, Lipid transfer protein b1	Non-specific lipid-transfer protein	KK1_032228	Cajanus cajan (Pigeon pea) (Cajanus indicus)
C.CAJAN_10387	3.00537	-0.570148	-0.235136	2.67036	0.00143497	1	0.749023	2.46154e-05	AT1G17860	NA	OS04G0526600	Alpha-amylase/subtilisin inhibitor, Defense of the seed against microorganisms	Miraculin	KK1_010687	Cajanus cajan (Pigeon pea) (Cajanus indicus)
C.CAJAN_33380	3.00417	-1.68439	1.14386	0.17592	0.0710093	1	0.311745	1	AT5G16030	mental retardation GTPase activating protein [Source:NCBI gene (formerly Entrezgene);Acc:831460]			DUF4005 domain-containing protein	100820045 GLYMA_13G046900	Glycine max (Soybean) (Glycine hispida)
C.CAJAN_28969	3.00361	-1.28772	-0.806845	2.52274	0.0273869	1	0.498352	0.036862	ATCG00430	NA	OS03G0639233	Similar to NADH dehydrogenase subunit K.	NADH:ubiquinone oxidoreductase-like 20kDa subunit domain-containing protein	KK1_042098	Cajanus cajan (Pigeon pea) (Cajanus indicus)
C.CAJAN_25589	2.99814	-1.92409	2.02968	-0.95563	0.0432899	1	0.348385	1	AT5G22810	GDSL-like lipase/acylhydrolase superfamily protein [Source:NCBI gene (formerly Entrezgene);Acc:832344]	OS06G0148200	Lipase, GDSL domain containing protein.	GDSL esterase/lipase At5g22810 family	KK1_026347	Cajanus cajan (Pigeon pea) (Cajanus indicus)
C.CAJAN_25589	2.99814	-1.92409	2.02968	-0.95563	0.0432899	1	0.348385	1	AT5G22810	GDSL-like lipase/acylhydrolase superfamily protein [Source:NCBI gene (formerly Entrezgene);Acc:832344]	OS06G0148200	Non-protein coding transcript.	GDSL esterase/lipase At5g22810 family	KK1_026347	Cajanus cajan (Pigeon pea) (Cajanus indicus)
C.CAJAN_43190	2.99672	-0.548178	-0.775321	3.22387	0.0303769	1	0.117501	0.00371809	AT1G64660	methionine gamma-lyase [Source:NCBI gene (formerly Entrezgene);Acc:842774]	OS10G0517500	Cystathionine &gamma;-lyase	Methionine gamma-lyase	KK1_042316	Cajanus cajan (Pigeon pea) (Cajanus indicus)
C.CAJAN_24261	2.98523	-1.96669	2.30828	-1.28974	0.0812222	1	0.0592911	0.976372	AT5G63500	transmembrane protein, putative (DUF 3339) [Source:NCBI gene (formerly Entrezgene);Acc:836469]	OS02G0508100	Similar to OSIGBa0075F02.3 protein.	Transmembrane protein	KK1_025121	Cajanus cajan (Pigeon pea) (Cajanus indicus)
C.CAJAN_37842	2.98477	-3.3112	2.98477	-3.3112	0.757227	1	0.484094	0.398442	AT1G09900	Pentatricopeptide repeat (PPR-like) superfamily protein [Source:NCBI gene (formerly Entrezgene);Acc:837522]	OS02G0565400	Pentatricopeptide repeat domain containing protein.	Pentatricopeptide repeat-containing protein At1g09900 family	KK1_043270	Cajanus cajan (Pigeon pea) (Cajanus indicus)
C.CAJAN_37842	2.98477	-3.3112	2.98477	-3.3112	0.757227	1	0.484094	0.398442	AT1G09900	Pentatricopeptide repeat (PPR-like) superfamily protein [Source:NCBI gene (formerly Entrezgene);Acc:837522]	OS02G0565400	P-family pentatricopeptide repeat (PPR) protein, Chloroplast biogenesis during early leaf development, Chloroplast RNA group II intron splicing	Pentatricopeptide repeat-containing protein At1g09900 family	KK1_043270	Cajanus cajan (Pigeon pea) (Cajanus indicus)
C.CAJAN_13451	2.9847	1.2836	3.54501	0.72328	0.000220907	1	7.50746e-09	0.410031	AT2G44450	beta glucosidase 15 [Source:NCBI gene (formerly Entrezgene);Acc:819052]	OS04G0474900	&beta;-glucosidase	Non-cyanogenic beta-glucosidase	KK1_013864	Cajanus cajan (Pigeon pea) (Cajanus indicus)
C.CAJAN_42566	2.98415	-2.23038	3.04821	-2.29445	0.239023	1	0.119401	0.179351	AT2G12462	sterile alpha motif (SAM) domain protein [Source:NCBI gene (formerly Entrezgene);Acc:3768692]	OS04G0644100	Sterile alpha motif homology domain containing protein.	SAM domain-containing protein	KK1_045815	Cajanus cajan (Pigeon pea) (Cajanus indicus)
C.CAJAN_12137	2.98314	0.462892	0.837406	2.60862	0.0112844	1	0.878799	0.00166056	AT1G24100	UDP-glucosyl transferase 74B1 [Source:NCBI gene (formerly Entrezgene);Acc:839022]	OS09G0518200	UDP:glucose salicylic acid glucosyltransferase, Chemically-induced disease resistance	N-hydroxythioamide S-beta-glucosyltransferase	KK1_012509	Cajanus cajan (Pigeon pea) (Cajanus indicus)
C.CAJAN_00216	2.98167	-2.10601	3.24385	-2.36818	0.00302645	1	0.000132886	0.111975	AT5G26330	Cupredoxin superfamily protein [Source:NCBI gene (formerly Entrezgene);Acc:832702]	OS05G0570900	Cupredoxin domain containing protein.	Blue copper protein	KK1_000217	Cajanus cajan (Pigeon pea) (Cajanus indicus)
C.CAJAN_24381	2.98103	0	-1.33323	4.31426	0.00179912	1	0.271646	1.03157e-09	AT4G27250	NAD(P)-binding Rossmann-fold superfamily protein [Source:NCBI gene (formerly Entrezgene);Acc:828833]	OS06G0683100	NAD(P)-binding domain containing protein.	Dihydroflavonol-4-reductase	KK1_024594	Cajanus cajan (Pigeon pea) (Cajanus indicus)
C.CAJAN_47828	2.98071	-1.49164	1.28014	0.208923	0.00196532	1	0.173987	1	AT4G32890	GATA transcription factor 9 [Source:NCBI gene (formerly Entrezgene);Acc:829425]	OS12G0624900	Similar to GATA transcription factor 2 (AtGATA-2).	GATA transcription factor 11	KK1_046711	Cajanus cajan (Pigeon pea) (Cajanus indicus)
C.CAJAN_45461	2.97922	0	2.97922	0	0.156757	1	0.0698441	1	AT1G12845	transmembrane protein [Source:NCBI gene (formerly Entrezgene);Acc:837841]			Transmembrane protein	D0Y65_043735 glysoja_026813	Glycine soja (Wild soybean)
C.CAJAN_42683	2.97862	-2.90304	-1.92693	2.00251	0.000906717	0.953681	0.0347649	0.146025	AT5G42240	serine carboxypeptidase-like 42 [Source:NCBI gene (formerly Entrezgene);Acc:834229]	OS11G0213600	Peptidase S10, serine carboxypeptidase family protein.	Carboxypeptidase (EC 3.4.16.-)	KK1_046213	Cajanus cajan (Pigeon pea) (Cajanus indicus)
C.CAJAN_29072	2.97854	-0.612778	-1.35501	3.72077	0.118208	1	0.327128	0.00818257	AT3G19000	2-oxoglutarate (2OG) and Fe(II)-dependent oxygenase superfamily protein [Source:NCBI gene (formerly Entrezgene);Acc:821433]	OS03G0618300	Isopenicillin N synthase family protein.	Gibberellin 20 oxidase 1	KK1_028441	Cajanus cajan (Pigeon pea) (Cajanus indicus)
C.CAJAN_39659	2.97789	0.520079	1.72359	1.77438	0.00790493	1	0.500031	0.0428771	AT1G29670	GDSL-like Lipase/Acylhydrolase superfamily protein [Source:NCBI gene (formerly Entrezgene);Acc:839844]	OS01G0748500	Similar to anther-specific proline-rich protein APG.	GDSL esterase/lipase At1g29670 family	KK1_039586	Cajanus cajan (Pigeon pea) (Cajanus indicus)
C.CAJAN_22312	2.97442	0.0740242	-1.11995	4.16838	0.019772	1	0.490184	1.06235e-06	AT5G09430	alpha/beta-Hydrolases superfamily protein [Source:NCBI gene (formerly Entrezgene);Acc:830802]	OS07G0622700	Alpha/beta hydrolase fold-1 domain containing protein.	Monoacylglycerol lipase ABHD6	KK1_022970	Cajanus cajan (Pigeon pea) (Cajanus indicus)
C.CAJAN_06828	2.97232	-1.39123	1.98275	-0.401669	0.0171795	1	0.0319701	1	AT1G54860	Glycoprotein membrane GPI-anchored [Source:NCBI gene (formerly Entrezgene);Acc:841925]	OS07G0645000	Allergen V5/Tpx-1 related family protein.	GPI-anchored protein At3g06035 family	KK1_007020	Cajanus cajan (Pigeon pea) (Cajanus indicus)
C.CAJAN_11326	2.97149	-0.0120371	-1.24055	4.2	0.000159249	1	0.0415212	1.98618e-09	AT4G23420	NAD(P)-binding Rossmann-fold superfamily protein [Source:NCBI gene (formerly Entrezgene);Acc:828441]	OS09G0570300	Similar to Short-chain dehydrogenase Tic32.	WW domain-containing oxidoreductase	KK1_011654	Cajanus cajan (Pigeon pea) (Cajanus indicus)
C.CAJAN_11326	2.97149	-0.0120371	-1.24055	4.2	0.000159249	1	0.0415212	1.98618e-09	AT4G23420	NAD(P)-binding Rossmann-fold superfamily protein [Source:NCBI gene (formerly Entrezgene);Acc:828441]	OS09G0570300	Similar to Short-chain dehydrogenase Tic32.	WW domain-containing oxidoreductase	KK1_011654	Cajanus cajan (Pigeon pea) (Cajanus indicus)
C.CAJAN_10944	2.97132	-1.72005	0.684758	0.566509	0.0112844	1	1	0.909712	AT2G46710	Rho GTPase activating protein with PAK-box/P21-Rho-binding domain-containing protein [Source:NCBI gene (formerly Entrezgene);Acc:819283]	OS11G0153400	Similar to Rac GTPase activating protein 3 (Fragment).	Rho GTPase-activating protein gacA	KK1_011266	Cajanus cajan (Pigeon pea) (Cajanus indicus)
C.CAJAN_04356	2.96874	-1.67455	2.44891	-1.15472	0.0253142	1	0.0208905	0.875485	AT5G18970	AWPM-19-like family protein [Source:NCBI gene (formerly Entrezgene);Acc:832015]	OS01G0247900	AWPM-19-like family protein.	Membrane protein PM19L	KK1_004462	Cajanus cajan (Pigeon pea) (Cajanus indicus)
C.CAJAN_39420	2.96855	0	0.684087	2.28446	1	1	1	1	AT4G23160	cysteine-rich RECEPTOR-like kinase [Source:NCBI gene (formerly Entrezgene);Acc:828415]	OS11G0656500	Integrase, catalytic core domain containing protein.	Retrovirus-related Pol polyprotein from transposon TNT 1-94	KK1_038593	Cajanus cajan (Pigeon pea) (Cajanus indicus)
C.CAJAN_22906	2.9631	-0.462264	1.59631	0.904528	0.000208727	1	0.0673479	0.404046	AT1G17840	white-brown complex-like protein [Source:NCBI gene (formerly Entrezgene);Acc:838363]	OS09G0472200	Similar to white-brown-complex ABC transporter family.	ABC transporter G family member 11	KK1_023580	Cajanus cajan (Pigeon pea) (Cajanus indicus)
C.CAJAN_30815	2.96131	0.00555846	0.146644	2.82023	0.000618283	1	1	0.000331529	AT2G48140	Bifunctional inhibitor/lipid-transfer protein/seed storage 2S albumin superfamily protein [Source:NCBI gene (formerly Entrezgene);Acc:819426]			Bifunctional inhibitor/plant lipid transfer protein/seed storage helical domain-containing protein	KK1_032380	Cajanus cajan (Pigeon pea) (Cajanus indicus)
C.CAJAN_36142	2.95988	-2.36984	3.79759	-3.20755	0.0689401	1	0.000417896	0.0481949	AT1G22330	RNA-binding (RRM/RBD/RNP motifs) family protein [Source:NCBI gene (formerly Entrezgene);Acc:838839]	OS06G0220600	RNA recognition motif domain domain containing protein.	RNA-binding protein 38	KK1_034109	Cajanus cajan (Pigeon pea) (Cajanus indicus)
C.CAJAN_20389	2.95971	0.505198	-1.35899	4.8239	0.00130574	1	0.0638714	5.52753e-16	AT2G39800	delta1-pyrroline-5-carboxylate synthase 1 [Source:NCBI gene (formerly Entrezgene);Acc:818566]	OS05G0455500	&delta;<sup>1</sup>-pyrroline-5-carboxylate synthetase	Delta-1-pyrroline-5-carboxylate synthase [Includes: Glutamate 5-kinase (GK) (EC 2.7.2.11) (Gamma-glutamyl kinase); Gamma-glutamyl phosphate reductase (GPR) (EC 1.2.1.41) (Glutamate-5-semialdehyde dehydrogenase) (Glutamyl-gamma-semialdehyde dehydrogenase)]	KK1_020995	Cajanus cajan (Pigeon pea) (Cajanus indicus)
C.CAJAN_20389	2.95971	0.505198	-1.35899	4.8239	0.00130574	1	0.0638714	5.52753e-16	AT2G39800	delta1-pyrroline-5-carboxylate synthase 1 [Source:NCBI gene (formerly Entrezgene);Acc:818566]	OS05G0455500	Similar to Delta-1-pyrroline-5-carboxylate synthetase.	Delta-1-pyrroline-5-carboxylate synthase [Includes: Glutamate 5-kinase (GK) (EC 2.7.2.11) (Gamma-glutamyl kinase); Gamma-glutamyl phosphate reductase (GPR) (EC 1.2.1.41) (Glutamate-5-semialdehyde dehydrogenase) (Glutamyl-gamma-semialdehyde dehydrogenase)]	KK1_020995	Cajanus cajan (Pigeon pea) (Cajanus indicus)
C.CAJAN_19886	2.95928	-0.658956	-2.1064	4.40672	0.00528253	1	0.0314533	2.13635e-18	AT5G23810	amino acid permease 7 [Source:NCBI gene (formerly Entrezgene);Acc:832446]	OS04G0470700	Amino acid transporter, transmembrane family protein.	Amino acid permease 7	KK1_020473	Cajanus cajan (Pigeon pea) (Cajanus indicus)
C.CAJAN_28312	2.95543	-1.42395	-1.45438	2.98586	0.000787826	1	0.0192068	1.56045e-08	AT4G23160	cysteine-rich RECEPTOR-like kinase [Source:NCBI gene (formerly Entrezgene);Acc:828415]			Retrovirus-related Pol polyprotein from transposon TNT 1-94	KK1_029169	Cajanus cajan (Pigeon pea) (Cajanus indicus)
C.CAJAN_39960	2.95275	-0.935047	2.42656	-0.408853	0.117826	1	0.28556	1	AT3G23360	Protein phosphatase 2C family protein [Source:NCBI gene (formerly Entrezgene);Acc:821917]	OS07G0507000	Protein phosphatases type-2C (PP2C) protein phosphatase, Regulation of phosphate homeostasis	PPM-type phosphatase domain-containing protein	KK1_041230	Cajanus cajan (Pigeon pea) (Cajanus indicus)
C.CAJAN_24527	2.94958	-1.55629	2.85955	-1.46625	0.0370193	1	0.0175911	0.464101	AT5G67270	end binding protein 1C [Source:NCBI gene (formerly Entrezgene);Acc:836862]	OS10G0498900	Similar to Microtubule-associated protein EB1-like protein.	Microtubule-associated protein RP/EB family member 1	KK1_025743	Cajanus cajan (Pigeon pea) (Cajanus indicus)
C.CAJAN_21191	2.94875	-1.09573	1.67633	0.176682	0.0111577	1	0.184312	1	AT2G28790	Pathosis-related thaumatin superfamily protein [Source:NCBI gene (formerly Entrezgene);Acc:817428]	OS01G0839900	Osmotin-like protein, Drought tolerance, Regulation of ABA biosynthesis and lignin accumulation	Osmotin-like protein	KK1_021820	Cajanus cajan (Pigeon pea) (Cajanus indicus)
C.CAJAN_00067	2.94846	0.215659	-0.640523	3.80464	6.20398e-05	1	0.351246	1.92444e-09	AT1G19780	cyclic nucleotide gated channel 8 [Source:NCBI gene (formerly Entrezgene);Acc:838566]	OS03G0646300	Cyclic nucleotide-gated channel 4, Pollen development	Cyclic nucleotide-gated ion channel 8	KK1_000067	Cajanus cajan (Pigeon pea) (Cajanus indicus)
C.CAJAN_00067	2.94846	0.215659	-0.640523	3.80464	6.20398e-05	1	0.351246	1.92444e-09	AT1G19780	cyclic nucleotide gated channel 8 [Source:NCBI gene (formerly Entrezgene);Acc:838566]	OS03G0646300	Similar to Cyclic nucleotide-gated channel A (Fragment).	Cyclic nucleotide-gated ion channel 8	KK1_000067	Cajanus cajan (Pigeon pea) (Cajanus indicus)
C.CAJAN_02615	2.94832	0	0.981783	1.96654	1	1	1	1	AT4G23160	cysteine-rich RECEPTOR-like kinase [Source:NCBI gene (formerly Entrezgene);Acc:828415]			Reverse transcriptase Ty1/copia-type domain-containing protein	KK1_002679	Cajanus cajan (Pigeon pea) (Cajanus indicus)
C.CAJAN_02740	2.94784	-0.51012	1.35652	1.0812	0.00329454	1	0.467258	0.390573	AT3G48140	B12D protein [Source:NCBI gene (formerly Entrezgene);Acc:823969]	OS06G0246000	Similar to HvB12D protein (B12Dg1 protein).	NADH-ubiquinone reductase complex 1 MLRQ subunit	KK1_002805	Cajanus cajan (Pigeon pea) (Cajanus indicus)
C.CAJAN_34082	2.94682	-3.57451	2.17249	-2.80018	0.178805	1	0.289503	0.284928	AT2G40435	transcription factor SCREAM-like protein [Source:NCBI gene (formerly Entrezgene);Acc:818637]	OS07G0676600	HLH (helix-loop-helix) protein, Mediation of defense to brown planthopper (BPH)	ACT domain-containing protein	KK1_032955	Cajanus cajan (Pigeon pea) (Cajanus indicus)
C.CAJAN_07684	2.94464	-0.824613	2.08318	0.0368516	4.23688e-05	1	0.0101291	1	AT4G39230	NmrA-like negative transcriptional regulator family protein [Source:NCBI gene (formerly Entrezgene);Acc:830078]	OS06G0472200	Similar to Isoflavone reductase.	Isoflavone reductase isogeny	KK1_007895	Cajanus cajan (Pigeon pea) (Cajanus indicus)
C.CAJAN_07684	2.94464	-0.824613	2.08318	0.0368516	4.23688e-05	1	0.0101291	1	AT4G39230	NmrA-like negative transcriptional regulator family protein [Source:NCBI gene (formerly Entrezgene);Acc:830078]	OS06G0472200	Similar to Isoflavone reductase.	Isoflavone reductase isogeny	KK1_007895	Cajanus cajan (Pigeon pea) (Cajanus indicus)
C.CAJAN_32828	2.94385	1.38349	1.77069	2.55665	0.0450548	1	0.273336	0.23401	AT5G18080	SAUR-like auxin-responsive protein family [Source:NCBI gene (formerly Entrezgene);Acc:28721172]	OS08G0118800	Similar to SAUR31 - auxin-responsive SAUR family member.	Auxin-induced protein 10A5	KK1_040415	Cajanus cajan (Pigeon pea) (Cajanus indicus)
C.CAJAN_09870	2.93884	0.840094	-0.504804	4.28373	4.54304e-07	1	0.151025	2.42558e-22	AT2G36840	ACT-like superfamily protein [Source:NCBI gene (formerly Entrezgene);Acc:818257]	OS09G0570900	Amino acid-binding ACT domain containing protein.	ACT domain-containing protein ACR (Protein ACT DOMAIN REPEATS)	KK1_010153	Cajanus cajan (Pigeon pea) (Cajanus indicus)
C.CAJAN_09870	2.93884	0.840094	-0.504804	4.28373	4.54304e-07	1	0.151025	2.42558e-22	AT2G36840	ACT-like superfamily protein [Source:NCBI gene (formerly Entrezgene);Acc:818257]	OS09G0570900	Similar to amino acid binding protein.	ACT domain-containing protein ACR (Protein ACT DOMAIN REPEATS)	KK1_010153	Cajanus cajan (Pigeon pea) (Cajanus indicus)
C.CAJAN_06719	2.93864	-2.54486	2.72223	-2.32846	0.0462946	1	0.00445887	0.341334	AT4G02320	Plant invertase/pectin methylesterase inhibitor superfamily [Source:NCBI gene (formerly Entrezgene);Acc:828067]	OS07G0675100	Pectin methylesterase, Regulation of diurnal flower opening time, Regulation of the stiffness of the lodicule cell wall	Pectinesterase (EC 3.1.1.11)	KK1_006907	Cajanus cajan (Pigeon pea) (Cajanus indicus)
C.CAJAN_44665	2.9382	-0.953872	-1.62701	3.61133	0.000478162	1	0.0091298	2.19362e-15	AT5G16970	alkenal reductase [Source:NCBI gene (formerly Entrezgene);Acc:831560]	OS04G0497000	Similar to Allyl alcohol dehydrogenase.	NADP-dependent oxidoreductase P1 (EC 1.3.1.74)	KK1_043706	Cajanus cajan (Pigeon pea) (Cajanus indicus)
C.CAJAN_44665	2.9382	-0.953872	-1.62701	3.61133	0.000478162	1	0.0091298	2.19362e-15	AT5G16970	alkenal reductase [Source:NCBI gene (formerly Entrezgene);Acc:831560]	OS04G0497000	Similar to Allyl alcohol dehydrogenase.	NADP-dependent oxidoreductase P1 (EC 1.3.1.74)	KK1_043706	Cajanus cajan (Pigeon pea) (Cajanus indicus)
C.CAJAN_04548	2.93791	-2.28102	1.83309	-1.1762	0.0245853	1	0.0941059	1	AT2G34060	Peroxidase superfamily protein [Source:NCBI gene (formerly Entrezgene);Acc:817967]	OS08G0532700	Similar to Peroxidase 55 precursor (EC 1.11.1.7) (Atperox P55) (ATP20a).	Peroxidase (EC 1.11.1.7)	KK1_004663	Cajanus cajan (Pigeon pea) (Cajanus indicus)
C.CAJAN_05466	2.93593	-0.881295	2.50375	-0.449122	0.00764715	1	0.0198565	1	AT2G40610	expansin A8 [Source:NCBI gene (formerly Entrezgene);Acc:818656]	OS05G0477600	Alpha-expansin 4, Suppression of rice bacterial blight resistance, Seed germination	Expansin	KK1_005601	Cajanus cajan (Pigeon pea) (Cajanus indicus)
C.CAJAN_33631	2.93365	0	-2.7037	5.63735	0.0410738	1	0.0055321	2.98721e-08		Ribonuclease H-like superfamily protein [Source:NCBI gene (formerly Entrezgene);Acc:829030]	OS02G0118800	Similar to NBS-LRR disease resistance protein homologue (Fragment).	Reverse transcriptase zinc-binding domain-containing protein	KK1_039067	Cajanus cajan (Pigeon pea) (Cajanus indicus)
C.CAJAN_08305	2.93164	0.630774	3.59953	-0.0371158	0.00518067	1	2.53038e-05	1	AT5G64810	WRKY DNA-binding protein 51 [Source:NCBI gene (formerly Entrezgene);Acc:836602]	OS05G0537100	WRKY transcription factor 7, Response to the rice pathogens	WRKY transcription factor 51	KK1_008551	Cajanus cajan (Pigeon pea) (Cajanus indicus)
C.CAJAN_13039	2.93132	-2.1281	1.33919	-0.535973	0.00355951	1	0.475292	1	AT4G17540	dynamin [Source:NCBI gene (formerly Entrezgene);Acc:827469]	OS10G0563400	Conserved hypothetical protein.	Transmembrane protein, putative	11442973 MTR_5g013280 MtrunA17_Chr5g0399691	Medicago truncatula (Barrel medic) (Medicago tribuloides)
C.CAJAN_27354	2.929	-0.606917	1.60575	0.716331	0.0100131	1	0.227498	0.937119	AT4G38840	SAUR-like auxin-responsive protein family [Source:NCBI gene (formerly Entrezgene);Acc:830039]	OS08G0118800	Similar to SAUR31 - auxin-responsive SAUR family member.	Auxin-induced protein X15	KK1_028648	Cajanus cajan (Pigeon pea) (Cajanus indicus)
C.CAJAN_13754	2.92749	-0.803646	0.632711	1.49113	0.00457137	1	1	0.280933	AT5G10280	myb domain protein 92 [Source:NCBI gene (formerly Entrezgene);Acc:830892]	OS07G0558100	R2R3-MYB transcription factor 71	Myb-related protein Myb4	KK1_014176	Cajanus cajan (Pigeon pea) (Cajanus indicus)
C.CAJAN_06935	2.92748	-1.35401	0.721597	0.851872	0.0154616	1	1	0.85367	AT1G54530	Calcium-binding EF hand family protein [Source:NCBI gene (formerly Entrezgene);Acc:841895]	OS09G0482800	Ca<sup>2+</sup>-binding protein	EF-hand domain-containing protein	KK1_007130	Cajanus cajan (Pigeon pea) (Cajanus indicus)
C.CAJAN_20617	2.92677	-0.229656	1.63474	1.06238	0.0331181	1	0.184781	0.638654	AT4G00770	DUF4378 domain protein [Source:NCBI gene (formerly Entrezgene);Acc:828010]			DUF4378 domain-containing protein	KK1_021232	Cajanus cajan (Pigeon pea) (Cajanus indicus)
C.CAJAN_39188	2.92574	1.22414	-1.86793	6.0178	0.0538677	1	0.0289811	8.82406e-13	AT4G21105	cytochrome-c oxidase/ electron carrier [Source:NCBI gene (formerly Entrezgene);Acc:827858]	OS02G0162000	Cytochrome c oxidase, subunit VIIa domain containing protein.	Cytochrome-c oxidase/ electron carrier	DEO72_LG10g656	Vigna unguiculata (Cowpea)
C.CAJAN_39188	2.92574	1.22414	-1.86793	6.0178	0.0538677	1	0.0289811	8.82406e-13	AT4G21105	cytochrome-c oxidase/ electron carrier [Source:NCBI gene (formerly Entrezgene);Acc:827858]	OS02G0162000	Cytochrome c oxidase, subunit VIIa domain containing protein.	Cytochrome-c oxidase/ electron carrier	DEO72_LG10g656	Vigna unguiculata (Cowpea)
C.CAJAN_16987	2.92424	2.14864	-0.707453	5.78034	0.00363749	0.450712	0.402121	2.41745e-23	AT4G27450	aluminum induced protein with YGL and LRDR motifs [Source:NCBI gene (formerly Entrezgene);Acc:828854]	OS04G0679400	Similar to H0801D08.15 protein.	Stem-specific protein TSJT1	KK1_017491	Cajanus cajan (Pigeon pea) (Cajanus indicus)
C.CAJAN_16987	2.92424	2.14864	-0.707453	5.78034	0.00363749	0.450712	0.402121	2.41745e-23	AT4G27450	aluminum induced protein with YGL and LRDR motifs [Source:NCBI gene (formerly Entrezgene);Acc:828854]	OS04G0679400	Similar to H0801D08.15 protein.	Stem-specific protein TSJT1	KK1_017491	Cajanus cajan (Pigeon pea) (Cajanus indicus)
C.CAJAN_16987	2.92424	2.14864	-0.707453	5.78034	0.00363749	0.450712	0.402121	2.41745e-23	AT4G27450	aluminum induced protein with YGL and LRDR motifs [Source:NCBI gene (formerly Entrezgene);Acc:828854]	OS04G0679400	Similar to H0801D08.15 protein.	Stem-specific protein TSJT1	KK1_017491	Cajanus cajan (Pigeon pea) (Cajanus indicus)
C.CAJAN_16987	2.92424	2.14864	-0.707453	5.78034	0.00363749	0.450712	0.402121	2.41745e-23	AT4G27450	aluminum induced protein with YGL and LRDR motifs [Source:NCBI gene (formerly Entrezgene);Acc:828854]	OS04G0679400	Similar to H0801D08.15 protein.	Stem-specific protein TSJT1	KK1_017491	Cajanus cajan (Pigeon pea) (Cajanus indicus)
C.CAJAN_15868	2.92319	-0.293156	-1.40387	4.0339	4.33108e-07	1	0.00347639	9.17356e-22	AT5G62200	Embryo-specific protein 3, (ATS3) [Source:NCBI gene (formerly Entrezgene);Acc:836341]	OS01G0172800	Embryo-specific 3 family protein.	Embryo-specific protein ATS3B	KK1_016332	Cajanus cajan (Pigeon pea) (Cajanus indicus)
C.CAJAN_40746	2.92309	0.949997	3.43974	0.433344	0.000706172	1	1.19059e-10	0.318619	AT2G44260	DUF946 family protein (DUF946) [Source:NCBI gene (formerly Entrezgene);Acc:819034]	OS07G0575900	Protein of unknown function DUF946, plant family protein.	Vacuolar protein sorting-associated protein 62	KK1_040176	Cajanus cajan (Pigeon pea) (Cajanus indicus)
C.CAJAN_38793	2.92186	-0.716675	1.3918	0.813384	0.0219712	1	0.225769	1	AT1G26945	basic helix-loop-helix (bHLH) DNA-binding superfamily protein [Source:NCBI gene (formerly Entrezgene);Acc:839585]	OS03G0171300	Atypical non-DNA-binding bHLH protein, Inhibitor of a typical bHLH, Positive regulation of grain length and weight	Transcription factor bHLH135 family	KK1_034164	Cajanus cajan (Pigeon pea) (Cajanus indicus)
C.CAJAN_22571	2.91895	-0.1509	2.63298	0.135073	0.0352435	1	0.112059	1	AT3G01680	sieve element occlusion amino-terminus protein [Source:NCBI gene (formerly Entrezgene);Acc:821097]	OS01G0794400	Thioredoxin domain 2 containing protein.	Protein SIEVE ELEMENT OCCLUSION B	KK1_023234	Cajanus cajan (Pigeon pea) (Cajanus indicus)
C.CAJAN_03284	2.91521	-0.904034	2.37799	-0.366816	0.00112751	1	0.00485827	1	AT1G21270	wall-associated kinase 2 [Source:NCBI gene (formerly Entrezgene);Acc:838723]	OS02G0111600	Wall-associated receptor kinase 11, Negative regulation of stature, leaf angle, and seed length, Regulation of cell elongation, Cell wall monitor	Wall-associated receptor kinase 2	KK1_003359	Cajanus cajan (Pigeon pea) (Cajanus indicus)
C.CAJAN_35920	2.91455	-0.339452	0.439449	2.13565	0.00184126	1	1	0.0558801	AT2G30860	glutathione S-transferase PHI 9 [Source:NCBI gene (formerly Entrezgene);Acc:817636]	OS03G0135300	Similar to Glutathione S-transferase GST 10 (EC 2.5.1.18).	glutathione transferase (EC 2.5.1.18)	KK1_037031	Cajanus cajan (Pigeon pea) (Cajanus indicus)
C.CAJAN_07925	2.91324	-3.08178	3.06444	-3.23298	0.515382	1	0.54441	0.407766	AT3G09110	NA	OS01G0153500	Protein of unknown function DUF674 domain containing protein.	DUF674 domain-containing protein	KK1_008157	Cajanus cajan (Pigeon pea) (Cajanus indicus)
C.CAJAN_12478	2.90939	-0.777486	2.46029	-0.328392	0.0422085	1	0.0499618	1	AT1G20610	Cyclin B2;3 [Source:NCBI gene (formerly Entrezgene);Acc:838650]	OS06G0726800	G2/mitotic-specific cyclin 2 (B-like cyclin) (CycOs2).	B-like cyclin	KK1_012857	Cajanus cajan (Pigeon pea) (Cajanus indicus)
C.CAJAN_33127	2.90893	-0.979137	3.13467	-1.20487	0.00530757	1	0.000373145	0.322314	AT4G21270	kinesin 1 [Source:NCBI gene (formerly Entrezgene);Acc:827876]	OS04G0629700	Similar to H0303G06.20 protein.	Kinesin-like protein	KK1_035379	Cajanus cajan (Pigeon pea) (Cajanus indicus)
C.CAJAN_33127	2.90893	-0.979137	3.13467	-1.20487	0.00530757	1	0.000373145	0.322314	AT4G21270	kinesin 1 [Source:NCBI gene (formerly Entrezgene);Acc:827876]	OS04G0629700	Similar to Kinesin-1 (Kinesin-like protein A).	Kinesin-like protein	KK1_035379	Cajanus cajan (Pigeon pea) (Cajanus indicus)
C.CAJAN_33127	2.90893	-0.979137	3.13467	-1.20487	0.00530757	1	0.000373145	0.322314	AT4G21270	kinesin 1 [Source:NCBI gene (formerly Entrezgene);Acc:827876]	OS04G0629700	Similar to H0303G06.20 protein.	Kinesin-like protein	KK1_035379	Cajanus cajan (Pigeon pea) (Cajanus indicus)
C.CAJAN_06156	2.90825	0	-2.01015	4.9184	0.015757	1	0.160186	1.00429e-09	AT5G04010	F-box family protein [Source:NCBI gene (formerly Entrezgene);Acc:830280]	OS01G0800900	Conserved hypothetical protein.	F-box protein	KK1_006325	Cajanus cajan (Pigeon pea) (Cajanus indicus)
C.CAJAN_23115	2.90535	-2.42905	2.90535	-2.42905	0.000527951	1	0.0002105	0.0470009	AT3G18010	WUSCHEL related homeobox 1 [Source:NCBI gene (formerly Entrezgene);Acc:821325]	OS05G0118700	A member of the WUSCHEL-RELATED HOMEOBOX gene family, Regulation of lateral leaf development, Regulation of adaxial-abaxial patterning at the margins of the leaf primordia	WUSCHEL-related homeobox 1	KK1_023794	Cajanus cajan (Pigeon pea) (Cajanus indicus)
C.CAJAN_00503	2.90494	-2.53242	2.1931	-1.82058	0.00390798	1	0.00498183	0.257492	AT1G72970	Glucose-methanol-choline (GMC) oxidoreductase family protein [Source:NCBI gene (formerly Entrezgene);Acc:843628]	OS08G0401500	Similar to HOTHEAD protein precursor (ADHESION OF CALYX EDGES protein).	Protein HOTHEAD	KK1_000520	Cajanus cajan (Pigeon pea) (Cajanus indicus)
C.CAJAN_09435	2.90486	-2.44221	-0.394067	0.856718	0.757227	1	1	1	AT5G33406	hAT dimerization domain-containing protein / transposase-like protein [Source:NCBI gene (formerly Entrezgene);Acc:833333]	OS09G0499600	Protein of unknown function DUF659 domain containing protein.
C.CAJAN_26666	2.90135	-1.03281	0.321582	1.54695	0.000367157	1	1	0.170255	AT4G18170	WRKY DNA-binding protein 28 [Source:NCBI gene (formerly Entrezgene);Acc:827542]	OS05G0565900	DNA-binding WRKY domain containing protein.	WRKY transcription factor 28	KK1_028610	Cajanus cajan (Pigeon pea) (Cajanus indicus)
C.CAJAN_25621	2.90099	-0.642116	2.30486	-0.0459809	0.0108795	1	0.0312985	1	AT4G20990	alpha carbonic anhydrase 4 [Source:NCBI gene (formerly Entrezgene);Acc:827846]	OS08G0470200	Similar to carbonic anhydrase.	Carbonic anhydrase (EC 4.2.1.1)	KK1_026078	Cajanus cajan (Pigeon pea) (Cajanus indicus)
C.CAJAN_25621	2.90099	-0.642116	2.30486	-0.0459809	0.0108795	1	0.0312985	1	AT4G20990	alpha carbonic anhydrase 4 [Source:NCBI gene (formerly Entrezgene);Acc:827846]	OS08G0470200	Similar to Nectarin III.	Carbonic anhydrase (EC 4.2.1.1)	KK1_026078	Cajanus cajan (Pigeon pea) (Cajanus indicus)
C.CAJAN_12068	2.90007	2.00928	0.328827	4.58052	0.0602212	1	1	0.000236863	AT1G23420	Plant-specific transcription factor YABBY family protein [Source:NCBI gene (formerly Entrezgene);Acc:838950]	OS03G0650000	YABBY transcription factor, Control of seed shattering	Axial regulator YABBY 4	KK1_012437	Cajanus cajan (Pigeon pea) (Cajanus indicus)
C.CAJAN_12068	2.90007	2.00928	0.328827	4.58052	0.0602212	1	1	0.000236863	AT1G23420	Plant-specific transcription factor YABBY family protein [Source:NCBI gene (formerly Entrezgene);Acc:838950]	OS03G0650000	Similar to Yabby9 protein.	Axial regulator YABBY 4	KK1_012437	Cajanus cajan (Pigeon pea) (Cajanus indicus)
C.CAJAN_34176	2.89934	-1.11673	2.89934	-1.11673	0.0254986	1	0.0120031	0.660192	AT5G51520	Plant invertase/pectin methylesterase inhibitor superfamily protein [Source:NCBI gene (formerly Entrezgene);Acc:835226]	OS06G0711800	Pectin methylesterase inhibitor 25	21 kDa protein	KK1_035609	Cajanus cajan (Pigeon pea) (Cajanus indicus)
C.CAJAN_25129	2.89721	0.55573	-0.882386	4.33533	4.33108e-07	1	0.0334156	2.52589e-22	AT3G06500	Plant neutral invertase family protein [Source:NCBI gene (formerly Entrezgene);Acc:819828]	OS03G0314800	Alkaline/neutral invertase 1, Mitochondrial invertase	Alkaline/neutral invertase (EC 3.2.1.26)	KK1_025551	Cajanus cajan (Pigeon pea) (Cajanus indicus)
C.CAJAN_23491	2.89689	-1.42634	4.50213	-3.03157	0.228431	1	0.00126698	0.216517	AT1G09200	Histone superfamily protein [Source:NCBI gene (formerly Entrezgene);Acc:837440]	OS06G0160100	Similar to Histones H3 and H4 (ISS).	Histone 3	G2W53_042494	Senna tora
C.CAJAN_23131	2.89632	-1.30813	3.3169	-1.72871	0.00348176	1	0.000310982	0.318646	AT3G18050	GPI-anchored protein [Source:NCBI gene (formerly Entrezgene);Acc:821330]	OS07G0557700	Conserved hypothetical protein.	GPI-anchored protein At4g28100 family	KK1_023810	Cajanus cajan (Pigeon pea) (Cajanus indicus)
C.CAJAN_21855	2.8955	-1.44989	2.95217	-1.50656	0.26453	1	0.000674532	0.853021	AT3G58120	Basic-leucine zipper (bZIP) transcription factor family protein [Source:NCBI gene (formerly Entrezgene);Acc:824981]	OS01G0756200	Similar to VirE2-interacting protein VIP1.	Transcription factor RF2a	KK1_022505	Cajanus cajan (Pigeon pea) (Cajanus indicus)
C.CAJAN_35441	2.89215	-0.0158657	0.441156	2.43512	7.16194e-06	1	1	4.05559e-05	AT1G02205	Fatty acid hydroxylase superfamily [Source:NCBI gene (formerly Entrezgene);Acc:837602]	OS02G0621300	Homologous protein of CER1, Very-long-chain (VLC) alkane biosynthesis, Regulation of anther development and plastids differentiation	Protein WAX2	KK1_035456	Cajanus cajan (Pigeon pea) (Cajanus indicus)
C.CAJAN_47757	2.89174	-0.00223047	1.76014	1.12937	3.20875e-10	1	0.00131483	0.00559539	AT4G37330	cytochrome P450, family 81, subfamily D, polypeptide 4 [Source:NCBI gene (formerly Entrezgene);Acc:829888]	OS03G0760200	Cytochrome P450 monooxygenase CYP81A6, Resistance to bentazon and sulfonylurea herbicides	Isoflavone 2'-hydroxylase	KK1_048538	Cajanus cajan (Pigeon pea) (Cajanus indicus)
C.CAJAN_05535	2.88288	-1.21463	3.75181	-2.08356	0.12189	1	0.000175961	0.0423351	AT5G05940	ROP guanine nucleotide exchange factor 5 [Source:NCBI gene (formerly Entrezgene);Acc:830479]	OS01G0849100	Small GTPase Rac/ROP guanine nucleotide exchange factor, Signal transduction	Rop guanine nucleotide exchange factor 1	KK1_005672	Cajanus cajan (Pigeon pea) (Cajanus indicus)
C.CAJAN_28974	2.8825	0.142569	-0.607032	3.6321	4.98303e-08	1	0.202408	3.39309e-12	ATCG00340	NA			photosystem I (EC 1.97.1.12)	KK1_042106	Cajanus cajan (Pigeon pea) (Cajanus indicus)
C.CAJAN_18407	2.88142	-0.0213683	0.332562	2.52749	0.00238891	1	1	0.000531185	AT2G45660	AGAMOUS-like 20 [Source:NCBI gene (formerly Entrezgene);Acc:819174]	OS03G0122600	MIKC-type MADS-box protein, Flowering activator, Short-day/long-day promotion of flowering	MADS-box protein SOC1	KK1_018943	Cajanus cajan (Pigeon pea) (Cajanus indicus)
C.CAJAN_18407	2.88142	-0.0213683	0.332562	2.52749	0.00238891	1	1	0.000531185	AT2G45660	AGAMOUS-like 20 [Source:NCBI gene (formerly Entrezgene);Acc:819174]	OS03G0122600	Transcription factor, MADS-box domain containing protein.	MADS-box protein SOC1	KK1_018943	Cajanus cajan (Pigeon pea) (Cajanus indicus)
C.CAJAN_40110	2.88035	-0.675226	1.49263	0.712492	1.88048e-06	1	0.381848	0.91776	AT5G23960	terpene synthase 21 [Source:NCBI gene (formerly Entrezgene);Acc:832461]	OS08G0139700	(E)-&beta;-caryophyllene synthase, Sesquiterpene synthase, Indirect defense response, Production of volatile chemicals attractive to wasps, a main egg parasitoid of rice planthoppers	(+)-delta-cadinene synthase isozyme A	KK1_043518	Cajanus cajan (Pigeon pea) (Cajanus indicus)
C.CAJAN_40110	2.88035	-0.675226	1.49263	0.712492	1.88048e-06	1	0.381848	0.91776	AT5G23960	terpene synthase 21 [Source:NCBI gene (formerly Entrezgene);Acc:832461]	OS08G0139700	Similar to terpene synthase 6.	(+)-delta-cadinene synthase isozyme A	KK1_043518	Cajanus cajan (Pigeon pea) (Cajanus indicus)
C.CAJAN_42859	2.87916	-0.0681625	1.36368	1.44732	3.89845e-11	1	0.0154224	0.00233839	AT5G36220	cytochrome p450 81d1 [Source:NCBI gene (formerly Entrezgene);Acc:833619]	OS03G0760200	Cytochrome P450 monooxygenase CYP81A6, Resistance to bentazon and sulfonylurea herbicides	Isoflavone 2'-hydroxylase	KK1_045127	Cajanus cajan (Pigeon pea) (Cajanus indicus)
C.CAJAN_45625	2.87567	-0.64936	-0.643465	2.86977	0.00227575	1	0.105714	7.10834e-05	AT1G05680	Uridine diphosphate glycosyltransferase 74E2 [Source:NCBI gene (formerly Entrezgene);Acc:837075]	OS09G0518200	UDP:glucose salicylic acid glucosyltransferase, Chemically-induced disease resistance	UDP-glucosyltransferase At1g05670 family	KK1_046411	Cajanus cajan (Pigeon pea) (Cajanus indicus)
C.CAJAN_18728	2.87538	-0.741319	-1.36194	3.496	0.00209744	1	0.0596632	4.91588e-12	AT3G28960	Transmembrane amino acid transporter family protein [Source:NCBI gene (formerly Entrezgene);Acc:822536]	OS04G0460300	Amino acid transporter, transmembrane domain containing protein.	Vacuolar amino acid transporter 1	KK1_019275	Cajanus cajan (Pigeon pea) (Cajanus indicus)
C.CAJAN_32711	2.87413	-0.137998	0.265965	2.47017	7.76152e-10	1	1	1.65709e-08	AT2G37770	NAD(P)-linked oxidoreductase superfamily protein [Source:NCBI gene (formerly Entrezgene);Acc:818354]	OS01G0847700	Aldo-keto reductase, Detoxification of reactive aldehydes, Abiotic stress tolerance	Aldose reductase	KK1_034986	Cajanus cajan (Pigeon pea) (Cajanus indicus)
C.CAJAN_17065	2.87355	-0.0662112	-2.27226	5.0796	0.0568313	1	0.0179526	2.14154e-14	AT1G61260	cotton fiber (DUF761) [Source:NCBI gene (formerly Entrezgene);Acc:842420]	OS07G0563400	Protein of unknown function DUF761, plant family protein.	DUF4408 domain-containing protein	KK1_017570	Cajanus cajan (Pigeon pea) (Cajanus indicus)
C.CAJAN_00090	2.87333	0.968825	-1.57569	5.41785	0.00234365	1	0.0215991	6.66445e-24	AT3G09840	cell division cycle 48 [Source:NCBI gene (formerly Entrezgene);Acc:820142]	OS03G0151800	Hypothetical conserved gene.	Cell division cycle protein 48 isogeny (EC 3.6.1.3)	KK1_000091	Cajanus cajan (Pigeon pea) (Cajanus indicus)
C.CAJAN_00090	2.87333	0.968825	-1.57569	5.41785	0.00234365	1	0.0215991	6.66445e-24	AT3G09840	cell division cycle 48 [Source:NCBI gene (formerly Entrezgene);Acc:820142]	OS03G0151800	AAA-type ATPase, Modulation of cellular processes, Control of plant survival	Cell division cycle protein 48 isogeny (EC 3.6.1.3)	KK1_000091	Cajanus cajan (Pigeon pea) (Cajanus indicus)
C.CAJAN_17976	2.87302	0	2.87302	0	1	1	0.927977	1	ATMG00810	NA	OS11G0656500	Integrase, catalytic core domain containing protein.	Retrovirus-related Pol polyprotein from transposon TNT 1-94	KK1_018507	Cajanus cajan (Pigeon pea) (Cajanus indicus)
C.CAJAN_12613	2.87286	-2.59637	1.96869	-1.6922	0.00478093	1	0.0771162	0.379107	AT5G66590	CAP (Cysteine-rich secretory proteins, Antigen 5, and Pathosis-related 1 protein) superfamily protein [Source:NCBI gene (formerly Entrezgene);Acc:836791]	OS01G0382400	Similar to Pathogenesis-related protein PRB1-2 precursor.	STS14 protein	KK1_013002	Cajanus cajan (Pigeon pea) (Cajanus indicus)
C.CAJAN_25245	2.8718	-0.0801624	-1.09576	3.88739	0.00782921	1	0.00241917	3.42955e-08	AT2G02100	low-molecular-weight cysteine-rich 69 [Source:NCBI gene (formerly Entrezgene);Acc:814741]	OS02G0629800	Defensin-like protein, Antimicrobial peptide, Positive regulation of Cd accumulation in rice leaves, Mediation of Cd efflux from cytosol into extracellular spaces via chelation, Pathogen defense	Defensin-like protein	KK1_025295	Cajanus cajan (Pigeon pea) (Cajanus indicus)
C.CAJAN_39641	2.8715	-1.65351	1.72364	-0.505653	0.00133126	1	0.0721651	1	AT2G44930	transmembrane protein, putative (DUF247) [Source:NCBI gene (formerly Entrezgene);Acc:819102]	OS12G0481000	Protein of unknown function DUF247, plant domain containing protein.	UPF0481 protein At3g02645 family	KK1_038907	Cajanus cajan (Pigeon pea) (Cajanus indicus)
C.CAJAN_43875	2.87109	-0.44822	-1.16293	3.58579	0.0591758	1	0.347545	0.000427174	AT4G16160	Mitochondrial import inner membrane translocase subunit Tim17/Tim22/Tim23 family protein [Source:NCBI gene (formerly Entrezgene);Acc:827308]	OS03G0305600	Mitochondrial import inner membrane translocase, subunit Tim17/22 family protein.	Outer envelope pore protein 16-2, chloroplastic	KK1_046395	Cajanus cajan (Pigeon pea) (Cajanus indicus)
C.CAJAN_23132	2.87073	0	-2.76455	5.63528	0.04799	1	0.0288434	1.466e-07	AT1G18100	PEBP (phosphatidylethanolamine-binding protein) family protein [Source:NCBI gene (formerly Entrezgene);Acc:838390]	OS06G0498800	Homolog of Arabidopsis MOTHER OF FT AND TFL1, Regulation of heading and panicle architecture	Protein MOTHER of FT and TF 1	KK1_023811	Cajanus cajan (Pigeon pea) (Cajanus indicus)
C.CAJAN_34178	2.86644	-2.71226	2.01113	-1.85696	0.106344	1	0.0622424	0.495945	AT5G46290	3-ketoacyl-acyl carrier protein synthase I [Source:NCBI gene (formerly Entrezgene);Acc:834671]	OS06G0196600	Beta-ketoacyl-[acyl carrier protein] synthase I, Root development	beta-ketoacyl-[acyl-carrier-protein] synthase I (EC 2.3.1.41)	KK1_036261	Cajanus cajan (Pigeon pea) (Cajanus indicus)
C.CAJAN_01183	2.8656	-1.11362	1.53662	0.215358	0.000746194	1	0.344351	1	AT5G04890	HSP20-like chaperones superfamily protein [Source:NCBI gene (formerly Entrezgene);Acc:830370]	OS05G0592000	Hypothetical conserved gene.	SHSP domain-containing protein	KK1_001215	Cajanus cajan (Pigeon pea) (Cajanus indicus)
C.CAJAN_31770	2.8654	-1.49297	3.01709	-1.64466	0.0397094	1	0.000183453	0.366059	AT1G24020	MLP-like protein 423 [Source:NCBI gene (formerly Entrezgene);Acc:839014]	OS03G0300400	Jasmonate inducible pathogenesis-related class 10 protein, Self-defense against biotic and abiotic stresses	Major allergen Pru ar 1	KK1_035049	Cajanus cajan (Pigeon pea) (Cajanus indicus)
C.CAJAN_07409	2.86497	2.04754	-1.17613	6.08864	0.0471648	1	0.222696	3.31224e-11	AT4G25480	dehydration response element B1A [Source:NCBI gene (formerly Entrezgene);Acc:828652]	OS04G0572400	Dehydration-responsive element binding protein 1E, Chilling tolerance, Positive regulation of heat tolerance	VAN3-binding protein-like auxin canalisation domain-containing protein	EUGRSUZ_A02833	Eucalyptus grandis (Flooded gum)
C.CAJAN_10088	2.86245	-0.476857	3.26125	-0.875657	0.109166	1	0.0055321	1	AT4G10630	Glutaredoxin family protein [Source:NCBI gene (formerly Entrezgene);Acc:826655]	OS04G0412800	Thioredoxin fold domain containing protein.	Glutaredoxin domain-containing protein	GLYMA_03G196400	Glycine max (Soybean) (Glycine hispida)
C.CAJAN_01870	2.86126	-1.19421	3.79521	-2.12816	0.0920727	1	6.80497e-05	0.401404	AT1G15360	Integrase-type DNA-binding superfamily protein [Source:NCBI gene (formerly Entrezgene);Acc:838105]	OS02G0202000	Ethylene response factor, Transcription factor, Regulation of wax synthesis, Drought tolerance	Ethylene-responsive transcription factor WIN1	KK1_001919	Cajanus cajan (Pigeon pea) (Cajanus indicus)
C.CAJAN_03835	2.85973	-0.119379	-1.55169	4.29204	0.000163992	1	0.0268947	2.87163e-15	AT2G46270	G-box binding factor 3 [Source:NCBI gene (formerly Entrezgene);Acc:819235]	OS05G0569300	Similar to G-box binding factor 1.	Common plant regulatory factor 1	KK1_003918	Cajanus cajan (Pigeon pea) (Cajanus indicus)
C.CAJAN_40412	2.85725	1.06259	1.64588	2.27396	2.06787e-09	1	0.00531281	7.20728e-07	AT3G12490	cystatin B [Source:NCBI gene (formerly Entrezgene);Acc:820428]	OS01G0270100	Similar to Cysteine protease inhibitor.	Cysteine proteinase inhibitor	KK1_043327	Cajanus cajan (Pigeon pea) (Cajanus indicus)
C.CAJAN_40412	2.85725	1.06259	1.64588	2.27396	2.06787e-09	1	0.00531281	7.20728e-07	AT3G12490	cystatin B [Source:NCBI gene (formerly Entrezgene);Acc:820428]	OS01G0270100	Similar to cDNA clone:001-200-C04, full insert sequence.	Cysteine proteinase inhibitor	KK1_043327	Cajanus cajan (Pigeon pea) (Cajanus indicus)
C.CAJAN_43564	2.85563	-1.03732	-1.24321	3.06152	8.37951e-06	1	0.0250483	4.29763e-06	AT3G09270	glutathione S-transferase TAU 8 [Source:NCBI gene (formerly Entrezgene);Acc:820083]	OS01G0949800	Similar to Glutathione S-transferase GST 28 (EC 2.5.1.18) (Fragment).	glutathione transferase (EC 2.5.1.18)	KK1_043632	Cajanus cajan (Pigeon pea) (Cajanus indicus)
C.CAJAN_12642	2.85534	-0.401111	1.54023	0.913997	0.00116197	1	0.196306	0.551344	AT4G36740	homeobox protein 40 [Source:NCBI gene (formerly Entrezgene);Acc:829827]	OS07G0581700	Homeodomain-leucine zipper (HD-Zip) transcription factor, Regulation of panicle development	Homeobox-leucine zipper protein (HD-ZIP protein) (Homeodomain transcription factor)	KK1_013031	Cajanus cajan (Pigeon pea) (Cajanus indicus)
C.CAJAN_13702	2.85527	-0.812219	-2.03687	4.07993	0.0037264	1	0.0119189	1.27e-16	AT4G10960	UDP-D-glucose/UDP-D-galactose 4-epimerase 5 [Source:NCBI gene (formerly Entrezgene);Acc:826696]	OS05G0595100	Uridine-diphospho-(UDP)-glucose 4-epimerase, Cell wall carbohydrate partitioning during nitrogen (N) limitation, Regulation of ROS-triggered PCD and pollen wall development	UDP-glucose 4-epimerase (EC 5.1.3.-)	KK1_014123	Cajanus cajan (Pigeon pea) (Cajanus indicus)
C.CAJAN_22371	2.85478	-0.972694	3.36245	-1.48037	0.0283188	1	0.000106405	0.245733	AT3G49690	myb domain protein 84 [Source:NCBI gene (formerly Entrezgene);Acc:824131]	OS05G0553400	R2R3-MYB transcription factor, Tolerance to high temperature, Modulation of amino acid metabolism, Anthocyanin synthesis, Hormonal signaling	Transcription factor RAX3	KK1_023029	Cajanus cajan (Pigeon pea) (Cajanus indicus)
C.CAJAN_33739	2.85469	-2.69158	3.12759	-2.96447	0.00750548	1	0.000175366	0.0915747	AT3G49950	GRAS family transcription factor [Source:NCBI gene (formerly Entrezgene);Acc:824157]	OS05G0500600	GRAS transcription factor domain containing protein.	Scarecrow-like protein 32	KK1_034205	Cajanus cajan (Pigeon pea) (Cajanus indicus)
C.CAJAN_00033	2.85306	-2.11517	1.6179	-0.880005	0.0260554	1	0.272381	1	AT3G20260	DUF1666 family protein (DUF1666) [Source:NCBI gene (formerly Entrezgene);Acc:821570]	OS08G0519600	Similar to predicted protein.	Ribosomal protein L34Ae	KK1_000033	Cajanus cajan (Pigeon pea) (Cajanus indicus)
C.CAJAN_00033	2.85306	-2.11517	1.6179	-0.880005	0.0260554	1	0.272381	1	AT3G20260	DUF1666 family protein (DUF1666) [Source:NCBI gene (formerly Entrezgene);Acc:821570]	OS08G0519600	Protein of unknown function DUF1666 family protein.	Ribosomal protein L34Ae	KK1_000033	Cajanus cajan (Pigeon pea) (Cajanus indicus)
C.CAJAN_00328	2.85237	-0.153516	-0.710767	3.40962	0.0198793	1	0.342199	7.20728e-07	AT3G16280	Integrase-type DNA-binding superfamily protein [Source:NCBI gene (formerly Entrezgene);Acc:820874]	OS04G0550200	APETALA2/ETHYLENE RESPONSE FACTOR (AP2/ERF) family transcription factor, Positive regulation of secondary cell wall synthesis and mechanical strength in rice peduncles, Negative regulation of seed length	Ethylene-responsive transcription factor ERF036 family	KK1_000339	Cajanus cajan (Pigeon pea) (Cajanus indicus)
C.CAJAN_39177	2.85161	-2.4318	-0.473261	0.893073	0.0459688	1	1	1	AT3G10570	cytochrome P450, family 77, subfamily A, polypeptide 6 [Source:NCBI gene (formerly Entrezgene);Acc:820222]	OS04G0407900	Similar to Cytochrom P450-like protein.	Uncharacterized protein	KK1_036624	Cajanus cajan (Pigeon pea) (Cajanus indicus)
C.CAJAN_38179	2.85139	1.23572	1.37329	2.71382	0.390508	1	0.777054	0.90333	AT4G16100	heat shock protein, putative (DUF789) [Source:NCBI gene (formerly Entrezgene);Acc:827296]	OS03G0831300	Protein of unknown function DUF789 family protein.	Uncharacterized protein	KK1_039552	Cajanus cajan (Pigeon pea) (Cajanus indicus)
C.CAJAN_17974	2.84917	-0.443482	2.04905	0.356644	0.000979672	1	0.0527128	1	AT1G69560	myb domain protein 105 [Source:NCBI gene (formerly Entrezgene);Acc:843292]	OS01G0274800	R2R3-type MYB transcription factor, Sugar partitioning into anther	Transcription factor MYB44	KK1_018505	Cajanus cajan (Pigeon pea) (Cajanus indicus)
C.CAJAN_11039	2.84904	-1.43234	2.78309	-1.36639	0.0359089	1	0.0172219	0.769449	AT5G25830	GATA transcription factor 12 [Source:NCBI gene (formerly Entrezgene);Acc:832652]	OS01G0745700	Hypothetical conserved gene.	GATA transcription factor	KK1_011363	Cajanus cajan (Pigeon pea) (Cajanus indicus)
C.CAJAN_11039	2.84904	-1.43234	2.78309	-1.36639	0.0359089	1	0.0172219	0.769449	AT5G25830	GATA transcription factor 12 [Source:NCBI gene (formerly Entrezgene);Acc:832652]	OS01G0745700	GATA transcription factor, Negative regulation of heading date, Positive regulation of panicle development and grain number, Regulation of grain size	GATA transcription factor	KK1_011363	Cajanus cajan (Pigeon pea) (Cajanus indicus)
C.CAJAN_11718	2.84371	-1.1459	0.282187	1.41562	0.072046	1	1	0.325642	AT1G69588	CLAVATA3/ESR-RELATED 45 [Source:NCBI gene (formerly Entrezgene);Acc:5007842]			CLAVATA3/ESR (CLE)-related protein 45	KK1_012071	Cajanus cajan (Pigeon pea) (Cajanus indicus)
C.CAJAN_44567	2.84311	-2.28542	2.76099	-2.20331	0.00493866	1	0.00686135	0.098215	AT1G65450	HXXXD-type acyl-transferase family protein [Source:NCBI gene (formerly Entrezgene);Acc:842857]	OS11G0507200	Similar to transferase.	Anthranilate N-benzoyltransferase protein 1	KK1_044234	Cajanus cajan (Pigeon pea) (Cajanus indicus)
C.CAJAN_28027	2.83915	0	-0.898278	3.73742	0.681773	1	1	0.188925	AT4G10265	Wound-responsive family protein [Source:NCBI gene (formerly Entrezgene);Acc:826618]	OS04G0635100	Similar to H0315F07.12 protein.	Wound-responsive family protein	KK1_035108	Cajanus cajan (Pigeon pea) (Cajanus indicus)
C.CAJAN_13939	2.83861	0.942511	2.31353	1.46759	0.000312034	1	1.53043e-05	0.0558555	AT1G64940	cytochrome P450, family 87, subfamily A, polypeptide 6 [Source:NCBI gene (formerly Entrezgene);Acc:842802]	OS06G0328900	Cytochrome P450 family protein.	Uncharacterized protein	KK1_014361	Cajanus cajan (Pigeon pea) (Cajanus indicus)
C.CAJAN_35993	2.8384	-1.36142	2.44761	-0.97063	0.000591336	1	0.00349834	0.908315	AT5G27730	heparan-alpha-glucosaminide N-acetyltransferase-like protein (DUF1624) [Source:NCBI gene (formerly Entrezgene);Acc:832835]	OS01G0931100	Conserved hypothetical protein.	Heparan-alpha-glucosaminide N-acetyltransferase	KK1_036685	Cajanus cajan (Pigeon pea) (Cajanus indicus)
C.CAJAN_35993	2.8384	-1.36142	2.44761	-0.97063	0.000591336	1	0.00349834	0.908315	AT5G27730	heparan-alpha-glucosaminide N-acetyltransferase-like protein (DUF1624) [Source:NCBI gene (formerly Entrezgene);Acc:832835]	OS01G0931100	Protein of unknown function DUF1624 domain containing protein.	Heparan-alpha-glucosaminide N-acetyltransferase	KK1_036685	Cajanus cajan (Pigeon pea) (Cajanus indicus)
C.CAJAN_28988	2.83472	0.161575	-0.580396	3.57669	3.66483e-06	1	0.22341	2.30186e-10	ATCG00120	NA			ATP synthase subunit alpha	KK1_042128	Cajanus cajan (Pigeon pea) (Cajanus indicus)
C.CAJAN_00559	2.83433	-3.27748	2.83433	-3.27748	1	1	1	1	AT1G72370	40s ribosomal protein SA [Source:NCBI gene (formerly Entrezgene);Acc:843569]	OS03G0402400	Similar to Ribosome-associated protein p40-like.	ATP-dependent DNA helicase RecG C-terminal domain-containing protein	Ahy_A08g039264	Arachis hypogaea (Peanut)
C.CAJAN_18991	2.83251	-0.395409	-0.0314754	2.46857	0.019069	1	1	0.000310357	AT5G20400	2-oxoglutarate (2OG) and Fe(II)-dependent oxygenase superfamily protein [Source:NCBI gene (formerly Entrezgene);Acc:832162]	OS06G0176700	HIS1-like protein, Fe(II)/2-oxoglutarate-dependent oxygenase	Protein SRG1 (EC 1.14.11.23)	KK1_019543	Cajanus cajan (Pigeon pea) (Cajanus indicus)
C.CAJAN_35133	2.83108	-1.99715	3.05758	-2.22365	0.0361918	1	9.11335e-05	0.339085	AT3G26960	Pollen Ole e 1 allergen and extensin family protein [Source:NCBI gene (formerly Entrezgene);Acc:822314]	OS09G0508200	Pollen Ole e 1 allergen and extensin domain containing protein.	Major pollen allergen Ole e 1	CR513_46452	Mucuna pruriens (Velvet bean) (Dolichos pruriens)
C.CAJAN_33120	2.83005	-1.11246	-0.857	2.57459	0.00354449	1	0.165428	0.0191232	AT5G54590	Protein kinase superfamily protein [Source:NCBI gene (formerly Entrezgene);Acc:835548]	OS08G0138700	Serine/threonine protein kinase-related domain containing protein.	LRR receptor-like serine/threonine-protein kinase At5g48740 family	KK1_035372	Cajanus cajan (Pigeon pea) (Cajanus indicus)
C.CAJAN_21289	2.82892	0.739976	0.0655627	3.50333	0.0028447	1	1	2.98416e-06	AT4G38840	SAUR-like auxin-responsive protein family [Source:NCBI gene (formerly Entrezgene);Acc:830039]	OS08G0118500	Similar to Auxin-induced SAUR-like protein.	Auxin-induced protein X10A	KK1_021919	Cajanus cajan (Pigeon pea) (Cajanus indicus)
C.CAJAN_34075	2.82885	-1.45449	2.86203	-1.48768	0.00708022	1	0.00267704	0.434051	AT3G48160	DP-E2F-like 1 [Source:NCBI gene (formerly Entrezgene);Acc:823971]	OS06G0245900	E2F transcription factor e-2	Transcription factor E2F7	KK1_039738	Cajanus cajan (Pigeon pea) (Cajanus indicus)
C.CAJAN_28467	2.82867	0.568777	1.72577	1.67168	0.0505856	1	0.0225143	0.0592419	AT4G38840	SAUR-like auxin-responsive protein family [Source:NCBI gene (formerly Entrezgene);Acc:830039]	OS02G0143300	Similar to SAUR family protein.	Auxin-induced protein 10A5	KK1_032543	Cajanus cajan (Pigeon pea) (Cajanus indicus)
C.CAJAN_35493	2.82813	-1.27263	-0.884569	2.44007	0.0169279	1	0.400807	0.0162365	AT3G25855	Copper transport protein family [Source:NCBI gene (formerly Entrezgene);Acc:822180]	OS09G0408550	Heavy metal-associated domain, HMA domain containing protein.	HMA domain-containing protein	KK1_038501	Cajanus cajan (Pigeon pea) (Cajanus indicus)
C.CAJAN_45189	2.82473	0	2.82473	0	1	1	1	1	AT3G13120	Ribosomal protein S10p/S20e family protein [Source:NCBI gene (formerly Entrezgene);Acc:820500]	OS03G0196800	Similar to Cyanelle 30S ribosomal protein S10.	30S ribosomal protein S10	KK1_049844	Cajanus cajan (Pigeon pea) (Cajanus indicus)
C.CAJAN_40488	2.82451	-0.964702	3.58026	-1.72045	0.0253942	1	0.00042574	0.319373	AT1G67750	Pectate lyase family protein [Source:NCBI gene (formerly Entrezgene);Acc:843100]	OS04G0137201	Pectate lyase-like protein, Pollen development	Pectate lyase (EC 4.2.2.2)	KK1_037530	Cajanus cajan (Pigeon pea) (Cajanus indicus)
C.CAJAN_40488	2.82451	-0.964702	3.58026	-1.72045	0.0253942	1	0.00042574	0.319373	AT1G67750	Pectate lyase family protein [Source:NCBI gene (formerly Entrezgene);Acc:843100]	OS04G0137201	Pectate lyase-like protein, Splicing variant of OsPLL4	Pectate lyase (EC 4.2.2.2)	KK1_037530	Cajanus cajan (Pigeon pea) (Cajanus indicus)
C.CAJAN_06940	2.82346	-1.43769	1.88538	-0.499602	9.23734e-05	1	0.0110008	1	AT5G28300	Duplicated homeodomain-like superfamily protein [Source:NCBI gene (formerly Entrezgene);Acc:832914]	OS02G0648300	SANT domain, DNA binding domain containing protein.	Myb-like domain-containing protein	KK1_007136	Cajanus cajan (Pigeon pea) (Cajanus indicus)
C.CAJAN_02584	2.82292	-1.00502	-1.37536	3.19326	0.0142926	1	0.0246842	5.08e-05	AT3G03280	NA	OS05G0552800	Conserved hypothetical protein.	DUF295 domain-containing protein	CR513_42695	Mucuna pruriens (Velvet bean) (Dolichos pruriens)
C.CAJAN_37380	2.82225	-0.532679	1.7739	0.51567	9.97853e-06	1	0.00525072	0.744489		Transducin/WD40 repeat-like superfamily protein [Source:NCBI gene (formerly Entrezgene);Acc:819873]	OS02G0168400	Hypothetical conserved gene.	E3 ubiquitin-protein ligase LIN	KK1_037602	Cajanus cajan (Pigeon pea) (Cajanus indicus)
C.CAJAN_47163	2.82093	-1.59843	1.32758	-0.10507	0.733818	1	1	1	AT2G32060	Ribosomal protein L7Ae/L30e/S12e/Gadd45 family protein [Source:NCBI gene (formerly Entrezgene);Acc:817766]	OS07G0229900	Ribosomal protein S12e domain containing protein.	40S ribosomal protein S12	KK1_033628	Cajanus cajan (Pigeon pea) (Cajanus indicus)
C.CAJAN_47163	2.82093	-1.59843	1.32758	-0.10507	0.733818	1	1	1	AT2G32060	Ribosomal protein L7Ae/L30e/S12e/Gadd45 family protein [Source:NCBI gene (formerly Entrezgene);Acc:817766]	OS07G0229900	Similar to 40S ribosomal protein S12.	40S ribosomal protein S12	KK1_033628	Cajanus cajan (Pigeon pea) (Cajanus indicus)
C.CAJAN_28989	2.81883	0.096527	-0.551929	3.46728	0.342458	1	0.630889	0.0146599	ATCG00070	NA	OS11G0592350	Photosystem II reaction center protein K.	Photosystem II reaction center protein K	KK1_042131	Cajanus cajan (Pigeon pea) (Cajanus indicus)
C.CAJAN_28973	2.81709	-0.562774	-0.400865	2.65518	1.74649e-05	1	0.470434	0.000250125	ATCG00350	NA			Photosystem I P700 chlorophyll a apoprotein A1 (PsaA)	KK1_042105	Cajanus cajan (Pigeon pea) (Cajanus indicus)
C.CAJAN_27313	2.81695	4.09474	-0.664504	7.57619	0.0859283	1	0.357187	3.35065e-06	AT3G21700	Ras-related small GTP-binding family protein [Source:NCBI gene (formerly Entrezgene);Acc:821724]	OS07G0522900	Similar to SGP1 monomeric G-protein.	Septum-promoting GTP-binding protein 1	KK1_030034	Cajanus cajan (Pigeon pea) (Cajanus indicus)
C.CAJAN_31251	2.81633	-0.866561	0.00450996	1.94526	0.000466028	1	1	0.00791799	AT3G55470	Calcium-dependent lipid-binding (CaLB domain) family protein [Source:NCBI gene (formerly Entrezgene);Acc:824713]	OS01G0841700	Fungal elicitor-responsive C2-domain protein, Defense signaling	Elicitor-responsive protein 1	KK1_029818	Cajanus cajan (Pigeon pea) (Cajanus indicus)
C.CAJAN_31251	2.81633	-0.866561	0.00450996	1.94526	0.000466028	1	1	0.00791799	AT3G55470	Calcium-dependent lipid-binding (CaLB domain) family protein [Source:NCBI gene (formerly Entrezgene);Acc:824713]	OS01G0841700	Fungal elicitor-responsive C2-domain protein, Defense signaling	Elicitor-responsive protein 1	KK1_029818	Cajanus cajan (Pigeon pea) (Cajanus indicus)
C.CAJAN_09351	2.81593	-0.959387	1.11966	0.736884	0.000939264	1	0.397104	0.639477	AT1G10220	ZCF37 [Source:NCBI gene (formerly Entrezgene);Acc:28717228]	OS03G0432000	Hypothetical conserved gene.	ZCF37	KK1_009616	Cajanus cajan (Pigeon pea) (Cajanus indicus)
C.CAJAN_30930	2.81392	-0.0403856	-1.38988	4.16341	2.90684e-05	1	0.00955849	3.3559e-22	AT5G59320	lipid transfer protein 3 [Source:NCBI gene (formerly Entrezgene);Acc:836051]	OS11G0115350	Similar to Non-specific lipid-transfer protein 2.	Non-specific lipid-transfer protein	KK1_029915	Cajanus cajan (Pigeon pea) (Cajanus indicus)
C.CAJAN_07698	2.81299	0	2.81299	0	1	1	1	1	ATMG00810	NA			Retrovirus-related Pol polyprotein from transposon TNT 1-94	KK1_007910	Cajanus cajan (Pigeon pea) (Cajanus indicus)
C.CAJAN_04004	2.81212	-0.345204	-1.04812	3.51504	5.23404e-06	1	0.0311441	1.04183e-10	AT1G19180	jasmonate-zim-domain protein 1 [Source:NCBI gene (formerly Entrezgene);Acc:838501]	OS07G0615200	JASMONATE ZIMDOMAIN (JAZ) protein, Regulation of coleoptile length under submergence	Protein TIFY (Jasmonate ZIM domain-containing protein)	KK1_004099	Cajanus cajan (Pigeon pea) (Cajanus indicus)
C.CAJAN_29153	2.81168	0	-2.69128	5.50296	0.224382	1	0.10182	1.09674e-08	AT2G46160	RING/U-box superfamily protein [Source:NCBI gene (formerly Entrezgene);Acc:819223]	OS05G0526600	Zinc finger, RING/FYVE/PHD-type domain containing protein.	RING-H2 finger protein ATL3K	KK1_030743	Cajanus cajan (Pigeon pea) (Cajanus indicus)
C.CAJAN_32625	2.81153	0	2.29801	0.513512	7.78784e-06	1	0.00581749	0.439688	AT4G39950	cytochrome P450, family 79, subfamily B, polypeptide 2 [Source:NCBI gene (formerly Entrezgene);Acc:830154]	OS03G0570100	Similar to Cytochrome P450 79A1 (EC 1.14.13.41) (Tyrosine N-monooxygenase) (Cytochrome P450Tyr).	Tyrosine N-monooxygenase	KK1_031928	Cajanus cajan (Pigeon pea) (Cajanus indicus)
C.CAJAN_31976	2.8112	-1.52107	2.11919	-0.829062	0.0727207	1	0.0716433	1	AT2G34530	transmembrane protein [Source:NCBI gene (formerly Entrezgene);Acc:818016]			Protein SLOW GREEN 1, chloroplastic	CR513_30510	Mucuna pruriens (Velvet bean) (Dolichos pruriens)
C.CAJAN_05982	2.80996	-0.237219	-1.74056	4.3133	0.0141943	1	0.0165804	3.42885e-10	AT1G55760	BTB/POZ domain-containing protein [Source:NCBI gene (formerly Entrezgene);Acc:842025]	OS08G0495500	Kelch related domain containing protein.	Protein maternal effect lethal 26	KK1_006133	Cajanus cajan (Pigeon pea) (Cajanus indicus)
C.CAJAN_11004	2.8095	0	2.8095	0	0.931055	1	0.705804	1	AT1G72490	NA	OS07G0614400	Homolog of DRO1 (DEEPER ROOTING 1), Control of root system architecture, Root gravitropic response	NGR2	glysoja_033780	Glycine soja (Wild soybean)
C.CAJAN_30974	2.809	-1.25703	2.78873	-1.23675	0.00747506	1	0.00445887	0.805115	AT2G33560	BUB1-related (BUB1: budding uninhibited by benzymidazol 1) [Source:NCBI gene (formerly Entrezgene);Acc:817921]	OS02G0193600	Mitotic checkpoint serine/threonine protein kinase, Bub1 domain containing protein.	Inactive serine/threonine-protein kinase bub1	KK1_033851	Cajanus cajan (Pigeon pea) (Cajanus indicus)
C.CAJAN_36273	2.8053	-1.26323	3.46778	-1.92572	0.140843	1	3.81812e-06	0.647033	AT1G72210	basic helix-loop-helix (bHLH) DNA-binding superfamily protein [Source:NCBI gene (formerly Entrezgene);Acc:843553]	OS02G0691500	Similar to OSIGBa0142I02-OSIGBa0101B20.1 protein.	Transcription factor bHLH96	KK1_040017	Cajanus cajan (Pigeon pea) (Cajanus indicus)
C.CAJAN_32174	2.80315	-1.97579	-0.877033	1.7044	0.000407196	1	0.3195	0.150762	AT2G24800	Peroxidase superfamily protein [Source:NCBI gene (formerly Entrezgene);Acc:817017]	OS04G0498700	Haem peroxidase family protein.	Peroxidase (EC 1.11.1.7)	KK1_034284	Cajanus cajan (Pigeon pea) (Cajanus indicus)
C.CAJAN_32174	2.80315	-1.97579	-0.877033	1.7044	0.000407196	1	0.3195	0.150762	AT2G24800	Peroxidase superfamily protein [Source:NCBI gene (formerly Entrezgene);Acc:817017]	OS04G0498700	Haem peroxidase family protein.	Peroxidase (EC 1.11.1.7)	KK1_034284	Cajanus cajan (Pigeon pea) (Cajanus indicus)
C.CAJAN_16315	2.80148	-0.993674	2.98257	-1.17476	0.00275353	1	0.000446585	0.452118	AT1G64280	regulatory protein (NPR1) [Source:NCBI gene (formerly Entrezgene);Acc:842733]	OS01G0194300	Ankyrin-repeat protein, Herbivore-induced defense response, Blast disease resistance	Regulatory protein NPR1	KK1_016792	Cajanus cajan (Pigeon pea) (Cajanus indicus)
C.CAJAN_00457	2.80125	-0.481177	-1.50596	3.82603	0.000166102	1	0.00076414	2.40565e-15	AT1G17710	Pyridoxal phosphate phosphatase-related protein [Source:NCBI gene (formerly Entrezgene);Acc:838347]	OS01G0720400	Phosphate starvation-induced acid phosphatase, Phosphorus metabolism	Phosphatase phospho1 (EC 3.1.3.-)	KK1_000474	Cajanus cajan (Pigeon pea) (Cajanus indicus)
C.CAJAN_10069	2.80088	-0.763456	-1.38585	3.42328	0.00166284	1	0.0124205	1.28809e-09	AT3G52820	purple acid phosphatase 22 [Source:NCBI gene (formerly Entrezgene);Acc:824448]	OS04G0410600	Similar to Purple acid phosphatase.	Purple acid phosphatase (EC 3.1.3.2)	KK1_010354	Cajanus cajan (Pigeon pea) (Cajanus indicus)
C.CAJAN_26568	2.79706	-2.10911	4.1319	-3.44395	0.245564	1	0.000216291	0.0989633	AT4G03210	xyloglucan endotransglucosylase/hydrolase 9 [Source:NCBI gene (formerly Entrezgene);Acc:828024]	OS04G0631200	Similar to Xyloglucan endotransglycosylase (Fragment).	Xyloglucan endotransglucosylase/hydrolase (EC 2.4.1.207)	KK1_027915	Cajanus cajan (Pigeon pea) (Cajanus indicus)
C.CAJAN_26568	2.79706	-2.10911	4.1319	-3.44395	0.245564	1	0.000216291	0.0989633	AT4G03210	xyloglucan endotransglucosylase/hydrolase 9 [Source:NCBI gene (formerly Entrezgene);Acc:828024]	OS04G0631200	Similar to cDNA clone:J033024P08, full insert sequence.	Xyloglucan endotransglucosylase/hydrolase (EC 2.4.1.207)	KK1_027915	Cajanus cajan (Pigeon pea) (Cajanus indicus)
C.CAJAN_00289	2.79622	0	2.79622	0	0.035502	1	0.019692	1	AT5G51260	HAD superfamily, subfamily IIIB acid phosphatase [Source:NCBI gene (formerly Entrezgene);Acc:835200]	OS06G0139800	Similar to Acid phosphatase (EC 3.1.3.2) 1 allozyme 1.	Stem 28 kDa glycoprotein	KK1_000298	Cajanus cajan (Pigeon pea) (Cajanus indicus)
C.CAJAN_35677	2.79531	-0.766418	1.02746	1.00143	0.0330414	1	0.74113	0.242997	AT5G06470	Glutaredoxin family protein [Source:NCBI gene (formerly Entrezgene);Acc:830535]	OS07G0159900	Thioredoxin fold domain containing protein.	Glutaredoxin domain-containing protein	glysoja_042230	Glycine soja (Wild soybean)
C.CAJAN_12085	2.79508	0.0587477	-1.30142	4.15525	0.000631964	1	0.185948	4.88074e-12	AT1G60190	ARM repeat superfamily protein [Source:NCBI gene (formerly Entrezgene);Acc:842314]	OS08G0415600	Similar to ubiquitin-protein ligase.	RING-type E3 ubiquitin transferase (EC 2.3.2.27)	KK1_012454	Cajanus cajan (Pigeon pea) (Cajanus indicus)
C.CAJAN_05441	2.79486	-0.544223	2.19984	0.0507977	0.00727251	1	0.043872	1	AT2G30340	LOB domain-containing protein 13 [Source:NCBI gene (formerly Entrezgene);Acc:817584]	OS01G0825000	Lateral organ boundary domain (LBD)-containing protein, LBD transcription factor, Regulation of constitutive aerenchyma and lateral root formation	LOB domain-containing protein 13	KK1_005575	Cajanus cajan (Pigeon pea) (Cajanus indicus)
C.CAJAN_41948	2.79472	0.603761	0.477508	2.92097	1.21406e-05	1	1	6.56679e-08	AT1G74950	TIFY domain/Divergent CCT motif family protein [Source:NCBI gene (formerly Entrezgene);Acc:843834]	OS03G0402800	Similar to ZIM motif family protein, expressed.	Protein TIFY (Jasmonate ZIM domain-containing protein)	KK1_039218	Cajanus cajan (Pigeon pea) (Cajanus indicus)
C.CAJAN_41948	2.79472	0.603761	0.477508	2.92097	1.21406e-05	1	1	6.56679e-08	AT1G74950	TIFY domain/Divergent CCT motif family protein [Source:NCBI gene (formerly Entrezgene);Acc:843834]	OS03G0402800	TIFY family protein, JASMONATE-ZIM domain (JAZ) protein, JA signaling, Regulation of spikelet development, Regulation of coleoptile length under submergence	Protein TIFY (Jasmonate ZIM domain-containing protein)	KK1_039218	Cajanus cajan (Pigeon pea) (Cajanus indicus)
C.CAJAN_15708	2.79467	0	0.312308	2.48236	0.0786988	1	1	0.0679823	AT2G34440	AGAMOUS-like 29 [Source:NCBI gene (formerly Entrezgene);Acc:818007]	OS12G0407000	Similar to SRF-type transcription factor family protein, expressed.	Agamous-like MADS-box protein AGL62	KK1_016170	Cajanus cajan (Pigeon pea) (Cajanus indicus)
C.CAJAN_35268	2.79304	-0.934939	1.71144	0.146659	0.00536645	1	0.278646	1	AT1G60060	Serine/threonine-protein kinase WNK (With No Lysine)-like protein [Source:NCBI gene (formerly Entrezgene);Acc:842300]	OS02G0742700	Conserved hypothetical protein.	Basic helix-loop-helix protein At1g06150 family	KK1_036295	Cajanus cajan (Pigeon pea) (Cajanus indicus)
C.CAJAN_02594	2.79229	-0.547768	-0.620476	2.865	0.0570757	1	0.157547	4.20374e-07	AT1G63000	nucleotide-rhamnose synthase/epimerase-reductase [Source:NCBI gene (formerly Entrezgene);Acc:842603]	OS02G0678400	NAD(P)-binding domain containing protein.	Rhamnose biosynthetic enzyme 1	KK1_002657	Cajanus cajan (Pigeon pea) (Cajanus indicus)
C.CAJAN_35337	2.79222	0	-1.8677	4.65992	1	1	0.77808	0.504546	AT5G18080	SAUR-like auxin-responsive protein family [Source:NCBI gene (formerly Entrezgene);Acc:28721172]	OS08G0118800	Similar to SAUR31 - auxin-responsive SAUR family member.	Auxin-induced protein X10A	KK1_039426	Cajanus cajan (Pigeon pea) (Cajanus indicus)
C.CAJAN_09837	2.7922	0.421124	-0.0164997	3.22982	5.57787e-05	1	1	2.81578e-08	AT2G37210	lysine decarboxylase family protein [Source:NCBI gene (formerly Entrezgene);Acc:818298]	OS02G0628000	Probable cytokinin riboside 5'-monophosphate phosphoribohydrolase LOGL2.	Cytokinin riboside 5'-monophosphate phosphoribohydrolase (EC 3.2.2.n1)	KK1_010119	Cajanus cajan (Pigeon pea) (Cajanus indicus)
C.CAJAN_27358	2.79093	0.122251	1.48633	1.42686	0.0113243	1	0.0745417	0.212134	AT4G38840	SAUR-like auxin-responsive protein family [Source:NCBI gene (formerly Entrezgene);Acc:830039]	OS08G0118500	Similar to Auxin-induced SAUR-like protein.	Indole-3-acetic acid-induced protein ARG7	KK1_028652	Cajanus cajan (Pigeon pea) (Cajanus indicus)
C.CAJAN_28561	2.7892	0	2.7892	0	1	1	1	1	ATMG00860	NA	OS12G0142900	Similar to H0321H01.8 protein.	Retrovirus-related Pol polyprotein from transposon 17.6	KK1_046787	Cajanus cajan (Pigeon pea) (Cajanus indicus)
C.CAJAN_48238	2.78892	1.64133	1.92147	2.50878	0.0212042	1	0.0479999	0.025034	AT3G54065	LOW protein: ankyrin repeat protein [Source:NCBI gene (formerly Entrezgene);Acc:28719404]			PGG domain-containing protein	KK1_049620	Cajanus cajan (Pigeon pea) (Cajanus indicus)
C.CAJAN_12110	2.78642	-0.94627	2.43123	-0.591078	0.0101523	1	0.0177614	1	AT1G24020	MLP-like protein 423 [Source:NCBI gene (formerly Entrezgene);Acc:839014]	OS04G0465600	Major latex protein, Bet v1 family protein, Positive regulation of drought and salinity tolerance	MLP-like protein 423 family	KK1_012481	Cajanus cajan (Pigeon pea) (Cajanus indicus)
C.CAJAN_02976	2.78572	-1.10453	-0.89083	2.57202	8.08562e-05	1	0.296395	0.00505198	AT1G15330	Cystathionine beta-synthase (CBS) protein [Source:NCBI gene (formerly Entrezgene);Acc:838102]	OS02G0158900	Similar to SNF4.	5'-AMP-activated protein kinase subunit gamma-3	KK1_003046	Cajanus cajan (Pigeon pea) (Cajanus indicus)
C.CAJAN_42206	2.78546	1.03078	2.11836	1.69787	0.00189297	1	0.0116472	0.0314763	AT5G33340	Eukaryotic aspartyl protease family protein [Source:NCBI gene (formerly Entrezgene);Acc:833310]	OS04G0448300	Peptidase A1 domain containing protein.	Aspartic proteinase nepenthesin-2	KK1_045954	Cajanus cajan (Pigeon pea) (Cajanus indicus)
C.CAJAN_42206	2.78546	1.03078	2.11836	1.69787	0.00189297	1	0.0116472	0.0314763	AT5G33340	Eukaryotic aspartyl protease family protein [Source:NCBI gene (formerly Entrezgene);Acc:833310]	OS04G0448300	Peptidase A1 domain containing protein.	Aspartic proteinase nepenthesin-2	KK1_045954	Cajanus cajan (Pigeon pea) (Cajanus indicus)
C.CAJAN_27729	2.78485	0.622083	0.275134	3.1318	0.000221859	1	1	2.46213e-05	AT1G74460	GDSL-like Lipase/Acylhydrolase superfamily protein [Source:NCBI gene (formerly Entrezgene);Acc:843787]	OS06G0257600	Esterase, SGNH hydrolase-type domain containing protein.	GDSL esterase/lipase At1g74460 family	KK1_031198	Cajanus cajan (Pigeon pea) (Cajanus indicus)
C.CAJAN_33306	2.78386	-0.745153	1.87081	0.167904	0.0323011	1	0.0655756	1	AT1G74160	LONGIFOLIA protein [Source:NCBI gene (formerly Entrezgene);Acc:843756]	OS07G0109400	SLG7-like protein, Regulation of grain shape	DUF4378 domain-containing protein	KK1_030873	Cajanus cajan (Pigeon pea) (Cajanus indicus)
C.CAJAN_47022	2.78306	-1.81078	0.302411	0.66987	0.275129	1	1	1	AT4G13300	terpenoid synthase 13 [Source:NCBI gene (formerly Entrezgene);Acc:826960]	OS03G0347900	Terpenoid cylases/protein prenyltransferase alpha-alpha toroid domain containing protein.	Epi-cedrol synthase	KK1_049005	Cajanus cajan (Pigeon pea) (Cajanus indicus)
C.CAJAN_47022	2.78306	-1.81078	0.302411	0.66987	0.275129	1	1	1	AT4G13300	terpenoid synthase 13 [Source:NCBI gene (formerly Entrezgene);Acc:826960]	OS03G0347900	Terpenoid synthase domain containing protein.	Epi-cedrol synthase	KK1_049005	Cajanus cajan (Pigeon pea) (Cajanus indicus)
C.CAJAN_14294	2.78104	0.642734	3.24127	0.182502	4.11937e-05	1	2.74082e-07	1	AT1G06620	2-oxoglutarate (2OG) and Fe(II)-dependent oxygenase superfamily protein [Source:NCBI gene (formerly Entrezgene);Acc:837171]	OS03G0690500	Similar to Oxidoreductase, 2OG-Fe oxygenase family protein, expressed.	1-aminocyclopropane-1-carboxylate oxidase isogeny 1 (EC 1.14.17.4)	KK1_014722	Cajanus cajan (Pigeon pea) (Cajanus indicus)
C.CAJAN_21663	2.78085	0.600419	1.17972	2.20154	0.0492262	1	0.80712	0.013627	AT4G33790	Jojoba acyl CoA reductase-related male sterility protein [Source:NCBI gene (formerly Entrezgene);Acc:829521]	OS08G0298700	Fatty acyl-CoA reductase 8, Response to drought stress and ABA induction	Fatty acyl-CoA reductase (EC 1.2.1.84)	KK1_022305	Cajanus cajan (Pigeon pea) (Cajanus indicus)
C.CAJAN_03782	2.78003	-0.827203	0.128249	1.82458	0.0103196	1	1	0.0586175	AT5G26731	NA			Ribosomal protein S14	HKW66_Vig0236480 LR48_Vigan02g155100	Phaseolus angularis (Azuki bean) (Vigna angularis)
C.CAJAN_28640	2.7799	0.246702	0.231709	2.79489	3.40746e-07	1	1	4.23254e-06	AT4G01070	UDP-Glycosyltransferase superfamily protein [Source:NCBI gene (formerly Entrezgene);Acc:827912]	OS11G0599200	UDP-glucuronosyl/UDP-glucosyltransferase family protein.	Glycosyltransferase (EC 2.4.1.-)	KK1_028581	Cajanus cajan (Pigeon pea) (Cajanus indicus)
C.CAJAN_18812	2.77761	-0.241957	-1.47397	4.00963	0.00507808	1	0.0301654	1.90484e-12	AT3G29575	ABI five binding protein 3 [Source:NCBI gene (formerly Entrezgene);Acc:822619]	OS07G0602900	Protein of unknown function DUF1675 domain containing protein.	Ninja-family protein (ABI-binding protein)	KK1_019358	Cajanus cajan (Pigeon pea) (Cajanus indicus)
C.CAJAN_18812	2.77761	-0.241957	-1.47397	4.00963	0.00507808	1	0.0301654	1.90484e-12	AT3G29575	ABI five binding protein 3 [Source:NCBI gene (formerly Entrezgene);Acc:822619]	OS07G0602900	Similar to UPF0737 protein 1.	Ninja-family protein (ABI-binding protein)	KK1_019358	Cajanus cajan (Pigeon pea) (Cajanus indicus)
C.CAJAN_25419	2.77761	-2.39828	-2.2258	2.60513	0.000220417	0.653912	4.46846e-05	0.000193421	AT1G78850	D-mannose binding lectin protein with Apple-like carbohydrate-binding domain-containing protein [Source:NCBI gene (formerly Entrezgene);Acc:844222]	OS04G0654800	S-Domain receptor like kinase-55, Response to B. glumae in resistant rice genotype CL 161 at flowering stage	Epidermis-specific secreted glycoprotein EP1	KK1_026791	Cajanus cajan (Pigeon pea) (Cajanus indicus)
C.CAJAN_35875	2.77694	-1.87711	-1.57322	2.47305	0.0131675	0.819317	0.0850013	0.000259566	AT3G06350	dehydroquinate dehydratase, putative / shikimate dehydrogenase [Source:NCBI gene (formerly Entrezgene);Acc:819809]	OS01G0375200	Similar to shikimate biosynthesis protein aroDE.	Shikimate dehydrogenase substrate binding N-terminal domain-containing protein	KK1_041075	Cajanus cajan (Pigeon pea) (Cajanus indicus)
C.CAJAN_35875	2.77694	-1.87711	-1.57322	2.47305	0.0131675	0.819317	0.0850013	0.000259566	AT3G06350	dehydroquinate dehydratase, putative / shikimate dehydrogenase [Source:NCBI gene (formerly Entrezgene);Acc:819809]	OS01G0375200	Similar to shikimate biosynthesis protein aroDE.	Shikimate dehydrogenase substrate binding N-terminal domain-containing protein	KK1_041075	Cajanus cajan (Pigeon pea) (Cajanus indicus)
C.CAJAN_35875	2.77694	-1.87711	-1.57322	2.47305	0.0131675	0.819317	0.0850013	0.000259566	AT3G06350	dehydroquinate dehydratase, putative / shikimate dehydrogenase [Source:NCBI gene (formerly Entrezgene);Acc:819809]	OS01G0375200	Similar to shikimate biosynthesis protein aroDE.	Shikimate dehydrogenase substrate binding N-terminal domain-containing protein	KK1_041075	Cajanus cajan (Pigeon pea) (Cajanus indicus)
C.CAJAN_16784	2.77323	0.693707	0.707973	2.75896	4.19161e-09	1	0.632325	3.40073e-10	AT4G04330	Chaperonin-like RbcX protein [Source:NCBI gene (formerly Entrezgene);Acc:825753]	OS08G0425200	Chaperonin-like RbcX domain containing protein.	Chaperonin-like RBCX protein 1, chloroplastic	KK1_017279	Cajanus cajan (Pigeon pea) (Cajanus indicus)
C.CAJAN_26569	2.77315	0.0163662	-1.12205	3.91157	0.0011578	1	0.105142	2.19485e-07	AT1G05280	ERV-F (C)1 provirus ancestral Env polyprotein, putative (DUF604) [Source:NCBI gene (formerly Entrezgene);Acc:837026]	OS08G0137300	Protein of unknown function DUF604 family protein.	Transferring glycosyl group transferase	100784602 GLYMA_06G302400	Glycine max (Soybean) (Glycine hispida)
C.CAJAN_16753	2.77266	-1.29672	1.83064	-0.354693	0.0219447	1	0.23812	1	AT4G05520	EPS15 homology domain 2 [Source:NCBI gene (formerly Entrezgene);Acc:825902]	OS06G0687800	Similar to Pincher (EH-domain containing 4).	EH domain-containing protein 1	KK1_017248	Cajanus cajan (Pigeon pea) (Cajanus indicus)
C.CAJAN_24487	2.77261	-1.52201	4.12745	-2.87686	0.351293	1	0.00663155	0.296487	AT5G67460	O-Glycosyl hydrolases family 17 protein [Source:NCBI gene (formerly Entrezgene);Acc:836882]	OS10G0347000	X8 domain containing protein.	Glucan endo-1,3-beta-glucosidase 1	KK1_025703	Cajanus cajan (Pigeon pea) (Cajanus indicus)
C.CAJAN_37877	2.77141	-1.90523	-1.1939	2.06008	0.000267679	1	0.0711442	0.0314743	AT5G54160	O-methyltransferase 1 [Source:NCBI gene (formerly Entrezgene);Acc:835504]	OS04G0175900	Winged helix repressor DNA-binding domain containing protein.	Isoliquiritigenin 2'-O-methyltransferase (EC 2.1.1.76)	KK1_035289	Cajanus cajan (Pigeon pea) (Cajanus indicus)
C.CAJAN_35047	2.77119	-2.45571	1.27194	-0.956467	0.286446	1	0.823616	1	AT1G75030	thaumatin-like protein 3 [Source:NCBI gene (formerly Entrezgene);Acc:843841]	OS06G0691200	Similar to Thaumatin-like protein precursor.	Thaumatin-like protein	KK1_031392	Cajanus cajan (Pigeon pea) (Cajanus indicus)
C.CAJAN_44344	2.77105	-0.270873	2.80405	-0.303876	0.00193863	1	0.00041133	1	AT1G80840	WRKY DNA-binding protein 40 [Source:NCBI gene (formerly Entrezgene);Acc:844423]	OS06G0649000	PAMP (pathogen-associated molecular pattern)-responsive transrepressor, Defense response	WRKY transcription factor 40	KK1_044035	Cajanus cajan (Pigeon pea) (Cajanus indicus)
C.CAJAN_27849	2.76842	0.455516	-0.0787885	3.30272	0.0342468	1	1	0.00181168	AT3G07600	Heavy metal transport/detoxification superfamily protein [Source:NCBI gene (formerly Entrezgene);Acc:819951]	OS09G0272000	Heavy metal transport/detoxification protein domain containing protein.	Heavy metal-associated isoprenylated plant protein 16-like	EPI10_025032	Gossypium australe
C.CAJAN_27849	2.76842	0.455516	-0.0787885	3.30272	0.0342468	1	1	0.00181168	AT3G07600	Heavy metal transport/detoxification superfamily protein [Source:NCBI gene (formerly Entrezgene);Acc:819951]	OS09G0272000	Heavy metal-associated isoprenylated plant protein 17, Regulation of tolerance to copper stress	Heavy metal-associated isoprenylated plant protein 16-like	EPI10_025032	Gossypium australe
C.CAJAN_35792	2.76806	-0.347534	-0.816399	3.23692	0.000746194	1	0.15902	1.11894e-08	AT5G11460	NA	OS01G0593200	FCS-like zinc finger (FLZ) protein 2, Submergence response	FLZ-type domain-containing protein	KK1_038109	Cajanus cajan (Pigeon pea) (Cajanus indicus)
C.CAJAN_37020	2.76753	-0.904634	4.36987	-2.50697	0.0350275	1	2.09095e-05	0.0696217	AT1G20930	cyclin-dependent kinase B2;2 [Source:NCBI gene (formerly Entrezgene);Acc:838687]	OS08G0512600	B-type plant-specific cyclin-dependent kinase, DNA damage response	Cyclin-dependent kinase B2-2	KK1_039089	Cajanus cajan (Pigeon pea) (Cajanus indicus)
C.CAJAN_42053	2.76648	-0.70017	2.47521	-0.408897	0.019301	1	0.0316303	1	AT3G09270	glutathione S-transferase TAU 8 [Source:NCBI gene (formerly Entrezgene);Acc:820083]	OS09G0467200	Tau class glutathione transferase, Response to abiotic stresses	glutathione transferase (EC 2.5.1.18)	KK1_039176	Cajanus cajan (Pigeon pea) (Cajanus indicus)
C.CAJAN_27298	2.76574	-1.90792	2.22808	-1.37026	0.0664654	1	0.0155541	0.889572	AT1G05230	homeodomain GLABROUS 2 [Source:NCBI gene (formerly Entrezgene);Acc:839256]	OS08G0187500	Similar to Roc1.	Homeobox-leucine zipper protein HDG2	KK1_030031	Cajanus cajan (Pigeon pea) (Cajanus indicus)
C.CAJAN_27298	2.76574	-1.90792	2.22808	-1.37026	0.0664654	1	0.0155541	0.889572	AT1G05230	homeodomain GLABROUS 2 [Source:NCBI gene (formerly Entrezgene);Acc:839256]	OS08G0187500	GL2-type homeobox gene, Protoderm differentiation and radial pattern formation during early rice embryogenesis	Homeobox-leucine zipper protein HDG2	KK1_030031	Cajanus cajan (Pigeon pea) (Cajanus indicus)
C.CAJAN_13242	2.76312	0.8142	-2.52482	6.10213	0.295398	1	0.0138338	1.48009e-13	AT4G23493	NA			Transmembrane protein	MTR_5g010040 MtrunA17_Chr5g0397271	Medicago truncatula (Barrel medic) (Medicago tribuloides)
C.CAJAN_01322	2.76254	-1.51288	-0.569192	1.81886	0.00452262	1	0.873473	0.202246	AT1G44760	Adenine nucleotide alpha hydrolases-like superfamily protein [Source:NCBI gene (formerly Entrezgene);Acc:841040]	OS01G0875300	Similar to Universal stress protein family protein.	UspA domain-containing protein	KK1_001355	Cajanus cajan (Pigeon pea) (Cajanus indicus)
C.CAJAN_07960	2.76228	-1.80538	2.51639	-1.55949	0.0500489	1	0.0361504	0.397125	AT5G23420	high-mobility group box 6 [Source:NCBI gene (formerly Entrezgene);Acc:832408]	OS08G0101100	High mobility group, HMG1/HMG2 domain containing protein.	Non-histone chromosomal protein 6	KK1_008199	Cajanus cajan (Pigeon pea) (Cajanus indicus)
C.CAJAN_04740	2.76138	-1.14108	-2.40019	4.02049	0.0294833	1	0.0024103	3.31455e-09	AT5G11770	NADH-ubiquinone oxidoreductase 20 kDa subunit [Source:NCBI gene (formerly Entrezgene);Acc:831049]	OS01G0720300	NADH-ubiquinone oxidoreductase 20 kDa subunit, mitochondrial precursor (EC 1.6.5.3) (EC 1.6.99.3) (Complex I-20KD) (CI-20KD).	NADH:ubiquinone oxidoreductase-like 20kDa subunit domain-containing protein	KK1_004860	Cajanus cajan (Pigeon pea) (Cajanus indicus)
C.CAJAN_11924	2.75837	-1.52225	-0.283088	1.51921	0.000125219	1	0.599091	0.028056	AT3G06220	AP2/B3-like transcriptional factor family protein [Source:NCBI gene (formerly Entrezgene);Acc:819796]		Transcriptional factor B3 family protein.	B3 domain-containing protein Os11g0197600 family	KK1_012288	Cajanus cajan (Pigeon pea) (Cajanus indicus)
C.CAJAN_21011	2.75826	-1.02338	2.2943	-0.55942	0.00935823	1	0.058822	1	AT3G03130	lisH domain-like protein [Source:NCBI gene (formerly Entrezgene);Acc:821080]	OS04G0597900	Similar to OSJNba0093F12.13 protein.	Rho termination factor N-terminal domain-containing protein	DKX38_019817	Salix brachista
C.CAJAN_13237	2.75808	1.64506	4.2914	0.111734	0.0651025	1	2.97317e-09	1	AT3G61510	ACC synthase 1 [Source:NCBI gene (formerly Entrezgene);Acc:825324]	OS04G0578000	ACC synthase, Ethylene biosynthesis	1-aminocyclopropane-1-carboxylate synthase (EC 4.4.1.14) (S-adenosyl-L-methionine methylthioadenosine-lyase)	KK1_013645	Cajanus cajan (Pigeon pea) (Cajanus indicus)
C.CAJAN_05040	2.75639	-2.09727	4.75059	-4.09148	0.391559	1	7.78458e-05	0.0130455	AT1G78260	RNA-binding (RRM/RBD/RNP motifs) family protein [Source:NCBI gene (formerly Entrezgene);Acc:844161]	OS01G0876800	RNA-binding region RNP-1 (RNA recognition motif) domain containing protein.	RNA-binding protein 24-B	KK1_005167	Cajanus cajan (Pigeon pea) (Cajanus indicus)
C.CAJAN_15887	2.7561	-1.42874e-07	-1.56042	4.31652	0.148559	1	0.68623	1.30727e-05	AT1G31817	Ribosomal L18p/L5e family protein [Source:NCBI gene (formerly Entrezgene);Acc:840071]	OS03G0385900	Mitochondrial ribosomal protein S11 (Nuclear encoded).	30S ribosomal protein S11	KK1_016352	Cajanus cajan (Pigeon pea) (Cajanus indicus)
C.CAJAN_15887	2.7561	-1.42874e-07	-1.56042	4.31652	0.148559	1	0.68623	1.30727e-05	AT1G31817	Ribosomal L18p/L5e family protein [Source:NCBI gene (formerly Entrezgene);Acc:840071]	OS03G0385900	Similar to Mitochondrial ribosomal protein S11.	30S ribosomal protein S11	KK1_016352	Cajanus cajan (Pigeon pea) (Cajanus indicus)
C.CAJAN_18054	2.75601	-0.719524	3.37352	-1.33703	0.0564723	1	3.04859e-05	0.750651	AT3G26430	GDSL-like Lipase/Acylhydrolase superfamily protein [Source:NCBI gene (formerly Entrezgene);Acc:822247]	OS07G0586200	Similar to Alpha-L-fucosidase 2.	GDSL esterase/lipase At3g26430 family	KK1_018585	Cajanus cajan (Pigeon pea) (Cajanus indicus)
C.CAJAN_18054	2.75601	-0.719524	3.37352	-1.33703	0.0564723	1	3.04859e-05	0.750651	AT3G26430	GDSL-like Lipase/Acylhydrolase superfamily protein [Source:NCBI gene (formerly Entrezgene);Acc:822247]	OS07G0586200	Similar to Alpha-L-fucosidase 2.	GDSL esterase/lipase At3g26430 family	KK1_018585	Cajanus cajan (Pigeon pea) (Cajanus indicus)
C.CAJAN_18054	2.75601	-0.719524	3.37352	-1.33703	0.0564723	1	3.04859e-05	0.750651	AT3G26430	GDSL-like Lipase/Acylhydrolase superfamily protein [Source:NCBI gene (formerly Entrezgene);Acc:822247]	OS07G0586200	Acetylcholinesterase, Positive regulation of gravitropic response	GDSL esterase/lipase At3g26430 family	KK1_018585	Cajanus cajan (Pigeon pea) (Cajanus indicus)
C.CAJAN_47724	2.75568	-0.357151	-0.894277	3.29281	0.00607666	1	0.223376	2.27556e-06	AT5G17740	P-loop containing nucleoside triphosphate hydrolases superfamily protein [Source:NCBI gene (formerly Entrezgene);Acc:831642]	OS01G0605100	Similar to BCS1 protein-like protein.	P-loop nucleoside triphosphate hydrolase superfamily protein (Putative ATPase, AAA-type, core, AAA-type ATPase domain-containing protein)	11412166 MTR_5g020980 MtrunA17_Chr5g0404651	Medicago truncatula (Barrel medic) (Medicago tribuloides)
C.CAJAN_01164	2.75404	-1.00699	-0.77531	2.52236	0.0068475	1	0.186876	0.00695047	AT5G66390	Peroxidase superfamily protein [Source:NCBI gene (formerly Entrezgene);Acc:836771]	OS01G0543100	Similar to Peroxidase 72 precursor (EC 1.11.1.7) (Atperox P72) (PRXR8) (ATP6a).	Peroxidase (EC 1.11.1.7)	KK1_001193	Cajanus cajan (Pigeon pea) (Cajanus indicus)
C.CAJAN_07103	2.75392	-0.786598	2.62795	-0.660627	0.00747506	1	0.00442737	1	AT5G51600	Microtubule associated protein (MAP65/ASE1) family protein [Source:NCBI gene (formerly Entrezgene);Acc:835234]	OS01G0685900	Microtubule-associated protein 65-3.1, MAP65-3 homologue, Phragmoplast microtubule organization in cytokinesis	Protein regulator of cytokinesis 1	KK1_007304	Cajanus cajan (Pigeon pea) (Cajanus indicus)
C.CAJAN_07103	2.75392	-0.786598	2.62795	-0.660627	0.00747506	1	0.00442737	1	AT5G51600	Microtubule associated protein (MAP65/ASE1) family protein [Source:NCBI gene (formerly Entrezgene);Acc:835234]	OS01G0685900	Similar to 65kD microtubule associated protein.	Protein regulator of cytokinesis 1	KK1_007304	Cajanus cajan (Pigeon pea) (Cajanus indicus)
C.CAJAN_43909	2.75349	-0.0545855	-1.74196	4.44086	0.0975145	1	0.177305	8.90024e-11	AT5G45310	coiled-coil protein [Source:NCBI gene (formerly Entrezgene);Acc:834567]	OS01G0962100	Conserved hypothetical protein.
C.CAJAN_18311	2.75182	0.363064	-0.54093	3.65581	1.34542e-06	1	0.255538	1.17072e-15	AT4G01280	Homeodomain-like superfamily protein [Source:NCBI gene (formerly Entrezgene);Acc:827903]	OS02G0680700	Similar to DNA binding protein.	Myb-like protein G	KK1_018846	Cajanus cajan (Pigeon pea) (Cajanus indicus)
C.CAJAN_43711	2.75115	-0.517508	2.93509	-0.701442	0.0038778	1	0.00377616	1	AT2G43820	UDP-glucosyltransferase 74F2 [Source:NCBI gene (formerly Entrezgene);Acc:818986]	OS09G0518200	UDP:glucose salicylic acid glucosyltransferase, Chemically-induced disease resistance	Glycosyltransferase (EC 2.4.1.-)	KK1_046808	Cajanus cajan (Pigeon pea) (Cajanus indicus)
C.CAJAN_30582	2.75079	-0.587101	1.88528	0.27841	0.133392	1	0.083371	1	AT1G20190	expansin 11 [Source:NCBI gene (formerly Entrezgene);Acc:838608]	OS04G0228400	Expansin precursor (Alpha-expansin OsEXPA1).	Expansin	KK1_033689	Cajanus cajan (Pigeon pea) (Cajanus indicus)
C.CAJAN_03923	2.75048	1.16401	-0.182175	4.09666	0.00140177	1	0.854772	1.8495e-06	AT4G24130	DUF538 family protein (Protein of unknown function, DUF538) [Source:NCBI gene (formerly Entrezgene);Acc:828513]	OS11G0683600	Similar to predicted protein.	DUF538 domain-containing protein	KK1_004014	Cajanus cajan (Pigeon pea) (Cajanus indicus)
C.CAJAN_44320	2.74739	0.473592	2.73499	0.485993	0.0323528	1	0.00133612	1	AT3G08670	serine/arginine repetitive matrix-like protein [Source:NCBI gene (formerly Entrezgene);Acc:820014]	OS01G0819000	Similar to transposon protein CACTA, En/Spm sub-class.	Cell wall protein DAN4-like	LOC113850112	Abrus precatorius (Indian licorice) (Glycine abrus)
C.CAJAN_44320	2.74739	0.473592	2.73499	0.485993	0.0323528	1	0.00133612	1	AT3G08670	serine/arginine repetitive matrix-like protein [Source:NCBI gene (formerly Entrezgene);Acc:820014]	OS01G0819000	Similar to transposon protein CACTA, En/Spm sub-class.	Cell wall protein DAN4-like	LOC113850112	Abrus precatorius (Indian licorice) (Glycine abrus)
C.CAJAN_01315	2.7469	-3.53936	2.78154	-3.574	0.0355418	0.809906	0.00925125	0.0223661	AT1G77580	filament-like protein (DUF869) [Source:NCBI gene (formerly Entrezgene);Acc:844093]	OS11G0170200	Protein of unknown function DUF869, plant family protein.	Filament-like plant protein	KK1_001348	Cajanus cajan (Pigeon pea) (Cajanus indicus)
C.CAJAN_10282	2.74675	0.516098	0.98196	2.28089	0.0108666	1	0.588479	0.0164492	AT3G62930	Thioredoxin superfamily protein [Source:NCBI gene (formerly Entrezgene);Acc:825468]	OS01G0368900	Glutaredoxin (Grx) family protein, Arsenic (As) stress response, Drought tolerance	Monothiol glutaredoxin-S6	KK1_010578	Cajanus cajan (Pigeon pea) (Cajanus indicus)
C.CAJAN_20667	2.74661	0.453273	-0.665185	3.86507	0.00131496	1	0.311742	1.5066e-07	ATCG00350	NA			Photosystem I P700 chlorophyll a apoprotein A1 (PsaA)	KK1_021284	Cajanus cajan (Pigeon pea) (Cajanus indicus)
C.CAJAN_01710	2.74646	0	2.74646	0	1	1	1	1	AT4G23160	cysteine-rich RECEPTOR-like kinase [Source:NCBI gene (formerly Entrezgene);Acc:828415]			Retrovirus-related Pol polyprotein from transposon TNT 1-94	KK1_001748	Cajanus cajan (Pigeon pea) (Cajanus indicus)
C.CAJAN_11945	2.7461	-1.06743	-2.01488	3.69354	0.000202592	1	0.000853779	2.92384e-13	AT3G50830	cold-regulated 413-plasma membrane 2 [Source:NCBI gene (formerly Entrezgene);Acc:824247]	OS03G0767800	Cold acclimation WCOR413 family protein.	Cold-regulated 413 plasma membrane protein 2	KK1_012309	Cajanus cajan (Pigeon pea) (Cajanus indicus)
C.CAJAN_11945	2.7461	-1.06743	-2.01488	3.69354	0.000202592	1	0.000853779	2.92384e-13	AT3G50830	cold-regulated 413-plasma membrane 2 [Source:NCBI gene (formerly Entrezgene);Acc:824247]	OS03G0767800	Cold acclimation protein WCOR413-like protein	Cold-regulated 413 plasma membrane protein 2	KK1_012309	Cajanus cajan (Pigeon pea) (Cajanus indicus)
C.CAJAN_41905	2.74595	2.19348	-0.36277	5.3022	0.0157011	1	0.871242	4.52891e-12	AT4G25470	C-repeat/DRE binding factor 2 [Source:NCBI gene (formerly Entrezgene);Acc:828651]	OS04G0572400	Dehydration-responsive element binding protein 1E, Chilling tolerance, Positive regulation of heat tolerance	Dehydration-responsive element-binding protein 1C	KK1_042413	Cajanus cajan (Pigeon pea) (Cajanus indicus)
C.CAJAN_47199	2.74207	0	2.74207	0	1	1	1	1	AT3G05850	MuDR family transposase [Source:NCBI gene (formerly Entrezgene);Acc:3768859]	OS06G0661000	Zinc finger, CCHC-type domain containing protein.	SWIM-type domain-containing protein	KK1_043531	Cajanus cajan (Pigeon pea) (Cajanus indicus)
C.CAJAN_41055	2.74054	0	-1.12222	3.86276	1	1	0.951357	0.318619	AT5G42905	Polynucleotidyl transferase, ribonuclease H-like superfamily protein [Source:NCBI gene (formerly Entrezgene);Acc:834302]	OS06G0683500	Similar to predicted protein.	Ribonuclease H protein At1g65750 family	KK1_043812	Cajanus cajan (Pigeon pea) (Cajanus indicus)
C.CAJAN_24308	2.7393	-0.969088	0.53635	1.23387	0.00926984	1	1	0.171852	AT1G67600	Acid phosphatase/vanadium-dependent haloperoxidase-related protein [Source:NCBI gene (formerly Entrezgene);Acc:843081]	OS01G0901800	Acid phosphatase/vanadium-dependent haloperoxidase related family protein.	Membrane protein yuiD	KK1_025175	Cajanus cajan (Pigeon pea) (Cajanus indicus)
C.CAJAN_24308	2.7393	-0.969088	0.53635	1.23387	0.00926984	1	1	0.171852	AT1G67600	Acid phosphatase/vanadium-dependent haloperoxidase-related protein [Source:NCBI gene (formerly Entrezgene);Acc:843081]	OS01G0901800	Similar to acid phosphatase/vanadium-dependent haloperoxidase related.	Membrane protein yuiD	KK1_025175	Cajanus cajan (Pigeon pea) (Cajanus indicus)
C.CAJAN_45028	2.73841	0.608694	1.9607	1.38641	3.81039e-05	1	0.00280873	0.0210795	AT1G53440	Leucine-rich repeat transmembrane protein kinase [Source:NCBI gene (formerly Entrezgene);Acc:841779]	OS05G0263100	LRR-receptor-like kinase (LRR-RLK) family protein	non-specific serine/threonine protein kinase (EC 2.7.11.1)	KK1_043667	Cajanus cajan (Pigeon pea) (Cajanus indicus)
C.CAJAN_12701	2.73711	-0.903822	1.33708	0.496206	9.10084e-06	1	0.104031	0.631346	AT2G18260	syntaxin of plants 112 [Source:NCBI gene (formerly Entrezgene);Acc:816342]	OS03G0736500	Syntaxin-related protein KNOLLE (Syntaxin 111) (AtSYP111).	Syntaxin-112 family	KK1_013092	Cajanus cajan (Pigeon pea) (Cajanus indicus)
C.CAJAN_26948	2.73587	-1.18519	2.12922	-0.578546	0.00181431	1	0.121424	1	AT5G04820	ovate family protein 13 [Source:NCBI gene (formerly Entrezgene);Acc:830361]	OS12G0158300	Protein of unknown function DUF623, plant domain containing protein.	Transcription repressor (Ovate family protein)	KK1_029731	Cajanus cajan (Pigeon pea) (Cajanus indicus)
C.CAJAN_29474	2.73549	-0.805704	1.76274	0.167049	8.63444e-06	1	0.0230778	1	AT4G27570	UDP-Glycosyltransferase superfamily protein [Source:NCBI gene (formerly Entrezgene);Acc:828866]	OS11G0457300	UDP-glucuronosyl/UDP-glucosyltransferase family protein.	Anthocyanidin 3-O-glucosyltransferase	KK1_033429	Cajanus cajan (Pigeon pea) (Cajanus indicus)
C.CAJAN_28468	2.73454	-0.64393	2.12829	-0.0376827	0.0180715	1	0.0404321	1	AT4G38840	SAUR-like auxin-responsive protein family [Source:NCBI gene (formerly Entrezgene);Acc:830039]	OS08G0118500	Similar to Auxin-induced SAUR-like protein.	Auxin-induced protein 6B	KK1_032544	Cajanus cajan (Pigeon pea) (Cajanus indicus)
C.CAJAN_26955	2.73378	0.508854	3.51671	-0.274075	0.245533	1	0.00501785	1	AT3G51680	NAD(P)-binding Rossmann-fold superfamily protein [Source:NCBI gene (formerly Entrezgene);Acc:824331]	OS04G0179200	Similar to Stem secoisolariciresinol dehydrogenase (Fragment).	Momilactone A synthase	KK1_029738	Cajanus cajan (Pigeon pea) (Cajanus indicus)
C.CAJAN_00697	2.73346	0	-1.03223	3.76569	1	1	1	0.892429	AT4G23160	cysteine-rich RECEPTOR-like kinase [Source:NCBI gene (formerly Entrezgene);Acc:828415]			Reverse transcriptase Ty1/copia-type domain-containing protein	KK1_000717 KK1_000725 KK1_000727 KK1_000731	Cajanus cajan (Pigeon pea) (Cajanus indicus)
C.CAJAN_00705	2.73346	0	-1.03223	3.76569	1	1	1	0.892429	AT4G23160	cysteine-rich RECEPTOR-like kinase [Source:NCBI gene (formerly Entrezgene);Acc:828415]			Reverse transcriptase Ty1/copia-type domain-containing protein	KK1_000717 KK1_000725 KK1_000727 KK1_000731	Cajanus cajan (Pigeon pea) (Cajanus indicus)
C.CAJAN_00707	2.73346	0	-1.03223	3.76569	1	1	1	0.892429	AT4G23160	cysteine-rich RECEPTOR-like kinase [Source:NCBI gene (formerly Entrezgene);Acc:828415]			Reverse transcriptase Ty1/copia-type domain-containing protein	KK1_000717 KK1_000725 KK1_000727 KK1_000731	Cajanus cajan (Pigeon pea) (Cajanus indicus)
C.CAJAN_00711	2.73346	0	-1.03223	3.76569	1	1	1	0.892429	AT4G23160	cysteine-rich RECEPTOR-like kinase [Source:NCBI gene (formerly Entrezgene);Acc:828415]			Reverse transcriptase Ty1/copia-type domain-containing protein	KK1_000717 KK1_000725 KK1_000727 KK1_000731	Cajanus cajan (Pigeon pea) (Cajanus indicus)
C.CAJAN_10458	2.73186	-0.663819	0.632811	1.43523	0.00183729	1	1	0.226742	AT2G47890	B-box type zinc finger protein with CCT domain-containing protein [Source:NCBI gene (formerly Entrezgene);Acc:819401]	OS03G0351100	Similar to CONSTANS-like protein CO9 (Fragment).	Zinc finger protein CONSTANS-LIKE 13	KK1_010760	Cajanus cajan (Pigeon pea) (Cajanus indicus)
C.CAJAN_10458	2.73186	-0.663819	0.632811	1.43523	0.00183729	1	1	0.226742	AT2G47890	B-box type zinc finger protein with CCT domain-containing protein [Source:NCBI gene (formerly Entrezgene);Acc:819401]	OS03G0351100	CO (CONSTANS)-like protein, Zinc finger protein	Zinc finger protein CONSTANS-LIKE 13	KK1_010760	Cajanus cajan (Pigeon pea) (Cajanus indicus)
C.CAJAN_41223	2.73185	-0.272302	1.50779	0.951764	2.26489e-06	1	0.128008	0.276515	AT5G23960	terpene synthase 21 [Source:NCBI gene (formerly Entrezgene);Acc:832461]	OS08G0139700	Similar to terpene synthase 6.	(+)-delta-cadinene synthase isozyme C2	KK1_043033	Cajanus cajan (Pigeon pea) (Cajanus indicus)
C.CAJAN_41223	2.73185	-0.272302	1.50779	0.951764	2.26489e-06	1	0.128008	0.276515	AT5G23960	terpene synthase 21 [Source:NCBI gene (formerly Entrezgene);Acc:832461]	OS08G0139700	(E)-&beta;-caryophyllene synthase, Sesquiterpene synthase, Indirect defense response, Production of volatile chemicals attractive to wasps, a main egg parasitoid of rice planthoppers	(+)-delta-cadinene synthase isozyme C2	KK1_043033	Cajanus cajan (Pigeon pea) (Cajanus indicus)
C.CAJAN_38845	2.73008	-1.15325	2.30616	-0.72933	0.0183978	1	0.133326	0.992501	AT1G06520	glycerol-3-phosphate acyltransferase 1 [Source:NCBI gene (formerly Entrezgene);Acc:837163]	OS01G0855000	Similar to Glycerol-3-phosphate acyltransferase 6 (EC 2.3.1.15) (AtGPAT6).	Glycerol-3-phosphate acyltransferase 1	KK1_038659	Cajanus cajan (Pigeon pea) (Cajanus indicus)
C.CAJAN_38845	2.73008	-1.15325	2.30616	-0.72933	0.0183978	1	0.133326	0.992501	AT1G06520	glycerol-3-phosphate acyltransferase 1 [Source:NCBI gene (formerly Entrezgene);Acc:837163]	OS01G0855000	Hypothetical gene.	Glycerol-3-phosphate acyltransferase 1	KK1_038659	Cajanus cajan (Pigeon pea) (Cajanus indicus)
C.CAJAN_38845	2.73008	-1.15325	2.30616	-0.72933	0.0183978	1	0.133326	0.992501	AT1G06520	glycerol-3-phosphate acyltransferase 1 [Source:NCBI gene (formerly Entrezgene);Acc:837163]	OS01G0855000	Similar to Glycerol-3-phosphate acyltransferase 6 (EC 2.3.1.15) (AtGPAT6).	Glycerol-3-phosphate acyltransferase 1	KK1_038659	Cajanus cajan (Pigeon pea) (Cajanus indicus)
C.CAJAN_24117	2.72916	-2.67093	4.04642	-3.98819	0.00991735	0.819854	1.57891e-06	0.00043406	AT4G14770	TESMIN/TSO1-like CXC 2 [Source:NCBI gene (formerly Entrezgene);Acc:827132]	OS07G0176200	Tesmin/TSO1-like, CXC domain containing protein.	Protein lin-54 isogeny	KK1_025480	Cajanus cajan (Pigeon pea) (Cajanus indicus)
C.CAJAN_24117	2.72916	-2.67093	4.04642	-3.98819	0.00991735	0.819854	1.57891e-06	0.00043406	AT4G14770	TESMIN/TSO1-like CXC 2 [Source:NCBI gene (formerly Entrezgene);Acc:827132]	OS07G0176200	Similar to Transcription factor CPP.	Protein lin-54 isogeny	KK1_025480	Cajanus cajan (Pigeon pea) (Cajanus indicus)
C.CAJAN_36445	2.729	0.0547526	-1.35641	4.14016	0.00149058	1	0.0496961	2.78012e-17	AT3G05890	Low temperature and salt responsive protein family [Source:NCBI gene (formerly Entrezgene);Acc:819758]	OS07G0635900	Low-molecular-weight hydrophobic protein, Cold stress-response	Hydrophobic protein LTI6A	D0Y65_053605 glysoja_035495	Glycine soja (Wild soybean)
C.CAJAN_10889	2.72833	-2.16631	1.92395	-1.36193	0.00167365	0.522097	0.108599	0.432602	AT3G61680	alpha/beta-Hydrolases superfamily protein [Source:NCBI gene (formerly Entrezgene);Acc:825341]	OS01G0253900	Lipase, class 3 family protein.	Fungal lipase-like domain-containing protein	KK1_011207	Cajanus cajan (Pigeon pea) (Cajanus indicus)
C.CAJAN_10889	2.72833	-2.16631	1.92395	-1.36193	0.00167365	0.522097	0.108599	0.432602	AT3G61680	alpha/beta-Hydrolases superfamily protein [Source:NCBI gene (formerly Entrezgene);Acc:825341]	OS01G0253900	Similar to triacylglycerol lipase.	Fungal lipase-like domain-containing protein	KK1_011207	Cajanus cajan (Pigeon pea) (Cajanus indicus)
C.CAJAN_21283	2.72575	-0.232836	1.42828	1.06463	0.00206421	1	0.105714	0.425328	AT4G38840	SAUR-like auxin-responsive protein family [Source:NCBI gene (formerly Entrezgene);Acc:830039]	OS08G0118500	Similar to Auxin-induced SAUR-like protein.	Auxin-induced protein 6B	KK1_021913	Cajanus cajan (Pigeon pea) (Cajanus indicus)
C.CAJAN_35952	2.7246	-0.742714	0.850802	1.13109	0.00189297	1	0.825314	0.1952	AT3G60390	homeobox-leucine zipper protein 3 [Source:NCBI gene (formerly Entrezgene);Acc:825210]	OS04G0548700	Homeodomain-like containing protein.	Homeobox-leucine zipper protein HAT3	KK1_038752	Cajanus cajan (Pigeon pea) (Cajanus indicus)
C.CAJAN_33736	2.72368	-1.84126	2.48024	-1.59781	0.0472343	1	0.0292262	0.647763	AT4G21310	transmembrane protein, putative (DUF1218) [Source:NCBI gene (formerly Entrezgene);Acc:827879]	OS07G0545100	Protein of unknown function DUF1218 family protein.	DUF1218 domain-containing protein	CR513_42189	Mucuna pruriens (Velvet bean) (Dolichos pruriens)
C.CAJAN_03913	2.72301	-0.531719	1.99072	0.20057	0.0199313	1	0.237051	1	AT3G17380	TRAF-like family protein [Source:NCBI gene (formerly Entrezgene);Acc:821002]	OS10G0478450	MATH domain containing protein.	Ubiquitin carboxyl-terminal hydrolase 12	KK1_004003	Cajanus cajan (Pigeon pea) (Cajanus indicus)
C.CAJAN_33971	2.72103	-1.9508	1.63103	-0.860797	0.0268336	1	0.265506	0.997976	AT1G35180	TRAM, LAG1 and CLN8 (TLC) lipid-sensing domain containing protein [Source:NCBI gene (formerly Entrezgene);Acc:840405]	OS01G0262500	TRAM/LAG1/CLN8 homology domain domain containing protein.	Transmembrane protein 136 family	KK1_034861	Cajanus cajan (Pigeon pea) (Cajanus indicus)
C.CAJAN_34996	2.7203	-1.77321	0.0989633	0.848126	0.000265028	1	1	0.315253	AT3G54040	PAR1 protein [Source:NCBI gene (formerly Entrezgene);Acc:824571]			PAR1 protein	KK1_032755	Cajanus cajan (Pigeon pea) (Cajanus indicus)
C.CAJAN_47440	2.71987	2.06659	0.657563	4.12889	0.0975145	1	1	0.0279115	AT4G38840	SAUR-like auxin-responsive protein family [Source:NCBI gene (formerly Entrezgene);Acc:830039]	OS08G0118500	Similar to Auxin-induced SAUR-like protein.	Auxin-induced protein X10A	KK1_050463	Cajanus cajan (Pigeon pea) (Cajanus indicus)
C.CAJAN_00295	2.71793	-0.395908	3.68659	-1.36457	9.95394e-07	1	1.98186e-05	0.267632	AT4G25150	HAD superfamily, subfamily IIIB acid phosphatase [Source:NCBI gene (formerly Entrezgene);Acc:828618]	OS06G0139800	Similar to Acid phosphatase (EC 3.1.3.2) 1 allozyme 1.	Stem 28 kDa glycoprotein	KK1_000304	Cajanus cajan (Pigeon pea) (Cajanus indicus)
C.CAJAN_10128	2.71569	0.0517076	1.9096	0.857798	0.000255125	1	0.0108835	0.337082	AT5G06600	ubiquitin-specific protease 12 [Source:NCBI gene (formerly Entrezgene);Acc:830548]	OS12G0489100	Similar to Ubiquitin-specific protease 12.	Ubiquitin carboxyl-terminal hydrolase 12	KK1_010414	Cajanus cajan (Pigeon pea) (Cajanus indicus)
C.CAJAN_27588	2.71475	-0.712335	-2.41078	4.41319	0.0716623	1	0.0125852	1.02156e-09	AT3G24500	multiprotein bridging factor 1C [Source:NCBI gene (formerly Entrezgene);Acc:822041]	OS06G0592500	Similar to Ethylene-responsive transcriptional coactivator.	Multiprotein-bridging factor 1c	KK1_028959	Cajanus cajan (Pigeon pea) (Cajanus indicus)
C.CAJAN_39808	2.71219	-0.594326	1.50435	0.613507	0.00234432	1	0.0690485	0.727436	AT4G11470	cysteine-rich RLK (RECEPTOR-like protein kinase) 31 [Source:NCBI gene (formerly Entrezgene);Acc:826752]	OS04G0197200	Protein kinase, core domain containing protein.	Cysteine-rich receptor-like protein kinase 31	KK1_041040	Cajanus cajan (Pigeon pea) (Cajanus indicus)
C.CAJAN_32131	2.71073	-1.57937	2.02949	-0.89813	0.0366562	1	0.0179526	1	AT1G16060	ARIA-interacting double AP2 domain protein [Source:NCBI gene (formerly Entrezgene);Acc:838176]	OS09G0423800	Similar to AP2-1 protein (Fragment).	AP2-like ethylene-responsive transcription factor At1g16060 family	KK1_034151	Cajanus cajan (Pigeon pea) (Cajanus indicus)
C.CAJAN_47545	2.70987	-0.430603	1.20407	1.0752	0.0890352	1	0.565556	0.711109	AT5G48500	pathogenic type III effector avirulence factor Avr AvrRpt-cleavage: cleavage site protein [Source:NCBI gene (formerly Entrezgene);Acc:834906]			RPM1-interacting protein 4	glysoja_042511	Glycine soja (Wild soybean)
C.CAJAN_02010	2.70973	0.856008	2.13525	1.43049	0.000622629	1	0.0275571	0.142814	AT3G25690	Hydroxyproline-rich glycoprotein family protein [Source:NCBI gene (formerly Entrezgene);Acc:822157]	OS12G0105300	Actin-binding FH2 domain containing protein.	Protein CHUP1, chloroplastic	KK1_002060	Cajanus cajan (Pigeon pea) (Cajanus indicus)
C.CAJAN_02010	2.70973	0.856008	2.13525	1.43049	0.000622629	1	0.0275571	0.142814	AT3G25690	Hydroxyproline-rich glycoprotein family protein [Source:NCBI gene (formerly Entrezgene);Acc:822157]	OS12G0105300	Actin-binding FH2 domain containing protein.	Protein CHUP1, chloroplastic	KK1_002060	Cajanus cajan (Pigeon pea) (Cajanus indicus)
C.CAJAN_02010	2.70973	0.856008	2.13525	1.43049	0.000622629	1	0.0275571	0.142814	AT3G25690	Hydroxyproline-rich glycoprotein family protein [Source:NCBI gene (formerly Entrezgene);Acc:822157]	OS12G0105300	Actin-binding FH2 domain containing protein.	Protein CHUP1, chloroplastic	KK1_002060	Cajanus cajan (Pigeon pea) (Cajanus indicus)
C.CAJAN_19849	2.70763	1.27634	-1.01214	4.99611	3.98684e-05	0.953681	0.061873	6.26834e-20	AT5G58490	NAD(P)-binding Rossmann-fold superfamily protein [Source:NCBI gene (formerly Entrezgene);Acc:835962]	OS03G0818200	NAD(P)-binding domain containing protein.	Dihydroflavonol-4-reductase	KK1_020434	Cajanus cajan (Pigeon pea) (Cajanus indicus)
C.CAJAN_05253	2.70704	0.379217	0.404395	2.68186	0.0101588	1	1	0.00148137	AT3G21550	transmembrane protein, putative (DUF679 domain membrane protein 2) [Source:NCBI gene (formerly Entrezgene);Acc:821709]	OS03G0370400	Protein of unknown function DUF679 family protein.	DUF679 domain membrane protein 2	KK1_005383	Cajanus cajan (Pigeon pea) (Cajanus indicus)
C.CAJAN_10534	2.70563	-1.17372	3.82115	-2.28924	0.0823009	1	7.1638e-05	0.171079	AT5G16340	AMP-dependent synthetase and ligase family protein [Source:NCBI gene (formerly Entrezgene);Acc:831495]	OS04G0674700	AMP-binding protein, Regulation of disease resistance response	Medium-chain-fatty-acid--CoA ligase	KK1_010840	Cajanus cajan (Pigeon pea) (Cajanus indicus)
C.CAJAN_35325	2.70543	0.0674437	-2.24752	5.02039	0.00454222	1	0.0584548	1.84372e-14	AT5G07990	Cytochrome P450 superfamily protein [Source:NCBI gene (formerly Entrezgene);Acc:830693]	OS10G0320100	Flavonoid 3'-hydroxylase, Cytochrome P450 75B3, Flavone C-glycosides biosynthesis	Flavonoid 3',5'-hydroxylase 1	KK1_039414	Cajanus cajan (Pigeon pea) (Cajanus indicus)
C.CAJAN_11464	2.70533	-1.73697	1.74058	-0.772226	0.0111895	1	0.0920376	1	AT3G18260	Reticulon family protein [Source:NCBI gene (formerly Entrezgene);Acc:821354]	OS05G0550250	Similar to seed maturation protein.	Reticulon-like protein	KK1_011801	Cajanus cajan (Pigeon pea) (Cajanus indicus)
C.CAJAN_17591	2.70274	-0.512381	1.45609	0.734266	0.00195365	1	0.11283	0.551198	AT3G11210	SGNH hydrolase-type esterase superfamily protein [Source:NCBI gene (formerly Entrezgene);Acc:820291]	OS11G0708400	Homologous to SGNH subfamily protein, GDSL lipase superfamily, Cutin organization, Epidermal cell differentiation	GDSL esterase/lipase CPRD49	KK1_018112	Cajanus cajan (Pigeon pea) (Cajanus indicus)
C.CAJAN_17591	2.70274	-0.512381	1.45609	0.734266	0.00195365	1	0.11283	0.551198	AT3G11210	SGNH hydrolase-type esterase superfamily protein [Source:NCBI gene (formerly Entrezgene);Acc:820291]	OS11G0708400	Similar to CPRD49.	GDSL esterase/lipase CPRD49	KK1_018112	Cajanus cajan (Pigeon pea) (Cajanus indicus)
C.CAJAN_22009	2.70253	-0.402311	3.07255	-0.772329	0.041698	1	0.00647721	1	AT3G14680	cytochrome P450, family 72, subfamily A, polypeptide 14 [Source:NCBI gene (formerly Entrezgene);Acc:820696]	OS01G0627500	Cytochrome P450 family protein.	Secologanin synthase	KK1_022637	Cajanus cajan (Pigeon pea) (Cajanus indicus)
C.CAJAN_37401	2.69977	-1.68818	1.17741	-0.165813	0.124848	1	0.90729	1	AT3G09010	Protein kinase superfamily protein [Source:NCBI gene (formerly Entrezgene);Acc:820053]	OS04G0679200	Similar to H0801D08.12 protein.	LRR receptor-like serine/threonine-protein kinase At1g56130 family	KK1_038829	Cajanus cajan (Pigeon pea) (Cajanus indicus)
C.CAJAN_37401	2.69977	-1.68818	1.17741	-0.165813	0.124848	1	0.90729	1	AT3G09010	Protein kinase superfamily protein [Source:NCBI gene (formerly Entrezgene);Acc:820053]	OS04G0679200	Similar to H0801D08.12 protein.	LRR receptor-like serine/threonine-protein kinase At1g56130 family	KK1_038829	Cajanus cajan (Pigeon pea) (Cajanus indicus)
C.CAJAN_35328	2.69927	-0.0624861	1.47273	1.16406	0.0427988	1	0.0773188	0.724322	AT4G38840	SAUR-like auxin-responsive protein family [Source:NCBI gene (formerly Entrezgene);Acc:830039]	OS08G0118500	Similar to Auxin-induced SAUR-like protein.	Auxin-induced protein 6B	KK1_039417	Cajanus cajan (Pigeon pea) (Cajanus indicus)
C.CAJAN_13031	2.69851	-2.65908	1.60602	-1.56659	0.000980139	0.303455	0.176161	0.290531	AT5G07440	glutamate dehydrogenase 2 [Source:NCBI gene (formerly Entrezgene);Acc:830635]	OS04G0543900	Similar to Glutamate dehydrogenase 2.	Glutamate dehydrogenase	KK1_013433	Cajanus cajan (Pigeon pea) (Cajanus indicus)
C.CAJAN_13031	2.69851	-2.65908	1.60602	-1.56659	0.000980139	0.303455	0.176161	0.290531	AT5G07440	glutamate dehydrogenase 2 [Source:NCBI gene (formerly Entrezgene);Acc:830635]	OS04G0543900	Similar to glutamic dehydrogenase1.	Glutamate dehydrogenase	KK1_013433	Cajanus cajan (Pigeon pea) (Cajanus indicus)
C.CAJAN_16972	2.69808	0.307362	0.576984	2.42846	0.0372342	1	1	0.00161236	AT4G32480	sugar phosphate exchanger, putative (DUF506) [Source:NCBI gene (formerly Entrezgene);Acc:829383]	OS05G0519300	DUF560 family protein, PDDEXK_6 family protein	DUF506 family protein	KK1_017470 KK1_017477	Cajanus cajan (Pigeon pea) (Cajanus indicus)
C.CAJAN_26792	2.69611	-0.456311	-0.89531	3.13511	0.0595137	1	0.105122	0.00754699	AT1G48100	Pectin lyase-like superfamily protein [Source:NCBI gene (formerly Entrezgene);Acc:841228]	OS01G0329300	Pectin lyase fold domain containing protein.	Polygalacturonase At1g48100 family	KK1_027976	Cajanus cajan (Pigeon pea) (Cajanus indicus)
C.CAJAN_10025	2.6957	0.116018	2.14386	0.667849	0.0220771	1	0.0763546	1	AT2G27140	HSP20-like chaperones superfamily protein [Source:NCBI gene (formerly Entrezgene);Acc:817256]	OS03G0656000	Hypothetical conserved gene.	SHSP domain-containing protein	KK1_010309	Cajanus cajan (Pigeon pea) (Cajanus indicus)
C.CAJAN_23317	2.69556	-1.42778	1.77635	-0.50858	0.000101158	1	0.0262976	1	AT1G55320	acyl-activating enzyme 18 [Source:NCBI gene (formerly Entrezgene);Acc:841977]	OS09G0380000	Similar to catalytic/ ligase.	Acetyl-coenzyme A synthetase	KK1_023998	Cajanus cajan (Pigeon pea) (Cajanus indicus)
C.CAJAN_23317	2.69556	-1.42778	1.77635	-0.50858	0.000101158	1	0.0262976	1	AT1G55320	acyl-activating enzyme 18 [Source:NCBI gene (formerly Entrezgene);Acc:841977]	OS09G0380000	Similar to catalytic/ ligase.	Acetyl-coenzyme A synthetase	KK1_023998	Cajanus cajan (Pigeon pea) (Cajanus indicus)
C.CAJAN_40321	2.69499	0.548756	1.0249	2.21884	4.83443e-07	1	0.377581	1.9721e-05	AT3G15110	transmembrane protein [Source:NCBI gene (formerly Entrezgene);Acc:820741]	OS02G0307800	Protein of unknown function DUF3082 domain containing protein.	Transmembrane protein	KK1_039305	Cajanus cajan (Pigeon pea) (Cajanus indicus)
C.CAJAN_40321	2.69499	0.548756	1.0249	2.21884	4.83443e-07	1	0.377581	1.9721e-05	AT3G15110	transmembrane protein [Source:NCBI gene (formerly Entrezgene);Acc:820741]	OS02G0307800	Protein of unknown function DUF3082 domain containing protein.	Transmembrane protein	KK1_039305	Cajanus cajan (Pigeon pea) (Cajanus indicus)
C.CAJAN_22137	2.6948	0	2.6948	0	0.57898	1	0.416336	1	AT1G48580	nuclear localized protein [Source:NCBI gene (formerly Entrezgene);Acc:841279]			Telomeric single stranded DNA binding POT1/Cdc13 domain-containing protein	L195_g033069 L195_g033385 L195_g034511	Trifolium pratense (Red clover)
C.CAJAN_08407	2.68542	0.435614	1.7816	1.33944	0.00938931	1	0.158214	0.473976	AT5G08240	transmembrane protein [Source:NCBI gene (formerly Entrezgene);Acc:830720]			Transmembrane protein	HKW66_Vig0252560 LR48_Vigan06g140500	Phaseolus angularis (Azuki bean) (Vigna angularis)
C.CAJAN_08897	2.68155	-1.62288	2.63708	-1.57842	0.00504318	1	0.00137794	0.179456	AT1G44110	Cyclin A1;1 [Source:NCBI gene (formerly Entrezgene);Acc:841014]	OS12G0298950	Similar to Cyclin-A1-3.	B-like cyclin	KK1_009156	Cajanus cajan (Pigeon pea) (Cajanus indicus)
C.CAJAN_41090	2.68087	-0.631623	-0.577705	2.62695	0.18717	1	0.791231	0.054699	AT4G38470	ACT-like protein tyrosine kinase family protein [Source:NCBI gene (formerly Entrezgene);Acc:830003]	OS07G0475900	ACT domain containing protein kinase	Serine/threonine-protein kinase/receptor R826 family	KK1_044042	Cajanus cajan (Pigeon pea) (Cajanus indicus)
C.CAJAN_39534	2.68046	0	2.68046	0	0.918615	1	0.849685	1	AT1G48120	serine/threonine-protein phosphatase 7 long form-like protein [Source:NCBI gene (formerly Entrezgene);Acc:841230]	OS02G0592600	Phospholipase C, phosphatidylinositol-specific, Y domain domain containing protein.	Serine/threonine protein phosphatase 7 long form isogeny	KK1_042213	Cajanus cajan (Pigeon pea) (Cajanus indicus)
C.CAJAN_39534	2.68046	0	2.68046	0	0.918615	1	0.849685	1	AT1G48120	serine/threonine-protein phosphatase 7 long form-like protein [Source:NCBI gene (formerly Entrezgene);Acc:841230]	OS02G0592600	Phospholipase C, phosphatidylinositol-specific, Y domain domain containing protein.	Serine/threonine protein phosphatase 7 long form isogeny	KK1_042213	Cajanus cajan (Pigeon pea) (Cajanus indicus)
C.CAJAN_46552	2.67954	0.289674	1.5179	1.45131	0.00305594	1	0.152723	0.181539	AT1G59960	NAD(P)-linked oxidoreductase superfamily protein [Source:NCBI gene (formerly Entrezgene);Acc:842290]	OS04G0447700	Similar to Polyketide reductase.	NAD(P)H-dependent 6'-deoxychalcone synthase	KK1_048037	Cajanus cajan (Pigeon pea) (Cajanus indicus)
C.CAJAN_14462	2.67877	-1.32942	2.18139	-0.832043	0.133024	1	0.0957065	1	AT5G38300	homeobox Hox-B3-like protein [Source:NCBI gene (formerly Entrezgene);Acc:833812]			TPX2 C-terminal domain-containing protein	HKW66_Vig0106900 LR48_Vigan549s006700	Phaseolus angularis (Azuki bean) (Vigna angularis)
C.CAJAN_18314	2.67541	0.374648	3.54328	-0.493223	8.13555e-05	1	6.18068e-05	1	AT4G38830	cysteine-rich RLK (RECEPTOR-like protein kinase) 26 [Source:NCBI gene (formerly Entrezgene);Acc:830038]	OS07G0537500	Serine/threonine protein kinase-related domain containing protein.	Cysteine-rich receptor-like protein kinase 29	KK1_018849	Cajanus cajan (Pigeon pea) (Cajanus indicus)
C.CAJAN_21943	2.67413	3.04339	-1.55407	7.27158	0.146097	1	0.182795	1.37708e-11	AT1G52855	NA	OS07G0564200	Conserved hypothetical protein.	Zinc-ribbon 15 domain-containing protein	D0Y65_034424 glysoja_043629	Glycine soja (Wild soybean)
C.CAJAN_41093	2.67386	-1.21746	2.97114	-1.51473	0.0128084	1	0.00026982	0.0993075	AT2G37420	ATP binding microtubule motor family protein [Source:NCBI gene (formerly Entrezgene);Acc:818318]	OS05G0117798	Kinesin, motor region domain containing protein.	KDa kinesin-related protein family	KK1_044045	Cajanus cajan (Pigeon pea) (Cajanus indicus)
C.CAJAN_11225	2.67324	2.97358	1.79363	3.85319	0.197182	1	0.102885	0.00623884	AT5G50335	NA	OS12G0245700	Hypothetical conserved gene.	Small EDRK-rich factor-like N-terminal domain-containing protein	HKW66_Vig0030600 LR48_Vigan01g227000	Phaseolus angularis (Azuki bean) (Vigna angularis)
C.CAJAN_05362	2.67222	1.01143	0.605586	3.07807	0.000190079	1	1	6.37788e-07	AT5G58860	cytochrome P450, family 86, subfamily A, polypeptide 1 [Source:NCBI gene (formerly Entrezgene);Acc:836003]	OS01G0854800	Cytochrome P450 86A subfamily protein, Fatty acid omega-hydroxylase, Anther development, Root suberin formation	Cytochrome P450 86A1	KK1_005495	Cajanus cajan (Pigeon pea) (Cajanus indicus)
C.CAJAN_28023	2.67104	0.533901	1.4437	1.76124	0.0500875	1	0.35223	0.518044	AT4G10265	Wound-responsive family protein [Source:NCBI gene (formerly Entrezgene);Acc:826618]	OS04G0635100	Similar to H0315F07.12 protein.	BnaC06g41740D protein	BnaC06g41740D GSBRNA2T00004569001	Brassica napus (Rape)
C.CAJAN_04114	2.67006	1.97494e-05	2.67008	6.16791e-08	0.0215403	1	0.0122613	1	AT3G17000	ubiquitin-conjugating enzyme 32 [Source:NCBI gene (formerly Entrezgene);Acc:820956]	OS03G0308000	ER-associated degradation (ERAD)-related E2 ubiquitin conjugating enzyme, Regulation of grain size and weight through the brassinosteroid signaling pathway	E2 ubiquitin-conjugating enzyme (EC 2.3.2.23)	KK1_004173	Cajanus cajan (Pigeon pea) (Cajanus indicus)
C.CAJAN_13168	2.66574	1.99312	0.725064	3.9338	0.0397906	1	1	9.3883e-05	AT1G63030	Integrase-type DNA-binding superfamily protein [Source:NCBI gene (formerly Entrezgene);Acc:842606]	OS04G0572400	Dehydration-responsive element binding protein 1E, Chilling tolerance, Positive regulation of heat tolerance	Dehydration-responsive element-binding protein 1F	KK1_013573	Cajanus cajan (Pigeon pea) (Cajanus indicus)
C.CAJAN_26799	2.6651	-1.38034	0.754036	0.530722	0.000295928	1	0.999802	0.840675	AT4G20040	Pectin lyase-like superfamily protein [Source:NCBI gene (formerly Entrezgene);Acc:827749]	OS04G0613200	Pectin lyase fold/virulence factor domain containing protein.	Polygalacturonase QRT3	KK1_027984	Cajanus cajan (Pigeon pea) (Cajanus indicus)
C.CAJAN_36580	2.66359	-1.7241	1.94574	-1.00626	0.315824	1	0.49577	1	AT2G01340	plastid movement impaired protein [Source:NCBI gene (formerly Entrezgene);Acc:814662]	OS06G0260000	Conserved hypothetical protein.	Plastid movement impaired protein		Glycine max (Soybean) (Glycine hispida)
C.CAJAN_25668	2.66321	-1.09296	1.24785	0.322397	0.00312828	1	0.537801	1	AT1G19980	cytomatrix protein-like protein [Source:NCBI gene (formerly Entrezgene);Acc:838587]	OS04G0117200	Spectrin repeat containing protein.	NAB domain-containing protein	100802663 GLYMA_15G134600	Glycine max (Soybean) (Glycine hispida)
C.CAJAN_20022	2.66215	0.103451	1.02041	1.74519	0.341569	1	1	1	AT1G76430	phosphate transporter 1;9 [Source:NCBI gene (formerly Entrezgene);Acc:843976]	OS06G0325200	Phosphate transporter, Phosphate uptake	Inorganic phosphate transporter 1-9	KK1_020617	Cajanus cajan (Pigeon pea) (Cajanus indicus)
C.CAJAN_24620	2.66017	-0.0523498	-2.60371	5.21153	0.0524052	1	0.0153655	8.34274e-27	AT4G14540	nuclear factor Y, subunit B3 [Source:NCBI gene (formerly Entrezgene);Acc:827101]	OS03G0413000	Nuclear factor Y (NF-Y) transcription factor B8, CCAAT box binding factor, Heme-associated protein 3I, Drought stress response	Nuclear transcription factor Y subunit B-3	KK1_026049	Cajanus cajan (Pigeon pea) (Cajanus indicus)
C.CAJAN_42375	2.65969	-1.60121	3.97688	-2.9184	0.283787	1	1.0217e-05	0.0852391	AT2G42380	Basic-leucine zipper (bZIP) transcription factor family protein [Source:NCBI gene (formerly Entrezgene);Acc:818839]	OS01G0756200	Similar to VirE2-interacting protein VIP1.	Transcription factor RF2b	KK1_043591	Cajanus cajan (Pigeon pea) (Cajanus indicus)
C.CAJAN_32931	2.65903	-0.459785	1.20462	0.994623	0.00825245	1	0.375474	0.546943	AT2G16700	actin depolymerizing factor 5 [Source:NCBI gene (formerly Entrezgene);Acc:816171]	OS03G0243100	Similar to Actin-depolymerizing factor 5 (ADF-5) (AtADF5).	Actin-depolymerizing factor 5	KK1_034441	Cajanus cajan (Pigeon pea) (Cajanus indicus)
C.CAJAN_21585	2.65318	-0.9462	1.23277	0.474215	5.44856e-06	1	0.861102	1	AT4G23160	cysteine-rich RECEPTOR-like kinase [Source:NCBI gene (formerly Entrezgene);Acc:828415]	OS08G0125300	Integrase, catalytic core domain containing protein.	Retrovirus-related Pol polyprotein from transposon TNT 1-94	KK1_030068	Cajanus cajan (Pigeon pea) (Cajanus indicus)
C.CAJAN_24092	2.65311	-0.0526439	-0.638295	3.23876	0.000190468	1	0.339919	1.27158e-05	AT5G16770	myb domain protein 9 [Source:NCBI gene (formerly Entrezgene);Acc:831540]	OS06G0221000	R2R3-MYB transcription factor 64	Transcription factor MYB39	KK1_025456	Cajanus cajan (Pigeon pea) (Cajanus indicus)
C.CAJAN_04439	2.65096	-2.79074	3.68609	-3.82587	0.0925757	1	0.000213704	0.0149558	AT4G22010	SKU5 similar 4 [Source:NCBI gene (formerly Entrezgene);Acc:828290]	OS06G0678800	Similar to Pollen-specific protein NTP303 precursor.	L-ascorbate oxidase isogeny (EC 1.10.3.3)	KK1_004549	Cajanus cajan (Pigeon pea) (Cajanus indicus)
C.CAJAN_28750	2.64934	0.330047	1.02852	1.95087	0.889048	1	1	0.989768	AT4G23160	cysteine-rich RECEPTOR-like kinase [Source:NCBI gene (formerly Entrezgene);Acc:828415]			Copia protein	KK1_029466	Cajanus cajan (Pigeon pea) (Cajanus indicus)
[truncated: 47,223 more rows]

## Sheet: Filtered P_0.05_FC_1.0
locus_id	PA16_peg_vs._PA16_ctrl_log2fc	PA16_peg_vs._PA16_ctrl_q_value	PA16_ctrl_vs._PA992_ctrl_log2fc	PA16_ctrl_vs._PA992_ctrl_q_value	PA16_peg_vs._PA992_peg_log2fc	PA16_peg_vs._PA992_peg_q_value	PA992_peg_vs._PA992_ctrl_log2fc	PA992_peg_vs._PA992_ctrl_q_value	at_locus_id	at_description	os_locus_id	os_description	other_protein_name	other_gene_name	other_organism
[truncated: 9,317 more rows]

[truncated: 9 more sheets: Pairwise_comparison, PA16(PEG vs. ctrl)_up, PA16(PEG vs. ctrl)_down, PA992(PEG vs. ctrl)_up, PA992(PEG vs. ctrl)_down, PEG (PA16 vs. PA992)_up, PEG (PA16 vs. PA992)_down, ctrl (PA16 vs. PA992)_up, ctrl (PA16 vs. PA992)_down]
