# Supplementary material for: Transcriptional regulation reveals potent drought tolerance mechanisms in contrasting genotypes of Cajanus cajan (L.) Millspaugh
Source: BMC Plant Biol. 2025 Oct 2;25:1287. doi: 10.1186/s12870-025-07174-6 (PMC12490149; doi:10.1186/s12870-025-07174-6)
Supplement: Supplementary file 9 — Additional file 9: Table S3- Weighted gene correlation network analysis (WGCNA) Module-Based Grouping of Differentially Expressed Genes. List of differentially expressed genes (DEGs) grouped into co-expression modules identified by Weighted Gene Co-expression Network Analysis (WGCNA). Each module represents a set of genes with similar expression patterns, potentially involved in specific biological processes related to stress response in PA16 and PA992 [file 12870_2025_7174_MOESM9_ESM.xlsx]

## Sheet: wgcna_DEGs_table S3
locus_id	colors	PA16_peg_vs._PA16_ctrl_log2fc	PA992_peg_vs._PA992_ctrl_log2fc	PA16_ctrl_vs._PA992_ctrl_log2fc	PA16_peg_vs._PA992_peg_log2fc	PA16_peg_vs._PA16_ctrl_q_value	PA16_ctrl_vs._PA992_ctrl_q_value	PA16_peg_vs._PA992_peg_q_value	PA992_peg_vs._PA992_ctrl_q_value	at_locus_id	at_description	os_locus_id	os_description	other_protein_name	other_gene_name	other_organism
C.CAJAN_19735	blue	2.20387	-2.01666	-0.336662	3.88387	0.38743	1	0.000236111	0.171044	AT2G40610	expansin A8 [Source:NCBI gene (formerly Entrezgene);Acc:818656]	OS05G0477600	Alpha-expansin 4, Suppression of rice bacterial blight resistance, Seed germination	Expansin	KK1_020317	Cajanus cajan (Pigeon pea) (Cajanus indicus)
C.CAJAN_19848	blue	3.50045	0.204831	0.532252	3.82787	1.18e-06	1	3.73e-07	1	AT5G58490	NAD(P)-binding Rossmann-fold superfamily protein [Source:NCBI gene (formerly Entrezgene);Acc:835962]	OS03G0818200	NAD(P)-binding domain containing protein.	Dihydroflavonol-4-reductase	KK1_020433	Cajanus cajan (Pigeon pea) (Cajanus indicus)
C.CAJAN_20098	blue	1.97453	-1.24909	-1.191	2.03261	0.586438	1	0.0104456	1	AT5G15780	Pollen Ole e 1 allergen and extensin family protein [Source:NCBI gene (formerly Entrezgene);Acc:831434]	OS10G0205700	Pollen Ole e 1 allergen/extensin domain containing protein.	Pollen Ole e 1 allergen and extensin family protein	LR48_Vigan03g001700	Phaseolus angularis (Azuki bean) (Vigna angularis)
C.CAJAN_20238	blue	1.91477	-0.659723	0.614548	3.18904	0.382932	1	0.0119806	1	AT1G26770	expansin A10 [Source:NCBI gene (formerly Entrezgene);Acc:839218]	OS05G0477600	Alpha-expansin 4, Suppression of rice bacterial blight resistance, Seed germination	Expansin	KK1_020839	Cajanus cajan (Pigeon pea) (Cajanus indicus)
C.CAJAN_20773	blue	1.68727	-1.77991	-0.608031	2.85915	0.0192965	1	9.4e-09	0.0606666	AT4G27190	NB-ARC domain-containing disease resistance protein [Source:NCBI gene (formerly Entrezgene);Acc:828827]		Nucleotide-binding LRR receptor (NLR) family protein	Disease resistance protein At4g27190	KK1_021394	Cajanus cajan (Pigeon pea) (Cajanus indicus)
C.CAJAN_20783	blue	1.23089	-1.92986	-0.186201	2.97454	0.111611	1	2.4e-11	0.0386297	AT4G27220	NB-ARC domain-containing disease resistance protein [Source:NCBI gene (formerly Entrezgene);Acc:828830]	OS01G0788500	Nucleotide-binding LRR receptor (NLR) family protein	Disease resistance protein At4g27220	KK1_021404	Cajanus cajan (Pigeon pea) (Cajanus indicus)
C.CAJAN_13498	blue	3.31508	-2.00271	-1.98507	3.33272	0.0011942	1	0.000988474	0.168819	AT4G36250	aldehyde dehydrogenase 3F1 [Source:NCBI gene (formerly Entrezgene);Acc:829782]	OS02G0646500	Aldehyde dehydrogenase domain containing protein.	Aldehyde dehydrogenase	KK1_013910	Cajanus cajan (Pigeon pea) (Cajanus indicus)
C.CAJAN_13694	blue	1.58328	-2.00973	0.125872	3.71889	0.789093	1	0.00136686	0.383778	AT1G64390	glycosyl hydrolase 9C2 [Source:NCBI gene (formerly Entrezgene);Acc:842747]	OS01G0220100	Endo-1, 4-&beta;-glucanase, Glycoside hydrolase family (GHF) 9 protein	Endoglucanase (EC 3.2.1.4)	KK1_014114	Cajanus cajan (Pigeon pea) (Cajanus indicus)
C.CAJAN_14591	blue	4.45698	-0.519455	-1.37674	3.5997	0.00359968	1	0.0100123	1	AT5G11420	transmembrane protein, putative (Protein of unknown function, DUF642) [Source:NCBI gene (formerly Entrezgene);Acc:831013]	OS01G0611000	DUF642 domain containing protein, Control of diurnal flower opening time	DUF642 domain-containing protein	KK1_015021	Cajanus cajan (Pigeon pea) (Cajanus indicus)
C.CAJAN_14591	blue	4.45698	-0.519455	-1.37674	3.5997	0.00359968	1	0.0100123	1	AT5G11420	transmembrane protein, putative (Protein of unknown function, DUF642) [Source:NCBI gene (formerly Entrezgene);Acc:831013]	OS01G0611000	Hypothetical conserved gene.	DUF642 domain-containing protein	KK1_015021	Cajanus cajan (Pigeon pea) (Cajanus indicus)
C.CAJAN_15180	blue	3.1111	-1.45002	-1.57928	2.98184	0.00421433	1	3.6e-05	0.693236	AT5G58960	glucose-6-phosphate isomerase, putative (DUF641) [Source:NCBI gene (formerly Entrezgene);Acc:836013]	OS03G0825600	Conserved hypothetical protein.	DUF641 domain-containing protein	KK1_015620	Cajanus cajan (Pigeon pea) (Cajanus indicus)
C.CAJAN_15180	blue	3.1111	-1.45002	-1.57928	2.98184	0.00421433	1	3.6e-05	0.693236	AT5G58960	glucose-6-phosphate isomerase, putative (DUF641) [Source:NCBI gene (formerly Entrezgene);Acc:836013]	OS03G0825600	Hypothetical conserved gene.	DUF641 domain-containing protein	KK1_015620	Cajanus cajan (Pigeon pea) (Cajanus indicus)
C.CAJAN_00282	blue	1.36346	-0.766018	0.272992	2.40247	0.655206	1	0.000471363	0.704865	AT3G16370	GDSL-like Lipase/Acylhydrolase superfamily protein [Source:NCBI gene (formerly Entrezgene);Acc:820884]	OS06G0148200	Non-protein coding transcript.	GDSL esterase/lipase APG	KK1_000291	Cajanus cajan (Pigeon pea) (Cajanus indicus)
C.CAJAN_00282	blue	1.36346	-0.766018	0.272992	2.40247	0.655206	1	0.000471363	0.704865	AT3G16370	GDSL-like Lipase/Acylhydrolase superfamily protein [Source:NCBI gene (formerly Entrezgene);Acc:820884]	OS06G0148200	Lipase, GDSL domain containing protein.	GDSL esterase/lipase APG	KK1_000291	Cajanus cajan (Pigeon pea) (Cajanus indicus)
C.CAJAN_00295	blue	2.71793	-1.36457	-0.395908	3.68659	9.95e-07	1	1.98e-05	0.267632	AT4G25150	HAD superfamily, subfamily IIIB acid phosphatase [Source:NCBI gene (formerly Entrezgene);Acc:828618]	OS06G0139800	Similar to Acid phosphatase (EC 3.1.3.2) 1 allozyme 1.	Stem 28 kDa glycoprotein	KK1_000304	Cajanus cajan (Pigeon pea) (Cajanus indicus)
C.CAJAN_00333	blue	0.859854	-2.0351	-0.165604	2.72935	1	1	0.0191405	0.353151	AT3G16240	delta tonoplast integral protein [Source:NCBI gene (formerly Entrezgene);Acc:820870]	OS06G0336200	Similar to cDNA clone:001-035-G09, full insert sequence.	Aquaporin TIP2-1	KK1_000343	Cajanus cajan (Pigeon pea) (Cajanus indicus)
C.CAJAN_00333	blue	0.859854	-2.0351	-0.165604	2.72935	1	1	0.0191405	0.353151	AT3G16240	delta tonoplast integral protein [Source:NCBI gene (formerly Entrezgene);Acc:820870]	OS06G0336200	Delta-tonoplast intrinsic protein.	Aquaporin TIP2-1	KK1_000343	Cajanus cajan (Pigeon pea) (Cajanus indicus)
C.CAJAN_00369	blue	2.36544	-0.518105	-0.835829	2.04771	0.120539	1	0.0119819	1	AT3G16060	ATP binding microtubule motor family protein [Source:NCBI gene (formerly Entrezgene);Acc:820851]	OS05G0154700	Kinesin 13 protein, Regulation of grain length and plant height, Negative regulation of the BR signaling	Kinesin-like protein	KK1_000379	Cajanus cajan (Pigeon pea) (Cajanus indicus)
C.CAJAN_00411	blue	0.774317	-3.75262	-1.20381	3.32312	1	1	3.23e-06	1.09e-05	AT3G16240	delta tonoplast integral protein [Source:NCBI gene (formerly Entrezgene);Acc:820870]	OS06G0336200	Similar to cDNA clone:001-035-G09, full insert sequence.	Aquaporin TIP2-1	KK1_000424	Cajanus cajan (Pigeon pea) (Cajanus indicus)
C.CAJAN_00411	blue	0.774317	-3.75262	-1.20381	3.32312	1	1	3.23e-06	1.09e-05	AT3G16240	delta tonoplast integral protein [Source:NCBI gene (formerly Entrezgene);Acc:820870]	OS06G0336200	Delta-tonoplast intrinsic protein.	Aquaporin TIP2-1	KK1_000424	Cajanus cajan (Pigeon pea) (Cajanus indicus)
C.CAJAN_00503	blue	2.90494	-1.82058	-2.53242	2.1931	0.00390798	1	0.00498183	0.257492	AT1G72970	Glucose-methanol-choline (GMC) oxidoreductase family protein [Source:NCBI gene (formerly Entrezgene);Acc:843628]	OS08G0401500	Similar to HOTHEAD protein precursor (ADHESION OF CALYX EDGES protein).	Protein HOTHEAD	KK1_000520	Cajanus cajan (Pigeon pea) (Cajanus indicus)
C.CAJAN_00570	blue	0.760018	-1.85014	-0.670758	1.9394	1	1	0.161779	0.344036	AT3G14240	Subtilase family protein [Source:NCBI gene (formerly Entrezgene);Acc:820644]	OS08G0452100	Similar to Subtilisin-like serine protease.	Subtilisin-like protease	KK1_000589	Cajanus cajan (Pigeon pea) (Cajanus indicus)
C.CAJAN_01069	blue	3.28025	-1.45337	-1.5669	3.16672	0.109067	1	0.00301669	0.691687	AT1G23760	BURP domain-containing protein [Source:NCBI gene (formerly Entrezgene);Acc:838987]	OS08G0380100	Similar to Polygalacturonase isoenzyme 1 beta subunit (Fragment).	Polygalacturonase non-catalytic subunit JP630 family	KK1_001097	Cajanus cajan (Pigeon pea) (Cajanus indicus)
C.CAJAN_01270	blue	3.73642	-0.323971	-1.7919	2.26849	4.53e-06	1	0.0120914	1	AT2G35615	Eukaryotic aspartyl protease family protein [Source:NCBI gene (formerly Entrezgene);Acc:818129]	OS01G0178600	Aspartate protease, Disease resistance	Aspartic proteinase nepenthesin-2	KK1_001302	Cajanus cajan (Pigeon pea) (Cajanus indicus)
C.CAJAN_01315	blue	2.7469	-3.574	-3.53936	2.78154	0.0355418	0.809906	0.00925125	0.0223661	AT1G77580	filament-like protein (DUF869) [Source:NCBI gene (formerly Entrezgene);Acc:844093]	OS11G0170200	Protein of unknown function DUF869, plant family protein.	Filament-like plant protein	KK1_001348	Cajanus cajan (Pigeon pea) (Cajanus indicus)
C.CAJAN_01489	blue	2.47569	-1.89833	-1.77233	2.60168	0.0691245	1	0.000268628	0.496511	AT3G20570	early nodulin-like protein 9 [Source:NCBI gene (formerly Entrezgene);Acc:821604]	OS01G0788700	Cupredoxin domain containing protein.	Early nodulin-like protein 3	KK1_001527	Cajanus cajan (Pigeon pea) (Cajanus indicus)
C.CAJAN_01572	blue	1.72619	-3.86479	-1.88947	3.70151	0.63623	1	4.34e-05	0.00239074	AT4G12420	Cupredoxin superfamily protein [Source:NCBI gene (formerly Entrezgene);Acc:826851]	OS06G0104300	Similar to Pectinesterase-like protein.	Monocopper oxidase-like protein SKU5 (EC 1.10.3.3)	KK1_001610	Cajanus cajan (Pigeon pea) (Cajanus indicus)
C.CAJAN_02653	blue	1.30058	-2.38805	-0.531714	3.15691	1	1	0.00495759	0.147538	AT1G12570	Glucose-methanol-choline (GMC) oxidoreductase family protein [Source:NCBI gene (formerly Entrezgene);Acc:837814]	OS04G0573100	Putative glucose-methanol-choline (GMC) oxidoreductase, Cutin biosynthesis, Anther development, Pollen fertility	Protein HOTHEAD	KK1_002718	Cajanus cajan (Pigeon pea) (Cajanus indicus)
C.CAJAN_02867	blue	0.770249	-1.92782	-0.145497	2.55257	1	1	0.00221101	0.0621249	AT1G18650	plasmodesmata callose-binding protein 3 [Source:NCBI gene (formerly Entrezgene);Acc:838446]	OS07G0600700	X8 domain containing protein.	Glucan endo-1,3-beta-glucosidase-like protein 2	KK1_002935	Cajanus cajan (Pigeon pea) (Cajanus indicus)
C.CAJAN_03088	blue	2.09956	-0.907551	0.0388443	3.04595	0.385443	1	0.00163973	1	AT3G20820	Leucine-rich repeat (LRR) family protein [Source:NCBI gene (formerly Entrezgene);Acc:821630]	OS08G0505900	Leucine-rich repeat (LRR) protein, Inhibitor of fungal polygalacturonase, Defence response	DNA-damage-repair/toleration protein DRT100 family	KK1_003160	Cajanus cajan (Pigeon pea) (Cajanus indicus)
C.CAJAN_03180	blue	3.0204	-1.68162	-1.56176	3.14026	0.000371541	1	1.88e-06	0.256873	AT4G19710	aspartate kinase-homoserine dehydrogenase ii [Source:NCBI gene (formerly Entrezgene);Acc:827715]	OS08G0342400	Similar to aspartate kinase-homoserine dehydrogenase.	ACT domain-containing protein	KK1_003252	Cajanus cajan (Pigeon pea) (Cajanus indicus)
C.CAJAN_03180	blue	3.0204	-1.68162	-1.56176	3.14026	0.000371541	1	1.88e-06	0.256873	AT4G19710	aspartate kinase-homoserine dehydrogenase ii [Source:NCBI gene (formerly Entrezgene);Acc:827715]	OS08G0342400	Similar to Bifunctional aspartokinase/homoserine dehydrogenase 1, chloroplast precursor (AK-HD 1) (AK-HSDH 1) [Includes: Aspartokinase (EC 2.7.2.4); Homoserine dehydrogenase (EC 1.1.1.3)].	ACT domain-containing protein	KK1_003252	Cajanus cajan (Pigeon pea) (Cajanus indicus)
C.CAJAN_03948	blue	3.48481	0.612543	0.401298	3.27356	0.00177659	1	0.000120395	1	AT1G48330	SsrA-binding protein [Source:NCBI gene (formerly Entrezgene);Acc:841253]	OS01G0288200	Conserved hypothetical protein.
C.CAJAN_03958	blue	2.50791	-1.67966	-0.75463	3.43294	4.2e-05	1	2.09e-13	0.235206	AT5G20900	jasmonate-zim-domain protein 12 [Source:NCBI gene (formerly Entrezgene);Acc:832214]	OS04G0653000	Jasmonic acid (JA) signalling repressor, Regulation of spikelet development	Protein TIFY (Jasmonate ZIM domain-containing protein)	KK1_004052	Cajanus cajan (Pigeon pea) (Cajanus indicus)
C.CAJAN_03978	blue	-0.386492	-2.78231	0.507517	2.90333	0.656076	1	6.97e-05	0.000105785	AT3G43190	sucrose synthase 4 [Source:NCBI gene (formerly Entrezgene);Acc:823393]	OS06G0194900	Similar to Sucrose synthase 2.	Sucrose synthase (EC 2.4.1.13)	KK1_004072	Cajanus cajan (Pigeon pea) (Cajanus indicus)
C.CAJAN_03978	blue	-0.386492	-2.78231	0.507517	2.90333	0.656076	1	6.97e-05	0.000105785	AT3G43190	sucrose synthase 4 [Source:NCBI gene (formerly Entrezgene);Acc:823393]	OS06G0194900	Sucrose synthase 2 (EC 2.4.1.13).	Sucrose synthase (EC 2.4.1.13)	KK1_004072	Cajanus cajan (Pigeon pea) (Cajanus indicus)
C.CAJAN_03978	blue	-0.386492	-2.78231	0.507517	2.90333	0.656076	1	6.97e-05	0.000105785	AT3G43190	sucrose synthase 4 [Source:NCBI gene (formerly Entrezgene);Acc:823393]	OS06G0194900	Sucrose synthase, Target gene of OsmiR5519	Sucrose synthase (EC 2.4.1.13)	KK1_004072	Cajanus cajan (Pigeon pea) (Cajanus indicus)
C.CAJAN_04028	blue	3.42592	-5.27269	-3.08547	5.61315	0.107594	1	2.35e-09	0.00193539	AT5G20630	germin 3 [Source:NCBI gene (formerly Entrezgene);Acc:832185]	OS08G0460000	Germin-like protein, Acclimation to UV-B radiation, Regulation of plant height and disease resistance	Germin-like protein	KK1_004124	Cajanus cajan (Pigeon pea) (Cajanus indicus)
C.CAJAN_04439	blue	2.65096	-3.82587	-2.79074	3.68609	0.0925757	1	0.000213704	0.0149558	AT4G22010	SKU5 similar 4 [Source:NCBI gene (formerly Entrezgene);Acc:828290]	OS06G0678800	Similar to Pollen-specific protein NTP303 precursor.	L-ascorbate oxidase isogeny (EC 1.10.3.3)	KK1_004549	Cajanus cajan (Pigeon pea) (Cajanus indicus)
C.CAJAN_04526	blue	3.78355	-0.121396	-1.47193	2.43302	0.00390809	1	0.000573238	1	AT4G01070	UDP-Glycosyltransferase superfamily protein [Source:NCBI gene (formerly Entrezgene);Acc:827912]	OS01G0620800	UDP-glucuronosyl/UDP-glucosyltransferase family protein.	Glycosyltransferase (EC 2.4.1.-)	KK1_004641	Cajanus cajan (Pigeon pea) (Cajanus indicus)
C.CAJAN_04634	blue	5.44682	-1.50131	-2.42288	4.52526	1.71e-07	1	3.72e-12	0.827682	AT1G60590	Pectin lyase-like superfamily protein [Source:NCBI gene (formerly Entrezgene);Acc:842353]	OS01G0636500	Similar to Polygalacturonase PG2.	Polygalacturonase At1g48100 family	KK1_004752	Cajanus cajan (Pigeon pea) (Cajanus indicus)
C.CAJAN_04905	blue	3.13699	1.1705	0.259723	2.22621	0.102507	1	0.0317757	0.6914	AT5G11420	transmembrane protein, putative (Protein of unknown function, DUF642) [Source:NCBI gene (formerly Entrezgene);Acc:831013]	OS01G0611000	Hypothetical conserved gene.	DUF642 domain-containing protein	KK1_005026	Cajanus cajan (Pigeon pea) (Cajanus indicus)
C.CAJAN_04905	blue	3.13699	1.1705	0.259723	2.22621	0.102507	1	0.0317757	0.6914	AT5G11420	transmembrane protein, putative (Protein of unknown function, DUF642) [Source:NCBI gene (formerly Entrezgene);Acc:831013]	OS01G0611000	DUF642 domain containing protein, Control of diurnal flower opening time	DUF642 domain-containing protein	KK1_005026	Cajanus cajan (Pigeon pea) (Cajanus indicus)
C.CAJAN_05077	blue	3.06386	-0.592515	-1.50018	2.15619	1.01e-09	1	0.00387394	1	AT4G09010	ascorbate peroxidase 4 [Source:NCBI gene (formerly Entrezgene);Acc:826480]	OS04G0602100	Plant ascorbate peroxidase domain containing protein.	Plant heme peroxidase family profile domain-containing protein	KK1_005204	Cajanus cajan (Pigeon pea) (Cajanus indicus)
C.CAJAN_05077	blue	3.06386	-0.592515	-1.50018	2.15619	1.01e-09	1	0.00387394	1	AT4G09010	ascorbate peroxidase 4 [Source:NCBI gene (formerly Entrezgene);Acc:826480]	OS04G0602100	Similar to B0403H10-OSIGBa0105A11.15 protein.	Plant heme peroxidase family profile domain-containing protein	KK1_005204	Cajanus cajan (Pigeon pea) (Cajanus indicus)
C.CAJAN_05592	blue	2.14566	-1.22535	-0.174294	3.19671	0.660404	1	0.0132131	1	AT5G05340	Peroxidase superfamily protein [Source:NCBI gene (formerly Entrezgene);Acc:830416]	OS07G0677300	Peroxidase.	Peroxidase (EC 1.11.1.7)	KK1_005732	Cajanus cajan (Pigeon pea) (Cajanus indicus)
C.CAJAN_05615	blue	2.6	0.393463	-0.10595	2.10059	0.0411766	1	0.0241568	1	AT2G04570	GDSL-like Lipase/Acylhydrolase superfamily protein [Source:NCBI gene (formerly Entrezgene);Acc:814999]	OS09G0132900	Similar to anther-specific proline-rich protein APG.	GDSL esterase/lipase At2g04570 family	KK1_005755	Cajanus cajan (Pigeon pea) (Cajanus indicus)
C.CAJAN_05615	blue	2.6	0.393463	-0.10595	2.10059	0.0411766	1	0.0241568	1	AT2G04570	GDSL-like Lipase/Acylhydrolase superfamily protein [Source:NCBI gene (formerly Entrezgene);Acc:814999]	OS09G0132900	Lipase, GDSL domain containing protein.	GDSL esterase/lipase At2g04570 family	KK1_005755	Cajanus cajan (Pigeon pea) (Cajanus indicus)
C.CAJAN_05839	blue	6.84294	-5.82038	-6.63267	6.03064	0.000594363	0.522489	0.000395525	0.0246195	AT2G42840	protodermal factor 1 [Source:NCBI gene (formerly Entrezgene);Acc:818884]	OS01G0726700	Conserved hypothetical protein.	Protodermal factor 1	D0Y65_005382	Glycine soja (Wild soybean)
C.CAJAN_06253	blue	1.57987	-2.06951	-0.985382	2.664	0.849769	1	0.00241917	0.280408	AT2G36570	Leucine-rich repeat protein kinase family protein [Source:NCBI gene (formerly Entrezgene);Acc:818230]	OS12G0145900	LRR-receptor-like kinase (LRR-RLK) family protein	Inactive receptor kinase At2g26730 family	KK1_006426	Cajanus cajan (Pigeon pea) (Cajanus indicus)
C.CAJAN_06709	blue	2.49855	-0.507047	-0.787568	2.21803	0.0441038	1	0.00524616	1	AT2G47500	P-loop nucleoside triphosphate hydrolases superfamily protein with CH (Calponin Homology) domain-containing protein [Source:NCBI gene (formerly Entrezgene);Acc:819363]	OS12G0547500	Kinesin-14 family member, Non-processive, minus-end-directed motor protein that transports actin filaments along microtubules, Organization of the cytoskeletal architecture, Cell elongation and division	Kinesin-4	KK1_006897	Cajanus cajan (Pigeon pea) (Cajanus indicus)
C.CAJAN_06718	blue	4.10769	-2.69737	-2.34891	4.45615	0.00747506	1	2.96e-06	0.20487	AT4G02290	glycosyl hydrolase 9B13 [Source:NCBI gene (formerly Entrezgene);Acc:828080]	OS01G0312800	Similar to CEL4=CELLULASE 4 (Fragment).	Endoglucanase (EC 3.2.1.4)	KK1_006906	Cajanus cajan (Pigeon pea) (Cajanus indicus)
C.CAJAN_06941	blue	1.97738	-0.66108	-0.726783	1.91168	0.0247808	1	0.0339767	1	AT3G04810	NIMA-related kinase 2 [Source:NCBI gene (formerly Entrezgene);Acc:819641]	OS12G0604700	Similar to cDNA clone:J023075D08, full insert sequence.	Serine/threonine-protein kinase Nek2	KK1_007139	Cajanus cajan (Pigeon pea) (Cajanus indicus)
C.CAJAN_06941	blue	1.97738	-0.66108	-0.726783	1.91168	0.0247808	1	0.0339767	1	AT3G04810	NIMA-related kinase 2 [Source:NCBI gene (formerly Entrezgene);Acc:819641]	OS12G0604700	Similar to LSTK-1-like kinase.	Serine/threonine-protein kinase Nek2	KK1_007139	Cajanus cajan (Pigeon pea) (Cajanus indicus)
C.CAJAN_07288	blue	1.25445	-1.69202	0.219308	3.16578	0.76936	1	1.7e-05	0.173832	AT5G23860	tubulin beta 8 [Source:NCBI gene (formerly Entrezgene);Acc:832451]	OS03G0105600	Tubulin beta-1 chain (Beta-1 tubulin).	Tubulin beta chain	KK1_007491	Cajanus cajan (Pigeon pea) (Cajanus indicus)
C.CAJAN_07525	blue	2.00764	-2.24977	-1.49792	2.75949	0.398442	1	0.00373594	0.236204	AT5G19530	S-adenosyl-L-methionine-dependent methyltransferases superfamily protein [Source:NCBI gene (formerly Entrezgene);Acc:832073]	OS02G0237100	Thermospermine synthase, Regulation of leaf development, plant height and grain size	Spermidine synthase	KK1_007731	Cajanus cajan (Pigeon pea) (Cajanus indicus)
C.CAJAN_07743	blue	0.705749	-1.71464	0.137663	2.55806	1	1	0.000197577	0.0346436	AT1G50010	tubulin alpha-2 chain [Source:NCBI gene (formerly Entrezgene);Acc:841425]	OS11G0247300	Alpha-tubulin protein, Cell elongation and division	Tubulin alpha chain	KK1_007957	Cajanus cajan (Pigeon pea) (Cajanus indicus)
C.CAJAN_07822	blue	2.09149	-2.98909	-1.89047	3.19011	0.188339	1	0.000101047	0.0273434	AT4G34220	Leucine-rich repeat protein kinase family protein [Source:NCBI gene (formerly Entrezgene);Acc:829571]	OS09G0110100	Protein kinase, core domain containing protein.	Receptor protein kinase-like protein At4g34220 family	KK1_008050	Cajanus cajan (Pigeon pea) (Cajanus indicus)
C.CAJAN_07842	blue	1.75744	-3.6028	-2.19347	3.16676	0.338125	1	0.00184736	0.00425916	AT5G67260	CYCLIN D3;2 [Source:NCBI gene (formerly Entrezgene);Acc:836861]	OS09G0466100	Cyclin, A/B/D/E domain containing protein.	B-like cyclin	KK1_008070	Cajanus cajan (Pigeon pea) (Cajanus indicus)
C.CAJAN_07842	blue	1.75744	-3.6028	-2.19347	3.16676	0.338125	1	0.00184736	0.00425916	AT5G67260	CYCLIN D3;2 [Source:NCBI gene (formerly Entrezgene);Acc:836861]	OS09G0466100	Similar to cDNA clone:001-123-E03, full insert sequence.	B-like cyclin	KK1_008070	Cajanus cajan (Pigeon pea) (Cajanus indicus)
C.CAJAN_07848	blue	3.3655	-1.04529	-1.47524	2.93555	0.0124541	1	6.78e-05	1	AT1G23000	Heavy metal transport/detoxification superfamily protein [Source:NCBI gene (formerly Entrezgene);Acc:838908]	OS01G0125600	Heavy metal transport/detoxification protein domain containing protein.	HMA domain-containing protein	KK1_008076	Cajanus cajan (Pigeon pea) (Cajanus indicus)
C.CAJAN_07925	blue	2.91324	-3.23298	-3.08178	3.06444	0.515382	1	0.54441	0.407766	AT3G09110		OS01G0153500	Protein of unknown function DUF674 domain containing protein.	DUF674 domain-containing protein	KK1_008157	Cajanus cajan (Pigeon pea) (Cajanus indicus)
C.CAJAN_08766	blue	4.33166	-1.38314	-2.5124	3.20241	6.32e-11	1	2.93e-08	0.680191	AT1G31690	Copper amine oxidase family protein [Source:NCBI gene (formerly Entrezgene);Acc:840056]	OS06G0338200	Copper amine oxidase family protein.	Amine oxidase (EC 1.4.3.-)	KK1_009024	Cajanus cajan (Pigeon pea) (Cajanus indicus)
C.CAJAN_08927	blue	0.0732131	-2.66502	0.486925	3.22516	1	1	0.000323556	0.00497178	AT1G77380	amino acid permease 3 [Source:NCBI gene (formerly Entrezgene);Acc:844074]	OS05G0424000	Amino acid permease, Transport of amino acids, Negative regulation of tillering and grain yield	Amino acid permease 3	KK1_009186	Cajanus cajan (Pigeon pea) (Cajanus indicus)
C.CAJAN_09037	blue	3.98641	-4.2657	-3.53027	4.72183	0.00731579	1	0.000146229	0.053291	AT1G09750	Eukaryotic aspartyl protease family protein [Source:NCBI gene (formerly Entrezgene);Acc:837504]	OS03G0186900	Aspartic proteinase, Promotion of programmed cell death	Aspartic proteinase nepenthesin-1	KK1_009296	Cajanus cajan (Pigeon pea) (Cajanus indicus)
C.CAJAN_09161	blue	1.77523	-3.02062	-0.990633	3.80522	0.515382	1	5.39e-05	0.0483615	AT2G25270	transmembrane protein [Source:NCBI gene (formerly Entrezgene);Acc:817065]	OS02G0799300	Similar to H0306F03.12 protein.	Transmembrane protein	KK1_009420	Cajanus cajan (Pigeon pea) (Cajanus indicus)
C.CAJAN_09161	blue	1.77523	-3.02062	-0.990633	3.80522	0.515382	1	5.39e-05	0.0483615	AT2G25270	transmembrane protein [Source:NCBI gene (formerly Entrezgene);Acc:817065]	OS02G0799300	Similar to predicted protein.	Transmembrane protein	KK1_009420	Cajanus cajan (Pigeon pea) (Cajanus indicus)
C.CAJAN_10350	blue	2.30448	-1.19581	-0.739741	2.76055	0.0370193	1	0.00129618	0.183939	AT3G23890	topoisomerase II [Source:NCBI gene (formerly Entrezgene);Acc:821972]	OS02G0699700	Similar to DNA topoisomerase 2.	DNA topoisomerase 2 (EC 5.6.2.2)	KK1_010650	Cajanus cajan (Pigeon pea) (Cajanus indicus)
C.CAJAN_10350	blue	2.30448	-1.19581	-0.739741	2.76055	0.0370193	1	0.00129618	0.183939	AT3G23890	topoisomerase II [Source:NCBI gene (formerly Entrezgene);Acc:821972]	OS02G0699700	Similar to DNA topoisomerase II.	DNA topoisomerase 2 (EC 5.6.2.2)	KK1_010650	Cajanus cajan (Pigeon pea) (Cajanus indicus)
C.CAJAN_10351	blue	3.76423	-1.87263	-1.65383	3.98303	0.00743443	1	1.33e-08	0.604815	AT3G08030	DNA-directed RNA polymerase subunit beta (Protein of unknown function, DUF642) [Source:NCBI gene (formerly Entrezgene);Acc:819994]	OS03G0807700	Protein of unknown function DUF642 domain containing protein.	DUF642 domain-containing protein	KK1_010652	Cajanus cajan (Pigeon pea) (Cajanus indicus)
C.CAJAN_10351	blue	3.76423	-1.87263	-1.65383	3.98303	0.00743443	1	1.33e-08	0.604815	AT3G08030	DNA-directed RNA polymerase subunit beta (Protein of unknown function, DUF642) [Source:NCBI gene (formerly Entrezgene);Acc:819994]	OS03G0807700	Similar to predicted protein.	DUF642 domain-containing protein	KK1_010652	Cajanus cajan (Pigeon pea) (Cajanus indicus)
C.CAJAN_10426	blue	0.275295	-3.05241	-0.195695	3.13201	1	1	0.000917143	0.000506052	AT5G67360	Subtilase family protein [Source:NCBI gene (formerly Entrezgene);Acc:836871]	OS03G0761500	Similar to Subtilisin-like protease (Fragment).	Subtilisin-like protease	KK1_010726	Cajanus cajan (Pigeon pea) (Cajanus indicus)
C.CAJAN_10534	blue	2.70563	-2.28924	-1.17372	3.82115	0.0823009	1	7.16e-05	0.171079	AT5G16340	AMP-dependent synthetase and ligase family protein [Source:NCBI gene (formerly Entrezgene);Acc:831495]	OS04G0674700	AMP-binding protein, Regulation of disease resistance response	Medium-chain-fatty-acid--CoA ligase	KK1_010840	Cajanus cajan (Pigeon pea) (Cajanus indicus)
C.CAJAN_10811	blue	4.73411	-5.77749	-3.57804	6.93356	0.069985	1	9.75e-09	0.0416372	AT3G04290	Li-tolerant lipase 1 [Source:NCBI gene (formerly Entrezgene);Acc:819584]	OS02G0617400	Lipase, GDSL domain containing protein.	GDSL esterase/lipase LTL1	KK1_011126	Cajanus cajan (Pigeon pea) (Cajanus indicus)
C.CAJAN_10812	blue	3.27204	-1.8639	0.00406447	5.14001	0.121725	1	6.41e-06	0.472371	AT5G33370	GDSL-like Lipase/Acylhydrolase superfamily protein [Source:NCBI gene (formerly Entrezgene);Acc:833315]	OS02G0617400	Lipase, GDSL domain containing protein.	GDSL esterase/lipase At5g33370 family	KK1_011127	Cajanus cajan (Pigeon pea) (Cajanus indicus)
C.CAJAN_10813	blue	4.38254	-4.85055	-4.29033	4.94277	0.00635358	1	5.44e-06	0.0103869	AT5G33370	GDSL-like Lipase/Acylhydrolase superfamily protein [Source:NCBI gene (formerly Entrezgene);Acc:833315]	OS02G0617400	Lipase, GDSL domain containing protein.	GDSL esterase/lipase At5g33370 family	KK1_011128	Cajanus cajan (Pigeon pea) (Cajanus indicus)
C.CAJAN_20905	blue	-0.0826337	-1.85383	0.474174	2.24537	1	1	0.0161659	0.0772195	AT5G61480	Leucine-rich repeat protein kinase family protein [Source:NCBI gene (formerly Entrezgene);Acc:836269]	OS07G0134200	Receptor-like protein kinase 3.	Receptor protein kinase CLAVATA1	KK1_021532	Cajanus cajan (Pigeon pea) (Cajanus indicus)
C.CAJAN_20950	blue	2.51694	-1.25904	-1.05979	2.71619	0.000244659	1	8.35e-05	0.409996	AT3G63470	serine carboxypeptidase-like 40 [Source:NCBI gene (formerly Entrezgene);Acc:825522]	OS07G0656900	Similar to Serine carboxypepsidase (Fragment).	Carboxypeptidase (EC 3.4.16.-)	KK1_021579	Cajanus cajan (Pigeon pea) (Cajanus indicus)
C.CAJAN_21172	blue	2.29924	-1.71994	-0.0449776	3.9742	0.337439	1	0.00430601	0.673341	AT2G39700	expansin A4 [Source:NCBI gene (formerly Entrezgene);Acc:818553]	OS03G0822000	Expansin7, Salt stress tolerance	Expansin	KK1_021801	Cajanus cajan (Pigeon pea) (Cajanus indicus)
C.CAJAN_21172	blue	2.29924	-1.71994	-0.0449776	3.9742	0.337439	1	0.00430601	0.673341	AT2G39700	expansin A4 [Source:NCBI gene (formerly Entrezgene);Acc:818553]	OS03G0822000	Similar to Expansin-A7.	Expansin	KK1_021801	Cajanus cajan (Pigeon pea) (Cajanus indicus)
C.CAJAN_21172	blue	2.29924	-1.71994	-0.0449776	3.9742	0.337439	1	0.00430601	0.673341	AT2G39700	expansin A4 [Source:NCBI gene (formerly Entrezgene);Acc:818553]	OS03G0822000	Alpha-expansin OsEXPA7.	Expansin	KK1_021801	Cajanus cajan (Pigeon pea) (Cajanus indicus)
C.CAJAN_21331	blue	1.60739	-2.10197	-0.752113	2.95725	0.76684	1	0.0125702	0.417312	AT4G38660	Pathosis-related thaumatin superfamily protein [Source:NCBI gene (formerly Entrezgene);Acc:830022]	OS09G0536400	Similar to Thaumatin-like protein 1 precursor.	Thaumatin-like protein 1	KK1_021963	Cajanus cajan (Pigeon pea) (Cajanus indicus)
C.CAJAN_21461	blue	3.93663	-1.44486	-2.1025	3.279	1.88e-06	1	0.000355036	0.597384	AT5G60210	ROP interactive partner 5 [Source:NCBI gene (formerly Entrezgene);Acc:836143]	OS05G0122600	Similar to Rid2 protein (Fragment).	Interactor of constitutive active ROPs 3	KK1_022095	Cajanus cajan (Pigeon pea) (Cajanus indicus)
C.CAJAN_21461	blue	3.93663	-1.44486	-2.1025	3.279	1.88e-06	1	0.000355036	0.597384	AT5G60210	ROP interactive partner 5 [Source:NCBI gene (formerly Entrezgene);Acc:836143]	OS05G0122600	Prefoldin domain containing protein.	Interactor of constitutive active ROPs 3	KK1_022095	Cajanus cajan (Pigeon pea) (Cajanus indicus)
C.CAJAN_21594	blue	1.74732	-1.92184	-1.01536	2.65381	0.0158957	1	9.94e-06	0.0980501	AT2G28190	copper/zinc superoxide dismutase 2 [Source:NCBI gene (formerly Entrezgene);Acc:817365]	OS08G0561700	Similar to Superoxide dismutase.	superoxide dismutase (EC 1.15.1.1)	KK1_022231	Cajanus cajan (Pigeon pea) (Cajanus indicus)
C.CAJAN_21631	blue	1.29672	-1.72409	0.1879	3.20871	0.994757	1	0.000889145	0.372293	AT5G22740	cellulose synthase-like A02 [Source:NCBI gene (formerly Entrezgene);Acc:832337]	OS06G0625700	Cellulose synthase like protein A9	Glucomannan 4-beta-mannosyltransferase 2	KK1_022270	Cajanus cajan (Pigeon pea) (Cajanus indicus)
C.CAJAN_21709	blue	4.18927	-3.83303	-3.57816	4.44414	0.00582737	1	1.48e-05	0.0454222	AT5G22430	Pollen Ole e 1 allergen and extensin family protein [Source:NCBI gene (formerly Entrezgene);Acc:832304]	OS02G0535300	Hypothetical conserved gene.	Pollen Ole e 1 allergen and extensin family protein	KK1_022352	Cajanus cajan (Pigeon pea) (Cajanus indicus)
C.CAJAN_21753	blue	3.72866	-2.00655	-2.59494	3.14027	0.0274933	1	0.00713584	0.466991	AT4G33790	Jojoba acyl CoA reductase-related male sterility protein [Source:NCBI gene (formerly Entrezgene);Acc:829521]	OS08G0298700	Fatty acyl-CoA reductase 8, Response to drought stress and ABA induction	Fatty acyl-CoA reductase (EC 1.2.1.84)	KK1_022396	Cajanus cajan (Pigeon pea) (Cajanus indicus)
C.CAJAN_21855	blue	2.8955	-1.50656	-1.44989	2.95217	0.26453	1	0.000674532	0.853021	AT3G58120	Basic-leucine zipper (bZIP) transcription factor family protein [Source:NCBI gene (formerly Entrezgene);Acc:824981]	OS01G0756200	Similar to VirE2-interacting protein VIP1.	Transcription factor RF2a	KK1_022505	Cajanus cajan (Pigeon pea) (Cajanus indicus)
C.CAJAN_22074	blue	2.53576	-0.706508	0.202788	3.44506	0.0102293	1	3.83e-07	0.866609	AT2G38750	annexin 4 [Source:NCBI gene (formerly Entrezgene);Acc:818457]	OS05G0382600	Calcium-binding rice annexin protein, Modulation of ROS production, Mediation of ABA-induced Ca<sup>2+</sup> flux	Annexin D4	KK1_022727	Cajanus cajan (Pigeon pea) (Cajanus indicus)
C.CAJAN_22074	blue	2.53576	-0.706508	0.202788	3.44506	0.0102293	1	3.83e-07	0.866609	AT2G38750	annexin 4 [Source:NCBI gene (formerly Entrezgene);Acc:818457]	OS05G0382600	Annexin family protein.	Annexin D4	KK1_022727	Cajanus cajan (Pigeon pea) (Cajanus indicus)
C.CAJAN_22076	blue	3.07633	0.0176895	-0.495728	2.56291	0.0211175	1	0.000283291	1	AT4G34380	Transducin/WD40 repeat-like superfamily protein [Source:NCBI gene (formerly Entrezgene);Acc:829588]	OS03G0738700	WD40 domain protein, Homolog of JINGUBANG/REN4 in Arabidopsis, Pollen tube germination and elongation, Salt tolerance	Zinc finger protein 512B family	KK1_022729	Cajanus cajan (Pigeon pea) (Cajanus indicus)
C.CAJAN_23117	blue	2.47573	-3.8112	-1.68336	4.60357	0.120223	1	3.35e-05	0.0193131	AT1G73620	Pathosis-related thaumatin superfamily protein [Source:NCBI gene (formerly Entrezgene);Acc:843696]	OS06G0691200	Similar to Thaumatin-like protein precursor.	Thaumatin-like protein	KK1_023795	Cajanus cajan (Pigeon pea) (Cajanus indicus)
C.CAJAN_23170	blue	2.40842	-0.667431	-0.617082	2.45877	0.113621	1	0.000659928	1	AT4G26260	myo-inositol oxygenase 4 [Source:NCBI gene (formerly Entrezgene);Acc:828732]	OS06G0561000	Myo-inositol oxygenase, Drought stress tolerance	Inositol oxygenase (EC 1.13.99.1) (Myo-inositol oxygenase)	KK1_023850	Cajanus cajan (Pigeon pea) (Cajanus indicus)
C.CAJAN_11240	blue	1.12909	-1.07918	1.04151	3.24978	0.992375	1	0.00176651	0.641065	AT5G63180	Pectin lyase-like superfamily protein [Source:NCBI gene (formerly Entrezgene);Acc:836439]	OS04G0137201	Pectate lyase-like protein, Splicing variant of OsPLL4	Pectate lyase (EC 4.2.2.2)	KK1_011567	Cajanus cajan (Pigeon pea) (Cajanus indicus)
C.CAJAN_11240	blue	1.12909	-1.07918	1.04151	3.24978	0.992375	1	0.00176651	0.641065	AT5G63180	Pectin lyase-like superfamily protein [Source:NCBI gene (formerly Entrezgene);Acc:836439]	OS04G0137201	Pectate lyase-like protein, Pollen development	Pectate lyase (EC 4.2.2.2)	KK1_011567	Cajanus cajan (Pigeon pea) (Cajanus indicus)
C.CAJAN_11341	blue	3.68063	-2.14088	-1.44003	4.38148	0.00414126	1	2.74e-05	0.0966094	AT4G39490	cytochrome P450, family 96, subfamily A, polypeptide 10 [Source:NCBI gene (formerly Entrezgene);Acc:3770599]	OS03G0140100	Similar to Cytochrome P450 family protein.	Cytochrome P450 86A2	KK1_011669	Cajanus cajan (Pigeon pea) (Cajanus indicus)
C.CAJAN_11341	blue	3.68063	-2.14088	-1.44003	4.38148	0.00414126	1	2.74e-05	0.0966094	AT4G39490	cytochrome P450, family 96, subfamily A, polypeptide 10 [Source:NCBI gene (formerly Entrezgene);Acc:3770599]	OS03G0140100	Cytochrome P450 family protein.	Cytochrome P450 86A2	KK1_011669	Cajanus cajan (Pigeon pea) (Cajanus indicus)
C.CAJAN_11404	blue	0.760262	-2.09012	0.630031	3.48042	1	1	0.00357942	0.0367374	AT3G18000	S-adenosyl-L-methionine-dependent methyltransferases superfamily protein [Source:NCBI gene (formerly Entrezgene);Acc:821324]	OS01G0695100	Similar to Phosphoethanolamine N-methyltransferase.	phosphoethanolamine N-methyltransferase (EC 2.1.1.103)	KK1_011733	Cajanus cajan (Pigeon pea) (Cajanus indicus)
C.CAJAN_11404	blue	0.760262	-2.09012	0.630031	3.48042	1	1	0.00357942	0.0367374	AT3G18000	S-adenosyl-L-methionine-dependent methyltransferases superfamily protein [Source:NCBI gene (formerly Entrezgene);Acc:821324]	OS01G0695100	Phosphoethanolamine N-methyltransferase	phosphoethanolamine N-methyltransferase (EC 2.1.1.103)	KK1_011733	Cajanus cajan (Pigeon pea) (Cajanus indicus)
C.CAJAN_11477	blue	2.27033	-1.6116	-0.810888	3.07104	0.0566205	1	0.000317555	0.231437	AT1G49430	long-chain acyl-CoA synthetase 2 [Source:NCBI gene (formerly Entrezgene);Acc:841367]	OS11G0558300	Similar to Acyl CoA synthetase (EC 6.2.1.3).	Long-chain-fatty-acid--CoA ligase (EC 6.2.1.3)	KK1_011814	Cajanus cajan (Pigeon pea) (Cajanus indicus)
C.CAJAN_11550	blue	2.26203	-3.78065	-1.80661	4.23607	0.202986	1	4.69e-05	0.0143246	AT4G00430	plasma membrane intrinsic protein 1;4 [Source:NCBI gene (formerly Entrezgene);Acc:827956]	OS04G0559700	Aquaporin, Plasma membrane intrinsic protein, CO<sub>2</sub> diffusion-associated photosynthesis, Phloem sucrose transport	Aquaporin PIP1-2	KK1_011891	Cajanus cajan (Pigeon pea) (Cajanus indicus)
C.CAJAN_11553	blue	2.09477	-1.94554	-0.787592	3.25271	0.398514	1	0.00108266	0.270327	AT2G45970	cytochrome P450, family 86, subfamily A, polypeptide 8 [Source:NCBI gene (formerly Entrezgene);Acc:819205]	OS02G0666500	Similar to Cytochrome P450.	Cytochrome P450 86A2	KK1_011894	Cajanus cajan (Pigeon pea) (Cajanus indicus)
C.CAJAN_11861	blue	2.62021	-2.32761	-1.4012	3.54662	0.0567045	1	5.04e-05	0.183678	AT5G23400	Leucine-rich repeat (LRR) family protein [Source:NCBI gene (formerly Entrezgene);Acc:832405]	OS04G0618700	LRR-receptor-like kinase (LRR-RLK) family protein, Ortholog of Arabidopsis FLS2, flg22 (peptide derived from the bacterial flagellin N-terminus ) receptor, Immune response, Resistance against A. avenae	LRR receptor-like serine/threonine-protein kinase At4g08850 family	KK1_012224	Cajanus cajan (Pigeon pea) (Cajanus indicus)
C.CAJAN_11954	blue	1.0484	-2.0639	-0.555613	2.55669	0.759574	1	0.00727881	0.0694759	AT2G16060	hemoglobin 1 [Source:NCBI gene (formerly Entrezgene);Acc:816103]	OS03G0226200	Non-symbiotic hemoglobin, Phytoglobin, Response to low mineral nutrients and abiotic stresses	Non-symbiotic hemoglobin 1	KK1_012320	Cajanus cajan (Pigeon pea) (Cajanus indicus)
C.CAJAN_12107	blue	2.39784	0.826343	0.384241	1.95574	0.000305595	1	0.0311441	0.647891	AT5G40240	nodulin MtN21 /EamA-like transporter family protein [Source:NCBI gene (formerly Entrezgene);Acc:834022]	OS10G0210500	Protein of unknown function DUF6, transmembrane domain containing protein.	WAT1-related protein	KK1_012476	Cajanus cajan (Pigeon pea) (Cajanus indicus)
C.CAJAN_12108	blue	2.43243	-0.52029	-0.01157	2.94115	6.18e-05	1	0.000741364	1	AT3G28050	nodulin MtN21 /EamA-like transporter family protein [Source:NCBI gene (formerly Entrezgene);Acc:822429]	OS02G0114100	Protein of unknown function DUF6, transmembrane domain containing protein.	WAT1-related protein	KK1_012479	Cajanus cajan (Pigeon pea) (Cajanus indicus)
C.CAJAN_12110	blue	2.78642	-0.591078	-0.94627	2.43123	0.0101523	1	0.0177614	1	AT1G24020	MLP-like protein 423 [Source:NCBI gene (formerly Entrezgene);Acc:839014]	OS04G0465600	Major latex protein, Bet v1 family protein, Positive regulation of drought and salinity tolerance	MLP-like protein 423 family	KK1_012481	Cajanus cajan (Pigeon pea) (Cajanus indicus)
C.CAJAN_12588	blue	1.74765	-2.26227	-0.602215	3.40771	0.48667	1	2.09e-05	0.0885107	AT5G66920	SKU5 similar 17 [Source:NCBI gene (formerly Entrezgene);Acc:836826]	OS07G0119400	Ascorbate oxidase, Abiotic stress response	L-ascorbate oxidase isogeny	KK1_012976	Cajanus cajan (Pigeon pea) (Cajanus indicus)
C.CAJAN_12755	blue	1.9706	-1.50586	-0.804152	2.6723	0.612456	1	0.0225143	0.565335	AT5G67070	ralf-like 34 [Source:NCBI gene (formerly Entrezgene);Acc:836842]	OS01G0201400	Rapid alkalinization factor, Essential for pollen tube growth	Protein RALF-like 34	KK1_013147	Cajanus cajan (Pigeon pea) (Cajanus indicus)
C.CAJAN_12806	blue	2.34363	-0.920115	-0.684275	2.57947	0.00370646	1	0.00428293	0.748051	AT5G66310	ATP binding microtubule motor family protein [Source:NCBI gene (formerly Entrezgene);Acc:836763]	OS04G0538800	Similar to Kinesin heavy chain (Fragment).	Kinesin-like protein	KK1_013198	Cajanus cajan (Pigeon pea) (Cajanus indicus)
C.CAJAN_18054	blue	2.75601	-1.33703	-0.719524	3.37352	0.0564723	1	3.05e-05	0.750651	AT3G26430	GDSL-like Lipase/Acylhydrolase superfamily protein [Source:NCBI gene (formerly Entrezgene);Acc:822247]	OS07G0586200	Similar to Alpha-L-fucosidase 2.	GDSL esterase/lipase At3g26430 family	KK1_018585	Cajanus cajan (Pigeon pea) (Cajanus indicus)
C.CAJAN_18054	blue	2.75601	-1.33703	-0.719524	3.37352	0.0564723	1	3.05e-05	0.750651	AT3G26430	GDSL-like Lipase/Acylhydrolase superfamily protein [Source:NCBI gene (formerly Entrezgene);Acc:822247]	OS07G0586200	Acetylcholinesterase, Positive regulation of gravitropic response	GDSL esterase/lipase At3g26430 family	KK1_018585	Cajanus cajan (Pigeon pea) (Cajanus indicus)
C.CAJAN_18061	blue	3.48124	-0.439781	-1.52498	2.39604	6.51e-08	1	0.000753153	1	AT1G33110	MATE efflux family protein [Source:NCBI gene (formerly Entrezgene);Acc:840207]	OS11G0126100	Multi antimicrobial extrusion protein MatE family protein.	Protein DETOXIFICATION (Multidrug and toxic compound extrusion protein)	KK1_018592	Cajanus cajan (Pigeon pea) (Cajanus indicus)
C.CAJAN_18158	blue	2.2851	-0.961664	-1.11128	2.13548	0.000117602	1	0.0497288	0.801164	AT5G48570	FKBP-type peptidyl-prolyl cis-trans isomerase family protein [Source:NCBI gene (formerly Entrezgene);Acc:834913]	OS04G0352400	FK506-binding protein, Peptidyl-prolyl cis/trans isomerase, Chilling tolerance	peptidylprolyl isomerase (EC 5.2.1.8)	KK1_018691	Cajanus cajan (Pigeon pea) (Cajanus indicus)
C.CAJAN_18332	blue	0.885854	-1.92549	-0.335256	2.47609	1	1	0.000753153	0.0847394	AT2G45470	FASCICLIN-like arabinogalactan protein 8 [Source:NCBI gene (formerly Entrezgene);Acc:819155]	OS04G0574200	Fasciclin-like arabinogalactan protein, Positive regulation of pollen exine development, Pollen fertility	Fasciclin-like arabinogalactan protein 10	KK1_018867	Cajanus cajan (Pigeon pea) (Cajanus indicus)
C.CAJAN_18862	blue	1.41897	-2.44425	-0.803144	3.06008	0.857764	1	0.000515929	0.0776518	AT1G76160	SKU5 similar 5 [Source:NCBI gene (formerly Entrezgene);Acc:843948]	OS06G0678800	Similar to Pollen-specific protein NTP303 precursor.	L-ascorbate oxidase isogeny (EC 1.10.3.3)	KK1_019410	Cajanus cajan (Pigeon pea) (Cajanus indicus)
C.CAJAN_18919	blue	2.05756	-1.79442	-1.31477	2.53721	0.00731773	1	1.91e-05	0.118248	AT3G28040	Leucine-rich receptor-like protein kinase family protein [Source:NCBI gene (formerly Entrezgene);Acc:822428]	OS01G0957100	LRR-receptor-like kinase (LRR-RLK) family protein	LRR receptor-like serine/threonine-protein kinase At1g12460 family	KK1_019470	Cajanus cajan (Pigeon pea) (Cajanus indicus)
C.CAJAN_15595	blue	4.10117	-1.11714	-0.803272	4.41503	0.0266606	1	6.22e-05	0.969793	AT1G70710	glycosyl hydrolase 9B1 [Source:NCBI gene (formerly Entrezgene);Acc:843408]	OS06G0256900	Glycoside hydrolase family 9 subclass B3, Endo-beta-1, 4-glucanase, Lignocellulose crystallinity modification in stem internode growth and development, Plant strength, cellulose modification, and biomass saccharification	Endoglucanase (EC 3.2.1.4)	KK1_016044	Cajanus cajan (Pigeon pea) (Cajanus indicus)
C.CAJAN_16335	blue	1.85791	-1.59424	-0.977135	2.47501	0.115629	1	0.000197454	0.267399	AT4G30020	PA-domain containing subtilase family protein [Source:NCBI gene (formerly Entrezgene);Acc:829125]	OS06G0700000	Peptidase S8, subtilisin-related domain containing protein.	Subtilisin-like protease	KK1_016812	Cajanus cajan (Pigeon pea) (Cajanus indicus)
C.CAJAN_16458	blue	3.91808	-0.686305	-2.83421	1.77018	4.59e-07	0.435063	0.434308	1	AT1G04110	Subtilase family protein [Source:NCBI gene (formerly Entrezgene);Acc:839287]	OS03G0143100	Stomatal development	Subtilisin-like protease	KK1_016940	Cajanus cajan (Pigeon pea) (Cajanus indicus)
C.CAJAN_16538	blue	1.97233	-3.01977	-1.39587	3.59623	0.230507	1	1.86e-05	0.0116676	AT4G20940	Leucine-rich receptor-like protein kinase family protein [Source:NCBI gene (formerly Entrezgene);Acc:827842]	OS07G0145400	Protein kinase, core domain containing protein.	LRR receptor-like serine/threonine-protein kinase At4g20940 family	KK1_017022	Cajanus cajan (Pigeon pea) (Cajanus indicus)
C.CAJAN_16670	blue	3.02613	-2.1995	-2.36165	2.86397	0.00178635	1	0.00115553	0.216274	AT4G37080	ternary complex factor MIP1 leucine-zipper protein (Protein of unknown function, DUF547) [Source:NCBI gene (formerly Entrezgene);Acc:829862]	OS09G0463300	Hypothetical conserved gene.	DUF547 domain-containing protein	KK1_017158	Cajanus cajan (Pigeon pea) (Cajanus indicus)
C.CAJAN_16670	blue	3.02613	-2.1995	-2.36165	2.86397	0.00178635	1	0.00115553	0.216274	AT4G37080	ternary complex factor MIP1 leucine-zipper protein (Protein of unknown function, DUF547) [Source:NCBI gene (formerly Entrezgene);Acc:829862]	OS09G0463300	Domain of unknown function DUF547 domain containing protein.	DUF547 domain-containing protein	KK1_017158	Cajanus cajan (Pigeon pea) (Cajanus indicus)
C.CAJAN_16769	blue	1.68735	-2.38397	-1.47061	2.60071	0.392331	1	0.00320475	0.10071	AT1G12000	Phosphofructokinase family protein [Source:NCBI gene (formerly Entrezgene);Acc:837752]	OS06G0247500	Similar to pyrophosphate--fructose 6-phosphate 1-phosphotransferase beta subunit.	Pyrophosphate--fructose 6-phosphate 1-phosphotransferase subunit beta (PFP) (EC 2.7.1.90) (6-phosphofructokinase, pyrophosphate dependent) (PPi-PFK) (Pyrophosphate-dependent 6-phosphofructose-1-kinase)	PFP-BETA KK1_017264	Cajanus cajan (Pigeon pea) (Cajanus indicus)
C.CAJAN_16769	blue	1.68735	-2.38397	-1.47061	2.60071	0.392331	1	0.00320475	0.10071	AT1G12000	Phosphofructokinase family protein [Source:NCBI gene (formerly Entrezgene);Acc:837752]	OS06G0247500	Pyrophosphate-fructose 6-phosphate 1-phosphotransferase (PFP) beta subunit, Regulation of carbon metabolism during grain filling	Pyrophosphate--fructose 6-phosphate 1-phosphotransferase subunit beta (PFP) (EC 2.7.1.90) (6-phosphofructokinase, pyrophosphate dependent) (PPi-PFK) (Pyrophosphate-dependent 6-phosphofructose-1-kinase)	PFP-BETA KK1_017264	Cajanus cajan (Pigeon pea) (Cajanus indicus)
C.CAJAN_17113	blue
C.CAJAN_22568	blue	4.59831	-1.67244	-2.69853	3.57222	9.02e-07	1	2.23e-05	0.717321	AT3G01680	sieve element occlusion amino-terminus protein [Source:NCBI gene (formerly Entrezgene);Acc:821097]	OS01G0794400	Thioredoxin domain 2 containing protein.	Protein SIEVE ELEMENT OCCLUSION B	KK1_023231	Cajanus cajan (Pigeon pea) (Cajanus indicus)
C.CAJAN_22875	blue	0.016845	-5.92045	-2.04113	3.89617	1	1	0.000317814	2.78e-06	AT5G64570	beta-D-xylosidase 4 [Source:NCBI gene (formerly Entrezgene);Acc:836578]	OS04G0640700	Similar to Alpha-L-arabinofuranosidase/beta-D-xylosidase isoenzyme ARA-I.	Beta-D-xylosidase 4	KK1_023548	Cajanus cajan (Pigeon pea) (Cajanus indicus)
C.CAJAN_22875	blue	0.016845	-5.92045	-2.04113	3.89617	1	1	0.000317814	2.78e-06	AT5G64570	beta-D-xylosidase 4 [Source:NCBI gene (formerly Entrezgene);Acc:836578]	OS04G0640700	Similar to OSIGBa0138H21-OSIGBa0138E01.14 protein.	Beta-D-xylosidase 4	KK1_023548	Cajanus cajan (Pigeon pea) (Cajanus indicus)
C.CAJAN_22884	blue	1.04531	-1.5762	-0.767925	1.85359	0.586438	1	0.0771162	0.103235	AT1G15820	light harvesting complex photosystem II subunit 6 [Source:NCBI gene (formerly Entrezgene);Acc:838151]	OS04G0457000	Similar to Chlorophyll a/b-binding protein CP24, photosystem II (Fragment).	Chlorophyll a-b binding protein, chloroplastic	KK1_023557	Cajanus cajan (Pigeon pea) (Cajanus indicus)
C.CAJAN_23766	blue	2.40325	-0.753285	-1.40986	1.74668	0.0710433	1	0.00904858	1	AT2G16850	plasma membrane intrinsic protein 2;8 [Source:NCBI gene (formerly Entrezgene);Acc:816186]	OS04G0233400	Similar to cDNA clone:006-302-B10, full insert sequence.	Aquaporin PIP2-8	KK1_024454	Cajanus cajan (Pigeon pea) (Cajanus indicus)
C.CAJAN_23766	blue	2.40325	-0.753285	-1.40986	1.74668	0.0710433	1	0.00904858	1	AT2G16850	plasma membrane intrinsic protein 2;8 [Source:NCBI gene (formerly Entrezgene);Acc:816186]	OS04G0233400	Plasma membrane intrinsic protein 2;6, Root-to-shoot arsenic translocation	Aquaporin PIP2-8	KK1_024454	Cajanus cajan (Pigeon pea) (Cajanus indicus)
C.CAJAN_24253	blue	3.83785	0.117992	-1.04757	2.67228	2.06e-05	1	0.0454476	1	AT3G07880	Immunoglobulin E-set superfamily protein [Source:NCBI gene (formerly Entrezgene);Acc:819979]	OS01G0913600	Similar to Rho GDP-dissociation inhibitor 1 (Rho GDI-1) (AtRhoGDI1).	Rho GDP-dissociation inhibitor 1	KK1_025113	Cajanus cajan (Pigeon pea) (Cajanus indicus)
C.CAJAN_24117	blue	2.72916	-3.98819	-2.67093	4.04642	0.00991735	0.819854	1.58e-06	0.00043406	AT4G14770	TESMIN/TSO1-like CXC 2 [Source:NCBI gene (formerly Entrezgene);Acc:827132]	OS07G0176200	Tesmin/TSO1-like, CXC domain containing protein.	Protein lin-54 isogeny	KK1_025480	Cajanus cajan (Pigeon pea) (Cajanus indicus)
C.CAJAN_24117	blue	2.72916	-3.98819	-2.67093	4.04642	0.00991735	0.819854	1.58e-06	0.00043406	AT4G14770	TESMIN/TSO1-like CXC 2 [Source:NCBI gene (formerly Entrezgene);Acc:827132]	OS07G0176200	Similar to Transcription factor CPP.	Protein lin-54 isogeny	KK1_025480	Cajanus cajan (Pigeon pea) (Cajanus indicus)
C.CAJAN_25470	blue	3.18743	-0.168032	-1.90874	1.44672	8.17e-05	1	0.285762	1	AT5G55230	microtubule-associated proteins 65-1 [Source:NCBI gene (formerly Entrezgene);Acc:835616]	OS06G0308300	Similar to microtubule-associated protein MAP65-1a.	Protein regulator of cytokinesis 1	KK1_025900	Cajanus cajan (Pigeon pea) (Cajanus indicus)
C.CAJAN_25470	blue	3.18743	-0.168032	-1.90874	1.44672	8.17e-05	1	0.285762	1	AT5G55230	microtubule-associated proteins 65-1 [Source:NCBI gene (formerly Entrezgene);Acc:835616]	OS06G0308300	Similar to 65kD microtubule associated protein.	Protein regulator of cytokinesis 1	KK1_025900	Cajanus cajan (Pigeon pea) (Cajanus indicus)
C.CAJAN_25655	blue	3.02471	0.504752	0.171815	2.69177	2.21e-07	1	0.00825758	1	AT1G79670	Wall-associated kinase family protein [Source:NCBI gene (formerly Entrezgene);Acc:844306]	OS04G0598900	Similar to Wall-associated kinase-like protein.	Wall-associated receptor kinase-like 22	KK1_026112	Cajanus cajan (Pigeon pea) (Cajanus indicus)
C.CAJAN_24782	blue	2.30092	-1.60706	-0.361215	3.54676	0.224011	1	0.000860275	0.600484	AT5G45950	GDSL-like Lipase/Acylhydrolase superfamily protein [Source:NCBI gene (formerly Entrezgene);Acc:834635]	OS02G0110000	Lipase, GDSL domain containing protein.	GDSL esterase/lipase At5g45950 family	KK1_026255	Cajanus cajan (Pigeon pea) (Cajanus indicus)
C.CAJAN_25910	blue	3.68512	-1.45833	-2.52143	2.62202	3.39e-05	1	0.000663962	0.754576	AT3G03770	Leucine-rich repeat protein kinase family protein [Source:NCBI gene (formerly Entrezgene);Acc:821164]	OS07G0166700	Similar to Transmembrane protein kinase.	LRR receptor-like serine/threonine-protein kinase At1g14390 family	KK1_026499	Cajanus cajan (Pigeon pea) (Cajanus indicus)
C.CAJAN_25026	blue	2.56673	-1.67608	-1.25246	2.99035	0.118723	1	0.000848679	0.566218	AT4G02320	Plant invertase/pectin methylesterase inhibitor superfamily [Source:NCBI gene (formerly Entrezgene);Acc:828067]	OS07G0675100	Pectin methylesterase, Regulation of diurnal flower opening time, Regulation of the stiffness of the lodicule cell wall	Pectinesterase (EC 3.1.1.11)	KK1_027199	Cajanus cajan (Pigeon pea) (Cajanus indicus)
C.CAJAN_27076	blue	1.50845	-3.10111	-0.133671	4.47588	0.883676	1	2.79e-07	0.124203	AT4G13710	Pectin lyase-like superfamily protein [Source:NCBI gene (formerly Entrezgene);Acc:827005]	OS04G0137201	Pectate lyase-like protein, Splicing variant of OsPLL4	Pectate lyase (EC 4.2.2.2)	KK1_027401	Cajanus cajan (Pigeon pea) (Cajanus indicus)
C.CAJAN_27076	blue	1.50845	-3.10111	-0.133671	4.47588	0.883676	1	2.79e-07	0.124203	AT4G13710	Pectin lyase-like superfamily protein [Source:NCBI gene (formerly Entrezgene);Acc:827005]	OS04G0137201	Pectate lyase-like protein, Pollen development	Pectate lyase (EC 4.2.2.2)	KK1_027401	Cajanus cajan (Pigeon pea) (Cajanus indicus)
C.CAJAN_27705	blue	0.179601	-4.08732	-1.01704	3.24987	1	1	8.19e-06	6.42e-05	AT1G72610	germin-like protein 1 [Source:NCBI gene (formerly Entrezgene);Acc:843593]	OS08G0460000	Germin-like protein, Acclimation to UV-B radiation, Regulation of plant height and disease resistance	Germin-like protein	KK1_027752	Cajanus cajan (Pigeon pea) (Cajanus indicus)
C.CAJAN_26261	blue	1.00765	-4.39648	-1.0806	4.32353	1	1	9.05e-07	2.64e-06	AT1G79720	Eukaryotic aspartyl protease family protein [Source:NCBI gene (formerly Entrezgene);Acc:844311]	OS09G0423500	Peptidase A1 domain containing protein.	Aspartic proteinase nepenthesin-1	KK1_027794	Cajanus cajan (Pigeon pea) (Cajanus indicus)
C.CAJAN_29532	blue	-1.7705	0.336906	3.91702	1.80961	0.230721	0.452317	0.618564	1	AT5G03170	FASCICLIN-like arabinogalactan-protein 11 [Source:NCBI gene (formerly Entrezgene);Acc:831914]	OS02G0308400	FAS1 domain domain containing protein.	NAD(P)H-quinone oxidoreductase subunit H, chloroplastic	ndhH CR513_24391	Mucuna pruriens (Velvet bean) (Dolichos pruriens)
C.CAJAN_26568	blue	2.79706	-3.44395	-2.10911	4.1319	0.245564	1	0.000216291	0.0989633	AT4G03210	xyloglucan endotransglucosylase/hydrolase 9 [Source:NCBI gene (formerly Entrezgene);Acc:828024]	OS04G0631200	Similar to Xyloglucan endotransglycosylase (Fragment).	Xyloglucan endotransglucosylase/hydrolase (EC 2.4.1.207)	KK1_027915	Cajanus cajan (Pigeon pea) (Cajanus indicus)
C.CAJAN_26568	blue	2.79706	-3.44395	-2.10911	4.1319	0.245564	1	0.000216291	0.0989633	AT4G03210	xyloglucan endotransglucosylase/hydrolase 9 [Source:NCBI gene (formerly Entrezgene);Acc:828024]	OS04G0631200	Similar to cDNA clone:J033024P08, full insert sequence.	Xyloglucan endotransglucosylase/hydrolase (EC 2.4.1.207)	KK1_027915	Cajanus cajan (Pigeon pea) (Cajanus indicus)
C.CAJAN_27988	blue	1.10952	-2.05368	-0.605228	2.55798	0.888279	1	0.000933428	0.0632515	AT5G55730	FASCICLIN-like arabinogalactan 1 [Source:NCBI gene (formerly Entrezgene);Acc:835667]	OS08G0321000	FAS1 domain domain containing protein.	Fasciclin-like arabinogalactan protein 1	KK1_028482	Cajanus cajan (Pigeon pea) (Cajanus indicus)
C.CAJAN_28231	blue	6.00585	-2.15067	-3.71072	4.4458	1.83e-06	0.382782	0.0158046	0.603946	AT1G04220	3-ketoacyl-CoA synthase 2 [Source:NCBI gene (formerly Entrezgene);Acc:839578]	OS06G0598800	&beta;-ketoacyl CoA synthase, Biosynthesis of cuticular waxes on rice leaf	3-ketoacyl-CoA synthase (EC 2.3.1.-)	KK1_028490	Cajanus cajan (Pigeon pea) (Cajanus indicus)
C.CAJAN_26908	blue	1.35722	-2.24329	-0.39811	3.2024	0.960586	1	0.00196892	0.210586	AT5G60920	COBRA-like extracellular glycosyl-phosphatidyl inositol-anchored protein family [Source:NCBI gene (formerly Entrezgene);Acc:836213]	OS05G0386800	COBRA-like protein, Cellulose synthesis	COBRA-like protein	KK1_028743	Cajanus cajan (Pigeon pea) (Cajanus indicus)
C.CAJAN_26908	blue	1.35722	-2.24329	-0.39811	3.2024	0.960586	1	0.00196892	0.210586	AT5G60920	COBRA-like extracellular glycosyl-phosphatidyl inositol-anchored protein family [Source:NCBI gene (formerly Entrezgene);Acc:836213]	OS05G0386800	Similar to Phytochelatin synthetase-like protein 2.	COBRA-like protein	KK1_028743	Cajanus cajan (Pigeon pea) (Cajanus indicus)
C.CAJAN_26908	blue	1.35722	-2.24329	-0.39811	3.2024	0.960586	1	0.00196892	0.210586	AT5G60920	COBRA-like extracellular glycosyl-phosphatidyl inositol-anchored protein family [Source:NCBI gene (formerly Entrezgene);Acc:836213]	OS05G0386800	Similar to COBRA-like protein 3.	COBRA-like protein	KK1_028743	Cajanus cajan (Pigeon pea) (Cajanus indicus)
C.CAJAN_27581	blue
C.CAJAN_26856	blue	1.4645	-3.62051	-2.33633	2.74868	0.311434	0.705009	0.0011868	0.000407081	AT4G25050	acyl carrier protein 4 [Source:NCBI gene (formerly Entrezgene);Acc:828608]	OS08G0549300	Similar to Acyl carrier protein III, chloroplast precursor (ACP III).	Acyl carrier protein	KK1_029313	Cajanus cajan (Pigeon pea) (Cajanus indicus)
C.CAJAN_27935	blue	3.40051	-1.7303	-1.93381	3.19699	0.015562	1	0.00217375	0.767945	AT3G55770	GATA type zinc finger transcription factor family protein [Source:NCBI gene (formerly Entrezgene);Acc:824743]	OS03G0266100	Zinc finger, LIM-type domain containing protein.	Pollen-specific protein SF3	KK1_029608	Cajanus cajan (Pigeon pea) (Cajanus indicus)
C.CAJAN_33399	blue	1.50436	-2.05693	-0.556066	3.00522	0.194081	1	0.00115553	0.0503278	AT3G49190	O-acyltransferase (WSD1-like) family protein [Source:NCBI gene (formerly Entrezgene);Acc:824080]	OS01G0681000	Uncharacterised protein family UPF0089 domain containing protein.	O-acyltransferase WSD1	KK1_029781	Cajanus cajan (Pigeon pea) (Cajanus indicus)
C.CAJAN_30300	blue	1.37073	-1.34176	-0.524726	2.18777	0.812213	1	0.00638	0.517355	AT4G36360	beta-galactosidase 3 [Source:NCBI gene (formerly Entrezgene);Acc:829788]	OS03G0165400	Similar to Beta-galactosidase.	Beta-galactosidase (EC 3.2.1.23)	KK1_029884	Cajanus cajan (Pigeon pea) (Cajanus indicus)
C.CAJAN_30300	blue	1.37073	-1.34176	-0.524726	2.18777	0.812213	1	0.00638	0.517355	AT4G36360	beta-galactosidase 3 [Source:NCBI gene (formerly Entrezgene);Acc:829788]	OS03G0165400	Beta-galactosidase	Beta-galactosidase (EC 3.2.1.23)	KK1_029884	Cajanus cajan (Pigeon pea) (Cajanus indicus)
C.CAJAN_29432	blue	4.50287	-0.589315	-3.49723	1.59496	1.95e-07	1	0.444717	1	AT1G66120	AMP-dependent synthetase and ligase family protein [Source:NCBI gene (formerly Entrezgene);Acc:842926]	OS09G0555800	Cinnamate:CoA ligase, Submerged seed germination, Salicylic acid accumulation	Medium-chain-fatty-acid--CoA ligase	KK1_029978	Cajanus cajan (Pigeon pea) (Cajanus indicus)
C.CAJAN_29788	blue	1.22081	-1.55231	-0.837076	1.93604	0.453999	1	0.12493	0.299823	AT1G60060	Serine/threonine-protein kinase WNK (With No Lysine)-like protein [Source:NCBI gene (formerly Entrezgene);Acc:842300]	OS06G0233800	Conserved hypothetical protein.	Basic helix-loop-helix protein At1g06150 family	KK1_030018	Cajanus cajan (Pigeon pea) (Cajanus indicus)
C.CAJAN_27298	blue	2.76574	-1.37026	-1.90792	2.22808	0.0664654	1	0.0155541	0.889572	AT1G05230	homeodomain GLABROUS 2 [Source:NCBI gene (formerly Entrezgene);Acc:839256]	OS08G0187500	Similar to Roc1.	Homeobox-leucine zipper protein HDG2	KK1_030031	Cajanus cajan (Pigeon pea) (Cajanus indicus)
C.CAJAN_27298	blue	2.76574	-1.37026	-1.90792	2.22808	0.0664654	1	0.0155541	0.889572	AT1G05230	homeodomain GLABROUS 2 [Source:NCBI gene (formerly Entrezgene);Acc:839256]	OS08G0187500	GL2-type homeobox gene, Protoderm differentiation and radial pattern formation during early rice embryogenesis	Homeobox-leucine zipper protein HDG2	KK1_030031	Cajanus cajan (Pigeon pea) (Cajanus indicus)
C.CAJAN_27322	blue	0.918696	-3.59131	-1.36054	3.14947	1	1	0.00488907	0.000178802	AT1G76160	SKU5 similar 5 [Source:NCBI gene (formerly Entrezgene);Acc:843948]	OS06G0678800	Similar to Pollen-specific protein NTP303 precursor.	L-ascorbate oxidase isogeny	KK1_030057	Cajanus cajan (Pigeon pea) (Cajanus indicus)
C.CAJAN_27166	blue	0.664334	-3.01817	-0.514217	3.16829	1	1	3.05e-05	0.000374811	AT2G04780	FASCICLIN-like arabinoogalactan 7 [Source:NCBI gene (formerly Entrezgene);Acc:815021]	OS09G0482780	FAS1 domain domain containing protein.	Fasciclin-like arabinogalactan protein 7	KK1_030211	Cajanus cajan (Pigeon pea) (Cajanus indicus)
C.CAJAN_33301	blue	0.72469	-0.5029	0.247512	1.4751	1	1	0.00836608	1	AT5G39080	HXXXD-type acyl-transferase family protein [Source:NCBI gene (formerly Entrezgene);Acc:833900]	OS04G0638100	Transferase family protein.	Anthocyanin 5-aromatic acyltransferase	KK1_030868	Cajanus cajan (Pigeon pea) (Cajanus indicus)
C.CAJAN_32512	blue	1.72334	-0.60078	1.37061	3.69472	0.0113762	1	1.18e-13	1	AT1G11530	C-terminal cysteine residue is changed to a serine 1 [Source:NCBI gene (formerly Entrezgene);Acc:837696]	OS04G0629500	Similar to Thioredoxin h.	Thioredoxin-like 4	KK1_031267	Cajanus cajan (Pigeon pea) (Cajanus indicus)
C.CAJAN_27522	blue	4.74427	-2.87213	-2.72436	4.89204	0.00055669	1	6.45e-08	0.162676	AT4G28250	expansin B3 [Source:NCBI gene (formerly Entrezgene);Acc:828940]	OS02G0639500	Similar to Expansin-B16.	Expansin-B3	KK1_031465	Cajanus cajan (Pigeon pea) (Cajanus indicus)
C.CAJAN_33587	blue	4.37343	-6.05499	-4.38736	6.04106	0.130717	1	1.9e-11	0.0266281	AT5G20630	germin 3 [Source:NCBI gene (formerly Entrezgene);Acc:832185]	OS08G0460000	Germin-like protein, Acclimation to UV-B radiation, Regulation of plant height and disease resistance	Germin-like protein	KK1_031504	Cajanus cajan (Pigeon pea) (Cajanus indicus)
C.CAJAN_32263	blue	-1.26985	-0.0743888	3.28412	2.08866	0.367025	0.422672	0.113151	1	AT5G03170	FASCICLIN-like arabinogalactan-protein 11 [Source:NCBI gene (formerly Entrezgene);Acc:831914]	OS05G0163300	Similar to Arabinogalactan protein-like.	Fasciclin-like arabinogalactan protein 11	KK1_031866	Cajanus cajan (Pigeon pea) (Cajanus indicus)
C.CAJAN_30331	blue	1.4305	-3.05712	-1.1553	3.33232	0.877163	1	6.17e-05	0.0369682	AT3G01680	sieve element occlusion amino-terminus protein [Source:NCBI gene (formerly Entrezgene);Acc:821097]			Protein SIEVE ELEMENT OCCLUSION B	KK1_032016	Cajanus cajan (Pigeon pea) (Cajanus indicus)
C.CAJAN_30740	blue	3.83356	-1.15845	-2.39736	2.59464	0.0400151	1	0.0331413	1	AT1G75900	GDSL-like Lipase/Acylhydrolase superfamily protein [Source:NCBI gene (formerly Entrezgene);Acc:843923]	OS10G0438600	Similar to Family II lipase EXL3.	GDSL esterase/lipase EXL3	KK1_032117	Cajanus cajan (Pigeon pea) (Cajanus indicus)
C.CAJAN_29901	blue	2.08186	-1.02314	-1.01244	2.09256	0.200981	1	0.0210793	1	AT2G38110	glycerol-3-phosphate acyltransferase 6 [Source:NCBI gene (formerly Entrezgene);Acc:818389]	OS01G0855000	Similar to Glycerol-3-phosphate acyltransferase 6 (EC 2.3.1.15) (AtGPAT6).	Glycerol-3-phosphate acyltransferase 6	KK1_032155	Cajanus cajan (Pigeon pea) (Cajanus indicus)
C.CAJAN_29901	blue	2.08186	-1.02314	-1.01244	2.09256	0.200981	1	0.0210793	1	AT2G38110	glycerol-3-phosphate acyltransferase 6 [Source:NCBI gene (formerly Entrezgene);Acc:818389]	OS01G0855000	Hypothetical gene.	Glycerol-3-phosphate acyltransferase 6	KK1_032155	Cajanus cajan (Pigeon pea) (Cajanus indicus)
C.CAJAN_32438	blue	2.3332	-1.32367	-0.976974	2.67989	0.254551	1	0.0353805	0.83816	AT2G22840	growth-regulating factor 1 [Source:NCBI gene (formerly Entrezgene);Acc:816815]	OS03G0729500	Transcription factor, Floral organ development	Growth-regulating factor	KK1_032194	Cajanus cajan (Pigeon pea) (Cajanus indicus)
C.CAJAN_31299	blue	0.602608	-1.94795	-0.712386	1.83817	1	1	0.0891573	0.0301568	AT2G34430	light-harvesting chlorophyll-protein complex II subunit B1 [Source:NCBI gene (formerly Entrezgene);Acc:818006]	OS09G0346500	Chlorophyll a/b binding protein, Circadian clock-controlled gene	Chlorophyll a-b binding protein, chloroplastic	KK1_032461 KK1_032462	Cajanus cajan (Pigeon pea) (Cajanus indicus)
C.CAJAN_31304	blue	1.41434	-2.19737	-1.15495	2.45675	0.569263	1	0.0247203	0.178398	AT1G29930	chlorophyll A/B binding protein 1 [Source:NCBI gene (formerly Entrezgene);Acc:839871]	OS01G0600900	Chlorophyll a-b binding protein 2, chloroplast precursor (LHCII type I CAB-2) (LHCP).	Chlorophyll a-b binding protein, chloroplastic	KK1_032466 KK1_032467	Cajanus cajan (Pigeon pea) (Cajanus indicus)
C.CAJAN_31304	blue	1.41434	-2.19737	-1.15495	2.45675	0.569263	1	0.0247203	0.178398	AT1G29930	chlorophyll A/B binding protein 1 [Source:NCBI gene (formerly Entrezgene);Acc:839871]	OS01G0600900	Similar to Chlorophyll a-b binding protein 2, chloroplastic.	Chlorophyll a-b binding protein, chloroplastic	KK1_032466 KK1_032467	Cajanus cajan (Pigeon pea) (Cajanus indicus)
C.CAJAN_30489	blue	-0.133337	-1.75269	1.45147	3.07082	1	1	0.000192973	0.0445582	AT1G69530	expansin A1 [Source:NCBI gene (formerly Entrezgene);Acc:843288]	OS05G0477600	Alpha-expansin 4, Suppression of rice bacterial blight resistance, Seed germination	Expansin	KK1_033049	Cajanus cajan (Pigeon pea) (Cajanus indicus)
C.CAJAN_30703	blue	3.88022	-1.07131	-2.25855	2.69297	0.0184175	1	0.00838846	1	AT5G50700	hydroxysteroid dehydrogenase 1 [Source:NCBI gene (formerly Entrezgene);Acc:835141]	OS04G0390700	Short-chain dehydrogenase/reductase SDR domain containing protein.	Hydroxysteroid 11-beta-dehydrogenase 1-like protein	KK1_033342	Cajanus cajan (Pigeon pea) (Cajanus indicus)
C.CAJAN_35355	blue	1.44197	-5.21933	-4.02392	2.63737	0.621569	0.452935	0.0403418	0.00237853	AT2G10940	Bifunctional inhibitor/lipid-transfer protein/seed storage 2S albumin superfamily protein [Source:NCBI gene (formerly Entrezgene);Acc:815558]	OS06G0643500	Similar to ADR11 protein (Fragment).	36.4 kDa proline-rich protein	KK1_033503	Cajanus cajan (Pigeon pea) (Cajanus indicus)
C.CAJAN_35740	blue	0.681783	-2.57329	-0.538855	2.71622	1	1	0.000138712	0.0971082	AT3G16150	N-terminal nucleophile aminohydrolases (Ntn hydrolases) superfamily protein [Source:NCBI gene (formerly Entrezgene);Acc:820860]	OS04G0650700	Similar to OSIGBa0113E10.3 protein.	Isoaspartyl peptidase/L-asparaginase 2	KK1_034101	Cajanus cajan (Pigeon pea) (Cajanus indicus)
C.CAJAN_32112	blue	1.48607	-1.90045	-0.515959	2.87055	0.443054	1	0.00322514	0.140526	AT3G21190	O-fucosyltransferase family protein [Source:NCBI gene (formerly Entrezgene);Acc:821672]	OS09G0498800	Protein of unknown function DUF246, plant family protein.	O-fucosyltransferase family protein	KK1_034132	Cajanus cajan (Pigeon pea) (Cajanus indicus)
C.CAJAN_34582	blue	1.89128	-3.11124	-2.22265	2.77987	0.556377	1	0.014421	0.151994	AT1G76490	hydroxy methylglutaryl CoA reductase 1 [Source:NCBI gene (formerly Entrezgene);Acc:843982]	OS08G0512700	Similar to 3-hydroxy-3-methylglutaryl coenzyme A reductase (EC 1.1.1.34) (Fragment).	3-hydroxy-3-methylglutaryl coenzyme A reductase (HMG-CoA reductase) (EC 1.1.1.34)	KK1_034185	Cajanus cajan (Pigeon pea) (Cajanus indicus)
C.CAJAN_33749	blue	0.468367	-1.99226	-0.686435	1.77419	1	1	0.18378	0.171393	AT4G03210	xyloglucan endotransglucosylase/hydrolase 9 [Source:NCBI gene (formerly Entrezgene);Acc:828024]	OS04G0631200	Similar to cDNA clone:J033024P08, full insert sequence.	Xyloglucan endotransglucosylase/hydrolase (EC 2.4.1.207)	KK1_034218	Cajanus cajan (Pigeon pea) (Cajanus indicus)
C.CAJAN_33749	blue	0.468367	-1.99226	-0.686435	1.77419	1	1	0.18378	0.171393	AT4G03210	xyloglucan endotransglucosylase/hydrolase 9 [Source:NCBI gene (formerly Entrezgene);Acc:828024]	OS04G0631200	Similar to Xyloglucan endotransglycosylase (Fragment).	Xyloglucan endotransglucosylase/hydrolase (EC 2.4.1.207)	KK1_034218	Cajanus cajan (Pigeon pea) (Cajanus indicus)
C.CAJAN_31431	blue	-0.138433	2.51743	3.98555	1.32968	0.514877	0.0148741	0.160072	0.0586766	AT3G01590	Galactose mutarotase-like superfamily protein [Source:NCBI gene (formerly Entrezgene);Acc:821108]	OS04G0658000	Similar to OSIGBa0132E09-OSIGBa0108L24.1 protein.	glucose-6-phosphate 1-epimerase (EC 5.1.3.15)	KK1_034527	Cajanus cajan (Pigeon pea) (Cajanus indicus)
C.CAJAN_31431	blue	-0.138433	2.51743	3.98555	1.32968	0.514877	0.0148741	0.160072	0.0586766	AT3G01590	Galactose mutarotase-like superfamily protein [Source:NCBI gene (formerly Entrezgene);Acc:821108]	OS04G0658000	Similar to Possible apospory-associated like protein.	glucose-6-phosphate 1-epimerase (EC 5.1.3.15)	KK1_034527	Cajanus cajan (Pigeon pea) (Cajanus indicus)
C.CAJAN_32771	blue	0.815647	-2.75523	-0.568269	3.00261	1	1	0.00103334	0.000216721	AT3G14310	pectin methylesterase 3 [Source:NCBI gene (formerly Entrezgene);Acc:820651]	OS01G0312500	Pectin methylesterase, Regulation of diurnal flower opening time, Regulation of the stiffness of the lodicule cell wall	Pectinesterase (EC 3.1.1.11)	KK1_034912	Cajanus cajan (Pigeon pea) (Cajanus indicus)
C.CAJAN_31770	blue	2.8654	-1.64466	-1.49297	3.01709	0.0397094	1	0.000183453	0.366059	AT1G24020	MLP-like protein 423 [Source:NCBI gene (formerly Entrezgene);Acc:839014]	OS03G0300400	Jasmonate inducible pathogenesis-related class 10 protein, Self-defense against biotic and abiotic stresses	Major allergen Pru ar 1	KK1_035049	Cajanus cajan (Pigeon pea) (Cajanus indicus)
C.CAJAN_39364	blue	1.51211	-0.759391	-0.436849	1.83465	0.0325152	1	0.00261668	0.508287	AT2G40820	stomatal closure actin-binding-like protein [Source:NCBI gene (formerly Entrezgene);Acc:818679]	OS01G0805700	Similar to plectin-related.	Stomatal closure-related actin-binding protein 2	KK1_035211	Cajanus cajan (Pigeon pea) (Cajanus indicus)
C.CAJAN_33235	blue	1.87031	1.59098	3.26	3.53933	1	1	0.039813	0.364816	AT5G33370	GDSL-like Lipase/Acylhydrolase superfamily protein [Source:NCBI gene (formerly Entrezgene);Acc:833315]	OS02G0617400	Lipase, GDSL domain containing protein.	GDSL esterase/lipase LTL1	KK1_035732	Cajanus cajan (Pigeon pea) (Cajanus indicus)
C.CAJAN_35940	blue	4.55903	-4.09769	-3.98689	4.66983	0.00884497	1	0.00274565	0.137247	AT5G33370	GDSL-like Lipase/Acylhydrolase superfamily protein [Source:NCBI gene (formerly Entrezgene);Acc:833315]	OS02G0617400	Lipase, GDSL domain containing protein.	GDSL esterase/lipase At5g33370 family	KK1_035883 KK1_035890	Cajanus cajan (Pigeon pea) (Cajanus indicus)
C.CAJAN_35945	blue	4.01495	-4.33419	-3.6107	4.73844	0.0116753	1	9.82e-07	0.0281792	AT5G33370	GDSL-like Lipase/Acylhydrolase superfamily protein [Source:NCBI gene (formerly Entrezgene);Acc:833315]	OS02G0617400	Lipase, GDSL domain containing protein.	GDSL esterase/lipase At5g33370 family	KK1_035883 KK1_035890	Cajanus cajan (Pigeon pea) (Cajanus indicus)
C.CAJAN_35947	blue	4.30681	-5.40187	-4.30424	5.40443	0.0669743	1	0.000176264	0.0440417	AT5G33370	GDSL-like Lipase/Acylhydrolase superfamily protein [Source:NCBI gene (formerly Entrezgene);Acc:833315]	OS02G0617400	Lipase, GDSL domain containing protein.	GDSL esterase/lipase At5g33370 family	KK1_035893	Cajanus cajan (Pigeon pea) (Cajanus indicus)
C.CAJAN_35133	blue	2.83108	-2.22365	-1.99715	3.05758	0.0361918	1	9.11e-05	0.339085	AT3G26960	Pollen Ole e 1 allergen and extensin family protein [Source:NCBI gene (formerly Entrezgene);Acc:822314]	OS09G0508200	Pollen Ole e 1 allergen and extensin domain containing protein.	Major pollen allergen Ole e 1	CR513_46452	Mucuna pruriens (Velvet bean) (Dolichos pruriens)
C.CAJAN_36568	blue	0.897358	-1.61743	0.642658	3.15745	0.82084	1	0.00044792	0.0918933	AT1G49750	Leucine-rich repeat (LRR) family protein [Source:NCBI gene (formerly Entrezgene);Acc:841398]	OS04G0505200	Similar to Protein binding protein.	Cell wall hydroxyproline-rich glycoprotein	KK1_036011	Cajanus cajan (Pigeon pea) (Cajanus indicus)
C.CAJAN_36568	blue	0.897358	-1.61743	0.642658	3.15745	0.82084	1	0.00044792	0.0918933	AT1G49750	Leucine-rich repeat (LRR) family protein [Source:NCBI gene (formerly Entrezgene);Acc:841398]	OS04G0505200	Leucine-rich repeat, plant specific containing protein.	Cell wall hydroxyproline-rich glycoprotein	KK1_036011	Cajanus cajan (Pigeon pea) (Cajanus indicus)
C.CAJAN_36568	blue	0.897358	-1.61743	0.642658	3.15745	0.82084	1	0.00044792	0.0918933	AT1G49750	Leucine-rich repeat (LRR) family protein [Source:NCBI gene (formerly Entrezgene);Acc:841398]	OS04G0505200	Leucine-rich repeat domain containing protein	Cell wall hydroxyproline-rich glycoprotein	KK1_036011	Cajanus cajan (Pigeon pea) (Cajanus indicus)
C.CAJAN_35268	blue	2.79304	0.146659	-0.934939	1.71144	0.00536645	1	0.278646	1	AT1G60060	Serine/threonine-protein kinase WNK (With No Lysine)-like protein [Source:NCBI gene (formerly Entrezgene);Acc:842300]	OS02G0742700	Conserved hypothetical protein.	Basic helix-loop-helix protein At1g06150 family	KK1_036295	Cajanus cajan (Pigeon pea) (Cajanus indicus)
C.CAJAN_32055	blue	0.954492	-3.18483	-1.18427	2.95505	1	1	5.85e-05	0.00223621	AT3G12110	actin-11 [Source:NCBI gene (formerly Entrezgene);Acc:820385]	OS03G0718100	Actin 1.	Actin	KK1_036364	Cajanus cajan (Pigeon pea) (Cajanus indicus)
C.CAJAN_35806	blue	2.26214	-2.43104	-1.39934	3.29384	0.0625663	1	6.2e-07	0.101439	AT4G18570	Tetratricopeptide repeat (TPR)-like superfamily protein [Source:NCBI gene (formerly Entrezgene);Acc:827588]	OS05G0573900	Similar to predicted protein.	Protein CHUP1, chloroplastic	KK1_036425	Cajanus cajan (Pigeon pea) (Cajanus indicus)
C.CAJAN_39391	blue	2.07602	-0.535023	-0.285917	2.32512	0.172526	1	0.0199802	1	AT1G49620	Cyclin-dependent kinase inhibitor family protein [Source:NCBI gene (formerly Entrezgene);Acc:841386]	OS09G0459900	Similar to Cyclin-dependent kinase inhibitor 6.	Cyclin-dependent kinase inhibitor	KK1_036445	Cajanus cajan (Pigeon pea) (Cajanus indicus)
C.CAJAN_39391	blue	2.07602	-0.535023	-0.285917	2.32512	0.172526	1	0.0199802	1	AT1G49620	Cyclin-dependent kinase inhibitor family protein [Source:NCBI gene (formerly Entrezgene);Acc:841386]	OS09G0459900	Cyclin-dependent kinase inhibitor family protein.	Cyclin-dependent kinase inhibitor	KK1_036445	Cajanus cajan (Pigeon pea) (Cajanus indicus)
C.CAJAN_38820	blue	3.28005	-1.6241	-2.44647	2.45768	0.0482973	1	0.0225143	0.753156	AT1G14040	EXS (ERD1/XPR1/SYG1) family protein [Source:NCBI gene (formerly Entrezgene);Acc:837965]	OS01G0110100	Phosphate (Pi) transporter, Pi homeostasis	Phosphate transporter 1	KK1_036501	Cajanus cajan (Pigeon pea) (Cajanus indicus)
C.CAJAN_31992	blue	1.46763	-0.727681	0.479082	2.67439	0.380287	1	0.00370971	0.935474	AT1G28400	GATA zinc finger protein [Source:NCBI gene (formerly Entrezgene);Acc:839738]			Protein E6	KK1_036578	Cajanus cajan (Pigeon pea) (Cajanus indicus)
C.CAJAN_41132	blue	3.07035	-0.570894	-0.457313	3.18393	0.0121684	1	0.0160817	1	AT1G26945	basic helix-loop-helix (bHLH) DNA-binding superfamily protein [Source:NCBI gene (formerly Entrezgene);Acc:839585]	OS03G0171300	Atypical non-DNA-binding bHLH protein, Inhibitor of a typical bHLH, Positive regulation of grain length and weight	Transcription factor bHLH135 family	KK1_036725	Cajanus cajan (Pigeon pea) (Cajanus indicus)
C.CAJAN_38121	blue	0.872007	-2.48753	-0.625356	2.73418	1	1	0.000138712	0.000908272	AT5G23940	HXXXD-type acyl-transferase family protein [Source:NCBI gene (formerly Entrezgene);Acc:832459]	OS08G0562500	BAHD acyltransferase-like protein, Control of grain size and leaf angle, Regulation of brassinosteroid homeostasis	Acetyltransferase At3g50280 family	KK1_036837	Cajanus cajan (Pigeon pea) (Cajanus indicus)
C.CAJAN_38121	blue	0.872007	-2.48753	-0.625356	2.73418	1	1	0.000138712	0.000908272	AT5G23940	HXXXD-type acyl-transferase family protein [Source:NCBI gene (formerly Entrezgene);Acc:832459]	OS08G0562500	Similar to Acyltransferase.	Acetyltransferase At3g50280 family	KK1_036837	Cajanus cajan (Pigeon pea) (Cajanus indicus)
C.CAJAN_36509	blue	0.774508	-2.22	-0.36741	2.6271	1	1	0.0131935	0.029248	AT3G02100	UDP-Glycosyltransferase superfamily protein [Source:NCBI gene (formerly Entrezgene);Acc:820287]	OS03G0757100	UDP-glucuronosyl/UDP-glucosyltransferase family protein.	Glycosyltransferase (EC 2.4.1.-)	KK1_037004	Cajanus cajan (Pigeon pea) (Cajanus indicus)
C.CAJAN_37293	blue	1.66218	-0.356366	0.0190052	2.03755	0.00650228	1	0.0244342	1	AT5G54190	protochlorophyllide oxidoreductase A [Source:NCBI gene (formerly Entrezgene);Acc:835507]	OS10G0496900	Similar to Protochlorophyllide reductase B, chloroplastic.	NADPH-protochlorophyllide oxidoreductase (EC 1.3.1.33)	KK1_037128	Cajanus cajan (Pigeon pea) (Cajanus indicus)
C.CAJAN_37293	blue	1.66218	-0.356366	0.0190052	2.03755	0.00650228	1	0.0244342	1	AT5G54190	protochlorophyllide oxidoreductase A [Source:NCBI gene (formerly Entrezgene);Acc:835507]	OS10G0496900	NADPH: protochlorophyllide oxidoreductase, Chlorophyll synthesis	NADPH-protochlorophyllide oxidoreductase (EC 1.3.1.33)	KK1_037128	Cajanus cajan (Pigeon pea) (Cajanus indicus)
C.CAJAN_35424	blue	1.05643	-3.13299	-0.925292	3.26413	1	1	9.52e-05	0.0420774	AT1G72160	Sec14p-like phosphatidylinositol transfer family protein [Source:NCBI gene (formerly Entrezgene);Acc:843547]	OS01G0874700	Phosphatidylinositol transfer protein, Class III SEC14 protein, Important roles in rice immunity, Response to M. oryzae infection	Patellin-3	KK1_037902	Cajanus cajan (Pigeon pea) (Cajanus indicus)
C.CAJAN_35424	blue	1.05643	-3.13299	-0.925292	3.26413	1	1	9.52e-05	0.0420774	AT1G72160	Sec14p-like phosphatidylinositol transfer family protein [Source:NCBI gene (formerly Entrezgene);Acc:843547]	OS01G0874700	Similar to patellin-1.	Patellin-3	KK1_037902	Cajanus cajan (Pigeon pea) (Cajanus indicus)
C.CAJAN_35424	blue	1.05643	-3.13299	-0.925292	3.26413	1	1	9.52e-05	0.0420774	AT1G72160	Sec14p-like phosphatidylinositol transfer family protein [Source:NCBI gene (formerly Entrezgene);Acc:843547]	OS01G0874700	GOLD domain containing protein.	Patellin-3	KK1_037902	Cajanus cajan (Pigeon pea) (Cajanus indicus)
C.CAJAN_40559	blue	3.19617	-2.24414	-2.15617	3.28414	0.0622034	1	0.00157771	0.466313	AT2G04160	Subtilisin-like serine endopeptidase family protein [Source:NCBI gene (formerly Entrezgene);Acc:814953]	OS09G0479900	Subtilisin-like protease 58, Early development of rice caryopsis	Subtilisin-like protease (EC 3.4.21.62)	KK1_038691	Cajanus cajan (Pigeon pea) (Cajanus indicus)
C.CAJAN_36684	blue	0.0657133	-4.60254	-0.63812	4.03013	1	1	0.00096134	0.00503773	AT2G45180	Bifunctional inhibitor/lipid-transfer protein/seed storage 2S albumin superfamily protein [Source:NCBI gene (formerly Entrezgene);Acc:819126]	OS02G0662000	Root-specific RCc3 protein, Root system architecture, Salt tolerance	14 kDa proline-rich protein DC2.15	KK1_038750	Cajanus cajan (Pigeon pea) (Cajanus indicus)
C.CAJAN_34928	blue	2.06498	-0.926001	0.152666	3.14365	0.501609	1	0.000343685	1	AT4G38770	proline-rich protein 4 [Source:NCBI gene (formerly Entrezgene);Acc:830032]	OS10G0148100	Flower specific proline-rich protein, Determination of extracellular matrix structure of floral organs, Cold tolerance	Proline-rich protein 4	KK1_039025	Cajanus cajan (Pigeon pea) (Cajanus indicus)
C.CAJAN_33633	blue	2.38204	-2.22383	-2.12977	2.4761	0.147259	1	0.00315985	0.315011	AT5G15350	early nodulin-like protein 17 [Source:NCBI gene (formerly Entrezgene);Acc:831387]	OS09G0557900	Similar to Protein phosphatase 2C gamma isoform (EC 3.1.3.16) (PP2C-gamma) (Protein phosphatase magnesium-dependent 1 gamma) (Protein phosphatase 1C) (Fibroblast growth factor inducible protein 13) (FIN13).	Lamin-like protein	KK1_039069	Cajanus cajan (Pigeon pea) (Cajanus indicus)
C.CAJAN_39045	blue	0.745413	-0.44145	1.45228	2.63915	1	1	0.00772848	1	AT2G40610	expansin A8 [Source:NCBI gene (formerly Entrezgene);Acc:818656]	OS01G0823100	Alpha-expansin OsEXPA2.	Expansin	KK1_039259	Cajanus cajan (Pigeon pea) (Cajanus indicus)
C.CAJAN_38172	blue	1.20387	-0.525704	0.854048	2.58362	1	1	0.0698487	1	AT3G18280	Bifunctional inhibitor/lipid-transfer protein/seed storage 2S albumin superfamily protein [Source:NCBI gene (formerly Entrezgene);Acc:821356]	OS05G0550300	Similar to Lipid transfer protein (Fragment).	Non-specific lipid-transfer protein AKCS9	KK1_039546	Cajanus cajan (Pigeon pea) (Cajanus indicus)
C.CAJAN_39862	blue	3.21688	-3.69941	-2.21731	4.69898	0.223656	1	1.02e-08	0.154123	AT2G46810	basic helix-loop-helix (bHLH) DNA-binding superfamily protein [Source:NCBI gene (formerly Entrezgene);Acc:819294]	OS03G0188400	Basic helix-loop-helix (bHLH) protein, Defense to brown planthopper	Transcription factor bHLH70	KK1_039901	Cajanus cajan (Pigeon pea) (Cajanus indicus)
C.CAJAN_42212	blue	4.84109	-2.67279	-3.77486	3.73903	2.74e-05	1	0.0464451	0.555339	AT1G31260	zinc transporter 10 [Source:NCBI gene (formerly Entrezgene);Acc:840014]	OS03G0667500	Fe<sup>2+</sup> transporter, Uptake of iron	Zinc transporter 10	KK1_039925	Cajanus cajan (Pigeon pea) (Cajanus indicus)
C.CAJAN_36273	blue	2.8053	-1.92572	-1.26323	3.46778	0.140843	1	3.82e-06	0.647033	AT1G72210	basic helix-loop-helix (bHLH) DNA-binding superfamily protein [Source:NCBI gene (formerly Entrezgene);Acc:843553]	OS02G0691500	Similar to OSIGBa0142I02-OSIGBa0101B20.1 protein.	Transcription factor bHLH96	KK1_040017	Cajanus cajan (Pigeon pea) (Cajanus indicus)
C.CAJAN_38789	blue	1.33381	-2.48908	0.603027	4.42591	1	1	0.00430765	0.232226	AT5G07030	Eukaryotic aspartyl protease family protein [Source:NCBI gene (formerly Entrezgene);Acc:830594]	OS07G0658600	Similar to Nucleoid DNA-binding-like protein.	Aspartic proteinase nepenthesin-1	KK1_040310	Cajanus cajan (Pigeon pea) (Cajanus indicus)
C.CAJAN_38152	blue	3.12275	-2.06618	-2.05754	3.13139	0.0325654	1	0.000773522	0.359689	AT5G63800	Glycosyl hydrolase family 35 protein [Source:NCBI gene (formerly Entrezgene);Acc:836500]	OS05G0428100	Similar to Beta-galactosidase.	Beta-galactosidase (EC 3.2.1.23)	KK1_040358	Cajanus cajan (Pigeon pea) (Cajanus indicus)
C.CAJAN_44658	blue	3.28272	-0.5905	-0.744348	3.12887	0.0029062	1	0.000959374	1	AT3G12710	DNA glycosylase superfamily protein [Source:NCBI gene (formerly Entrezgene);Acc:820453]	OS01G0799500	Methyladenine glycosylase domain containing protein.	GMP synthase [glutamine-hydrolyzing]	KK1_040438	Cajanus cajan (Pigeon pea) (Cajanus indicus)
C.CAJAN_44658	blue	3.28272	-0.5905	-0.744348	3.12887	0.0029062	1	0.000959374	1	AT3G12710	DNA glycosylase superfamily protein [Source:NCBI gene (formerly Entrezgene);Acc:820453]	OS01G0799500	Hypothetical gene.	GMP synthase [glutamine-hydrolyzing]	KK1_040438	Cajanus cajan (Pigeon pea) (Cajanus indicus)
C.CAJAN_42248	blue	1.54554	-1.89103	0.824146	4.26071	0.324701	1	3.11e-14	0.00842058	AT3G45140	lipoxygenase 2 [Source:NCBI gene (formerly Entrezgene);Acc:823650]	OS08G0509100	Similar to Lipoxygenase, chloroplast precursor (EC 1.13.11.12).	Lipoxygenase (EC 1.13.11.-)	KK1_040535	Cajanus cajan (Pigeon pea) (Cajanus indicus)
C.CAJAN_42248	blue	1.54554	-1.89103	0.824146	4.26071	0.324701	1	3.11e-14	0.00842058	AT3G45140	lipoxygenase 2 [Source:NCBI gene (formerly Entrezgene);Acc:823650]	OS08G0509100	Similar to Lipoxygenase.	Lipoxygenase (EC 1.13.11.-)	KK1_040535	Cajanus cajan (Pigeon pea) (Cajanus indicus)
C.CAJAN_42604	blue	1.95225	-1.99785	-0.855438	3.09466	0.198992	1	0.000290499	0.181492	AT2G04160	Subtilisin-like serine endopeptidase family protein [Source:NCBI gene (formerly Entrezgene);Acc:814953]	OS09G0479900	Subtilisin-like protease 58, Early development of rice caryopsis	Subtilisin-like protease (EC 3.4.21.62)	KK1_040636	Cajanus cajan (Pigeon pea) (Cajanus indicus)
C.CAJAN_38726	blue	0.0805842	-2.34375	-1.16094	1.2634	1	1	0.463832	0.1238	AT5G13930	Chalcone and stilbene synthase family protein [Source:NCBI gene (formerly Entrezgene);Acc:831241]	OS11G0530600	Chalcone synthase, Sakuranetin biosynthesis under UV stress conditions	chalcone synthase (EC 2.3.1.74)	KK1_040645	Cajanus cajan (Pigeon pea) (Cajanus indicus)
C.CAJAN_36780	blue	3.51185	-4.31795	-2.55815	5.27166	0.0433021	1	1.31e-05	0.097113	AT1G29670	GDSL-like Lipase/Acylhydrolase superfamily protein [Source:NCBI gene (formerly Entrezgene);Acc:839844]	OS01G0748500	Similar to anther-specific proline-rich protein APG.	GDSL esterase/lipase At5g45670 family	KK1_040683	Cajanus cajan (Pigeon pea) (Cajanus indicus)
C.CAJAN_40718	blue	3.35764	-3.63942	-3.3485	3.64856	0.0425415	1	0.00858007	0.0355115	AT3G22142	Bifunctional inhibitor/lipid-transfer protein/seed storage 2S albumin superfamily protein [Source:NCBI gene (formerly Entrezgene);Acc:5008021]	OS06G0168700	Similar to Prolin rich protein.	14 kDa proline-rich protein DC2.15	KK1_041095	Cajanus cajan (Pigeon pea) (Cajanus indicus)
C.CAJAN_41138	blue	1.13309	-2.41203	-0.60574	2.93938	0.992452	1	0.00301308	0.0137983	AT5G51750	subtilase 1.3 [Source:NCBI gene (formerly Entrezgene);Acc:835249]	OS04G0573300	Similar to OSIGBa0147H17.8 protein.	Subtilisin-like protease (EC 3.4.21.62)	KK1_041783	Cajanus cajan (Pigeon pea) (Cajanus indicus)
C.CAJAN_45153	blue	2.57413	-2.16869	-1.31786	3.42496	0.0737436	1	0.00100754	0.315055	AT1G74160	LONGIFOLIA protein [Source:NCBI gene (formerly Entrezgene);Acc:843756]	OS07G0109400	SLG7-like protein, Regulation of grain shape	DUF4378 domain-containing protein	KK1_041998	Cajanus cajan (Pigeon pea) (Cajanus indicus)
C.CAJAN_43869	blue	2.03742	-1.8783	0.407507	4.32323	0.53043	1	0.00111982	0.597417	AT3G29030	expansin A5 [Source:NCBI gene (formerly Entrezgene);Acc:822543]	OS05G0477600	Alpha-expansin 4, Suppression of rice bacterial blight resistance, Seed germination	Expansin	KK1_042379	Cajanus cajan (Pigeon pea) (Cajanus indicus)
C.CAJAN_45429	blue	2.49873	-5.52919	-2.48473	5.54319	0.533801	1	1.06e-06	0.0133496	AT5G07030	Eukaryotic aspartyl protease family protein [Source:NCBI gene (formerly Entrezgene);Acc:830594]	OS07G0658600	Similar to Nucleoid DNA-binding-like protein.	Aspartic proteinase nepenthesin-1	KK1_042911	Cajanus cajan (Pigeon pea) (Cajanus indicus)
C.CAJAN_44594	blue	0.293021	-0.349297	1.73108	2.3734	1	1	0.0164022	1	AT2G34700	Pollen Ole e 1 allergen and extensin family protein [Source:NCBI gene (formerly Entrezgene);Acc:818035]	OS01G0164300	Pollen Ole e 1 allergen/extensin domain containing protein.	Pistil-specific extensin-like protein	KK1_043376	Cajanus cajan (Pigeon pea) (Cajanus indicus)
C.CAJAN_43341	blue	1.4682	-1.43141	-0.121979	2.77763	0.507005	1	0.00172495	0.267716	AT4G25960	P-glycoprotein 2 [Source:NCBI gene (formerly Entrezgene);Acc:828702]	OS02G0693700	Hypothetical conserved gene.	ABC transporter B family member 2	KK1_043382	Cajanus cajan (Pigeon pea) (Cajanus indicus)
C.CAJAN_43341	blue	1.4682	-1.43141	-0.121979	2.77763	0.507005	1	0.00172495	0.267716	AT4G25960	P-glycoprotein 2 [Source:NCBI gene (formerly Entrezgene);Acc:828702]	OS02G0693700	Similar to P-glycoprotein ABCB5.	ABC transporter B family member 2	KK1_043382	Cajanus cajan (Pigeon pea) (Cajanus indicus)
C.CAJAN_42633	blue	2.17665	-1.18131	-0.647549	2.71041	0.268449	1	0.000283291	0.96836	AT5G13870	xyloglucan endotransglucosylase/hydrolase 5 [Source:NCBI gene (formerly Entrezgene);Acc:831233]	OS11G0539200	Xyloglucan endotransglycosylase, Cell wall-loosening enzyme essential for cell elongation, Internodal elongation	Xyloglucan endotransglucosylase/hydrolase (EC 2.4.1.207)	KK1_044142	Cajanus cajan (Pigeon pea) (Cajanus indicus)
C.CAJAN_45202	blue	1.11036	-2.38328	-0.474149	3.0195	0.916099	1	5.49e-05	0.00918759	AT2G38110	glycerol-3-phosphate acyltransferase 6 [Source:NCBI gene (formerly Entrezgene);Acc:818389]	OS01G0855000	Similar to Glycerol-3-phosphate acyltransferase 6 (EC 2.3.1.15) (AtGPAT6).	Glycerol-3-phosphate acyltransferase 6	KK1_044230	Cajanus cajan (Pigeon pea) (Cajanus indicus)
C.CAJAN_45202	blue	1.11036	-2.38328	-0.474149	3.0195	0.916099	1	5.49e-05	0.00918759	AT2G38110	glycerol-3-phosphate acyltransferase 6 [Source:NCBI gene (formerly Entrezgene);Acc:818389]	OS01G0855000	Hypothetical gene.	Glycerol-3-phosphate acyltransferase 6	KK1_044230	Cajanus cajan (Pigeon pea) (Cajanus indicus)
C.CAJAN_44685	blue	1.5028	-1.18523	-0.138638	2.54939	0.423725	1	0.00264077	0.519952	AT1G75780	tubulin beta-1 chain [Source:NCBI gene (formerly Entrezgene);Acc:843911]	OS06G0671900	Similar to Tubulin beta-3 chain.	Tubulin beta chain	KK1_044412	Cajanus cajan (Pigeon pea) (Cajanus indicus)
C.CAJAN_46353	blue	2.48326	0.0373433	0.0909276	2.53685	0.0110283	1	0.00187989	1	AT3G12710	DNA glycosylase superfamily protein [Source:NCBI gene (formerly Entrezgene);Acc:820453]	OS01G0799500	Hypothetical gene.	GMP synthase [glutamine-hydrolyzing] (EC 3.2.2.20)	KK1_046337	Cajanus cajan (Pigeon pea) (Cajanus indicus)
C.CAJAN_46353	blue	2.48326	0.0373433	0.0909276	2.53685	0.0110283	1	0.00187989	1	AT3G12710	DNA glycosylase superfamily protein [Source:NCBI gene (formerly Entrezgene);Acc:820453]	OS01G0799500	Methyladenine glycosylase domain containing protein.	GMP synthase [glutamine-hydrolyzing] (EC 3.2.2.20)	KK1_046337	Cajanus cajan (Pigeon pea) (Cajanus indicus)
C.CAJAN_47828	blue	2.98071	0.208923	-1.49164	1.28014	0.00196532	1	0.173987	1	AT4G32890	GATA transcription factor 9 [Source:NCBI gene (formerly Entrezgene);Acc:829425]	OS12G0624900	Similar to GATA transcription factor 2 (AtGATA-2).	GATA transcription factor 11	KK1_046711	Cajanus cajan (Pigeon pea) (Cajanus indicus)
C.CAJAN_43819	blue	1.12874	-0.749148	1.27022	3.14811	0.497786	1	6.97e-05	0.776852	AT5G03620	Subtilisin-like serine endopeptidase family protein [Source:NCBI gene (formerly Entrezgene);Acc:831777]	OS09G0479900	Subtilisin-like protease 58, Early development of rice caryopsis	Cucumisin (EC 3.4.21.62)	KK1_046791	Cajanus cajan (Pigeon pea) (Cajanus indicus)
C.CAJAN_45985	blue	1.37094	-3.07329	-1.07189	3.37233	0.757626	1	1.54e-05	0.00540608	AT1G68560	alpha-xylosidase 1 [Source:NCBI gene (formerly Entrezgene);Acc:843185]	OS01G0130400	Similar to Alpha-xylosidase precursor (Fragment).	Alpha-xylosidase (EC 3.2.1.20)	KK1_046894	Cajanus cajan (Pigeon pea) (Cajanus indicus)
C.CAJAN_45401	blue	1.21253	-2.74565	-1.00475	2.95343	0.57891	1	0.000275281	0.019022	AT1G33811	GDSL-like Lipase/Acylhydrolase superfamily protein [Source:NCBI gene (formerly Entrezgene);Acc:840274]	OS01G0748500	Similar to anther-specific proline-rich protein APG.	GDSL esterase/lipase At1g33811 family	KK1_047204	Cajanus cajan (Pigeon pea) (Cajanus indicus)
C.CAJAN_46598	blue	0.803217	-0.0349652	3.1431	3.98128	0.94595	3.33e-08	1.01e-22	1	AT3G24255	RNA-directed DNA polymerase (reverse transcriptase)-related family protein [Source:NCBI gene (formerly Entrezgene);Acc:822013]	OS03G0643433	Similar to J013022N21, full insert sequence.	Ribonuclease H protein At1g65750 family	KK1_047558	Cajanus cajan (Pigeon pea) (Cajanus indicus)
C.CAJAN_19181	brown	-2.26094	-2.53969	-0.457022	-0.178274	6.8e-11	1	0.706773	6.44e-10	AT2G46830	circadian clock associated 1 [Source:NCBI gene (formerly Entrezgene);Acc:819296]	OS08G0157600	MYB transcription factor, Circadian clock, Tolerance to salinity, osmotic, and drought stresses	Myb-like protein G	KK1_019737	Cajanus cajan (Pigeon pea) (Cajanus indicus)
C.CAJAN_19181	brown	-2.26094	-2.53969	-0.457022	-0.178274	6.8e-11	1	0.706773	6.44e-10	AT2G46830	circadian clock associated 1 [Source:NCBI gene (formerly Entrezgene);Acc:819296]	OS08G0157600	Similar to LHY protein.	Myb-like protein G	KK1_019737	Cajanus cajan (Pigeon pea) (Cajanus indicus)
C.CAJAN_19186	brown	-1.81401	-1.71328	-0.443905	-0.544634	1.55e-07	1	0.15288	2.03e-05	AT1G01060	Homeodomain-like superfamily protein [Source:NCBI gene (formerly Entrezgene);Acc:839341]	OS08G0157600	MYB transcription factor, Circadian clock, Tolerance to salinity, osmotic, and drought stresses	Protein LHY	KK1_019742	Cajanus cajan (Pigeon pea) (Cajanus indicus)
C.CAJAN_19186	brown	-1.81401	-1.71328	-0.443905	-0.544634	1.55e-07	1	0.15288	2.03e-05	AT1G01060	Homeodomain-like superfamily protein [Source:NCBI gene (formerly Entrezgene);Acc:839341]	OS08G0157600	Similar to LHY protein.	Protein LHY	KK1_019742	Cajanus cajan (Pigeon pea) (Cajanus indicus)
C.CAJAN_19473	brown	-3.03355	-4.564	0.445696	1.97615	8.06e-15	1	0.00792481	1.19e-22	AT5G10180	slufate transporter 2;1 [Source:NCBI gene (formerly Entrezgene);Acc:830882]	OS03G0195300	Similar to Low affinity sulphate transporter 3.	Sulfate transporter 2.1	KK1_020042	Cajanus cajan (Pigeon pea) (Cajanus indicus)
C.CAJAN_19625	brown	-0.18079	-1.82844	0.801995	2.44965	0.428477	1	2.01e-05	0.000174233	AT2G02010	glutamate decarboxylase 4 [Source:NCBI gene (formerly Entrezgene);Acc:814732]	OS03G0720300	Similar to Glutamate decarboxylase isozyme 1 (EC 4.1.1.15).	Glutamate decarboxylase (EC 4.1.1.15)	KK1_020202	Cajanus cajan (Pigeon pea) (Cajanus indicus)
C.CAJAN_19625	brown	-0.18079	-1.82844	0.801995	2.44965	0.428477	1	2.01e-05	0.000174233	AT2G02010	glutamate decarboxylase 4 [Source:NCBI gene (formerly Entrezgene);Acc:814732]	OS03G0720300	Similar to Glutamate decarboxylase.	Glutamate decarboxylase (EC 4.1.1.15)	KK1_020202	Cajanus cajan (Pigeon pea) (Cajanus indicus)
C.CAJAN_19727	brown	-0.965493	-2.47829	0.286148	1.79894	0.00135007	1	0.00204843	3.84e-09	AT2G30520	Phototropic-responsive NPH3 family protein [Source:NCBI gene (formerly Entrezgene);Acc:817601]	OS12G0117400	Similar to RPT2-like protein.	Root phototropism protein 2	KK1_020309	Cajanus cajan (Pigeon pea) (Cajanus indicus)
C.CAJAN_19759	brown	-0.750625	-2.37547	0.44083	2.06567	0.0518347	1	0.0131106	0.000116461	AT1G64780	ammonium transporter 1;2 [Source:NCBI gene (formerly Entrezgene);Acc:842786]	OS04G0509600	Ammonium transporter, Ammonium uptake, Ammonium transport	Ammonium transporter	AMT1-3 CR513_07448	Mucuna pruriens (Velvet bean) (Dolichos pruriens)
C.CAJAN_19759	brown	-0.750625	-2.37547	0.44083	2.06567	0.0518347	1	0.0131106	0.000116461	AT1G64780	ammonium transporter 1;2 [Source:NCBI gene (formerly Entrezgene);Acc:842786]	OS04G0509600	Similar to OSIGBa0157K09-H0214G12.4 protein.	Ammonium transporter	AMT1-3 CR513_07448	Mucuna pruriens (Velvet bean) (Dolichos pruriens)
C.CAJAN_20423	brown	-1.02941	-2.03187	-0.655787	0.346678	0.0192608	1	1	1.65e-05	ATCG00430		OS01G0720300	NADH-ubiquinone oxidoreductase 20 kDa subunit, mitochondrial precursor (EC 1.6.5.3) (EC 1.6.99.3) (Complex I-20KD) (CI-20KD).	NAD(P)H-quinone oxidoreductase subunit K, chloroplastic (EC 7.1.1.-) (NAD(P)H dehydrogenase subunit K) (NADH-plastoquinone oxidoreductase subunit K)	ndhK	Cajanus cajan (Pigeon pea) (Cajanus indicus)
C.CAJAN_20461	brown	-1.32333	-3.54342	-0.967118	1.25297	7.32e-05	1	0.151318	9.58e-12	AT1G60950	2Fe-2S ferredoxin-like superfamily protein [Source:NCBI gene (formerly Entrezgene);Acc:842386]	OS08G0104600	Ferredoxin1, Photosynthetic electron transport and carbon assimilation	Ferredoxin	KK1_021070	Cajanus cajan (Pigeon pea) (Cajanus indicus)
C.CAJAN_13501	brown	-1.66687	-1.87699	-0.0737884	0.136334	6.11e-06	1	1	6.69e-05	AT1G51340	MATE efflux family protein [Source:NCBI gene (formerly Entrezgene);Acc:841557]	OS03G0216700	Citrate transporter, Efficient translocation of Fe	Protein DETOXIFICATION (Multidrug and toxic compound extrusion protein)	KK1_013913	Cajanus cajan (Pigeon pea) (Cajanus indicus)
C.CAJAN_14320	brown	-2.05837	-3.79182	-0.397698	1.33575	1.83e-05	1	0.245733	3.31e-09	AT4G25810	xyloglucan endotransglycosylase 6 [Source:NCBI gene (formerly Entrezgene);Acc:828686]	OS06G0697000	Similar to Xyloglucan endo-transglucosylase/hydrolase 1.	Xyloglucan endotransglucosylase/hydrolase (EC 2.4.1.207)	KK1_014748	Cajanus cajan (Pigeon pea) (Cajanus indicus)
C.CAJAN_14576	brown	-1.7823	-2.5783	0.0687877	0.864787	1.37e-06	1	0.518492	1.73e-05	ATCG00680				Photosystem II CP47 chlorophyll apoprotein	KK1_015006	Cajanus cajan (Pigeon pea) (Cajanus indicus)
C.CAJAN_14828	brown	-1.33786	-2.35969	0.37123	1.39306	0.00130574	1	0.0777409	5.89e-05	AT4G10120	Sucrose-phosphate synthase family protein [Source:NCBI gene (formerly Entrezgene);Acc:826603]	OS01G0919400	Sucrose phosphate synthase, Sucrose synthesis in pollen germination	Sucrose-phosphate synthase (EC 2.4.1.14)	KK1_015262	Cajanus cajan (Pigeon pea) (Cajanus indicus)
C.CAJAN_15155	brown	-1.6834	-2.41578	-0.743391	-0.0110105	2.15e-06	1	1	2.37e-11	AT3G47070	thylakoid soluble phosphoprotein [Source:NCBI gene (formerly Entrezgene);Acc:823860]	OS07G0243150	Hypothetical conserved gene.	Thylakoid soluble phosphoprotein TSP9	KK1_015593	Cajanus cajan (Pigeon pea) (Cajanus indicus)
C.CAJAN_00021	brown	-1.20495	-2.49357	0.857806	2.14643	0.00779051	1	0.00267603	7.32e-06	AT1G78950	Terpenoid cyclases family protein [Source:NCBI gene (formerly Entrezgene);Acc:844234]	OS02G0139700	Similar to Cycloartenol synthase.	Terpene cyclase/mutase family member (EC 5.4.99.-)	KK1_000021	Cajanus cajan (Pigeon pea) (Cajanus indicus)
C.CAJAN_00425	brown	-1.37049	-3.54343	0.518413	2.69135	9.74e-06	1	0.00885833	2.29e-05	AT5G25840	DUF1677 family protein (DUF1677) [Source:NCBI gene (formerly Entrezgene);Acc:832653]	OS02G0229900	Hypothetical conserved gene.	DUF1677 family protein	KK1_000440	Cajanus cajan (Pigeon pea) (Cajanus indicus)
C.CAJAN_00510	brown	-0.836283	-2.81189	-0.435665	1.53994	0.185108	1	0.16456	4.96e-07	AT3G13750	beta galactosidase 1 [Source:NCBI gene (formerly Entrezgene);Acc:820584]	OS01G0580200	Similar to Beta-galactosidase precursor (EC 3.2.1.23) (Lactase).	Beta-galactosidase (EC 3.2.1.23)	KK1_000528	Cajanus cajan (Pigeon pea) (Cajanus indicus)
C.CAJAN_00550	brown	-1.69487	-2.88647	0.117531	1.30913	5.56e-07	1	0.052532	3.42e-12	AT3G14200	Chaperone DnaJ-domain superfamily protein [Source:NCBI gene (formerly Entrezgene);Acc:820637]	OS06G0195800	Similar to DNAJ heat shock N-terminal domain-containing protein.	DnaJ isogeny subfamily C member 7 isogeny	KK1_000569	Cajanus cajan (Pigeon pea) (Cajanus indicus)
C.CAJAN_00908	brown	-1.96747	-2.42939	0.446582	0.908508	2.45e-11	1	0.37149	7.52e-08	AT1G62870		OS02G0450000	Similar to OSIGBa0107A02.7 protein.	DUF659 domain-containing protein	KK1_000933	Cajanus cajan (Pigeon pea) (Cajanus indicus)
C.CAJAN_00908	brown	-1.96747	-2.42939	0.446582	0.908508	2.45e-11	1	0.37149	7.52e-08	AT1G62870		OS02G0450000	Ribonuclease H-like protein, Regulation of tiller angle, Regulation of grain size through brassinosteroids signal pathway	DUF659 domain-containing protein	KK1_000933	Cajanus cajan (Pigeon pea) (Cajanus indicus)
C.CAJAN_01061	brown	-3.06421	-4.16335	-0.172703	0.926435	2e-10	1	0.768801	2.92e-05	AT1G10550	xyloglucan:xyloglucosyl transferase 33 [Source:NCBI gene (formerly Entrezgene);Acc:837596]	OS03G0239000	Concanavalin A-like lectin/glucanase, subgroup domain containing protein.	Xyloglucan endotransglucosylase/hydrolase (EC 2.4.1.207)	KK1_001089	Cajanus cajan (Pigeon pea) (Cajanus indicus)
C.CAJAN_01564	brown	-1.54224	-2.62508	-0.198817	0.884022	8.77e-07	1	0.405249	2.77e-11	AT1G62750	Translation elongation factor EFG/EF2 protein [Source:NCBI gene (formerly Entrezgene);Acc:842573]	OS04G0538100	Elongation factor G, III and V domain containing protein.	Elongation factor G, chloroplastic (cEF-G)	KK1_001602	Cajanus cajan (Pigeon pea) (Cajanus indicus)
C.CAJAN_01577	brown	-1.66155	-4.07141	0.33418	2.74404	0.000272741	1	0.000404682	2.28e-11	AT4G12440	adenine phosphoribosyl transferase 4 [Source:NCBI gene (formerly Entrezgene);Acc:826856]	OS07G0484800	Similar to Adenine phosphoribosyltransferase (EC 2.4.2.7)-like protein.	adenine phosphoribosyltransferase (EC 2.4.2.7)	KK1_001615	Cajanus cajan (Pigeon pea) (Cajanus indicus)
C.CAJAN_01668	brown	-0.932091	-3.12916	-1.28311	0.913953	0.124405	1	0.374539	6.36e-05	AT5G62720	Integral membrane HPP family protein [Source:NCBI gene (formerly Entrezgene);Acc:836393]	OS03G0684700	HPP family protein.	HPP family protein	HKW66_Vig0025230 LR48_Vigan01g279800	Phaseolus angularis (Azuki bean) (Vigna angularis)
C.CAJAN_01673	brown	-4.04779	-5.53854	-0.0493261	1.44142	1.74e-19	1	0.291518	4.23e-10	AT1G69850	nitrate transporter 1:2 [Source:NCBI gene (formerly Entrezgene);Acc:843321]	OS06G0581000	Similar to Nitrate transporter NTL1.	Peptide transporter PTR1	KK1_001711	Cajanus cajan (Pigeon pea) (Cajanus indicus)
C.CAJAN_01856	brown	-2.5252	-4.08342	0.20637	1.76459	8.66e-12	1	0.0168966	1.04e-13	AT2G26690	Major facilitator superfamily protein [Source:NCBI gene (formerly Entrezgene);Acc:817210]	OS08G0155400	Similar to cDNA clone:J023045B01, full insert sequence.	Nitrate/chlorate transporter	KK1_001904	Cajanus cajan (Pigeon pea) (Cajanus indicus)
C.CAJAN_01856	brown	-2.5252	-4.08342	0.20637	1.76459	8.66e-12	1	0.0168966	1.04e-13	AT2G26690	Major facilitator superfamily protein [Source:NCBI gene (formerly Entrezgene);Acc:817210]	OS08G0155400	Similar to Nitrate/chlorate transporter.	Nitrate/chlorate transporter	KK1_001904	Cajanus cajan (Pigeon pea) (Cajanus indicus)
C.CAJAN_01856	brown	-2.5252	-4.08342	0.20637	1.76459	8.66e-12	1	0.0168966	1.04e-13	AT2G26690	Major facilitator superfamily protein [Source:NCBI gene (formerly Entrezgene);Acc:817210]	OS08G0155400	A member of the nitrate transporter 1/peptide transporter family, Regulation of N utilization and flowering	Nitrate/chlorate transporter	KK1_001904	Cajanus cajan (Pigeon pea) (Cajanus indicus)
C.CAJAN_01883	brown	-1.074	-1.87657	0.327511	1.13008	0.00380257	1	0.298668	0.00206824	AT5G20190	Tetratricopeptide repeat (TPR)-like superfamily protein [Source:NCBI gene (formerly Entrezgene);Acc:832142]	OS06G0606700	Tetratricopeptide-like helical domain containing protein.	Tetratricopeptide repeat	DEO72_LG2g1018	Vigna unguiculata (Cowpea)
C.CAJAN_01892	brown	0.594228	-2.91192	-0.444938	3.06121	1	1	1.73e-06	8.43e-06	AT5G20230	blue-copper-binding protein [Source:NCBI gene (formerly Entrezgene);Acc:832145]	OS03G0791366	Plastocyanin-like domain containing protein.	Stellacyanin	KK1_001941	Cajanus cajan (Pigeon pea) (Cajanus indicus)
C.CAJAN_02165	brown	-2.27307	-3.35781	0.467816	1.55256	1.56e-07	1	0.0497764	3.12e-09	AT2G37900	Major facilitator superfamily protein [Source:NCBI gene (formerly Entrezgene);Acc:818366]	OS03G0823500	TGF-beta receptor, type I/II extracellular region family protein.	Peptide transporter PTR1	KK1_002217	Cajanus cajan (Pigeon pea) (Cajanus indicus)
C.CAJAN_02567	brown	-1.22913	-2.90679	-0.58694	1.09072	0.000392005	1	0.198405	3.84e-07	AT3G13080	multidrug resistance-associated protein 3 [Source:NCBI gene (formerly Entrezgene);Acc:820496]	OS01G0173900	Similar to MRP-like ABC transporter.	ABC-type xenobiotic transporter (EC 7.6.2.2)	KK1_002630	Cajanus cajan (Pigeon pea) (Cajanus indicus)
C.CAJAN_02635	brown	-2.62402	-3.3312	0.0343575	0.741539	6.03e-06	1	0.910118	2.08e-10	AT4G12320	cytochrome P450, family 706, subfamily A, polypeptide 6 [Source:NCBI gene (formerly Entrezgene);Acc:826841]	OS01G0700500	Similar to Flavonoid 3-monooxygenase.	Flavonoid 3'-monooxygenase (EC 1.14.13.21)	KK1_002700	Cajanus cajan (Pigeon pea) (Cajanus indicus)
C.CAJAN_03513	brown	-2.3941	-3.80268	-0.267474	1.1411	4.33e-10	1	0.202843	8.51e-12	AT5G34940	glucuronidase 3 [Source:NCBI gene (formerly Entrezgene);Acc:833437]	OS02G0802200	Glycoside hydrolase family 79, N-terminal protein.	Heparanase-like protein 3	KK1_003592	Cajanus cajan (Pigeon pea) (Cajanus indicus)
C.CAJAN_03718	brown	-3.99986	-4.27429	0.82708	1.10152	3.68e-11	1	0.363555	1.23e-11	AT3G23430	phosphate 1 [Source:NCBI gene (formerly Entrezgene);Acc:821924]	OS02G0809800	Phosphate (Pi) transporter, Root-to-shoot Pi transfer	Phosphate transporter 1	KK1_003799	Cajanus cajan (Pigeon pea) (Cajanus indicus)
C.CAJAN_04238	brown	-2.20222	-1.71035	0.123835	-0.368037	7.63e-09	1	0.329744	0.00041265	AT5G18650	CHY-type/CTCHY-type/RING-type Zinc finger protein [Source:NCBI gene (formerly Entrezgene);Acc:831983]	OS12G0538500	RING-finger ubiquitin E3 ligase, Phosphate homeostasis, Positive regulation of Pi accumulation and Pi signaling	RING finger and CHY zinc finger domain-containing protein 1	KK1_004342	Cajanus cajan (Pigeon pea) (Cajanus indicus)
C.CAJAN_04242	brown	-2.88332	-4.67281	-0.0503595	1.73913	0.000137052	1	0.220003	1.58e-10	AT3G21460	Glutaredoxin family protein [Source:NCBI gene (formerly Entrezgene);Acc:5008019]	OS01G0368900	Glutaredoxin (Grx) family protein, Arsenic (As) stress response, Drought tolerance	Monothiol glutaredoxin-S3	KK1_004346	Cajanus cajan (Pigeon pea) (Cajanus indicus)
C.CAJAN_04706	brown	-1.2202	-4.14838	-0.465543	2.46264	0.0385101	1	6.51e-05	3.43e-12	AT2G46210	Fatty acid/sphingolipid desaturase [Source:NCBI gene (formerly Entrezgene);Acc:819228]	OS09G0338500	Sphingolipid LCB &delta;8 desaturase, Cytochrome b5, Aluminum tolerance, Regulation of seed reserve mobilization during seed germination	Fatty acid desaturase 1	KK1_004826	Cajanus cajan (Pigeon pea) (Cajanus indicus)
C.CAJAN_05324	brown	-3.92672	-1.83332	0.768568	-1.32484	1.01e-08	1	0.27806	0.267632	AT1G61800	glucose-6-phosphate/phosphate translocator 2 [Source:NCBI gene (formerly Entrezgene);Acc:842477]	OS08G0187800	Glucose 6-phosphate/phosphate translocator, Starch biosynthesis	Sugar phosphate transporter domain-containing protein	KK1_005456	Cajanus cajan (Pigeon pea) (Cajanus indicus)
C.CAJAN_05325	brown	-3.90843	-4.66805	0.477497	1.23712	1.73e-19	1	0.248772	2.81e-09	AT4G21760	beta-glucosidase 47 [Source:NCBI gene (formerly Entrezgene);Acc:828264]	OS04G0513900	Monolignol &beta;-glucosidase, Glycosyl hydrolase family 1 (GH1) &beta;-glucosidase	Beta-glucosidase 6	KK1_005457	Cajanus cajan (Pigeon pea) (Cajanus indicus)
C.CAJAN_05566	brown	-4.38039	-4.21055	0.45861	0.288772	7.41e-21	1	1	1.06e-11	AT5G05440	Polyketide cyclase/dehydrase and lipid transport superfamily protein [Source:NCBI gene (formerly Entrezgene);Acc:830427]	OS05G0213500	Rice orthologue of the abscisic acid (ABA) receptor, Positive regulator of the ABA signal transduction pathway, Abiotic stress tolerance	Abscisic acid receptor PYL6	KK1_005707	Cajanus cajan (Pigeon pea) (Cajanus indicus)
C.CAJAN_05567	brown	-4.87344	-5.19709	0.500314	0.823966	2.2e-39	1	0.886171	2.12e-19	AT5G05440	Polyketide cyclase/dehydrase and lipid transport superfamily protein [Source:NCBI gene (formerly Entrezgene);Acc:830427]	OS01G0827800	Similar to AT-rich element binding factor 3.	(wild Malaysian banana) hypothetical protein	GSMUA_283720.1	Musa acuminata subsp. malaccensis (Wild banana) (Musa malaccensis)
C.CAJAN_05630	brown	-0.338736	-2.38124	0.0868203	2.12932	0.162243	1	0.000243349	6.74e-08	AT1G05010	ethylene-forming enzyme [Source:NCBI gene (formerly Entrezgene);Acc:839345]	OS02G0771600	Similar to 1-aminocyclopropane-1-carboxylate oxidase (Fragment).	aminocyclopropanecarboxylate oxidase (EC 1.14.17.4) (Ethylene-forming enzyme)	KK1_005770	Cajanus cajan (Pigeon pea) (Cajanus indicus)
C.CAJAN_05630	brown	-0.338736	-2.38124	0.0868203	2.12932	0.162243	1	0.000243349	6.74e-08	AT1G05010	ethylene-forming enzyme [Source:NCBI gene (formerly Entrezgene);Acc:839345]	OS02G0771600	ACC oxidase, Ethylene biosynthesis	aminocyclopropanecarboxylate oxidase (EC 1.14.17.4) (Ethylene-forming enzyme)	KK1_005770	Cajanus cajan (Pigeon pea) (Cajanus indicus)
C.CAJAN_05890	brown	-0.951173	-3.3397	0.292907	2.68143	0.0105084	1	5.7e-07	1.26e-11	AT4G38460	geranylgeranyl reductase [Source:NCBI gene (formerly Entrezgene);Acc:830002]	OS02G0668100	Similar to Geranylgeranyl-diphosphate synthase.	Heterodimeric geranylgeranyl pyrophosphate synthase small subunit, chloroplastic	D0Y65_037458	Glycine soja (Wild soybean)
C.CAJAN_05890	brown	-0.951173	-3.3397	0.292907	2.68143	0.0105084	1	5.7e-07	1.26e-11	AT4G38460	geranylgeranyl reductase [Source:NCBI gene (formerly Entrezgene);Acc:830002]	OS02G0668100	Recruiting protein of geranylgeranyl diphosphate synthase, Similar to members of the geranyl diphosphate synthase small subunit type II subfamily, Chlorophyll biosynthesis, Modulation of geranylgeranyl diphosphate (GGPP) supply	Heterodimeric geranylgeranyl pyrophosphate synthase small subunit, chloroplastic	D0Y65_037458	Glycine soja (Wild soybean)
C.CAJAN_05890	brown	-0.951173	-3.3397	0.292907	2.68143	0.0105084	1	5.7e-07	1.26e-11	AT4G38460	geranylgeranyl reductase [Source:NCBI gene (formerly Entrezgene);Acc:830002]	OS02G0668100	Similar to predicted protein.	Heterodimeric geranylgeranyl pyrophosphate synthase small subunit, chloroplastic	D0Y65_037458	Glycine soja (Wild soybean)
C.CAJAN_06022	brown	-0.877397	0.10282	3.30325	2.32303	0.801488	7.18e-06	0.199889	1	AT5G06900	cytochrome P450, family 93, subfamily D, polypeptide 1 [Source:NCBI gene (formerly Entrezgene);Acc:830580]	OS06G0613600	Cytochrome P450 family protein.	Cytochrome P450 93A1	KK1_006174	Cajanus cajan (Pigeon pea) (Cajanus indicus)
C.CAJAN_06115	brown	-1.38693	-2.90005	-0.701078	0.812044	2.82e-06	1	0.623839	1.78e-08	AT5G13630	magnesium-chelatase subunit chlH, chloroplast, putative / Mg-protoporphyrin IX chelatase, putative (CHLH) [Source:NCBI gene (formerly Entrezgene);Acc:831207]	OS03G0323200	Magnesium chelatase subunit ChlH, Chlorophyll biosynthesis	magnesium chelatase (EC 6.6.1.1)	KK1_006284	Cajanus cajan (Pigeon pea) (Cajanus indicus)
C.CAJAN_06115	brown	-1.38693	-2.90005	-0.701078	0.812044	2.82e-06	1	0.623839	1.78e-08	AT5G13630	magnesium-chelatase subunit chlH, chloroplast, putative / Mg-protoporphyrin IX chelatase, putative (CHLH) [Source:NCBI gene (formerly Entrezgene);Acc:831207]	OS03G0323200	Similar to Magnesium-chelatase subunit H family protein, expressed.	magnesium chelatase (EC 6.6.1.1)	KK1_006284	Cajanus cajan (Pigeon pea) (Cajanus indicus)
C.CAJAN_06341	brown	-1.80079	-1.32879	-0.0458157	-0.517815	0.000312034	1	0.453757	0.0809471	ATCG00020				Photosystem Q(B) protein	KK1_006519	Cajanus cajan (Pigeon pea) (Cajanus indicus)
C.CAJAN_06914	brown	-1.73639	-3.29348	-0.0596783	1.49741	0.000312864	1	0.0960881	2.67e-09	AT3G04940	cysteine synthase D1 [Source:NCBI gene (formerly Entrezgene);Acc:819654]	OS01G0978100	Similar to Cysteine synthase, mitochondrial precursor (EC 2.5.1.47) (O- acetylserine sulfhydrylase) (O-acetylserine (Thiol)-lyase) (CSase C) (CS-C) (OAS-TL C) (AtCS-C).	Cysteine synthase	KK1_007109	Cajanus cajan (Pigeon pea) (Cajanus indicus)
C.CAJAN_07051	brown	-1.78854	-0.507691	1.81979	0.53894	0.000583217	0.598619	1	0.852249	AT1G32900	UDP-Glycosyltransferase superfamily protein [Source:NCBI gene (formerly Entrezgene);Acc:840184]	OS07G0412100	Granule-bound starch synthase 2, Starch biosynthesis	Starch synthase catalytic domain-containing protein	KK1_007251	Cajanus cajan (Pigeon pea) (Cajanus indicus)
C.CAJAN_07051	brown	-1.78854	-0.507691	1.81979	0.53894	0.000583217	0.598619	1	0.852249	AT1G32900	UDP-Glycosyltransferase superfamily protein [Source:NCBI gene (formerly Entrezgene);Acc:840184]	OS07G0412100	Similar to Granule-bound starch synthase Ib, chloroplast precursor (EC 2.4.1.21) (Fragment).	Starch synthase catalytic domain-containing protein	KK1_007251	Cajanus cajan (Pigeon pea) (Cajanus indicus)
C.CAJAN_07917	brown	-2.03188	-4.07604	0.178904	2.22306	1.06e-07	1	0.000327696	8.61e-16	AT5G04530	3-ketoacyl-CoA synthase 19 [Source:NCBI gene (formerly Entrezgene);Acc:830332]	OS10G0472900	Beta-ketoacyl-CoA synthase, &beta;-ketoacyl-CoA synthase, Ethylene biosynthesis, Regulation of plant height	3-ketoacyl-CoA synthase (EC 2.3.1.-)	KK1_008149	Cajanus cajan (Pigeon pea) (Cajanus indicus)
C.CAJAN_08013	brown	-5.07738	-3.7769	2.19779	0.89731	6.25e-09	0.705009	0.70706	3.7e-12	AT4G16740	terpene synthase 03 [Source:NCBI gene (formerly Entrezgene);Acc:827377]	OS08G0139700	Similar to terpene synthase 6.	Isoprene synthase, chloroplastic	KK1_008256	Cajanus cajan (Pigeon pea) (Cajanus indicus)
C.CAJAN_08013	brown	-5.07738	-3.7769	2.19779	0.89731	6.25e-09	0.705009	0.70706	3.7e-12	AT4G16740	terpene synthase 03 [Source:NCBI gene (formerly Entrezgene);Acc:827377]	OS08G0139700	(E)-&beta;-caryophyllene synthase, Sesquiterpene synthase, Indirect defense response, Production of volatile chemicals attractive to wasps, a main egg parasitoid of rice planthoppers	Isoprene synthase, chloroplastic	KK1_008256	Cajanus cajan (Pigeon pea) (Cajanus indicus)
C.CAJAN_08378	brown
C.CAJAN_08412	brown	1.1355	-4.1524	-2.49177	2.79613	1	1	0.0727321	0.00579055	AT5G05340	Peroxidase superfamily protein [Source:NCBI gene (formerly Entrezgene);Acc:830416]	OS11G0112400	Peroxidase (EC 1.11.1.7).	peroxidase (EC 1.11.1.7)	KK1_008660	Cajanus cajan (Pigeon pea) (Cajanus indicus)
C.CAJAN_08544	brown	-2.248	-3.51596	-0.00482291	1.26314	8.28e-05	1	0.310422	5.68e-11	AT3G26310	cytochrome P450, family 71, subfamily B, polypeptide 35 [Source:NCBI gene (formerly Entrezgene);Acc:822235]	OS12G0268000	Cytochrome P450 monooxygenase, Tryptamine 5-hydroxylase, Regulation of cell death and disease resistance	Cytochrome P450 71A1	KK1_008795	Cajanus cajan (Pigeon pea) (Cajanus indicus)
C.CAJAN_08589	brown	-1.53238	-2.5403	0.0936925	1.10161	1.41e-07	1	0.142341	2.57e-10	AT4G20360	RAB GTPase homolog E1B [Source:NCBI gene (formerly Entrezgene);Acc:827784]	OS02G0595700	Chloroplast elongation factor EF-Tu, GTP-binding protein, Chloroplast development at low temperature	Elongation factor Tu	KK1_008841	Cajanus cajan (Pigeon pea) (Cajanus indicus)
C.CAJAN_08589	brown	-1.53238	-2.5403	0.0936925	1.10161	1.41e-07	1	0.142341	2.57e-10	AT4G20360	RAB GTPase homolog E1B [Source:NCBI gene (formerly Entrezgene);Acc:827784]	OS02G0595700	Chloroplast elongation factor TuA (EF-TuA) precursor (Fragment).	Elongation factor Tu	KK1_008841	Cajanus cajan (Pigeon pea) (Cajanus indicus)
C.CAJAN_08589	brown	-1.53238	-2.5403	0.0936925	1.10161	1.41e-07	1	0.142341	2.57e-10	AT4G20360	RAB GTPase homolog E1B [Source:NCBI gene (formerly Entrezgene);Acc:827784]	OS02G0595700	Chloroplast translational elongation factor Tu.	Elongation factor Tu	KK1_008841	Cajanus cajan (Pigeon pea) (Cajanus indicus)
C.CAJAN_09080	brown	-2.30312	-2.07568	1.15055	0.923112	5.1e-07	0.819854	0.914112	0.00749403	AT5G49630	amino acid permease 6 [Source:NCBI gene (formerly Entrezgene);Acc:835025]	OS07G0134000	Amino acid permease, Transport of amino acids	Amino acid permease 6	KK1_009339	Cajanus cajan (Pigeon pea) (Cajanus indicus)
C.CAJAN_09080	brown	-2.30312	-2.07568	1.15055	0.923112	5.1e-07	0.819854	0.914112	0.00749403	AT5G49630	amino acid permease 6 [Source:NCBI gene (formerly Entrezgene);Acc:835025]	OS07G0134000	Similar to Amino acid permease 6.	Amino acid permease 6	KK1_009339	Cajanus cajan (Pigeon pea) (Cajanus indicus)
C.CAJAN_09732	brown	-1.4452	-2.3492	0.306261	1.21026	0.00041674	1	0.231684	8.03e-08	AT5G02500	heat shock cognate protein 70-1 [Source:NCBI gene (formerly Entrezgene);Acc:831020]	OS11G0703900	Cellular chaperone, Response to arsenic and heat stress	Heat shock cognate 70 kDa protein	KK1_010010	Cajanus cajan (Pigeon pea) (Cajanus indicus)
C.CAJAN_09749	brown	-0.950335	-2.67061	0.453423	2.1737	0.0157645	1	0.00246378	4.61e-08	AT2G37460	nodulin MtN21 /EamA-like transporter family protein [Source:NCBI gene (formerly Entrezgene);Acc:818323]	OS10G0210500	Protein of unknown function DUF6, transmembrane domain containing protein.	WAT1-related protein	KK1_010028	Cajanus cajan (Pigeon pea) (Cajanus indicus)
C.CAJAN_09968	brown	-0.913132	-2.06344	0.407204	1.55751	0.00221799	1	0.0245437	1.26e-05	AT2G36830	gamma tonoplast intrinsic protein [Source:NCBI gene (formerly Entrezgene);Acc:818255]	OS03G0146100	Tonoplast intrinsic protein	Aquaporin TIP-type	KK1_010252	Cajanus cajan (Pigeon pea) (Cajanus indicus)
C.CAJAN_09968	brown	-0.913132	-2.06344	0.407204	1.55751	0.00221799	1	0.0245437	1.26e-05	AT2G36830	gamma tonoplast intrinsic protein [Source:NCBI gene (formerly Entrezgene);Acc:818255]	OS03G0146100	Similar to Tonoplast intrinsic protein.	Aquaporin TIP-type	KK1_010252	Cajanus cajan (Pigeon pea) (Cajanus indicus)
C.CAJAN_10256	brown	-1.93757	-2.8359	-0.499749	0.398577	0.00148458	1	1	1.39e-10	AT5G56080	nicotianamine synthase 2 [Source:NCBI gene (formerly Entrezgene);Acc:835707]	OS07G0689600	Nicotianamine synthase 3, Mitigation of excess Fe stress, Fe detoxification, Transport of iron	Nicotianamine synthase (EC 2.5.1.43)	KK1_010551	Cajanus cajan (Pigeon pea) (Cajanus indicus)
C.CAJAN_10321	brown	-1.63384	-3.07814	0.27229	1.71659	0.000200698	1	0.0918641	1.06e-06	AT4G08290	nodulin MtN21 /EamA-like transporter family protein [Source:NCBI gene (formerly Entrezgene);Acc:826383]	OS10G0210500	Protein of unknown function DUF6, transmembrane domain containing protein.	WAT1-related protein	KK1_010621	Cajanus cajan (Pigeon pea) (Cajanus indicus)
C.CAJAN_10571	brown	-2.25697	-3.289	0.0994403	1.13147	3.57e-05	1	0.502052	7.92e-07	AT3G62930	Thioredoxin superfamily protein [Source:NCBI gene (formerly Entrezgene);Acc:825468]	OS01G0368900	Glutaredoxin (Grx) family protein, Arsenic (As) stress response, Drought tolerance	Monothiol glutaredoxin-S6	KK1_010879	Cajanus cajan (Pigeon pea) (Cajanus indicus)
C.CAJAN_10666	brown	-2.49792	-2.97611	-0.478931	-0.000734617	2.63e-08	1	1	0.000141129	AT5G66460	Glycosyl hydrolase superfamily protein [Source:NCBI gene (formerly Entrezgene);Acc:836778]	OS01G0663300	Similar to (1-4)-beta-mannan endohydrolase-like protein.	mannan endo-1,4-beta-mannosidase (EC 3.2.1.78)	KK1_010975	Cajanus cajan (Pigeon pea) (Cajanus indicus)
C.CAJAN_10707	brown	-1.21825	-2.35826	-0.138332	1.00168	0.0216063	1	0.290886	3.21e-07	AT2G47140	NAD(P)-binding Rossmann-fold superfamily protein [Source:NCBI gene (formerly Entrezgene);Acc:819327]	OS03G0833100	Similar to Tasselseed2 protein (Fragment).	Xanthoxin dehydrogenase (EC 1.1.1.288)	KK1_011017	Cajanus cajan (Pigeon pea) (Cajanus indicus)
C.CAJAN_10710	brown	-1.61024	-3.62195	-0.302076	1.70963	0.00215178	1	0.070785	2.32e-14	AT2G47160	HCO3- transporter family [Source:NCBI gene (formerly Entrezgene);Acc:819329]	OS12G0566000	Similar to Boron transporter.	Boron transporter 2	KK1_011020	Cajanus cajan (Pigeon pea) (Cajanus indicus)
C.CAJAN_10710	brown	-1.61024	-3.62195	-0.302076	1.70963	0.00215178	1	0.070785	2.32e-14	AT2G47160	HCO3- transporter family [Source:NCBI gene (formerly Entrezgene);Acc:819329]	OS12G0566000	Boron (B) transporter, Boron uptake and xylem loading	Boron transporter 2	KK1_011020	Cajanus cajan (Pigeon pea) (Cajanus indicus)
C.CAJAN_10757	brown	-1.04095	-2.8001	-0.204275	1.55488	0.000667054	1	0.00656966	4.62e-08	AT3G04720	pathosis-related 4 [Source:NCBI gene (formerly Entrezgene);Acc:819632]	OS11G0592000	Pathogenesis-related (PR) protein, Abiotic stress response, Disease resistance	chitinase (EC 3.2.1.14)	KK1_011068	Cajanus cajan (Pigeon pea) (Cajanus indicus)
C.CAJAN_10938	brown	-3.94322	-4.14986	0.743093	0.949734	3.94e-10	1	0.704342	3.97e-19	AT2G46660	cytochrome P450, family 78, subfamily A, polypeptide 6 [Source:NCBI gene (formerly Entrezgene);Acc:819278]	OS08G0547300	Cytochrome P450 protein, CYP78A family protein, Disease resistance, Regulation of growth rate and seed size	Cytochrome P450 78A3	KK1_011261	Cajanus cajan (Pigeon pea) (Cajanus indicus)
C.CAJAN_10989	brown	0.905335	-1.62633	0.977107	3.50877	0.918976	1	6.85e-07	0.032851	AT3G14310	pectin methylesterase 3 [Source:NCBI gene (formerly Entrezgene);Acc:820651]	OS01G0312500	Pectin methylesterase, Regulation of diurnal flower opening time, Regulation of the stiffness of the lodicule cell wall	Pectinesterase (EC 3.1.1.11)	KK1_011313	Cajanus cajan (Pigeon pea) (Cajanus indicus)
C.CAJAN_20876	brown	-0.735558	-3.52627	0.770987	3.5617	0.229776	1	6.57e-08	8.79e-09	AT1G35530	DEAD/DEAH box RNA helicase family protein [Source:NCBI gene (formerly Entrezgene);Acc:840448]			DEAD-box ATP-dependent RNA helicase FANCM	FANCM CR513_60483	Mucuna pruriens (Velvet bean) (Dolichos pruriens)
C.CAJAN_20878	brown	-1.26287	-4.00051	0.598353	3.336	0.0369086	1	6.88e-06	2.38e-07	AT1G35530	DEAD/DEAH box RNA helicase family protein [Source:NCBI gene (formerly Entrezgene);Acc:840448]	OS11G0180600	DEAD-box ATP-dependent RNA helicase FANCM, Control of meiotic crossover	Fanconi anemia group M protein	KK1_021507	Cajanus cajan (Pigeon pea) (Cajanus indicus)
C.CAJAN_20878	brown	-1.26287	-4.00051	0.598353	3.336	0.0369086	1	6.88e-06	2.38e-07	AT1G35530	DEAD/DEAH box RNA helicase family protein [Source:NCBI gene (formerly Entrezgene);Acc:840448]	OS11G0180600	Similar to Type III restriction enzyme, res subunit family protein, expressed.	Fanconi anemia group M protein	KK1_021507	Cajanus cajan (Pigeon pea) (Cajanus indicus)
C.CAJAN_21507	brown	-0.480725	-2.83782	0.259181	2.61627	0.482542	1	0.000473866	3.87e-10	AT5G60490	FASCICLIN-like arabinogalactan-protein 12 [Source:NCBI gene (formerly Entrezgene);Acc:836170]	OS05G0563550	FAS1 domain domain containing protein.	Fasciclin-like arabinogalactan protein 11	KK1_022142	Cajanus cajan (Pigeon pea) (Cajanus indicus)
C.CAJAN_21565	brown	-1.75095	-5.08971	0.155709	3.49447	0.00258344	1	0.000104256	2.01e-17	AT5G60770	nitrate transporter 2.4 [Source:NCBI gene (formerly Entrezgene);Acc:836198]	OS02G0112600	High-affinity nitrate transporter, Nitrate uptake, Nitrate transport	Nitrate transporter	KK1_022202	Cajanus cajan (Pigeon pea) (Cajanus indicus)
C.CAJAN_21758	brown	-1.58058	-3.87667	-0.0846419	2.21145	8.13e-06	1	2.69e-05	3.4e-16	AT5G62360	Plant invertase/pectin methylesterase inhibitor superfamily protein [Source:NCBI gene (formerly Entrezgene);Acc:836357]	OS04G0106000	Pectin methylesterase inhibitor 17	21 kDa protein	KK1_022401	Cajanus cajan (Pigeon pea) (Cajanus indicus)
C.CAJAN_21908	brown	0.141236	-5.03328	-0.769414	4.4051	1	1	7.52e-09	0.00133211	AT5G57110	autoinhibited Ca2+ -ATPase [Source:NCBI gene (formerly Entrezgene);Acc:835815]	OS04G0605500	Similar to Calcium-transporting ATPase 8, plasma membrane-type (EC 3.6.3.8) (Ca(2+)-ATPase isoform 8).	Calcium-transporting ATPase (EC 7.2.2.10)	KK1_022560	Cajanus cajan (Pigeon pea) (Cajanus indicus)
C.CAJAN_21908	brown	0.141236	-5.03328	-0.769414	4.4051	1	1	7.52e-09	0.00133211	AT5G57110	autoinhibited Ca2+ -ATPase [Source:NCBI gene (formerly Entrezgene);Acc:835815]	OS04G0605500	Similar to P-type ATPase (Fragment).	Calcium-transporting ATPase (EC 7.2.2.10)	KK1_022560	Cajanus cajan (Pigeon pea) (Cajanus indicus)
C.CAJAN_21908	brown	0.141236	-5.03328	-0.769414	4.4051	1	1	7.52e-09	0.00133211	AT5G57110	autoinhibited Ca2+ -ATPase [Source:NCBI gene (formerly Entrezgene);Acc:835815]	OS04G0605500	P-type IIB Ca(2+) ATPase, Stress tolerance	Calcium-transporting ATPase (EC 7.2.2.10)	KK1_022560	Cajanus cajan (Pigeon pea) (Cajanus indicus)
C.CAJAN_21939	brown	-1.72163	-3.01018	0.651327	1.93988	0.000548516	1	0.124911	0.000175841	AT5G45870	PYR1-like 12 [Source:NCBI gene (formerly Entrezgene);Acc:834627]	OS03G0300400	Jasmonate inducible pathogenesis-related class 10 protein, Self-defense against biotic and abiotic stresses	Major pollen allergen Bet v 1-A	KK1_022591	Cajanus cajan (Pigeon pea) (Cajanus indicus)
C.CAJAN_23171	brown	-1.96554	-0.304279	0.601985	-1.05928	5.21e-05	1	0.0261494	1	AT2G19810	CCCH-type zinc finger family protein [Source:NCBI gene (formerly Entrezgene);Acc:816500]	OS01G0192000	Similar to C3H transcription factor.	Zinc finger CCCH domain-containing protein 20	KK1_023851	Cajanus cajan (Pigeon pea) (Cajanus indicus)
C.CAJAN_23171	brown	-1.96554	-0.304279	0.601985	-1.05928	5.21e-05	1	0.0261494	1	AT2G19810	CCCH-type zinc finger family protein [Source:NCBI gene (formerly Entrezgene);Acc:816500]	OS01G0192000	CCCH-type zinc finger protein, Negative regulator for leaf senescence	Zinc finger CCCH domain-containing protein 20	KK1_023851	Cajanus cajan (Pigeon pea) (Cajanus indicus)
C.CAJAN_23241	brown	-0.704775	-2.56367	-0.514158	1.34473	0.00757567	1	0.0455617	1.95e-08	AT5G64940	ABC2 homolog 13 [Source:NCBI gene (formerly Entrezgene);Acc:836618]	OS02G0575500	Abc1 kinase family protein, Tolerance to dark-induced stress, Regulation of dark-induced senescence	ABC1 atypical kinase-like domain-containing protein	DEO72_LG2g5105	Vigna unguiculata (Cowpea)
C.CAJAN_23241	brown	-0.704775	-2.56367	-0.514158	1.34473	0.00757567	1	0.0455617	1.95e-08	AT5G64940	ABC2 homolog 13 [Source:NCBI gene (formerly Entrezgene);Acc:836618]	OS02G0575500	Similar to ATATH13.	ABC1 atypical kinase-like domain-containing protein	DEO72_LG2g5105	Vigna unguiculata (Cowpea)
C.CAJAN_23244	brown	-0.384611	-2.69033	-0.548782	1.75693	0.334298	1	0.0262117	5.1e-06	AT3G26300	cytochrome P450, family 71, subfamily B, polypeptide 34 [Source:NCBI gene (formerly Entrezgene);Acc:822234]	OS09G0441400	Similar to Elicitor-inducible cytochrome P450.	Cytochrome P450 750A1 family	KK1_023924	Cajanus cajan (Pigeon pea) (Cajanus indicus)
C.CAJAN_11056	brown	-0.931684	-2.15962	0.668444	1.89638	0.00837762	1	0.044306	0.000673887	AT2G25810	tonoplast intrinsic protein 4;1 [Source:NCBI gene (formerly Entrezgene);Acc:817123]	OS01G0232000	Major intrinsic protein family protein.	Aquaporin TIP4-1	KK1_011380	Cajanus cajan (Pigeon pea) (Cajanus indicus)
C.CAJAN_11572	brown	-1.37574	-1.86216	0.0626355	0.549053	0.00197411	1	1	0.000763918	AT5G41410	POX (plant homeobox) family protein [Source:NCBI gene (formerly Entrezgene);Acc:834143]	OS10G0534900	Similar to Prep (Fragment).	Homeobox protein BEL1 isogeny	KK1_011914	Cajanus cajan (Pigeon pea) (Cajanus indicus)
C.CAJAN_11687	brown	-2.98547	-2.75374	-0.286922	-0.518652	7.13e-09	1	0.558704	5.55e-05	AT1G13930	oleosin-B3-like protein [Source:NCBI gene (formerly Entrezgene);Acc:837953]			Stress protein DDR48	KK1_012039	Cajanus cajan (Pigeon pea) (Cajanus indicus)
C.CAJAN_11831	brown	-2.89947	-4.31647	-0.807376	0.609621	3.27e-05	1	1	8.01e-07	AT4G16730	terpene synthase 02 [Source:NCBI gene (formerly Entrezgene);Acc:827376]	OS03G0348200	Terpene synthase-like domain containing protein.	Isoprene synthase, chloroplastic	ISPS CR513_62906	Mucuna pruriens (Velvet bean) (Dolichos pruriens)
C.CAJAN_11974	brown	-1.22837	-1.85703	0.362004	0.990667	1.43e-05	1	0.399432	0.00340235	AT3G18830	polyol/monosaccharide transporter 5 [Source:NCBI gene (formerly Entrezgene);Acc:821416]	OS07G0582400	Monosaccharide transporter (PLT subfamily), PLT protein 5	Polyol transporter 5	KK1_012341	Cajanus cajan (Pigeon pea) (Cajanus indicus)
C.CAJAN_12009	brown	-3.85181	-3.06551	0.280436	-0.505862	3.77e-10	1	0.588387	1.65e-07	AT4G39210	Glucose-1-phosphate adenylyltransferase family protein [Source:NCBI gene (formerly Entrezgene);Acc:830076]	OS05G0580000	Chloroplastic/amyloplastic ADP-glucose pyrophosphorylase large subunit, Starch synthesis in the early stage of developing endosperm, Stem starch accumulation	Glucose-1-phosphate adenylyltransferase (EC 2.7.7.27) (ADP-glucose pyrophosphorylase)	KK1_012378	Cajanus cajan (Pigeon pea) (Cajanus indicus)
C.CAJAN_12441	brown	-2.2119	-3.67098	0.807564	2.26664	1.58e-07	1	0.00822559	7.38e-09	AT1G31770	ATP-binding cassette 14 [Source:NCBI gene (formerly Entrezgene);Acc:840064]	OS08G0167000	ABC Transporter, Half-size ATP-binding cassette transporter, Control of long-distance transport of cytokinins from root to shoot, Promotion of grain yield	ABC transporter G family member 14	KK1_012820	Cajanus cajan (Pigeon pea) (Cajanus indicus)
C.CAJAN_12633	brown	-2.52563	-1.71403	0.26334	-0.548255	9.01e-11	1	0.132638	3.52e-05	AT4G36810		OS07G0580900	Similar to GGDP synthase.	Geranylgeranyl pyrophosphate synthase, chloroplastic	KK1_013022	Cajanus cajan (Pigeon pea) (Cajanus indicus)
C.CAJAN_12633	brown	-2.52563	-1.71403	0.26334	-0.548255	9.01e-11	1	0.132638	3.52e-05	AT4G36810		OS07G0580900	Geranylgeranyl diphosphate synthase	Geranylgeranyl pyrophosphate synthase, chloroplastic	KK1_013022	Cajanus cajan (Pigeon pea) (Cajanus indicus)
C.CAJAN_12667	brown	-0.953319	-2.53336	-0.190173	1.38987	0.00377764	1	0.0580809	7.38e-09	AT2G25737	Sulfite exporter TauE/SafE family protein [Source:NCBI gene (formerly Entrezgene);Acc:817116]	OS09G0344800	Protein of unknown function DUF81 family protein.	Sulfite exporter TauE/SafE family protein 3-like	KK1_013056	Cajanus cajan (Pigeon pea) (Cajanus indicus)
C.CAJAN_12695	brown	-0.976639	-2.65409	-0.168687	1.50876	0.106407	1	0.0934393	2.38e-06	AT4G36550	ARM repeat superfamily protein [Source:NCBI gene (formerly Entrezgene);Acc:829807]	OS02G0705600	Armadillo-like helical domain containing protein.	RING-type E3 ubiquitin transferase (EC 2.3.2.27)	KK1_013086	Cajanus cajan (Pigeon pea) (Cajanus indicus)
C.CAJAN_12876	brown	-3.1054	-4.90963	-0.629678	1.17456	1.76e-09	1	0.496373	1.23e-08	AT4G28940	Phosphorylase superfamily protein [Source:NCBI gene (formerly Entrezgene);Acc:829015]	OS05G0228000	Purine and other phosphorylases, family 1 protein.	Bark storage protein A	KK1_013269	Cajanus cajan (Pigeon pea) (Cajanus indicus)
C.CAJAN_18231	brown	-1.34622	-2.49191	0.473253	1.61894	5.22e-06	1	0.11548	0.000163655	AT4G12910	serine carboxypeptidase-like 20 [Source:NCBI gene (formerly Entrezgene);Acc:826903]	OS12G0257000	Similar to Serine carboxypeptidase 1.	Carboxypeptidase (EC 3.4.16.-)	KK1_018765	Cajanus cajan (Pigeon pea) (Cajanus indicus)
C.CAJAN_18231	brown	-1.34622	-2.49191	0.473253	1.61894	5.22e-06	1	0.11548	0.000163655	AT4G12910	serine carboxypeptidase-like 20 [Source:NCBI gene (formerly Entrezgene);Acc:826903]	OS12G0257000	Serine carboxypeptidase I precursor (EC 3.4.16.5) (Carboxypeptidase C).	Carboxypeptidase (EC 3.4.16.-)	KK1_018765	Cajanus cajan (Pigeon pea) (Cajanus indicus)
C.CAJAN_18300	brown	1.38054	-2.83897	-1.378	2.84151	0.752637	1	0.0159943	0.000711588	AT3G61490	Pectin lyase-like superfamily protein [Source:NCBI gene (formerly Entrezgene);Acc:825322]	OS06G0106800	Similar to glycoside hydrolase, family 28.	Polygalacturonase (EC 3.2.1.15)	KK1_018835	Cajanus cajan (Pigeon pea) (Cajanus indicus)
C.CAJAN_18995	brown	-1.56827	-2.24952	0.0608881	0.742134	2.73e-07	1	0.826491	1.29e-05	AT2G21330	fructose-bisphosphate aldolase 1 [Source:NCBI gene (formerly Entrezgene);Acc:816672]	OS11G0171300	Fructose-bisphosphate aldolase, chloroplast precursor (EC 4.1.2.13) (ALDP).	Fructose-bisphosphate aldolase (EC 4.1.2.13)	KK1_019547	Cajanus cajan (Pigeon pea) (Cajanus indicus)
C.CAJAN_15428	brown	-2.13819	-3.07668	-0.241006	0.697486	4.52e-08	1	0.895341	8.64e-08	AT5G19740	Peptidase M28 family protein [Source:NCBI gene (formerly Entrezgene);Acc:832094]	OS01G0743300	Protease-associated PA domain containing protein.	Glutamate carboxypeptidase 2	KK1_015872	Cajanus cajan (Pigeon pea) (Cajanus indicus)
C.CAJAN_15537	brown	-1.45686	-2.99983	0.842464	2.38543	9.74e-06	1	0.000649844	1.75e-07	AT2G01830	CHASE domain containing histidine kinase protein [Source:NCBI gene (formerly Entrezgene);Acc:814714]	OS03G0717700	Similar to Histidine kinase.	histidine kinase (EC 2.7.13.3)	KK1_015983	Cajanus cajan (Pigeon pea) (Cajanus indicus)
C.CAJAN_15537	brown	-1.45686	-2.99983	0.842464	2.38543	9.74e-06	1	0.000649844	1.75e-07	AT2G01830	CHASE domain containing histidine kinase protein [Source:NCBI gene (formerly Entrezgene);Acc:814714]	OS03G0717700	Histidine kinase, Cytokinin receptor, Cytokinin signaling, Regulation of inflorescence architecture	histidine kinase (EC 2.7.13.3)	KK1_015983	Cajanus cajan (Pigeon pea) (Cajanus indicus)
C.CAJAN_15626	brown	-0.529532	-2.36945	-0.331417	1.5085	0.045286	1	0.153796	0.000328548	AT1G68520	B-box type zinc finger protein with CCT domain-containing protein [Source:NCBI gene (formerly Entrezgene);Acc:843181]	OS06G0264200	CONSTANS-like protein, Transcription factor, Repression of flowering, Regulation of plant height and grain yield	Zinc finger protein CONSTANS-LIKE 6	KK1_016075	Cajanus cajan (Pigeon pea) (Cajanus indicus)
C.CAJAN_15695	brown	-1.89401	-4.12733	-0.158713	2.07461	0.000852295	1	0.00825432	1.28e-19	AT2G44970	alpha/beta-Hydrolases superfamily protein [Source:NCBI gene (formerly Entrezgene);Acc:819105]	OS05G0557900	Esterase/lipase/thioesterase domain containing protein.	Alpha/beta-Hydrolases superfamily protein	TanjilG_18695	Lupinus angustifolius (Narrow-leaved blue lupine)
C.CAJAN_15932	brown	-1.90266	-2.36397	-0.200868	0.260437	1.28e-06	1	1	5.2e-07	AT3G52950	CBS / octicosapeptide/Phox/Bemp1 (PB1) domains-containing protein [Source:NCBI gene (formerly Entrezgene);Acc:824461]	OS12G0169400	Cystathionine beta-synthase, core domain containing protein.	CBS domain-containing protein CBSCBSPB3	KK1_016397	Cajanus cajan (Pigeon pea) (Cajanus indicus)
C.CAJAN_16424	brown	-1.61579	-2.3875	0.121632	0.89334	1.23e-05	1	0.704056	2.77e-06	AT2G24520	plasma membrane H+-ATPase [Source:NCBI gene (formerly Entrezgene);Acc:816988]	OS04G0656100	Similar to OSIGBa0158D24.1 protein.	Plasma membrane ATPase (EC 7.1.2.1)	KK1_016906	Cajanus cajan (Pigeon pea) (Cajanus indicus)
C.CAJAN_16424	brown	-1.61579	-2.3875	0.121632	0.89334	1.23e-05	1	0.704056	2.77e-06	AT2G24520	plasma membrane H+-ATPase [Source:NCBI gene (formerly Entrezgene);Acc:816988]	OS04G0656100	H<sup>+</sup>-ATPase, Blue light-induced stomatal opening of dumbbell-shaped guard cells, N uptake, Regulation of lesion mimic leaf and panicle development	Plasma membrane ATPase (EC 7.1.2.1)	KK1_016906	Cajanus cajan (Pigeon pea) (Cajanus indicus)
C.CAJAN_16634	brown	-1.35191	-1.82446	-0.0926368	0.379918	0.00179924	1	1	0.00191171	AT5G49740	ferric reduction oxidase 7 [Source:NCBI gene (formerly Entrezgene);Acc:835037]	OS04G0444800	Ferric reductase-like transmembrane component family protein.	Dual oxidase 2	KK1_017122	Cajanus cajan (Pigeon pea) (Cajanus indicus)
C.CAJAN_16634	brown	-1.35191	-1.82446	-0.0926368	0.379918	0.00179924	1	1	0.00191171	AT5G49740	ferric reduction oxidase 7 [Source:NCBI gene (formerly Entrezgene);Acc:835037]	OS04G0444800	Ferric reductase oxidase, Fe homeostasis, Salt stress response	Dual oxidase 2	KK1_017122	Cajanus cajan (Pigeon pea) (Cajanus indicus)
C.CAJAN_16831	brown	-0.618063	-2.09339	0.0591565	1.53448	0.0206876	1	0.039103	1.92e-05	AT4G04640	ATPase, F1 complex, gamma subunit protein [Source:NCBI gene (formerly Entrezgene);Acc:825797]	OS07G0513000	Similar to ATP synthase gamma chain, chloroplast (EC 3.6.1.34) (Fragment).	ATP synthase gamma chain	KK1_017329	Cajanus cajan (Pigeon pea) (Cajanus indicus)
C.CAJAN_16833	brown	-1.55975	-2.35948	0.240534	1.04027	4.09e-07	1	0.201962	5.2e-07	AT1G11700	senescence regulator (Protein of unknown function, DUF584) [Source:NCBI gene (formerly Entrezgene);Acc:837714]	OS07G0516300	A member of S40 gene family, Leaf senescence, Response to pathogen infection	Senescence regulator S40	KK1_017331	Cajanus cajan (Pigeon pea) (Cajanus indicus)
C.CAJAN_16919	brown	-0.624538	-2.5407	-0.252206	1.66396	0.0255278	1	0.027559	1.16e-06	AT5G18660	NAD(P)-binding Rossmann-fold superfamily protein [Source:NCBI gene (formerly Entrezgene);Acc:831984]	OS03G0351200	NAD(P)-binding domain containing protein.	Divinyl chlorophyllide a 8-vinyl-reductase, chloroplastic (EC 1.3.1.75)	KK1_017422	Cajanus cajan (Pigeon pea) (Cajanus indicus)
C.CAJAN_22129	brown	-0.563064	-2.73229	0.75595	2.92518	0.352733	1	4.02e-05	1.04e-08	AT3G29360	UDP-glucose 6-dehydrogenase family protein [Source:NCBI gene (formerly Entrezgene);Acc:822594]	OS12G0443500	Similar to UDP-glucose 6-dehydrogenase (EC 1.1.1.22) (UDP-Glc dehydrogenase) (UDP-GlcDH) (UDPGDH).	UDP-glucose 6-dehydrogenase (EC 1.1.1.22)	KK1_022783	Cajanus cajan (Pigeon pea) (Cajanus indicus)
C.CAJAN_22297	brown	-0.114038	-1.81913	-0.120725	1.58437	0.544924	1	0.0703811	0.00173173	AT1G15820	light harvesting complex photosystem II subunit 6 [Source:NCBI gene (formerly Entrezgene);Acc:838151]	OS04G0457000	Similar to Chlorophyll a/b-binding protein CP24, photosystem II (Fragment).	Chlorophyll a-b binding protein, chloroplastic	KK1_022955	Cajanus cajan (Pigeon pea) (Cajanus indicus)
C.CAJAN_22300	brown	-1.86785	-3.20686	0.375397	1.71441	2.32e-05	1	0.0591404	1.69e-09	AT5G64120	Peroxidase superfamily protein [Source:NCBI gene (formerly Entrezgene);Acc:836533]	OS03G0121300	Similar to Peroxidase 5.	peroxidase (EC 1.11.1.7)	KK1_022958	Cajanus cajan (Pigeon pea) (Cajanus indicus)
C.CAJAN_22300	brown	-1.86785	-3.20686	0.375397	1.71441	2.32e-05	1	0.0591404	1.69e-09	AT5G64120	Peroxidase superfamily protein [Source:NCBI gene (formerly Entrezgene);Acc:836533]	OS03G0121300	Similar to Peroxidase 1.	peroxidase (EC 1.11.1.7)	KK1_022958	Cajanus cajan (Pigeon pea) (Cajanus indicus)
C.CAJAN_22564	brown	-1.81797	-2.78215	0.0212478	0.985434	0.000308083	1	0.55817	1.76e-07	AT1G08650	phosphoenolpyruvate carboxylase kinase 1 [Source:NCBI gene (formerly Entrezgene);Acc:837387]	OS02G0807000	Similar to Phosphoenolpyruvate carboxylase kinase 1.	Serine/threonine-protein kinase PEPKR2	KK1_023227	Cajanus cajan (Pigeon pea) (Cajanus indicus)
C.CAJAN_41577	brown	-1.88154	-3.14475	-0.380388	0.882824	5.6e-08	1	0.385558	1.24e-12	AT2G15620	nitrite reductase 1 [Source:NCBI gene (formerly Entrezgene);Acc:816055]	OS01G0357100	Ferredoxin-nitrite reductase, Nitrate reduction (assimilation), Determination of regeneration ability	Ferredoxin--nitrite reductase, chloroplastic (EC 1.7.7.1)	KK1_046628	Cajanus cajan (Pigeon pea) (Cajanus indicus)
C.CAJAN_41577	brown	-1.88154	-3.14475	-0.380388	0.882824	5.6e-08	1	0.385558	1.24e-12	AT2G15620	nitrite reductase 1 [Source:NCBI gene (formerly Entrezgene);Acc:816055]	OS01G0357100	Similar to Ferredoxin-nitrite reductase.	Ferredoxin--nitrite reductase, chloroplastic (EC 1.7.7.1)	KK1_046628	Cajanus cajan (Pigeon pea) (Cajanus indicus)
C.CAJAN_47079	brown	-1.34885	-3.49241	-0.872329	1.27123	0.000576191	1	0.129356	1.27e-08	AT4G31950	cytochrome P450, family 82, subfamily C, polypeptide 3 [Source:NCBI gene (formerly Entrezgene);Acc:829325]	OS10G0317900	Non-protein coding transcript.	Cytochrome P450 82A3	KK1_050071	Cajanus cajan (Pigeon pea) (Cajanus indicus)
C.CAJAN_47079	brown	-1.34885	-3.49241	-0.872329	1.27123	0.000576191	1	0.129356	1.27e-08	AT4G31950	cytochrome P450, family 82, subfamily C, polypeptide 3 [Source:NCBI gene (formerly Entrezgene);Acc:829325]	OS10G0317900	Chrysoeriol 5'-Hydroxylase, Flavonoid B-ring hydroxylase, Tricin biosynthesis	Cytochrome P450 82A3	KK1_050071	Cajanus cajan (Pigeon pea) (Cajanus indicus)
C.CAJAN_47079	brown	-1.34885	-3.49241	-0.872329	1.27123	0.000576191	1	0.129356	1.27e-08	AT4G31950	cytochrome P450, family 82, subfamily C, polypeptide 3 [Source:NCBI gene (formerly Entrezgene);Acc:829325]	OS10G0317900	Similar to Flavonoid 3-monooxygenase.	Cytochrome P450 82A3	KK1_050071	Cajanus cajan (Pigeon pea) (Cajanus indicus)
C.CAJAN_46989	brown	-3.00537	-2.0642	2.62485	1.68368	0.0138394	0.819854	0.391276	0.021052	AT2G29350	senescence-associated 13 [Source:NCBI gene (formerly Entrezgene);Acc:817484]	OS03G0268900	Similar to Short chain alcohol dehydrogenase-like.	Tropinone reductase isogeny At1g07440 family (EC 1.1.1.206)	KK1_049697	Cajanus cajan (Pigeon pea) (Cajanus indicus)
C.CAJAN_46989	brown	-3.00537	-2.0642	2.62485	1.68368	0.0138394	0.819854	0.391276	0.021052	AT2G29350	senescence-associated 13 [Source:NCBI gene (formerly Entrezgene);Acc:817484]	OS03G0268900	Similar to tropinone reductase.	Tropinone reductase isogeny At1g07440 family (EC 1.1.1.206)	KK1_049697	Cajanus cajan (Pigeon pea) (Cajanus indicus)
C.CAJAN_45975	brown	-1.54691	-1.1696	-0.180974	-0.558279	0.00144839	1	0.323659	0.168017	ATCG00020				Photosystem Q(B) protein	KK1_049197	Cajanus cajan (Pigeon pea) (Cajanus indicus)
C.CAJAN_24133	brown	-1.3248	-2.7574	-0.18017	1.25243	0.00435615	1	0.0771162	5.01e-09	AT4G36520	Chaperone DnaJ-domain superfamily protein [Source:NCBI gene (formerly Entrezgene);Acc:829804]	OS05G0579900	Heat shock protein DnaJ, N-terminal domain containing protein.	UBA domain-containing protein 7	KK1_024806	Cajanus cajan (Pigeon pea) (Cajanus indicus)
C.CAJAN_24133	brown	-1.3248	-2.7574	-0.18017	1.25243	0.00435615	1	0.0771162	5.01e-09	AT4G36520	Chaperone DnaJ-domain superfamily protein [Source:NCBI gene (formerly Entrezgene);Acc:829804]	OS05G0579900	Similar to 10A19I.11.	UBA domain-containing protein 7	KK1_024806	Cajanus cajan (Pigeon pea) (Cajanus indicus)
C.CAJAN_24138	brown	-2.19934	-3.40204	0.773123	1.97582	1.42e-07	1	0.0906249	5.42e-05	AT1G75250	RAD-like 6 [Source:NCBI gene (formerly Entrezgene);Acc:843862]	OS05G0579600	Homeodomain-like containing protein.	SANT domain-containing protein	KK1_024812	Cajanus cajan (Pigeon pea) (Cajanus indicus)
C.CAJAN_24139	brown	-3.74893	-5.3033	0.662792	2.21717	1.08e-10	1	0.283204	1.75e-09	AT4G39250	RAD-like 1 [Source:NCBI gene (formerly Entrezgene);Acc:830081]	OS05G0579600	Homeodomain-like containing protein.	SANT domain-containing protein	KK1_024813	Cajanus cajan (Pigeon pea) (Cajanus indicus)
C.CAJAN_25695	brown	-1.43092	-3.21781	0.0486398	1.83553	0.000602313	1	0.00669461	8.24e-08	AT1G78120	Tetratricopeptide repeat (TPR)-like superfamily protein [Source:NCBI gene (formerly Entrezgene);Acc:844148]	OS01G0218200	Thioredoxin domain 2 containing protein.	DnaJ isogeny subfamily C member 7	KK1_025221	Cajanus cajan (Pigeon pea) (Cajanus indicus)
C.CAJAN_25757	brown	-0.923833	-2.51753	-0.499197	1.0945	0.0775334	1	0.20615	7.74e-09	AT3G51860	cation exchanger 3 [Source:NCBI gene (formerly Entrezgene);Acc:824349]	OS01G0557500	Cation/proton exchanger, Ca<sup>2+</sup>/H<sup>+</sup> exchanger, Ca<sup>2+</sup> transport into vacuoles, Ca<sup>2+</sup> homeostasis	Vacuolar cation/proton exchanger	KK1_025760	Cajanus cajan (Pigeon pea) (Cajanus indicus)
C.CAJAN_26292	brown	-2.10423	-2.75048	0.153095	0.799341	6.34e-09	1	0.792791	8.43e-05	AT3G19270	cytochrome P450, family 707, subfamily A, polypeptide 4 [Source:NCBI gene (formerly Entrezgene);Acc:821461]	OS09G0457100	Abscisic acid 8' hydroxylase 3, Drought stress resistance, Pre-harvest sprouting resistance, Seed dormancy	Abscisic acid 8'-hydroxylase 4	KK1_027249	Cajanus cajan (Pigeon pea) (Cajanus indicus)
C.CAJAN_28439	brown	-2.15485	-2.74374	0.0300177	0.618902	0.000138416	1	1	9.14e-08	AT5G40240	nodulin MtN21 /EamA-like transporter family protein [Source:NCBI gene (formerly Entrezgene);Acc:834022]	OS04G0687800	Protein of unknown function DUF6, transmembrane domain containing protein.	WAT1-related protein	KK1_027682	Cajanus cajan (Pigeon pea) (Cajanus indicus)
C.CAJAN_26638	brown	0.201077	-2.59228	0.453237	3.2466	1	1	1.04e-05	2.58e-06	AT5G44400	FAD-binding Berberine family protein [Source:NCBI gene (formerly Entrezgene);Acc:834466]	OS06G0549900	FAD linked oxidase, N-terminal domain containing protein.	Reticuline oxidase-like protein (EC 1.5.3.-)	KK1_028582	Cajanus cajan (Pigeon pea) (Cajanus indicus)
C.CAJAN_27561	brown	-2.67841	-4.88872	0.446469	2.65678	2.42e-07	1	0.0015611	2.26e-12	AT3G24420	alpha/beta-Hydrolases superfamily protein [Source:NCBI gene (formerly Entrezgene);Acc:822032]	OS01G0595600	Alpha/beta hydrolase fold-1 domain containing protein.	Sigma factor sigB regulation protein rsbQ	KK1_028932	Cajanus cajan (Pigeon pea) (Cajanus indicus)
C.CAJAN_29215	brown	-1.24084	-3.89634	-1.08927	1.56622	0.00915976	1	0.0183916	4.35e-09	AT5G05580	fatty acid desaturase 8 [Source:NCBI gene (formerly Entrezgene);Acc:830441]	OS03G0290300	&omega;-3 fatty acid desaturase, Defense response	Omega-3 fatty acid desaturase, chloroplastic	KK1_029198	Cajanus cajan (Pigeon pea) (Cajanus indicus)
C.CAJAN_28736	brown	-2.2148	-4.25752	0.488677	2.5314	0.000797042	1	0.0141787	1.64e-05	AT3G43660	Vacuolar iron transporter (VIT) family protein [Source:NCBI gene (formerly Entrezgene);Acc:823468]	OS04G0686800	Vacuolar iron transporter homologue, Iron homeostasis	Vacuolar iron transporter	KK1_029452	Cajanus cajan (Pigeon pea) (Cajanus indicus)
C.CAJAN_30373	brown	-3.13851	-4.01791	-0.483171	0.396229	1.27e-14	1	1	2.46e-13	AT3G22830	heat shock transcription factor A6B [Source:NCBI gene (formerly Entrezgene);Acc:821854]	OS07G0178600	Similar to Heat shock transcription factor 29 (Fragment).	Heat stress transcription factor A-2b	KK1_029678	Cajanus cajan (Pigeon pea) (Cajanus indicus)
C.CAJAN_26960	brown	-1.03439	-2.56049	0.121543	1.64765	0.00446473	1	0.00662317	5.33e-07	AT2G24280	alpha/beta-Hydrolases superfamily protein [Source:NCBI gene (formerly Entrezgene);Acc:816963]	OS06G0647400	Similar to Lysosomal Pro-X carboxypeptidase.	Lysosomal Pro-X carboxypeptidase	KK1_029743	Cajanus cajan (Pigeon pea) (Cajanus indicus)
C.CAJAN_28059	brown	-1.52933	-1.93593	0.223227	0.629826	1.95e-05	1	0.811255	2.76e-06	AT1G11530	C-terminal cysteine residue is changed to a serine 1 [Source:NCBI gene (formerly Entrezgene);Acc:837696]	OS04G0629500	Similar to Thioredoxin h.	Thioredoxin	KK1_029838	Cajanus cajan (Pigeon pea) (Cajanus indicus)
C.CAJAN_29771	brown	-1.72333	-2.15926	-0.450198	-0.0142658	2.31e-06	1	1	6.8e-07	AT5G52010	C2H2-like zinc finger protein [Source:NCBI gene (formerly Entrezgene);Acc:835276]	OS06G0166200	Zinc finger, C2H2-type domain containing protein.	C2H2-type domain-containing protein	KK1_030001	Cajanus cajan (Pigeon pea) (Cajanus indicus)
C.CAJAN_28711	brown	-1.75918	-3.03775	-0.518981	0.759596	2.42e-08	1	0.758565	7.34e-11	AT1G19920	Pseudouridine synthase/archaeosine transglycosylase-like family protein [Source:NCBI gene (formerly Entrezgene);Acc:838580]	OS03G0743900	Similar to ATP sulfurylase.	sulfate adenylyltransferase (EC 2.7.7.4)	KK1_030113	Cajanus cajan (Pigeon pea) (Cajanus indicus)
C.CAJAN_27143	brown	-1.82171	-3.10054	0.389712	1.66854	0.00369724	1	0.0938116	8.58e-08	AT3G12750	zinc transporter 1 [Source:NCBI gene (formerly Entrezgene);Acc:820457]	OS05G0472700	Influx transporter for Zn and Cd, Zinc/cadmium uptake	Zinc transporter 1	KK1_030188	Cajanus cajan (Pigeon pea) (Cajanus indicus)
C.CAJAN_28145	brown	-0.75099	-4.15727	-0.435671	2.9706	0.149283	1	5.75e-05	2.33e-10	AT1G02640	beta-xylosidase 2 [Source:NCBI gene (formerly Entrezgene);Acc:837940]	OS11G0673200	Similar to Auxin-induced beta-glucosidase.	Beta-D-xylosidase 2	KK1_030756	Cajanus cajan (Pigeon pea) (Cajanus indicus)
C.CAJAN_28145	brown	-0.75099	-4.15727	-0.435671	2.9706	0.149283	1	5.75e-05	2.33e-10	AT1G02640	beta-xylosidase 2 [Source:NCBI gene (formerly Entrezgene);Acc:837940]	OS11G0673200	Glycosyl hydrolase, Lateral root formation and development	Beta-D-xylosidase 2	KK1_030756	Cajanus cajan (Pigeon pea) (Cajanus indicus)
C.CAJAN_29926	brown	-0.442402	-2.20488	-0.2089	1.55358	0.074284	1	0.0382175	3.95e-05	AT3G54050	high cyclic electron flow 1 [Source:NCBI gene (formerly Entrezgene);Acc:824572]	OS03G0267300	Similar to Fructose-1, 6-bisphosphatase, chloroplast precursor (EC 3.1.3.11) (D- fructose-1, 6-bisphosphate 1-phosphohydrolase) (FBPase).	fructose-bisphosphatase (EC 3.1.3.11) (D-fructose-1,6-bisphosphate 1-phosphohydrolase)	KK1_030942	Cajanus cajan (Pigeon pea) (Cajanus indicus)
C.CAJAN_29926	brown	-0.442402	-2.20488	-0.2089	1.55358	0.074284	1	0.0382175	3.95e-05	AT3G54050	high cyclic electron flow 1 [Source:NCBI gene (formerly Entrezgene);Acc:824572]	OS03G0267300	Similar to Chloroplast fructose-1, 6-bisphosphatase.	fructose-bisphosphatase (EC 3.1.3.11) (D-fructose-1,6-bisphosphate 1-phosphohydrolase)	KK1_030942	Cajanus cajan (Pigeon pea) (Cajanus indicus)
C.CAJAN_29505	brown	-1.76765	-2.76176	0.404434	1.39855	0.000719738	1	0.0308594	1.15e-10	AT5G49360	beta-xylosidase 1 [Source:NCBI gene (formerly Entrezgene);Acc:834996]	OS11G0673200	Similar to Auxin-induced beta-glucosidase.	Beta-D-xylosidase 1	KK1_031084	Cajanus cajan (Pigeon pea) (Cajanus indicus)
C.CAJAN_29505	brown	-1.76765	-2.76176	0.404434	1.39855	0.000719738	1	0.0308594	1.15e-10	AT5G49360	beta-xylosidase 1 [Source:NCBI gene (formerly Entrezgene);Acc:834996]	OS11G0673200	Glycosyl hydrolase, Lateral root formation and development	Beta-D-xylosidase 1	KK1_031084	Cajanus cajan (Pigeon pea) (Cajanus indicus)
C.CAJAN_31268	brown	0.680281	-1.85301	-0.877919	1.65537	1	1	0.138535	0.0269412	AT1G13680	PLC-like phosphodiesterases superfamily protein [Source:NCBI gene (formerly Entrezgene);Acc:837929]	OS03G0415200	Similar to MAP3K protein kinase-like protein.	PI-PLC X domain-containing protein At5g67130 family	KK1_031741	Cajanus cajan (Pigeon pea) (Cajanus indicus)
C.CAJAN_32628	brown	-4.28869	-3.45767	0.701435	-0.129582	3.62e-12	1	1	1.22e-09	AT4G31500	cytochrome P450, family 83, subfamily B, polypeptide 1 [Source:NCBI gene (formerly Entrezgene);Acc:829277]	OS12G0268000	Cytochrome P450 monooxygenase, Tryptamine 5-hydroxylase, Regulation of cell death and disease resistance	Cytochrome P450 83B1	KK1_031931	Cajanus cajan (Pigeon pea) (Cajanus indicus)
C.CAJAN_30736	brown	-0.898571	-4.35249	-0.504488	2.94943	0.0689401	1	1.32e-05	3.37e-20	AT1G20160	Subtilisin-like serine endopeptidase family protein [Source:NCBI gene (formerly Entrezgene);Acc:838606]	OS01G0278950	Similar to predicted protein.	Subtilisin-like protease	KK1_032113	Cajanus cajan (Pigeon pea) (Cajanus indicus)
C.CAJAN_30809	brown	-2.13187	-3.14823	0.029054	1.04541	4.58e-07	1	0.631757	4.68e-11	AT3G51895	sulfate transporter 3;1 [Source:NCBI gene (formerly Entrezgene);Acc:824353]	OS03G0161200	Similar to Sulphate transporter.	Sulfate transporter 3.1	KK1_032374	Cajanus cajan (Pigeon pea) (Cajanus indicus)
C.CAJAN_31300	brown	-0.135675	-2.54222	-0.375446	2.03109	0.422148	1	0.0100313	4.56e-06	AT2G34430	light-harvesting chlorophyll-protein complex II subunit B1 [Source:NCBI gene (formerly Entrezgene);Acc:818006]	OS09G0346500	Chlorophyll a/b binding protein, Circadian clock-controlled gene	Chlorophyll a-b binding protein, chloroplastic	KK1_032461 KK1_032462	Cajanus cajan (Pigeon pea) (Cajanus indicus)
C.CAJAN_31303	brown	-0.0534384	-2.46283	-0.375254	2.03414	0.690526	1	0.0239198	0.000214214	AT1G29930	chlorophyll A/B binding protein 1 [Source:NCBI gene (formerly Entrezgene);Acc:839871]	OS01G0600900	Similar to Chlorophyll a-b binding protein 2, chloroplastic.	Chlorophyll a-b binding protein, chloroplastic	KK1_032466 KK1_032467	Cajanus cajan (Pigeon pea) (Cajanus indicus)
C.CAJAN_31303	brown	-0.0534384	-2.46283	-0.375254	2.03414	0.690526	1	0.0239198	0.000214214	AT1G29930	chlorophyll A/B binding protein 1 [Source:NCBI gene (formerly Entrezgene);Acc:839871]	OS01G0600900	Chlorophyll a-b binding protein 2, chloroplast precursor (LHCII type I CAB-2) (LHCP).	Chlorophyll a-b binding protein, chloroplastic	KK1_032466 KK1_032467	Cajanus cajan (Pigeon pea) (Cajanus indicus)
C.CAJAN_31801	brown	-1.86571	-3.48514	0.305527	1.92495	2.87e-07	1	0.00769728	1.39e-12	AT2G37900	Major facilitator superfamily protein [Source:NCBI gene (formerly Entrezgene);Acc:818366]	OS03G0823500	TGF-beta receptor, type I/II extracellular region family protein.	Peptide transporter PTR1	KK1_032487	Cajanus cajan (Pigeon pea) (Cajanus indicus)
C.CAJAN_32673	brown	-0.793493	-2.81972	-0.453256	1.57297	0.0293098	1	0.069499	2.14e-05	AT5G02230	Haloacid dehalogenase-like hydrolase (HAD) superfamily protein [Source:NCBI gene (formerly Entrezgene);Acc:831784]	OS03G0273800	Haloacid dehalogenase-like hydrolase (HAD) superfamily member, Drought tolerance	Suppressor of disruption of TFIIS	CR513_14571	Mucuna pruriens (Velvet bean) (Dolichos pruriens)
C.CAJAN_33493	brown	-1.48131	-4.29944	-0.384912	2.43321	0.0126029	1	0.000944139	3.97e-09	AT1G12940	nitrate transporter2.5 [Source:NCBI gene (formerly Entrezgene);Acc:837852]	OS01G0704100	Nitrate transporter, Nitrate transport	Nitrate transporter	KK1_033801	Cajanus cajan (Pigeon pea) (Cajanus indicus)
C.CAJAN_33493	brown	-1.48131	-4.29944	-0.384912	2.43321	0.0126029	1	0.000944139	3.97e-09	AT1G12940	nitrate transporter2.5 [Source:NCBI gene (formerly Entrezgene);Acc:837852]	OS01G0704100	Nitrate transporter, Long-distance nitrate transport	Nitrate transporter	KK1_033801	Cajanus cajan (Pigeon pea) (Cajanus indicus)
C.CAJAN_30614	brown	-2.02385	-3.93657	-0.126354	1.78636	2.01e-07	1	0.0127708	2.33e-09	AT5G33320	Glucose-6-phosphate/phosphate translocator-like protein [Source:NCBI gene (formerly Entrezgene);Acc:833308]	OS09G0297400	Phosphoenolpyruvate/phosphate translocator 1	Sugar phosphate transporter domain-containing protein	KK1_033869	Cajanus cajan (Pigeon pea) (Cajanus indicus)
C.CAJAN_37179	brown	-1.23492	-2.47473	0.0271343	1.26694	8.29e-05	1	0.0586114	3.3e-10	AT5G67030	zeaxanthin epoxidase (ZEP) (ABA1) [Source:NCBI gene (formerly Entrezgene);Acc:836838]	OS04G0448900	Zeaxanthin epoxidase, Abscisic acid (ABA) biosynthesis, "Resistance to osmotic and drought stresses, seed development and dormancy", Disease resistance	FAD-binding domain-containing protein	KK1_034663	Cajanus cajan (Pigeon pea) (Cajanus indicus)
C.CAJAN_34245	brown	-3.10764	-5.18945	0.880024	2.96183	6.35e-06	1	0.00375957	8.58e-07	AT3G63110	isopentenyltransferase 3 [Source:NCBI gene (formerly Entrezgene);Acc:825486]	OS03G0810100	Similar to TRNA isopentenyl transferase-like protein (Adenylate isopentenyltransferase) (EC 2.5.1.27).	tRNA Delta(2)-isopentenylpyrophosphate transferase	KK1_035362	Cajanus cajan (Pigeon pea) (Cajanus indicus)
C.CAJAN_40667	brown	-1.97183	-1.02394	-0.0345877	-0.982474	0.000148442	1	0.0598936	0.277399	AT3G14850	TRICHOME BIREFRINGENCE-LIKE 41 [Source:NCBI gene (formerly Entrezgene);Acc:820714]	OS01G0652100	Protein of unknown function DUF231, plant domain containing protein.
C.CAJAN_36235	brown	-1.404	-0.975773	-0.180462	-0.608689	0.00304907	1	0.297061	0.283198	ATCG00020				Photosystem Q(B) protein	KK1_036914	Cajanus cajan (Pigeon pea) (Cajanus indicus)
C.CAJAN_36511	brown	-1.9169	-3.02728	-0.618687	0.491701	8.02e-05	1	1	5.32e-05	AT3G02100	UDP-Glycosyltransferase superfamily protein [Source:NCBI gene (formerly Entrezgene);Acc:820287]	OS03G0757500	UDP-glucosyltransferase, Regulation of grain size and abiotic stress tolerance	Cytokinin-O-glucosyltransferase 2	KK1_037006	Cajanus cajan (Pigeon pea) (Cajanus indicus)
C.CAJAN_35199	brown	-1.91677	-2.77915	0.474515	1.33689	1.95e-07	1	0.034972	1.6e-07	AT2G32830	phosphate transporter 1;5 [Source:NCBI gene (formerly Entrezgene);Acc:817844]	OS04G0186400	Pi transporter, Pi homeostasis, Embryo development, Seed germination	Inorganic phosphate transporter 1-5	KK1_037730	Cajanus cajan (Pigeon pea) (Cajanus indicus)
C.CAJAN_35199	brown	-1.91677	-2.77915	0.474515	1.33689	1.95e-07	1	0.034972	1.6e-07	AT2G32830	phosphate transporter 1;5 [Source:NCBI gene (formerly Entrezgene);Acc:817844]	OS04G0186400	Similar to Phosphate transporter 6.	Inorganic phosphate transporter 1-5	KK1_037730	Cajanus cajan (Pigeon pea) (Cajanus indicus)
C.CAJAN_38411	brown	-4.61956	-5.95602	0.162226	1.49868	3.93e-27	1	0.0202847	8.09e-44	AT1G77760	nitrate reductase 1 [Source:NCBI gene (formerly Entrezgene);Acc:844112]	OS08G0468100	Nitrate reductase 1, Regulation of salt tolerance during seed germination	nitrate reductase (NADH) (EC 1.7.1.1)	KK1_038143	Cajanus cajan (Pigeon pea) (Cajanus indicus)
C.CAJAN_38411	brown	-4.61956	-5.95602	0.162226	1.49868	3.93e-27	1	0.0202847	8.09e-44	AT1G77760	nitrate reductase 1 [Source:NCBI gene (formerly Entrezgene);Acc:844112]	OS08G0468100	Similar to Nitrate reductase.	nitrate reductase (NADH) (EC 1.7.1.1)	KK1_038143	Cajanus cajan (Pigeon pea) (Cajanus indicus)
C.CAJAN_38304	brown	-0.454578	-2.18094	2.33511	4.06147	0.806534	1	0.000115574	0.292079	AT4G33260	Transducin family protein / WD-40 repeat family protein [Source:NCBI gene (formerly Entrezgene);Acc:829462]	OS02G0700100	Cell Division Cycle 20 (CDC20) protein, Cell cycle regulator, Required for faithful meiotic chromosome segregation and cytokinesis	Protein FIZZY-RELATED 3	KK1_038417	Cajanus cajan (Pigeon pea) (Cajanus indicus)
C.CAJAN_37326	brown	-5.3803	-6.23722	0.855421	1.71234	2.12e-28	1	0.073169	1.79e-16	AT1G59970	Matrixin family protein [Source:NCBI gene (formerly Entrezgene);Acc:842291]	OS02G0740700	Matrix metalloproteinase, Plant development, Symplastic apoplastic transport	Metalloendoproteinase 1	KK1_038880	Cajanus cajan (Pigeon pea) (Cajanus indicus)
C.CAJAN_36186	brown	0.3706	-2.66694	-0.50666	2.53088	1	1	0.000703149	7.42e-07	AT2G25737	Sulfite exporter TauE/SafE family protein [Source:NCBI gene (formerly Entrezgene);Acc:817116]	OS09G0344800	Protein of unknown function DUF81 family protein.	Sulfite exporter TauE/SafE family protein 3 isoform B	D0Y65_032773	Glycine soja (Wild soybean)
C.CAJAN_44547	brown	-1.60712	-3.61686	-0.197448	1.8123	3.27e-07	1	0.00125169	2.01e-17	AT4G00050	basic helix-loop-helix (bHLH) DNA-binding superfamily protein [Source:NCBI gene (formerly Entrezgene);Acc:828175]	OS10G0556200	Hypothetical conserved gene.	Transcription factor UNE10	KK1_039032	Cajanus cajan (Pigeon pea) (Cajanus indicus)
C.CAJAN_39050	brown	-3.52633	-2.07089	-0.0147065	-1.47015	4.72e-13	1	0.00642907	8.73e-08	AT3G56290	potassium transporter [Source:NCBI gene (formerly Entrezgene);Acc:824796]	OS01G0823600	Conserved hypothetical protein.	Potassium transporter 2 isoform F	D0Y65_010487	Glycine soja (Wild soybean)
C.CAJAN_39737	brown	-1.52743	-2.37483	0.0504079	0.897807	8.42e-07	1	0.339919	1.15e-06	AT2G35940	BEL1-like homeodomain 1 [Source:NCBI gene (formerly Entrezgene);Acc:818167]	OS12G0636200	Similar to Benzothiadiazole-induced homeodomain protein 1.	BEL1-like homeodomain protein 1	KK1_039645	Cajanus cajan (Pigeon pea) (Cajanus indicus)
C.CAJAN_39737	brown	-1.52743	-2.37483	0.0504079	0.897807	8.42e-07	1	0.339919	1.15e-06	AT2G35940	BEL1-like homeodomain 1 [Source:NCBI gene (formerly Entrezgene);Acc:818167]	OS12G0636200	Similar to Prep (Fragment).	BEL1-like homeodomain protein 1	KK1_039645	Cajanus cajan (Pigeon pea) (Cajanus indicus)
C.CAJAN_40768	brown	-0.833664	-1.28419	-0.441301	0.00922375	0.133263	1	1	0.0594435	ATCG00270				Photosystem II D2 protein	KK1_040553	Cajanus cajan (Pigeon pea) (Cajanus indicus)
C.CAJAN_41819	brown	-1.22386	-3.24682	0.0174477	2.04041	0.0205506	1	0.06657	7.62e-05	AT2G44480	beta glucosidase 17 [Source:NCBI gene (formerly Entrezgene);Acc:819055]	OS04G0474800	&beta;-glucosidase	Cyanogenic beta-glucosidase	KK1_040904	Cajanus cajan (Pigeon pea) (Cajanus indicus)
C.CAJAN_41819	brown	-1.22386	-3.24682	0.0174477	2.04041	0.0205506	1	0.06657	7.62e-05	AT2G44480	beta glucosidase 17 [Source:NCBI gene (formerly Entrezgene);Acc:819055]	OS04G0474800	Similar to Isoform 2 of Beta-glucosidase 12.	Cyanogenic beta-glucosidase	KK1_040904	Cajanus cajan (Pigeon pea) (Cajanus indicus)
C.CAJAN_41819	brown	-1.22386	-3.24682	0.0174477	2.04041	0.0205506	1	0.06657	7.62e-05	AT2G44480	beta glucosidase 17 [Source:NCBI gene (formerly Entrezgene);Acc:819055]	OS04G0474800	Similar to OSIGBa0135C13.7 protein.	Cyanogenic beta-glucosidase	KK1_040904	Cajanus cajan (Pigeon pea) (Cajanus indicus)
C.CAJAN_39954	brown	-3.34078	-4.38451	0.433423	1.47715	1.08e-10	1	0.138869	1.53e-09	AT3G23430	phosphate 1 [Source:NCBI gene (formerly Entrezgene);Acc:821924]	OS02G0809800	Phosphate (Pi) transporter, Root-to-shoot Pi transfer	Phosphate transporter 1	KK1_041224	Cajanus cajan (Pigeon pea) (Cajanus indicus)
C.CAJAN_38188	brown	-3.06962	-3.83841	-0.417232	0.351558	1.62e-13	1	1	1.95e-23	AT5G40850	urophorphyrin methylase 1 [Source:NCBI gene (formerly Entrezgene);Acc:834085]	OS01G0631200	Similar to siroheme uroporphyrinogen methyltransferase1.	uroporphyrinogen-III C-methyltransferase (EC 2.1.1.107)	KK1_041416	Cajanus cajan (Pigeon pea) (Cajanus indicus)
C.CAJAN_38188	brown	-3.06962	-3.83841	-0.417232	0.351558	1.62e-13	1	1	1.95e-23	AT5G40850	urophorphyrin methylase 1 [Source:NCBI gene (formerly Entrezgene);Acc:834085]	OS01G0631200	Tetrapyrrole methylase	uroporphyrinogen-III C-methyltransferase (EC 2.1.1.107)	KK1_041416	Cajanus cajan (Pigeon pea) (Cajanus indicus)
C.CAJAN_40123	brown	-2.32651	-3.2566	0.193166	1.12325	1.41e-06	1	0.416113	3.53e-10	AT2G24580	FAD-dependent oxidoreductase family protein [Source:NCBI gene (formerly Entrezgene);Acc:816994]	OS09G0498500	NAD-binding site containing protein.	Sarcosine oxidase	KK1_041560	Cajanus cajan (Pigeon pea) (Cajanus indicus)
C.CAJAN_42042	brown	-0.790823	-3.19595	-0.251808	2.15332	0.00441535	1	0.000953569	4.52e-11	AT5G13980	Glycosyl hydrolase family 38 protein [Source:NCBI gene (formerly Entrezgene);Acc:831246]	OS11G0525600	Similar to predicted protein.	Alpha-mannosidase (EC 3.2.1.-)	KK1_041802	Cajanus cajan (Pigeon pea) (Cajanus indicus)
C.CAJAN_42042	brown	-0.790823	-3.19595	-0.251808	2.15332	0.00441535	1	0.000953569	4.52e-11	AT5G13980	Glycosyl hydrolase family 38 protein [Source:NCBI gene (formerly Entrezgene);Acc:831246]	OS11G0525600	Similar to Alpha-mannosidase.	Alpha-mannosidase (EC 3.2.1.-)	KK1_041802	Cajanus cajan (Pigeon pea) (Cajanus indicus)
C.CAJAN_35848	brown	-1.15409	-4.49467	-0.295766	3.04482	0.00746039	1	3.43e-06	3.4e-16	AT4G17030	expansin-like B1 [Source:NCBI gene (formerly Entrezgene);Acc:827411]	OS07G0496250	Similar to Expansin-like B1.	Expansin-like B1	KK1_041828	Cajanus cajan (Pigeon pea) (Cajanus indicus)
C.CAJAN_35852	brown	-1.28319	-2.62161	-0.515446	0.822975	0.0186899	1	0.757868	6.27e-08	AT5G38610	Plant invertase/pectin methylesterase inhibitor superfamily protein [Source:NCBI gene (formerly Entrezgene);Acc:833851]	OS02G0103200	Pectin methylesterase inhibitor 5	Invertase inhibitor	KK1_041833	Cajanus cajan (Pigeon pea) (Cajanus indicus)
C.CAJAN_28961	brown	-1.10922	-1.76679	-0.53992	0.117657	0.00420573	1	1	0.00703484	ATCG00580		OS03G0659233	Cytochrome b559 subunit alpha.	Cytochrome b559 subunit alpha (PSII reaction center subunit V)	psbE	Wisteria floribunda (Japanese wisteria) (Glycine floribunda)
C.CAJAN_28966	brown	-1.02028	-1.50723	-0.579117	-0.0921647	0.00227575	1	1	0.0607199	ATCG00490		OS10G0356000	Similar to ribulose-1, 5-bisphosphate carboxylase/oxygenase large subunit.	Ribulose bisphosphate carboxylase large chain (EC 4.1.1.39)	KK1_042094	Cajanus cajan (Pigeon pea) (Cajanus indicus)
C.CAJAN_37857	brown	-3.67484	-4.78572	0.240212	1.35109	1.74e-09	1	0.49	5.61e-19	AT1G09240	nicotianamine synthase 3 [Source:NCBI gene (formerly Entrezgene);Acc:837444]	OS07G0689600	Nicotianamine synthase 3, Mitigation of excess Fe stress, Fe detoxification, Transport of iron	Nicotianamine synthase (EC 2.5.1.43)	KK1_042169	Cajanus cajan (Pigeon pea) (Cajanus indicus)
C.CAJAN_39982	brown	-1.76018	-2.10545	-0.0174512	0.327825	1.19e-06	1	1	1.06e-07	AT5G12860	dicarboxylate transporter 1 [Source:NCBI gene (formerly Entrezgene);Acc:831126]	OS12G0515400	Similar to plastidic 2-oxoglutarate/malate transporter.	Dicarboxylate transporter 1, chloroplastic	D0Y65_029832	Glycine soja (Wild soybean)
C.CAJAN_40263	brown	-1.74591	-3.63533	-0.259891	1.62953	0.000563327	1	0.0871201	6.98e-11	AT1G70260	nodulin MtN21 /EamA-like transporter family protein [Source:NCBI gene (formerly Entrezgene);Acc:843362]		Similar to nodulin-like protein.	WAT1-related protein	KK1_043582	Cajanus cajan (Pigeon pea) (Cajanus indicus)
C.CAJAN_40263	brown	-1.74591	-3.63533	-0.259891	1.62953	0.000563327	1	0.0871201	6.98e-11	AT1G70260	nodulin MtN21 /EamA-like transporter family protein [Source:NCBI gene (formerly Entrezgene);Acc:843362]		Similar to Nodulin-like protein 5NG4.	WAT1-related protein	KK1_043582	Cajanus cajan (Pigeon pea) (Cajanus indicus)
C.CAJAN_40498	brown	-1.44453	-2.3249	0.519228	1.3996	0.000389731	1	0.0551749	2.99e-06	AT4G19170	nine-cis-epoxycarotenoid dioxygenase 4 [Source:NCBI gene (formerly Entrezgene);Acc:827655]	OS02G0704000	Carotenoid-cleavage dioxygenase, Positive regulation of heat stress tolerance at the heading and flowering stage	Carotenoid cleavage dioxygenase 4	KK1_044934	Cajanus cajan (Pigeon pea) (Cajanus indicus)
C.CAJAN_44225	brown	-1.09494	-2.21604	-0.706349	0.414756	0.0335456	1	1	2.93e-06	ATMG00860		OS02G0566300	Peptidase aspartic, catalytic domain containing protein.	Ty3 transposon capsid-like protein domain-containing protein	KK1_045067	Cajanus cajan (Pigeon pea) (Cajanus indicus)
C.CAJAN_44225	brown	-1.09494	-2.21604	-0.706349	0.414756	0.0335456	1	1	2.93e-06	ATMG00860		OS02G0566300	Retrotransposon gag protein domain containing protein.	Ty3 transposon capsid-like protein domain-containing protein	KK1_045067	Cajanus cajan (Pigeon pea) (Cajanus indicus)
C.CAJAN_44225	brown	-1.09494	-2.21604	-0.706349	0.414756	0.0335456	1	1	2.93e-06	ATMG00860		OS02G0566300	Conserved hypothetical protein.	Ty3 transposon capsid-like protein domain-containing protein	KK1_045067	Cajanus cajan (Pigeon pea) (Cajanus indicus)
C.CAJAN_41787	brown	-3.14056	-4.37482	0.150792	1.38506	2.24e-15	1	0.0606486	4.31e-23	AT2G39730	rubisco activase [Source:NCBI gene (formerly Entrezgene);Acc:818558]	OS11G0707000	Non-protein coding transcript.	Ribulose bisphosphate carboxylase/oxygenase activase, chloroplastic (RA) (RuBisCO activase)	KK1_045173	Cajanus cajan (Pigeon pea) (Cajanus indicus)
C.CAJAN_41787	brown	-3.14056	-4.37482	0.150792	1.38506	2.24e-15	1	0.0606486	4.31e-23	AT2G39730	rubisco activase [Source:NCBI gene (formerly Entrezgene);Acc:818558]	OS11G0707000	Similar to Ribulose bisphosphate carboxylase/oxygenase activase, chloroplastic.	Ribulose bisphosphate carboxylase/oxygenase activase, chloroplastic (RA) (RuBisCO activase)	KK1_045173	Cajanus cajan (Pigeon pea) (Cajanus indicus)
C.CAJAN_41787	brown	-3.14056	-4.37482	0.150792	1.38506	2.24e-15	1	0.0606486	4.31e-23	AT2G39730	rubisco activase [Source:NCBI gene (formerly Entrezgene);Acc:818558]	OS11G0707000	Ribulose-bisphosphate carboxylase activase (EC 6.3.4.-) (Fragments).	Ribulose bisphosphate carboxylase/oxygenase activase, chloroplastic (RA) (RuBisCO activase)	KK1_045173	Cajanus cajan (Pigeon pea) (Cajanus indicus)
C.CAJAN_43202	brown	-1.80142	-3.27359	0.358337	1.83051	4.98e-08	1	0.00238238	6.48e-10	AT5G67360	Subtilase family protein [Source:NCBI gene (formerly Entrezgene);Acc:836871]	OS03G0761500	Similar to Subtilisin-like protease (Fragment).	Subtilisin-like protease	KK1_045539	Cajanus cajan (Pigeon pea) (Cajanus indicus)
C.CAJAN_42697	brown	-3.70968	-5.59887	-0.359277	1.52992	2.09e-06	1	0.092214	5.28e-17	AT1G31130	polyadenylate-binding protein 1-B-binding protein [Source:NCBI gene (formerly Entrezgene);Acc:839998]	OS08G0107100	Similar to predicted protein.
C.CAJAN_42697	brown	-3.70968	-5.59887	-0.359277	1.52992	2.09e-06	1	0.092214	5.28e-17	AT1G31130	polyadenylate-binding protein 1-B-binding protein [Source:NCBI gene (formerly Entrezgene);Acc:839998]	OS08G0107100	Conserved hypothetical protein.
C.CAJAN_44248	brown	-3.26241	-4.42832	-0.23926	0.926656	3.7e-08	1	0.793135	1.9e-13	AT3G47340	glutamine-dependent asparagine synthase 1 [Source:NCBI gene (formerly Entrezgene);Acc:823888]	OS06G0265000	Asparagine synthetase, Long-distance transport of asparagine	Asparagine synthetase [glutamine-hydrolyzing] (EC 6.3.5.4)	KK1_046000	Cajanus cajan (Pigeon pea) (Cajanus indicus)
C.CAJAN_45880	brown	-1.87159	-3.77137	-0.0830084	1.81677	1.82e-06	1	0.00976659	1.3e-09	AT1G77760	nitrate reductase 1 [Source:NCBI gene (formerly Entrezgene);Acc:844112]	OS08G0468100	Similar to Nitrate reductase.	nitrate reductase (NADH) (EC 1.7.1.1)	KK1_048153	Cajanus cajan (Pigeon pea) (Cajanus indicus)
C.CAJAN_45880	brown	-1.87159	-3.77137	-0.0830084	1.81677	1.82e-06	1	0.00976659	1.3e-09	AT1G77760	nitrate reductase 1 [Source:NCBI gene (formerly Entrezgene);Acc:844112]	OS08G0468100	Nitrate reductase 1, Regulation of salt tolerance during seed germination	nitrate reductase (NADH) (EC 1.7.1.1)	KK1_048153	Cajanus cajan (Pigeon pea) (Cajanus indicus)
C.CAJAN_47587	brown	-1.71399	-4.70966	0.285709	3.28139	0.0661581	1	0.00902348	5.2e-14	AT1G05300	zinc transporter 5 [Source:NCBI gene (formerly Entrezgene);Acc:837029]	OS05G0472700	Influx transporter for Zn and Cd, Zinc/cadmium uptake	Zinc transporter 5	KK1_048665	Cajanus cajan (Pigeon pea) (Cajanus indicus)
C.CAJAN_20598	grey	0.250187	2.81557	3.55632	0.990943	1	1	1	0.433242	AT1G12550	D-isomer specific 2-hydroxyacid dehydrogenase family protein [Source:NCBI gene (formerly Entrezgene);Acc:837811]	OS01G0228600	Cytosolic hydroxypyruvate reductase, NADPH-dependent HPR, Photorespiratory metabolism	Glyoxylate reductase (EC 1.1.1.79)	KK1_021213	Cajanus cajan (Pigeon pea) (Cajanus indicus)
C.CAJAN_20598	grey	0.250187	2.81557	3.55632	0.990943	1	1	1	0.433242	AT1G12550	D-isomer specific 2-hydroxyacid dehydrogenase family protein [Source:NCBI gene (formerly Entrezgene);Acc:837811]	OS01G0228600	Similar to 2-hydroxyacid dehydrogenase (AGR_L_379p).	Glyoxylate reductase (EC 1.1.1.79)	KK1_021213	Cajanus cajan (Pigeon pea) (Cajanus indicus)
C.CAJAN_00031	grey	-0.114697	0.814478	1.66795	0.738772	0.456833	1	1	1	AT1G65810	P-loop containing nucleoside triphosphate hydrolases superfamily protein [Source:NCBI gene (formerly Entrezgene);Acc:842892]	OS10G0537600	DNA replication helicase 2_9	Helicase sen1 (EC 3.6.1.-)	KK1_000031	Cajanus cajan (Pigeon pea) (Cajanus indicus)
C.CAJAN_00962	grey	1.43237	1.46477	1.23724	1.20484	0.590899	1	0.780731	0.296441	AT4G14550	indole-3-acetic acid inducible 14 [Source:NCBI gene (formerly Entrezgene);Acc:827102]	OS12G0601300	Auxin-responsive family protein Aux/IAA, Regulation of plant height, panicle length, spikelets per panicle and yield per plant	Auxin-induced protein	KK1_000989	Cajanus cajan (Pigeon pea) (Cajanus indicus)
C.CAJAN_02116	grey	1.00811	1.30751	-1.22084	-1.52024	1	1	0.61196	0.809871	AT4G23160	cysteine-rich RECEPTOR-like kinase [Source:NCBI gene (formerly Entrezgene);Acc:828415]	OS11G0656500	Integrase, catalytic core domain containing protein.	Retrovirus-related Pol polyprotein from transposon TNT 1-94	KK1_002168	Cajanus cajan (Pigeon pea) (Cajanus indicus)
C.CAJAN_04295	grey	-1.19523	0.198433	0.201186	-1.19247	0.147696	1	0.127288	1	AT4G15910	drought-induced 21 [Source:NCBI gene (formerly Entrezgene);Acc:827273]	OS01G0314800	Late embryogenesis abundant protein 9, Negative regulation of cold tolerance	Late embryogenesis abundant protein Lea5	KK1_004399	Cajanus cajan (Pigeon pea) (Cajanus indicus)
C.CAJAN_07473	grey	-2.84846	-0.00635739	-0.00315819	-2.84526	0.000921072	1	0.000884542	1	AT3G22840	Chlorophyll A-B binding family protein [Source:NCBI gene (formerly Entrezgene);Acc:821855]	OS07G0178800	Similar to Low molecular mass early light-inducible protein HV90, chloroplast precursor (ELIP).	Early light-induced protein, chloroplastic	KK1_007678	Cajanus cajan (Pigeon pea) (Cajanus indicus)
C.CAJAN_10973	grey	-1.1608	-0.29318	-0.876951	-1.74457	0.110749	1	0.0166502	1	AT2G46830	circadian clock associated 1 [Source:NCBI gene (formerly Entrezgene);Acc:819296]	OS08G0157600	MYB transcription factor, Circadian clock, Tolerance to salinity, osmotic, and drought stresses	Myb-like protein G	KK1_011297	Cajanus cajan (Pigeon pea) (Cajanus indicus)
C.CAJAN_10973	grey	-1.1608	-0.29318	-0.876951	-1.74457	0.110749	1	0.0166502	1	AT2G46830	circadian clock associated 1 [Source:NCBI gene (formerly Entrezgene);Acc:819296]	OS08G0157600	Similar to LHY protein.	Myb-like protein G	KK1_011297	Cajanus cajan (Pigeon pea) (Cajanus indicus)
C.CAJAN_22825	grey
C.CAJAN_22826	grey	-0.860983	0.949331	6.40417	4.59386	0.0240988	2.29e-32	0.000156375	0.139747	ATMG00860		OS04G0191000	Similar to OSIGBa0114M03.4 protein.	Retrovirus-related Pol polyprotein from transposon 17.6	KK1_023499	Cajanus cajan (Pigeon pea) (Cajanus indicus)
C.CAJAN_35721	grey	0.866246	-1.34502	-3.41156	-1.20029	0.276176	0.00555807	0.208461	0.517636	AT4G23160	cysteine-rich RECEPTOR-like kinase [Source:NCBI gene (formerly Entrezgene);Acc:828415]	OS11G0656500	Integrase, catalytic core domain containing protein.	Retrovirus-related Pol polyprotein from transposon TNT 1-94	KK1_036043	Cajanus cajan (Pigeon pea) (Cajanus indicus)
C.CAJAN_34726	grey	-0.511681	-0.304169	-1.23333	-1.44084	0.189777	1	0.000197577	1	AT3G27170	chloride channel B [Source:NCBI gene (formerly Entrezgene);Acc:822336]	OS01G0876100	CLC-type chloride channel homologue, Osmotic adjustment at high salinity, Adaptation to salinity	Chloride channel protein	KK1_037627	Cajanus cajan (Pigeon pea) (Cajanus indicus)
C.CAJAN_39426	grey	0.862475	3.32388	3.55723	1.09582	1	1	1	0.357047	AT4G01070	UDP-Glycosyltransferase superfamily protein [Source:NCBI gene (formerly Entrezgene);Acc:827912]	OS01G0620800	UDP-glucuronosyl/UDP-glucosyltransferase family protein.	Glycosyltransferase (EC 2.4.1.-)	KK1_038599	Cajanus cajan (Pigeon pea) (Cajanus indicus)
C.CAJAN_41297	grey	-1.09274	0.531859	0.851924	-0.772675	0.386247	1	0.613013	0.819335	AT4G31940	cytochrome P450, family 82, subfamily C, polypeptide 4 [Source:NCBI gene (formerly Entrezgene);Acc:829324]	OS10G0320100	Flavonoid 3'-hydroxylase, Cytochrome P450 75B3, Flavone C-glycosides biosynthesis	Cytochrome P450 82A3	KK1_042745	Cajanus cajan (Pigeon pea) (Cajanus indicus)
C.CAJAN_19314	turquoise	1.14254	2.50553	0.206242	-1.15675	0.291368	1	0.0091298	1.32e-09	AT1G67360	Rubber elongation factor protein (REF) [Source:NCBI gene (formerly Entrezgene);Acc:843057]	OS07G0671800	Similar to Stress-related protein-like protein (Fragment).	REF/SRPP-like protein At1g67360	KK1_019873	Cajanus cajan (Pigeon pea) (Cajanus indicus)
C.CAJAN_19392	turquoise	2.20844	4.00588	-0.350152	-2.14759	0.109619	1	0.0326186	5.59e-17	AT1G24580	RING/U-box superfamily protein [Source:NCBI gene (formerly Entrezgene);Acc:2745762]	OS09G0478600	RING-H2 type E3 ligase, Drought and salinity tolerance, Regulation of ABA signaling	E3 ubiquitin-protein ligase At1g63170	KK1_019957	Cajanus cajan (Pigeon pea) (Cajanus indicus)
C.CAJAN_19452	turquoise	0.208839	0.554029	-3.93691	-4.2821	1	0.0102147	6.8e-21	1	ATMG00860		OS04G0191000	Similar to OSIGBa0114M03.4 protein.	Retrotransposable element Tf2	KK1_020021	Cajanus cajan (Pigeon pea) (Cajanus indicus)
C.CAJAN_19514	turquoise	1.87143	2.87862	-0.278517	-1.28571	0.0199368	1	0.0318327	2.37e-10	AT3G08510	phospholipase C 2 [Source:NCBI gene (formerly Entrezgene);Acc:819999]	OS03G0289300	Similar to Phosphoinositide-specific phospholipase C.	Phosphoinositide phospholipase C (EC 3.1.4.11)	KK1_020083	Cajanus cajan (Pigeon pea) (Cajanus indicus)
C.CAJAN_19559	turquoise	7.47927	10.2178	0	-2.73857	0.0037921	1	0.0474649	2.63e-13	AT3G03341	cold-regulated protein [Source:NCBI gene (formerly Entrezgene);Acc:6240770]	OS01G0644200	Stress associated little protein 1, Small and plant-specific membrane protein, Salt tolerance	Little protein 1	KK1_020132	Cajanus cajan (Pigeon pea) (Cajanus indicus)
C.CAJAN_19585	turquoise	2.12717	2.2418	-0.744213	-0.858839	5.56e-05	1	0.0322222	1.46e-05	AT5G16710	dehydroascorbate reductase 1 [Source:NCBI gene (formerly Entrezgene);Acc:831532]	OS06G0232600	Non-protein coding transcript.	GST N-terminal domain-containing protein	KK1_020158	Cajanus cajan (Pigeon pea) (Cajanus indicus)
C.CAJAN_19585	turquoise	2.12717	2.2418	-0.744213	-0.858839	5.56e-05	1	0.0322222	1.46e-05	AT5G16710	dehydroascorbate reductase 1 [Source:NCBI gene (formerly Entrezgene);Acc:831532]	OS06G0232600	Similar to Dehydroascorbate reductase.	GST N-terminal domain-containing protein	KK1_020158	Cajanus cajan (Pigeon pea) (Cajanus indicus)
C.CAJAN_19644	turquoise	1.23573	2.50168	-0.0756566	-1.3416	0.202857	1	0.00135582	3.87e-12	AT5G16550	voltage-dependent L-type calcium channel subunit [Source:NCBI gene (formerly Entrezgene);Acc:831517]	OS08G0425800	Hypothetical conserved gene.	Importin-5	glysoja_034814	Glycine soja (Wild soybean)
C.CAJAN_19644	turquoise	1.23573	2.50168	-0.0756566	-1.3416	0.202857	1	0.00135582	3.87e-12	AT5G16550	voltage-dependent L-type calcium channel subunit [Source:NCBI gene (formerly Entrezgene);Acc:831517]	OS08G0425800	Similar to DRP2 protein (Fragment).	Importin-5	glysoja_034814	Glycine soja (Wild soybean)
C.CAJAN_19730	turquoise	1.81461	2.72645	-0.348422	-1.26025	0.0170254	1	0.00903207	6.11e-14	AT3G58060	Cation efflux family protein [Source:NCBI gene (formerly Entrezgene);Acc:824975]	OS03G0226400	Similar to Metal tolerance protein 4.	Metal tolerance protein C3	KK1_020312	Cajanus cajan (Pigeon pea) (Cajanus indicus)
C.CAJAN_19730	turquoise	1.81461	2.72645	-0.348422	-1.26025	0.0170254	1	0.00903207	6.11e-14	AT3G58060	Cation efflux family protein [Source:NCBI gene (formerly Entrezgene);Acc:824975]	OS03G0226400	Manganese transporter, Cation diffusion facilitator (CDF) family member, Mn tolerance	Metal tolerance protein C3	KK1_020312	Cajanus cajan (Pigeon pea) (Cajanus indicus)
C.CAJAN_19849	turquoise	2.70763	4.99611	1.27634	-1.01214	3.99e-05	0.953681	0.061873	6.27e-20	AT5G58490	NAD(P)-binding Rossmann-fold superfamily protein [Source:NCBI gene (formerly Entrezgene);Acc:835962]	OS03G0818200	NAD(P)-binding domain containing protein.	Dihydroflavonol-4-reductase	KK1_020434	Cajanus cajan (Pigeon pea) (Cajanus indicus)
C.CAJAN_19866	turquoise	2.51057	5.24277	-0.251826	-2.98403	0.0495748	1	0.00676645	1.16e-22	AT5G19855	Chaperonin-like RbcX protein [Source:NCBI gene (formerly Entrezgene);Acc:832106]	OS03G0807900	Chaperonin-like RbcX family protein.	Chaperonin-like RbcX protein 2, chloroplastic	KK1_020453	Cajanus cajan (Pigeon pea) (Cajanus indicus)
C.CAJAN_19886	turquoise	2.95928	4.40672	-0.658956	-2.1064	0.00528253	1	0.0314533	2.14e-18	AT5G23810	amino acid permease 7 [Source:NCBI gene (formerly Entrezgene);Acc:832446]	OS04G0470700	Amino acid transporter, transmembrane family protein.	Amino acid permease 7	KK1_020473	Cajanus cajan (Pigeon pea) (Cajanus indicus)
C.CAJAN_20137	turquoise	2.13863	3.60906	-0.215649	-1.68608	0.0145702	1	0.00415526	2.43e-22	AT3G02470	S-adenosylmethionine decarboxylase [Source:NCBI gene (formerly Entrezgene);Acc:821214]	OS02G0611200	Similar to S-adenosylmethionine decarboxylase proenzyme (EC 4.1.1.50) (AdoMetDC) (SamDC) (Induced stolen tip protein TUB13) [Contains: S- adenosylmethionine decarboxylase alpha chain; S-adenosylmethionine decarboxylase beta chain].	S-adenosylmethionine decarboxylase proenzyme (EC 4.1.1.50)	KK1_020736	Cajanus cajan (Pigeon pea) (Cajanus indicus)
C.CAJAN_20137	turquoise	2.13863	3.60906	-0.215649	-1.68608	0.0145702	1	0.00415526	2.43e-22	AT3G02470	S-adenosylmethionine decarboxylase [Source:NCBI gene (formerly Entrezgene);Acc:821214]	OS02G0611200	Similar to S-adenosylmethionine decarboxylase 2.	S-adenosylmethionine decarboxylase proenzyme (EC 4.1.1.50)	KK1_020736	Cajanus cajan (Pigeon pea) (Cajanus indicus)
C.CAJAN_20137	turquoise	2.13863	3.60906	-0.215649	-1.68608	0.0145702	1	0.00415526	2.43e-22	AT3G02470	S-adenosylmethionine decarboxylase [Source:NCBI gene (formerly Entrezgene);Acc:821214]	OS02G0611200	S-adenosylmethionine decarboxylase, Polyamine biosynthesis, Abiotic stress	S-adenosylmethionine decarboxylase proenzyme (EC 4.1.1.50)	KK1_020736	Cajanus cajan (Pigeon pea) (Cajanus indicus)
C.CAJAN_20225	turquoise	2.24975	3.19916	-0.489305	-1.43871	0.0758879	1	0.000965116	6.37e-06	AT1G69490	NAC-like, activated by AP3/PI [Source:NCBI gene (formerly Entrezgene);Acc:843282]	OS03G0327800	NAC Family transcriptional activator, Abiotic stress response, Positive regulator of leaf senescence	NAC domain-containing protein 29	KK1_020826	Cajanus cajan (Pigeon pea) (Cajanus indicus)
C.CAJAN_20336	turquoise	0.896548	3.62723	1.29615	-1.43453	1	1	0.0598183	2.3e-08	AT1G77120	alcohol dehydrogenase 1 [Source:NCBI gene (formerly Entrezgene);Acc:844047]	OS11G0210300	Alcohol dehydrogenase 1.	Alcohol dehydrogenase 1	KK1_020941	Cajanus cajan (Pigeon pea) (Cajanus indicus)
C.CAJAN_20336	turquoise	0.896548	3.62723	1.29615	-1.43453	1	1	0.0598183	2.3e-08	AT1G77120	alcohol dehydrogenase 1 [Source:NCBI gene (formerly Entrezgene);Acc:844047]	OS11G0210300	Similar to Alcohol dehydrogenase 1.	Alcohol dehydrogenase 1	KK1_020941	Cajanus cajan (Pigeon pea) (Cajanus indicus)
C.CAJAN_20389	turquoise	2.95971	4.8239	0.505198	-1.35899	0.00130574	1	0.0638714	5.53e-16	AT2G39800	delta1-pyrroline-5-carboxylate synthase 1 [Source:NCBI gene (formerly Entrezgene);Acc:818566]	OS05G0455500	&delta;<sup>1</sup>-pyrroline-5-carboxylate synthetase	Delta-1-pyrroline-5-carboxylate synthase [Includes: Glutamate 5-kinase (GK) (EC 2.7.2.11) (Gamma-glutamyl kinase); Gamma-glutamyl phosphate reductase (GPR) (EC 1.2.1.41) (Glutamate-5-semialdehyde dehydrogenase) (Glutamyl-gamma-semialdehyde dehydrogenase)]	KK1_020995	Cajanus cajan (Pigeon pea) (Cajanus indicus)
C.CAJAN_20389	turquoise	2.95971	4.8239	0.505198	-1.35899	0.00130574	1	0.0638714	5.53e-16	AT2G39800	delta1-pyrroline-5-carboxylate synthase 1 [Source:NCBI gene (formerly Entrezgene);Acc:818566]	OS05G0455500	Similar to Delta-1-pyrroline-5-carboxylate synthetase.	Delta-1-pyrroline-5-carboxylate synthase [Includes: Glutamate 5-kinase (GK) (EC 2.7.2.11) (Gamma-glutamyl kinase); Gamma-glutamyl phosphate reductase (GPR) (EC 1.2.1.41) (Glutamate-5-semialdehyde dehydrogenase) (Glutamyl-gamma-semialdehyde dehydrogenase)]	KK1_020995	Cajanus cajan (Pigeon pea) (Cajanus indicus)
C.CAJAN_20517	turquoise	3.03079	4.80887	-0.0140223	-1.7921	4.17e-05	1	0.00394154	8.68e-28	AT1G29390	cold regulated 314 thylakoid membrane 2 [Source:NCBI gene (formerly Entrezgene);Acc:839814]	OS05G0566800	Cold acclimation protein COR413-TM1	Cold-regulated 413 inner membrane protein 2, chloroplastic	COR413IM2 CR513_44564	Mucuna pruriens (Velvet bean) (Dolichos pruriens)
C.CAJAN_20841	turquoise	3.12883	5.55221	0.0088666	-2.41451	0.00251613	1	0.00446602	1.68e-16	AT2G46240	BCL-2-associated athano 6 [Source:NCBI gene (formerly Entrezgene);Acc:819232]	OS05G0512400	IQ motif, EF-hand binding site domain containing protein.	BAG domain-containing protein	KK1_021464	Cajanus cajan (Pigeon pea) (Cajanus indicus)
C.CAJAN_20859	turquoise	5.17034	8.02312	-0.0204982	-2.87328	0.00649949	1	0.0132812	2.13e-36	AT1G01470	Late embryosis abundant protein [Source:NCBI gene (formerly Entrezgene);Acc:837071]	OS01G0225600	Atypical 5C LEA (late embryogenesis abundant) protein, Multiple stress tolerance, Hg accumulation	Desiccation protectant protein Lea14 isogeny	KK1_021485	Cajanus cajan (Pigeon pea) (Cajanus indicus)
C.CAJAN_13338	turquoise	1.52816	3.2652	0.125348	-1.61169	0.50406	1	0.0547393	6.73e-11	AT4G14550	indole-3-acetic acid inducible 14 [Source:NCBI gene (formerly Entrezgene);Acc:827102]	OS01G0178500	A member of rice Aux/IAA family, Cross-talk of auxin and brassinosteroid signaling pathways, Plant morphogenesis	Auxin-induced protein	KK1_013747	Cajanus cajan (Pigeon pea) (Cajanus indicus)
C.CAJAN_13519	turquoise	2.62748	3.2109	-0.059033	-0.642451	0.000117602	1	0.212984	1.57e-08	AT5G59480	Haloacid dehalogenase-like hydrolase (HAD) superfamily protein [Source:NCBI gene (formerly Entrezgene);Acc:836067]	OS03G0273800	Haloacid dehalogenase-like hydrolase (HAD) superfamily member, Drought tolerance	Suppressor of disruption of TFIIS	CR513_62320	Mucuna pruriens (Velvet bean) (Dolichos pruriens)
C.CAJAN_13652	turquoise	3.63628	7.20035	1.17829	-2.38578	0.0548694	1	0.0651269	1.17e-27	AT5G41590	LURP-one-like protein (DUF567) [Source:NCBI gene (formerly Entrezgene);Acc:834161]	OS11G0120300	Protein of unknown function DUF567 family protein.	UPF0706 protein At5g01750 family	KK1_014069	Cajanus cajan (Pigeon pea) (Cajanus indicus)
C.CAJAN_13689	turquoise	1.95635	2.04914	2.11994	2.02716	0.00498808	0.0305825	0.00054951	0.000114263	AT4G11070	WRKY family transcription factor [Source:NCBI gene (formerly Entrezgene);Acc:826708]	OS08G0386200	WRKY transcription factor 69, Response to M. oryzae infection	WRKY transcription factor 41	KK1_014108	Cajanus cajan (Pigeon pea) (Cajanus indicus)
C.CAJAN_13702	turquoise	2.85527	4.07993	-0.812219	-2.03687	0.0037264	1	0.0119189	1.27e-16	AT4G10960	UDP-D-glucose/UDP-D-galactose 4-epimerase 5 [Source:NCBI gene (formerly Entrezgene);Acc:826696]	OS05G0595100	Uridine-diphospho-(UDP)-glucose 4-epimerase, Cell wall carbohydrate partitioning during nitrogen (N) limitation, Regulation of ROS-triggered PCD and pollen wall development	UDP-glucose 4-epimerase (EC 5.1.3.-)	KK1_014123	Cajanus cajan (Pigeon pea) (Cajanus indicus)
C.CAJAN_13785	turquoise	2.10998	2.51042	0.138257	-0.262188	0.0385788	1	0.939759	4.61e-09	AT1G28480	Thioredoxin superfamily protein [Source:NCBI gene (formerly Entrezgene);Acc:839748]	OS01G0667900	CC-type glutaredoxin, Homeostatic regulation of nitrogen use, Hormone signaling, Facilitation of iron utilization	Glutaredoxin-C9	KK1_014208	Cajanus cajan (Pigeon pea) (Cajanus indicus)
C.CAJAN_13804	turquoise	1.66601	3.48819	0.995581	-0.826595	0.104968	1	0.252807	5.42e-14	AT5G44210	erf domain protein 9 [Source:NCBI gene (formerly Entrezgene);Acc:834444]	OS04G0610400	APETALA-2-like transcription Factor, Control of the abscisic acid (ABA)/gibberellin (GA) balance	Ethylene-responsive transcription factor 9	KK1_014227	Cajanus cajan (Pigeon pea) (Cajanus indicus)
C.CAJAN_13805	turquoise	5.74845	7.26756	0	-1.51912	0.000199431	1	0.616157	2.69e-29	AT5G44260	Zinc finger C-x8-C-x5-C-x3-H type family protein [Source:NCBI gene (formerly Entrezgene);Acc:834449]	OS01G0192000	CCCH-type zinc finger protein, Negative regulator for leaf senescence	Zinc finger CCCH domain-containing protein 2	KK1_014228	Cajanus cajan (Pigeon pea) (Cajanus indicus)
C.CAJAN_13805	turquoise	5.74845	7.26756	0	-1.51912	0.000199431	1	0.616157	2.69e-29	AT5G44260	Zinc finger C-x8-C-x5-C-x3-H type family protein [Source:NCBI gene (formerly Entrezgene);Acc:834449]	OS01G0192000	Similar to C3H transcription factor.	Zinc finger CCCH domain-containing protein 2	KK1_014228	Cajanus cajan (Pigeon pea) (Cajanus indicus)
C.CAJAN_13850	turquoise	2.00261	4.06787	0.646312	-1.41895	0.0196473	1	0.00772848	9.44e-21	AT5G53870	early nodulin-like protein 1 [Source:NCBI gene (formerly Entrezgene);Acc:835468]	OS01G0748150	Cupredoxin domain containing protein.	Early nodulin-like protein 2	KK1_014273	Cajanus cajan (Pigeon pea) (Cajanus indicus)
C.CAJAN_13963	turquoise	3.85241	5.71931	-0.481409	-2.34831	0.002917	1	0.00828534	1.69e-26	AT1G70810	Calcium-dependent lipid-binding (CaLB domain) family protein [Source:NCBI gene (formerly Entrezgene);Acc:843418]	OS02G0327000	GTPase activating protein 1, Salinity stress tolerance, Abiotic stress response	ADP-ribosylation factor GTPase-activating protein AGD12 (EC 4.1.1.65)	KK1_014386	Cajanus cajan (Pigeon pea) (Cajanus indicus)
C.CAJAN_13963	turquoise	3.85241	5.71931	-0.481409	-2.34831	0.002917	1	0.00828534	1.69e-26	AT1G70810	Calcium-dependent lipid-binding (CaLB domain) family protein [Source:NCBI gene (formerly Entrezgene);Acc:843418]	OS02G0327000	C2 domain containing protein.	ADP-ribosylation factor GTPase-activating protein AGD12 (EC 4.1.1.65)	KK1_014386	Cajanus cajan (Pigeon pea) (Cajanus indicus)
C.CAJAN_13995	turquoise	3.48765	5.23395	0.928581	-0.817719	2.86e-08	1	0.346615	4.31e-12	AT3G14440	nine-cis-epoxycarotenoid dioxygenase 3 [Source:NCBI gene (formerly Entrezgene);Acc:820667]	OS03G0645900	9-cis-epoxycarotenoid dioxygenase, ABA biosynthesis, Resistance to brown planthopper, Preharvest sprouting resistance, Regulation of grain development	9-cis-epoxycarotenoid dioxygenase (EC 1.13.11.51)	KK1_014418	Cajanus cajan (Pigeon pea) (Cajanus indicus)
C.CAJAN_14010	turquoise	5.51934	4.91687	-0.967047	-0.36458	2.18e-16	1	0.506825	1.77e-10	AT1G17180	glutathione S-transferase TAU 25 [Source:NCBI gene (formerly Entrezgene);Acc:838289]	OS09G0367700	Tau class glutathione S-transferase, Tolerance against sheath blight disease	Glutathione S-transferase (EC 2.5.1.18)	KK1_014433	Cajanus cajan (Pigeon pea) (Cajanus indicus)
C.CAJAN_14056	turquoise	2.55219	5.05066	0.761346	-1.73712	0.146999	1	0.0339778	1.9e-15	AT2G31945	transmembrane protein [Source:NCBI gene (formerly Entrezgene);Acc:817753]	OS09G0446700	Conserved hypothetical protein.
C.CAJAN_14151	turquoise	3.66996	4.86734	-0.527331	-1.72472	0.000563327	1	0.0869916	1.87e-14	AT2G46680	homeobox 7 [Source:NCBI gene (formerly Entrezgene);Acc:819280]	OS09G0528200	Similar to Homeobox-leucine zipper protein HOX6.	Homeobox-leucine zipper protein (HD-ZIP protein) (Homeodomain transcription factor)	KK1_014577	Cajanus cajan (Pigeon pea) (Cajanus indicus)
C.CAJAN_14170	turquoise	3.6793	6.17441	0.210053	-2.28505	0.000413507	1	0.00592761	4.76e-46	AT3G61870	plant/protein [Source:NCBI gene (formerly Entrezgene);Acc:825360]	OS02G0122500	Conserved hypothetical protein.	DUF4079 domain-containing protein	KK1_014597	Cajanus cajan (Pigeon pea) (Cajanus indicus)
C.CAJAN_14315	turquoise	-0.73802	0.491064	-0.569267	-1.79835	0.124115	1	0.00107258	0.608353	AT4G26140	beta-galactosidase 12 [Source:NCBI gene (formerly Entrezgene);Acc:828720]	OS01G0580200	Similar to Beta-galactosidase precursor (EC 3.2.1.23) (Lactase).	Beta-galactosidase (EC 3.2.1.23)	KK1_014743	Cajanus cajan (Pigeon pea) (Cajanus indicus)
C.CAJAN_14457	turquoise	7.08958	7.32178	-1.05991	-1.29212	2.24e-07	1	0.576082	1.31e-14	AT2G39060	Nodulin MtN3 family protein [Source:NCBI gene (formerly Entrezgene);Acc:818492]	OS02G0513100	Clade III SWEET transporter, Sucrose transporter, Regulation of sucrose transport in response to drought and salt stress, TAL effector-mediated susceptibility to bacterial pathogen	Bidirectional sugar transporter SWEET	KK1_014887	Cajanus cajan (Pigeon pea) (Cajanus indicus)
C.CAJAN_14586	turquoise	4.51175	5.70805	-0.643393	-1.83969	0.000147432	1	0.0816539	7.39e-21	AT1G52770	Phototropic-responsive NPH3 family protein [Source:NCBI gene (formerly Entrezgene);Acc:841710]	OS05G0178000	NPH3 domain containing protein.	Root phototropism protein 3	KK1_015016	Cajanus cajan (Pigeon pea) (Cajanus indicus)
C.CAJAN_14597	turquoise	8.57795	9.72125	0	-1.14331	6.2e-06	1	0.720706	1.06e-34	AT1G52690	Late embryosis abundant protein (LEA) family protein [Source:NCBI gene (formerly Entrezgene);Acc:841701]	OS05G0542500	Similar to Isoform 2 of Late embryogenesis abundant protein, group 3.	Late embryogenesis abundant protein 2	CR513_20332	Mucuna pruriens (Velvet bean) (Dolichos pruriens)
C.CAJAN_14597	turquoise	8.57795	9.72125	0	-1.14331	6.2e-06	1	0.720706	1.06e-34	AT1G52690	Late embryosis abundant protein (LEA) family protein [Source:NCBI gene (formerly Entrezgene);Acc:841701]	OS05G0542500	Late embryogenesis abundant (LEA) protein, Drought and salt stress response	Late embryogenesis abundant protein 2	CR513_20332	Mucuna pruriens (Velvet bean) (Dolichos pruriens)
C.CAJAN_14672	turquoise	2.03707	3.46692	0.231638	-1.19822	0.00211991	1	0.018239	3.01e-21	AT1G07080	Thioredoxin superfamily protein [Source:NCBI gene (formerly Entrezgene);Acc:837219]	OS03G0295800	Similar to gamma-interferon-inducible lysosomal thiol reductase.	Gamma-interferon-inducible lysosomal thiol reductase	KK1_015102	Cajanus cajan (Pigeon pea) (Cajanus indicus)
C.CAJAN_14672	turquoise	2.03707	3.46692	0.231638	-1.19822	0.00211991	1	0.018239	3.01e-21	AT1G07080	Thioredoxin superfamily protein [Source:NCBI gene (formerly Entrezgene);Acc:837219]	OS03G0295800	Gamma interferon inducible lysosomal thiol reductase GILT family protein.	Gamma-interferon-inducible lysosomal thiol reductase	KK1_015102	Cajanus cajan (Pigeon pea) (Cajanus indicus)
C.CAJAN_14997	turquoise	0.453892	2.85222	0.458329	-1.94	1	1	0.0157146	8.58e-08	AT2G22680	Zinc finger (C3HC4-type RING finger) family protein [Source:NCBI gene (formerly Entrezgene);Acc:816799]	OS04G0101800	RING finger E3 ubiquitin ligase, Regulation of root-specific ethylene response	RING-type domain-containing protein	KK1_015434	Cajanus cajan (Pigeon pea) (Cajanus indicus)
C.CAJAN_15176	turquoise	1.80734	2.78115	-0.068201	-1.042	0.00912848	1	0.0167819	5.1e-15	AT1G07350	RNA-binding (RRM/RBD/RNP motifs) family protein [Source:NCBI gene (formerly Entrezgene);Acc:837246]	OS03G0265600	Similar to Transformer-2-like protein.	RNA-binding protein C25G10.01	KK1_015614	Cajanus cajan (Pigeon pea) (Cajanus indicus)
C.CAJAN_15195	turquoise	2.62173	3.98283	-0.139504	-1.5006	0.000706172	1	0.00384551	6.02e-21	AT1G76980	patatin-like phospholipase domain protein [Source:NCBI gene (formerly Entrezgene);Acc:844034]			CRIB domain-containing protein	100820562 GLYMA_13G036100	Glycine max (Soybean) (Glycine hispida)
C.CAJAN_00067	turquoise	2.94846	3.80464	0.215659	-0.640523	6.2e-05	1	0.351246	1.92e-09	AT1G19780	cyclic nucleotide gated channel 8 [Source:NCBI gene (formerly Entrezgene);Acc:838566]	OS03G0646300	Cyclic nucleotide-gated channel 4, Pollen development	Cyclic nucleotide-gated ion channel 8	KK1_000067	Cajanus cajan (Pigeon pea) (Cajanus indicus)
C.CAJAN_00067	turquoise	2.94846	3.80464	0.215659	-0.640523	6.2e-05	1	0.351246	1.92e-09	AT1G19780	cyclic nucleotide gated channel 8 [Source:NCBI gene (formerly Entrezgene);Acc:838566]	OS03G0646300	Similar to Cyclic nucleotide-gated channel A (Fragment).	Cyclic nucleotide-gated ion channel 8	KK1_000067	Cajanus cajan (Pigeon pea) (Cajanus indicus)
C.CAJAN_00090	turquoise	2.87333	5.41785	0.968825	-1.57569	0.00234365	1	0.0215991	6.66e-24	AT3G09840	cell division cycle 48 [Source:NCBI gene (formerly Entrezgene);Acc:820142]	OS03G0151800	Hypothetical conserved gene.	Cell division cycle protein 48 isogeny (EC 3.6.1.3)	KK1_000091	Cajanus cajan (Pigeon pea) (Cajanus indicus)
C.CAJAN_00090	turquoise	2.87333	5.41785	0.968825	-1.57569	0.00234365	1	0.0215991	6.66e-24	AT3G09840	cell division cycle 48 [Source:NCBI gene (formerly Entrezgene);Acc:820142]	OS03G0151800	AAA-type ATPase, Modulation of cellular processes, Control of plant survival	Cell division cycle protein 48 isogeny (EC 3.6.1.3)	KK1_000091	Cajanus cajan (Pigeon pea) (Cajanus indicus)
C.CAJAN_00136	turquoise	4.15715	2.9613	-1.33627	-0.140411	8.6e-12	1	0.929999	0.000107577	AT5G25610	BURP domain-containing protein [Source:NCBI gene (formerly Entrezgene);Acc:832636]	OS01G0733500	Similar to Dehydration-induced protein RD22-like protein 1.	Dehydration-responsive protein RD22	KK1_000137	Cajanus cajan (Pigeon pea) (Cajanus indicus)
C.CAJAN_00196	turquoise	3.93279	5.92103	-0.777576	-2.76581	0.00329666	1	0.0196064	1.44e-23	AT1G80160	Lactoylglutathione lyase / glyoxalase I family protein [Source:NCBI gene (formerly Entrezgene);Acc:844356]	OS05G0171900	Similar to Lactoylglutathione lyase.	Metallothiol transferase fosB	KK1_000197	Cajanus cajan (Pigeon pea) (Cajanus indicus)
C.CAJAN_00196	turquoise	3.93279	5.92103	-0.777576	-2.76581	0.00329666	1	0.0196064	1.44e-23	AT1G80160	Lactoylglutathione lyase / glyoxalase I family protein [Source:NCBI gene (formerly Entrezgene);Acc:844356]	OS05G0171900	Glyoxalase/bleomycin resistance protein/dioxygenase domain containing protein.	Metallothiol transferase fosB	KK1_000197	Cajanus cajan (Pigeon pea) (Cajanus indicus)
C.CAJAN_00206	turquoise	1.47593	2.41068	0.128997	-0.805756	0.0278219	1	0.0507914	3.28e-09	AT3G15730	phospholipase D alpha 1 [Source:NCBI gene (formerly Entrezgene);Acc:820816]	OS01G0172400	Phospholipase D alpha 1 (EC:3.1.4.4), Drought tolerance, Regulation of cold acclimation signaling	Phospholipase D (EC 3.1.4.4)	KK1_000207	Cajanus cajan (Pigeon pea) (Cajanus indicus)
C.CAJAN_00206	turquoise	1.47593	2.41068	0.128997	-0.805756	0.0278219	1	0.0507914	3.28e-09	AT3G15730	phospholipase D alpha 1 [Source:NCBI gene (formerly Entrezgene);Acc:820816]	OS01G0172400	Phospholipase D alpha 1 precursor (EC 3.1.4.4) (PLD alpha 1) (Choline phosphatase 1) (Phosphatidylcholine-hydrolyzing phospholipase D 1).	Phospholipase D (EC 3.1.4.4)	KK1_000207	Cajanus cajan (Pigeon pea) (Cajanus indicus)
C.CAJAN_00206	turquoise	1.47593	2.41068	0.128997	-0.805756	0.0278219	1	0.0507914	3.28e-09	AT3G15730	phospholipase D alpha 1 [Source:NCBI gene (formerly Entrezgene);Acc:820816]	OS01G0172400	Similar to Phospholipase D alpha 1.	Phospholipase D (EC 3.1.4.4)	KK1_000207	Cajanus cajan (Pigeon pea) (Cajanus indicus)
C.CAJAN_00207	turquoise	5.92812	7.92011	0.391918	-1.60008	6.64e-07	1	0.156956	1.17e-28	AT1G52565	cytochrome P450 family protein [Source:NCBI gene (formerly Entrezgene);Acc:841688]
C.CAJAN_00210	turquoise	4.4072	5.39254	-0.201713	-1.18706	0.0103709	1	0.498298	5.27e-14	AT1G52560	HSP20-like chaperones superfamily protein [Source:NCBI gene (formerly Entrezgene);Acc:841687]	OS02G0201000	Similar to 23.6 kDa heat shock protein, mitochondrial.	SHSP domain-containing protein	KK1_000211	Cajanus cajan (Pigeon pea) (Cajanus indicus)
C.CAJAN_00210	turquoise	4.4072	5.39254	-0.201713	-1.18706	0.0103709	1	0.498298	5.27e-14	AT1G52560	HSP20-like chaperones superfamily protein [Source:NCBI gene (formerly Entrezgene);Acc:841687]	OS02G0201000	Conserved hypothetical protein.	SHSP domain-containing protein	KK1_000211	Cajanus cajan (Pigeon pea) (Cajanus indicus)
C.CAJAN_00279	turquoise	5.39289	7.74592	-0.335677	-2.68871	5.19e-07	1	0.00186585	1.1e-53	AT1G14520	myo-inositol oxygenase 1 [Source:NCBI gene (formerly Entrezgene);Acc:838014]	OS06G0561000	Myo-inositol oxygenase, Drought stress tolerance	Inositol oxygenase (EC 1.13.99.1) (Myo-inositol oxygenase)	KK1_000288	Cajanus cajan (Pigeon pea) (Cajanus indicus)
C.CAJAN_00350	turquoise	2.19343	2.66441	-1.18482	-1.65581	0.0267309	1	0.00307435	0.000400425	AT1G79820	Major facilitator superfamily protein [Source:NCBI gene (formerly Entrezgene);Acc:844321]	OS02G0274900	Similar to metabolite transport protein csbC.	Plastidic glucose transporter 3	KK1_000360	Cajanus cajan (Pigeon pea) (Cajanus indicus)
C.CAJAN_00350	turquoise	2.19343	2.66441	-1.18482	-1.65581	0.0267309	1	0.00307435	0.000400425	AT1G79820	Major facilitator superfamily protein [Source:NCBI gene (formerly Entrezgene);Acc:844321]	OS02G0274900	Major facilitator superfamily protein.	Plastidic glucose transporter 3	KK1_000360	Cajanus cajan (Pigeon pea) (Cajanus indicus)
C.CAJAN_00350	turquoise	2.19343	2.66441	-1.18482	-1.65581	0.0267309	1	0.00307435	0.000400425	AT1G79820	Major facilitator superfamily protein [Source:NCBI gene (formerly Entrezgene);Acc:844321]	OS02G0274900	Monosaccharide transporter, Salt-stress tolerance	Plastidic glucose transporter 3	KK1_000360	Cajanus cajan (Pigeon pea) (Cajanus indicus)
C.CAJAN_00356	turquoise	1.48624	3.16995	-0.0393397	-1.72305	0.369153	1	0.0099128	1.01e-11	AT1G15230		OS09G0344700	Conserved hypothetical protein.
C.CAJAN_00457	turquoise	2.80125	3.82603	-0.481177	-1.50596	0.000166102	1	0.00076414	2.41e-15	AT1G17710	Pyridoxal phosphate phosphatase-related protein [Source:NCBI gene (formerly Entrezgene);Acc:838347]	OS01G0720400	Phosphate starvation-induced acid phosphatase, Phosphorus metabolism	Phosphatase phospho1 (EC 3.1.3.-)	KK1_000474	Cajanus cajan (Pigeon pea) (Cajanus indicus)
C.CAJAN_00555	turquoise	4.822	6.5471	-0.158462	-1.88356	0.000443903	1	0.113988	1.52e-36	AT1G54050	HSP20-like chaperones superfamily protein [Source:NCBI gene (formerly Entrezgene);Acc:841843]	OS02G0782500	Similar to Small heat stress protein class CIII.	17.4 kDa class III heat shock protein	KK1_000574	Cajanus cajan (Pigeon pea) (Cajanus indicus)
C.CAJAN_00555	turquoise	4.822	6.5471	-0.158462	-1.88356	0.000443903	1	0.113988	1.52e-36	AT1G54050	HSP20-like chaperones superfamily protein [Source:NCBI gene (formerly Entrezgene);Acc:841843]	OS02G0782500	Similar to 17.5 kDa class II heat shock protein.	17.4 kDa class III heat shock protein	KK1_000574	Cajanus cajan (Pigeon pea) (Cajanus indicus)
C.CAJAN_00640	turquoise	2.35838	2.98225	-0.509991	-1.13387	0.000639665	1	0.061873	3.45e-13	AT1G30220	inositol transporter 2 [Source:NCBI gene (formerly Entrezgene);Acc:839902]	OS07G0151200	Monosaccharide transporter (INT subfamily), Salt stress response, Response to IAA, 6-BA, SA, and GA treatments	Inositol transporter 2	KK1_000659	Cajanus cajan (Pigeon pea) (Cajanus indicus)
C.CAJAN_00889	turquoise	3.145	5.02732	-0.517919	-2.40024	0.0717646	1	0.036832	2.31e-09	AT4G10250	HSP20-like chaperones superfamily protein [Source:NCBI gene (formerly Entrezgene);Acc:826616]	OS04G0445100	Similar to 22.7 kDa class IV heat shock protein precursor.	22.7 kDa class IV heat shock protein	KK1_000914	Cajanus cajan (Pigeon pea) (Cajanus indicus)
C.CAJAN_01015	turquoise	3.29604	5.28727	0.196616	-1.79462	0.00305594	1	0.109689	3e-22	AT5G40390	Raffinose synthase family protein [Source:NCBI gene (formerly Entrezgene);Acc:834037]	OS08G0495800	Raffinose synthase family protein.	galactinol--sucrose galactosyltransferase (EC 2.4.1.82)	KK1_001043	Cajanus cajan (Pigeon pea) (Cajanus indicus)
C.CAJAN_01015	turquoise	3.29604	5.28727	0.196616	-1.79462	0.00305594	1	0.109689	3e-22	AT5G40390	Raffinose synthase family protein [Source:NCBI gene (formerly Entrezgene);Acc:834037]	OS08G0495800	Chloroplast alkaline &alpha;-galactosidase, Degradation of thylakoid membrane during leaf senescence	galactinol--sucrose galactosyltransferase (EC 2.4.1.82)	KK1_001043	Cajanus cajan (Pigeon pea) (Cajanus indicus)
C.CAJAN_01202	turquoise	1.97433	2.58148	-0.223568	-0.830713	0.0467664	1	0.0918553	0.00123695	AT1G76490	hydroxy methylglutaryl CoA reductase 1 [Source:NCBI gene (formerly Entrezgene);Acc:843982]	OS09G0492700	Similar to 3-hydroxy-3-methylglutaryl=CoA reductase.	3-hydroxy-3-methylglutaryl coenzyme A reductase (HMG-CoA reductase) (EC 1.1.1.34)	KK1_001234	Cajanus cajan (Pigeon pea) (Cajanus indicus)
C.CAJAN_01202	turquoise	1.97433	2.58148	-0.223568	-0.830713	0.0467664	1	0.0918553	0.00123695	AT1G76490	hydroxy methylglutaryl CoA reductase 1 [Source:NCBI gene (formerly Entrezgene);Acc:843982]	OS09G0492700	3-hydroxy-3-methylglutaryl-CoA reductase	3-hydroxy-3-methylglutaryl coenzyme A reductase (HMG-CoA reductase) (EC 1.1.1.34)	KK1_001234	Cajanus cajan (Pigeon pea) (Cajanus indicus)
C.CAJAN_01304	turquoise	2.14009	3.51118	0.216413	-1.15467	0.000367157	1	0.0155215	1.91e-13	AT1G01720	NAC (No Apical Meristem) domain transcriptional regulator superfamily protein [Source:NCBI gene (formerly Entrezgene);Acc:839265]	OS01G0884300	NAC transcription factor, Drought tolerance, Response to abiotic and biotic stresses	NAC domain-containing protein 2	KK1_001336	Cajanus cajan (Pigeon pea) (Cajanus indicus)
C.CAJAN_01321	turquoise	1.59639	2.51393	-0.127508	-1.04505	0.0548389	1	0.0179185	9.05e-08	AT1G77610	EamA-like transporter family protein [Source:NCBI gene (formerly Entrezgene);Acc:844096]	OS08G0104900	UDP-galactose transporter	Solute carrier family 35 member E3	KK1_001354	Cajanus cajan (Pigeon pea) (Cajanus indicus)
C.CAJAN_01321	turquoise	1.59639	2.51393	-0.127508	-1.04505	0.0548389	1	0.0179185	9.05e-08	AT1G77610	EamA-like transporter family protein [Source:NCBI gene (formerly Entrezgene);Acc:844096]	OS08G0104900	Protein of unknown function DUF6, transmembrane domain containing protein.	Solute carrier family 35 member E3	KK1_001354	Cajanus cajan (Pigeon pea) (Cajanus indicus)
C.CAJAN_01434	turquoise	6.05739	8.18273	0.294132	-1.83121	0.000319087	1	0.0717425	2.09e-15	AT3G22500	Seed maturation protein [Source:NCBI gene (formerly Entrezgene);Acc:821821]			SMP domain-containing protein	KK1_001468	Cajanus cajan (Pigeon pea) (Cajanus indicus)
C.CAJAN_01485	turquoise	2.22692	5.85174	0.581764	-3.04305	0.0623627	1	0.000747373	4.67e-27	AT5G54240	membrane lipoprotein lipid attachment site-like protein, putative (DUF1223) [Source:NCBI gene (formerly Entrezgene);Acc:835512]	OS07G0559400	Similar to uncharacterized secreted protein.	Thioredoxin domain-containing protein	100779569 GLYMA_12G134300	Glycine max (Soybean) (Glycine hispida)
C.CAJAN_01573	turquoise	1.58145	3.32882	0.34444	-1.40293	0.540042	1	0.0328376	0.000177103	AT1G12240	Glycosyl hydrolases family 32 protein [Source:NCBI gene (formerly Entrezgene);Acc:837777]	OS04G0535600	Vacuolar invertase, Homolog of OsINV3, Sucrose metabolism, Regulation of grain size	beta-fructofuranosidase (EC 3.2.1.26)	KK1_001611	Cajanus cajan (Pigeon pea) (Cajanus indicus)
C.CAJAN_01573	turquoise	1.58145	3.32882	0.34444	-1.40293	0.540042	1	0.0328376	0.000177103	AT1G12240	Glycosyl hydrolases family 32 protein [Source:NCBI gene (formerly Entrezgene);Acc:837777]	OS04G0535600	Similar to H0502G05.3 protein.	beta-fructofuranosidase (EC 3.2.1.26)	KK1_001611	Cajanus cajan (Pigeon pea) (Cajanus indicus)
C.CAJAN_01680	turquoise	1.43991	2.42865	-0.17887	-1.16761	0.152548	1	0.0395719	1.12e-09	AT5G62530	aldehyde dehydrogenase 12A1 [Source:NCBI gene (formerly Entrezgene);Acc:836373]	OS05G0536400	Similar to Delta-1-pyrroline-5-carboxylate dehydrogenase.	Aldehyde dehydrogenase	KK1_001718	Cajanus cajan (Pigeon pea) (Cajanus indicus)
C.CAJAN_01725	turquoise	5.56209	7.05941	-0.573351	-2.07067	0.000160297	1	0.0441924	8.66e-17	AT1G69530	expansin A1 [Source:NCBI gene (formerly Entrezgene);Acc:843288]	OS01G0823100	Alpha-expansin OsEXPA2.	Expansin	KK1_001763	Cajanus cajan (Pigeon pea) (Cajanus indicus)
C.CAJAN_01820	turquoise	6.50089	8.42851	0	-1.92762	0.000137052	1	0.201216	1.77e-27	AT3G18570	Oleosin family protein [Source:NCBI gene (formerly Entrezgene);Acc:821388]	OS05G0576700	Oleosin family protein.	Oleosin 16 kDa	KK1_001867	Cajanus cajan (Pigeon pea) (Cajanus indicus)
C.CAJAN_01877	turquoise	0.780999	4.07553	1.47491	-1.81962	1	1	0.00277053	9.86e-18	AT2G25490	EIN3-binding F box protein 1 [Source:NCBI gene (formerly Entrezgene);Acc:817087]	OS02G0200900	Leucine-rich repeat, cysteine-containing containing protein.	EIN3-binding F-box protein 1	KK1_001926	Cajanus cajan (Pigeon pea) (Cajanus indicus)
C.CAJAN_01877	turquoise	0.780999	4.07553	1.47491	-1.81962	1	1	0.00277053	9.86e-18	AT2G25490	EIN3-binding F box protein 1 [Source:NCBI gene (formerly Entrezgene);Acc:817087]	OS02G0200900	F-box protein, Positive regulation of the resistance to brown planthopper	EIN3-binding F-box protein 1	KK1_001926	Cajanus cajan (Pigeon pea) (Cajanus indicus)
C.CAJAN_02157	turquoise	0.968575	3.21064	0.375265	-1.8668	1	1	0.019692	1.89e-10	AT5G02020	E3 ubiquitin-protein ligase RLIM-like protein [Source:NCBI gene (formerly Entrezgene);Acc:831782]
C.CAJAN_02227	turquoise	2.59335	2.03103	-0.411508	0.150811	1.52e-08	1	1	7.3e-09	AT5G62680	Major facilitator superfamily protein [Source:NCBI gene (formerly Entrezgene);Acc:836389]	OS03G0687000	Similar to predicted protein.	Peptide transporter At1g52190 family	KK1_002280	Cajanus cajan (Pigeon pea) (Cajanus indicus)
C.CAJAN_02227	turquoise	2.59335	2.03103	-0.411508	0.150811	1.52e-08	1	1	7.3e-09	AT5G62680	Major facilitator superfamily protein [Source:NCBI gene (formerly Entrezgene);Acc:836389]	OS03G0687000	Nitrate transporter, Peptide transporter, osa-miR168a target gene, Acquisition and long-distance transport of nitrate, Regulation of seed vigor	Peptide transporter At1g52190 family	KK1_002280	Cajanus cajan (Pigeon pea) (Cajanus indicus)
C.CAJAN_02243	turquoise	2.52256	6.20763	-0.0804396	-3.76551	0.0398642	1	0.00117427	8.84e-21	AT3G61680	alpha/beta-Hydrolases superfamily protein [Source:NCBI gene (formerly Entrezgene);Acc:825341]	OS01G0253900	Lipase, class 3 family protein.	Lipase	KK1_002296	Cajanus cajan (Pigeon pea) (Cajanus indicus)
C.CAJAN_02243	turquoise	2.52256	6.20763	-0.0804396	-3.76551	0.0398642	1	0.00117427	8.84e-21	AT3G61680	alpha/beta-Hydrolases superfamily protein [Source:NCBI gene (formerly Entrezgene);Acc:825341]	OS01G0253900	Similar to triacylglycerol lipase.	Lipase	KK1_002296	Cajanus cajan (Pigeon pea) (Cajanus indicus)
C.CAJAN_02305	turquoise	0.979941	2.97133	0.259019	-1.73237	0.65008	1	0.00231219	2.27e-10	AT3G62260	Protein phosphatase 2C family protein [Source:NCBI gene (formerly Entrezgene);Acc:825399]	OS01G0295700	Similar to Protein phosphatase-2C.	protein-serine/threonine phosphatase (EC 3.1.3.16)	KK1_002364	Cajanus cajan (Pigeon pea) (Cajanus indicus)
C.CAJAN_02318	turquoise	3.6766	5.45185	0.399209	-1.37604	0.000494698	1	0.123556	1.08e-12	AT1G48000	myb domain protein 112 [Source:NCBI gene (formerly Entrezgene);Acc:841218]	OS07G0688200	R2R3-MYB transcription factor 73	Transcription factor MYB21	KK1_002378	Cajanus cajan (Pigeon pea) (Cajanus indicus)
C.CAJAN_02394	turquoise	2.15259	2.56535	-0.935922	-1.34868	0.00385214	1	0.0121854	3.43e-12	AT2G45540	WD-40 repeat family protein / beige-like protein [Source:NCBI gene (formerly Entrezgene);Acc:819162]	OS04G0555500	WD40 repeat-like domain containing protein.	BEACH domain-containing protein lvsC	KK1_002456	Cajanus cajan (Pigeon pea) (Cajanus indicus)
C.CAJAN_02497	turquoise	1.76232	3.99812	1.07271	-1.1631	0.0609296	1	0.0216712	3.79e-16	AT1G02660	alpha/beta-Hydrolases superfamily protein [Source:NCBI gene (formerly Entrezgene);Acc:839544]	OS01G0253900	Lipase, class 3 family protein.	Fungal lipase-like domain-containing protein	KK1_002560	Cajanus cajan (Pigeon pea) (Cajanus indicus)
C.CAJAN_02497	turquoise	1.76232	3.99812	1.07271	-1.1631	0.0609296	1	0.0216712	3.79e-16	AT1G02660	alpha/beta-Hydrolases superfamily protein [Source:NCBI gene (formerly Entrezgene);Acc:839544]	OS01G0253900	Similar to triacylglycerol lipase.	Fungal lipase-like domain-containing protein	KK1_002560	Cajanus cajan (Pigeon pea) (Cajanus indicus)
C.CAJAN_02642	turquoise	3.34453	2.56133	-0.13794	0.645262	0.0865391	1	0.939361	0.045505	AT4G22950	AGAMOUS-like 19 [Source:NCBI gene (formerly Entrezgene);Acc:828394]	OS10G0536100	MIKC-type MADS-box protein, Long day (LD)-specific negative regulator of flowering	Agamous-like MADS-box protein AGL19	KK1_002707	Cajanus cajan (Pigeon pea) (Cajanus indicus)
C.CAJAN_02682	turquoise	3.21445	4.14377	-0.374484	-1.3038	0.00103268	1	0.0359206	2.88e-09	AT5G05600	2-oxoglutarate (2OG) and Fe(II)-dependent oxygenase superfamily protein [Source:NCBI gene (formerly Entrezgene);Acc:830443]	OS01G0832600	Similar to Leucoanthocyanidin dioxygenase-like protein.	Leucoanthocyanidin dioxygenase (EC 1.14.11.19)	KK1_002747	Cajanus cajan (Pigeon pea) (Cajanus indicus)
C.CAJAN_02983	turquoise	2.39052	3.43382	-0.423865	-1.46717	0.00312009	1	0.0128884	3.47e-19	AT3G15760	cytochrome P450 family protein [Source:NCBI gene (formerly Entrezgene);Acc:820819]			Transmembrane protein	KK1_003053	Cajanus cajan (Pigeon pea) (Cajanus indicus)
C.CAJAN_03104	turquoise	0.558025	2.33499	0.244769	-1.53219	1	1	0.000860275	1.28e-06	AT1G44170	aldehyde dehydrogenase 3H1 [Source:NCBI gene (formerly Entrezgene);Acc:841020]	OS11G0186200	Similar to Aldehyde dehydrogenase (EC 1.2.1.3).	Aldehyde dehydrogenase	KK1_003176	Cajanus cajan (Pigeon pea) (Cajanus indicus)
C.CAJAN_03228	turquoise	1.15786	4.11723	4.78447	1.8251	1	0.24964	0.523938	3.57e-08	AT4G27670	heat shock protein 21 [Source:NCBI gene (formerly Entrezgene);Acc:828881]	OS03G0245800	Chloroplast-localized small heat shock protein, Tolerance against heat and oxidative stress, Salt tolerance germinability	SHSP domain-containing protein	KK1_003302	Cajanus cajan (Pigeon pea) (Cajanus indicus)
C.CAJAN_03236	turquoise	1.6978	3.1644	-0.295176	-1.76178	0.144307	1	0.012034	8.29e-11	AT2G46780	RNA-binding (RRM/RBD/RNP motifs) family protein [Source:NCBI gene (formerly Entrezgene);Acc:819291]	OS01G0876800	RNA-binding region RNP-1 (RNA recognition motif) domain containing protein.	RNA-binding protein 24	KK1_003310	Cajanus cajan (Pigeon pea) (Cajanus indicus)
C.CAJAN_03330	turquoise	2.463	0.494989	-4.53005	-2.56204	0.006257	0.0982708	0.03017	1	AT1G17860		OS04G0526600	Alpha-amylase/subtilisin inhibitor, Defense of the seed against microorganisms	Alpha-amylase/subtilisin inhibitor	KK1_003408	Cajanus cajan (Pigeon pea) (Cajanus indicus)
C.CAJAN_03379	turquoise	2.17895	4.74468	-0.190798	-2.75653	0.119907	1	0.00495759	4.4e-22	AT5G25560	CHY-type/CTCHY-type/RING-type Zinc finger protein [Source:NCBI gene (formerly Entrezgene);Acc:832631]	OS01G0719100	Similar to PGPD14 protein.	RING finger and CHY zinc finger domain-containing protein 1	KK1_003457	Cajanus cajan (Pigeon pea) (Cajanus indicus)
C.CAJAN_03379	turquoise	2.17895	4.74468	-0.190798	-2.75653	0.119907	1	0.00495759	4.4e-22	AT5G25560	CHY-type/CTCHY-type/RING-type Zinc finger protein [Source:NCBI gene (formerly Entrezgene);Acc:832631]	OS01G0719100	Hypothetical gene.	RING finger and CHY zinc finger domain-containing protein 1	KK1_003457	Cajanus cajan (Pigeon pea) (Cajanus indicus)
C.CAJAN_03379	turquoise	2.17895	4.74468	-0.190798	-2.75653	0.119907	1	0.00495759	4.4e-22	AT5G25560	CHY-type/CTCHY-type/RING-type Zinc finger protein [Source:NCBI gene (formerly Entrezgene);Acc:832631]	OS01G0719100	RING zinc-finger protein, Stomata opening	RING finger and CHY zinc finger domain-containing protein 1	KK1_003457	Cajanus cajan (Pigeon pea) (Cajanus indicus)
C.CAJAN_03379	turquoise	2.17895	4.74468	-0.190798	-2.75653	0.119907	1	0.00495759	4.4e-22	AT5G25560	CHY-type/CTCHY-type/RING-type Zinc finger protein [Source:NCBI gene (formerly Entrezgene);Acc:832631]	OS01G0719100	Similar to RING finger and CHY zinc finger domain-containing protein 1.	RING finger and CHY zinc finger domain-containing protein 1	KK1_003457	Cajanus cajan (Pigeon pea) (Cajanus indicus)
C.CAJAN_03745	turquoise	1.86984	3.36982	0.110242	-1.38974	0.0758346	1	0.03588	6.6e-13	AT2G26150	heat shock transcription factor A2 [Source:NCBI gene (formerly Entrezgene);Acc:817155]	OS10G0419300	Heat stress transcription factor, Splice variant of OsHsfA6a	Heat stress transcription factor A-2	KK1_003826	Cajanus cajan (Pigeon pea) (Cajanus indicus)
C.CAJAN_03745	turquoise	1.86984	3.36982	0.110242	-1.38974	0.0758346	1	0.03588	6.6e-13	AT2G26150	heat shock transcription factor A2 [Source:NCBI gene (formerly Entrezgene);Acc:817155]	OS10G0419300	Heat stress transcription factor	Heat stress transcription factor A-2	KK1_003826	Cajanus cajan (Pigeon pea) (Cajanus indicus)
C.CAJAN_03748	turquoise	1.67087	2.57581	-0.416054	-1.321	0.0894478	1	0.0210107	1.52e-09	AT2G19450	membrane bound O-acyl transferase (MBOAT) family protein [Source:NCBI gene (formerly Entrezgene);Acc:816464]	OS06G0563900	Type-1 diacylglycerol acyltransferase, Triacylglycerol accumulation, Storage lipid biosynthesis	O-acyltransferase	KK1_003829	Cajanus cajan (Pigeon pea) (Cajanus indicus)
C.CAJAN_03755	turquoise	1.74169	2.12343	1.90885	1.52711	0.240915	1	0.127721	0.00293617	AT5G12010	nuclease [Source:NCBI gene (formerly Entrezgene);Acc:831074]	OS01G0582600	Harbinger Transposase Derived 1 (HARBI1) protein, DDE_Tnp_4 subfamily within DDE superfamily protein, Cadmium tolerance	Nuclease HARBI1	KK1_003836	Cajanus cajan (Pigeon pea) (Cajanus indicus)
C.CAJAN_03824	turquoise	4.25716	3.77645	-1.38858	-0.907873	5.92e-14	1	0.0795351	1.24e-10	AT1G75250	RAD-like 6 [Source:NCBI gene (formerly Entrezgene);Acc:843862]	OS02G0706400	MYB-related transcription factor, Regulation of leaf senescence and salt-stress response	Myb-like domain-containing protein	KK1_003906	Cajanus cajan (Pigeon pea) (Cajanus indicus)
C.CAJAN_03835	turquoise	2.85973	4.29204	-0.119379	-1.55169	0.000163992	1	0.0268947	2.87e-15	AT2G46270	G-box binding factor 3 [Source:NCBI gene (formerly Entrezgene);Acc:819235]	OS05G0569300	Similar to G-box binding factor 1.	Common plant regulatory factor 1	KK1_003918	Cajanus cajan (Pigeon pea) (Cajanus indicus)
C.CAJAN_03928	turquoise	7.32974	9.26525	0	-1.93551	1.34e-07	1	0.307311	5.57e-40	AT3G53040	late embryosis abundant protein, putative / LEA protein [Source:NCBI gene (formerly Entrezgene);Acc:824470]			Embryonic protein DC-8	KK1_004021	Cajanus cajan (Pigeon pea) (Cajanus indicus)
C.CAJAN_03966	turquoise	2.30868	3.08387	-1.3914	-2.16658	0.0061623	1	0.000499108	1.16e-08	AT4G33150	lysine-ketoglutarate reductase/saccharopine dehydrogenase bifunctional enzyme [Source:NCBI gene (formerly Entrezgene);Acc:829452]	OS02G0783700	Similar to Lysine ketoglutarate reductase/saccharopine dehydrogenase.	Alpha-aminoadipic semialdehyde synthase (EC 1.5.1.7, EC 1.5.1.8, EC 1.5.1.9)	KK1_004060	Cajanus cajan (Pigeon pea) (Cajanus indicus)
C.CAJAN_03966	turquoise	2.30868	3.08387	-1.3914	-2.16658	0.0061623	1	0.000499108	1.16e-08	AT4G33150	lysine-ketoglutarate reductase/saccharopine dehydrogenase bifunctional enzyme [Source:NCBI gene (formerly Entrezgene);Acc:829452]	OS02G0783700	Lysine ketoglutarate reductase/saccharopine dehydrogenase, Lysine-degrading enzyme in developing grain	Alpha-aminoadipic semialdehyde synthase (EC 1.5.1.7, EC 1.5.1.8, EC 1.5.1.9)	KK1_004060	Cajanus cajan (Pigeon pea) (Cajanus indicus)
C.CAJAN_04004	turquoise	2.81212	3.51504	-0.345204	-1.04812	5.23e-06	1	0.0311441	1.04e-10	AT1G19180	jasmonate-zim-domain protein 1 [Source:NCBI gene (formerly Entrezgene);Acc:838501]	OS07G0615200	JASMONATE ZIMDOMAIN (JAZ) protein, Regulation of coleoptile length under submergence	Protein TIFY (Jasmonate ZIM domain-containing protein)	KK1_004099	Cajanus cajan (Pigeon pea) (Cajanus indicus)
C.CAJAN_04077	turquoise	3.62265	7.13677	0.139706	-3.37442	0.00451378	1	0.0043169	1.01e-53	AT3G16990	heme oxygenase-like, multi-helical [Source:NCBI gene (formerly Entrezgene);Acc:820955]	OS03G0306900	Haem oxygenase-like, multi-helical domain containing protein.	Seed maturation protein PM36	KK1_004174	Cajanus cajan (Pigeon pea) (Cajanus indicus)
C.CAJAN_04077	turquoise	3.62265	7.13677	0.139706	-3.37442	0.00451378	1	0.0043169	1.01e-53	AT3G16990	heme oxygenase-like, multi-helical [Source:NCBI gene (formerly Entrezgene);Acc:820955]	OS03G0306900	Similar to Seed maturation protein PM36.	Seed maturation protein PM36	KK1_004174	Cajanus cajan (Pigeon pea) (Cajanus indicus)
C.CAJAN_04121	turquoise	2.61619	5.40483	0.949628	-1.83901	0.00418485	1	0.000835217	1.72e-20	AT5G64530	xylem NAC domain 1 [Source:NCBI gene (formerly Entrezgene);Acc:836574]	OS02G0555300	NAC transcription factor family protein, Positive regulation of rice resistance to sheath blight	NAC domain-containing protein 68	KK1_004221	Cajanus cajan (Pigeon pea) (Cajanus indicus)
C.CAJAN_04165	turquoise	2.59378	2.03304	-0.372452	0.188288	0.000143142	1	1	1.09e-08	AT2G26570	WEAK CHLOROPLAST MOVEMENT UNDER BLUE LIGHT-like protein (DUF827) [Source:NCBI gene (formerly Entrezgene);Acc:817198]	OS07G0619100	Protein of unknown function DUF827, plant family protein.	Protein WEAK CHLOROPLAST MOVEMENT UNDER BLUE LIGHT 1	KK1_004266	Cajanus cajan (Pigeon pea) (Cajanus indicus)
C.CAJAN_04191	turquoise	1.55048	3.45898	0.169954	-1.73855	0.0983742	1	0.0046256	1.37e-11	AT5G41700	ubiquitin conjugating enzyme 8 [Source:NCBI gene (formerly Entrezgene);Acc:834173]	OS04G0667800	Similar to Ubiquitin carrier protein.	Ubiquitin-conjugating enzyme E2-17 kDa	KK1_004294	Cajanus cajan (Pigeon pea) (Cajanus indicus)
C.CAJAN_04191	turquoise	1.55048	3.45898	0.169954	-1.73855	0.0983742	1	0.0046256	1.37e-11	AT5G41700	ubiquitin conjugating enzyme 8 [Source:NCBI gene (formerly Entrezgene);Acc:834173]	OS04G0667800	Ubiquitin-conjugating enzyme (EC 6.3.2.19) (Ubiquitin carrier protein).	Ubiquitin-conjugating enzyme E2-17 kDa	KK1_004294	Cajanus cajan (Pigeon pea) (Cajanus indicus)
C.CAJAN_04278	turquoise	3.3361	6.3675	-0.684769	-3.71616	0.00914386	1	2.4e-05	2.47e-20	AT1G74875	F-box protein [Source:NCBI gene (formerly Entrezgene);Acc:7922311]	OS02G0506400	Similar to Ubiquitin-specific protease 15.	F-box protein At1g67623 family	KK1_004382	Cajanus cajan (Pigeon pea) (Cajanus indicus)
C.CAJAN_04363	turquoise	1.71592	3.1611	-0.495838	-1.94103	0.0665361	1	0.00158785	2.05e-14	AT3G23600	alpha/beta-Hydrolases superfamily protein [Source:NCBI gene (formerly Entrezgene);Acc:821939]	OS05G0399100	Similar to Endo-1, 3;1, 4-beta-D-glucanase.	Endo-1,3,1,4-beta-D-glucanase (EC 3.1.1.45)	KK1_004469	Cajanus cajan (Pigeon pea) (Cajanus indicus)
C.CAJAN_04447	turquoise	1.22908	2.51814	-0.1091	-1.39816	0.247862	1	0.00347894	3.09e-10	AT1G62290	Saposin-like aspartyl protease family protein [Source:NCBI gene (formerly Entrezgene);Acc:842526]	OS05G0567100	Aspartic proteinase	Aspartic proteinase (EC 3.4.23.40)	KK1_004557	Cajanus cajan (Pigeon pea) (Cajanus indicus)
C.CAJAN_04447	turquoise	1.22908	2.51814	-0.1091	-1.39816	0.247862	1	0.00347894	3.09e-10	AT1G62290	Saposin-like aspartyl protease family protein [Source:NCBI gene (formerly Entrezgene);Acc:842526]	OS05G0567100	Aspartic proteinase oryzasin 1 precursor (EC 3.4.23.-).	Aspartic proteinase (EC 3.4.23.40)	KK1_004557	Cajanus cajan (Pigeon pea) (Cajanus indicus)
C.CAJAN_04447	turquoise	1.22908	2.51814	-0.1091	-1.39816	0.247862	1	0.00347894	3.09e-10	AT1G62290	Saposin-like aspartyl protease family protein [Source:NCBI gene (formerly Entrezgene);Acc:842526]	OS05G0567100	Similar to Phytepsin.	Aspartic proteinase (EC 3.4.23.40)	KK1_004557	Cajanus cajan (Pigeon pea) (Cajanus indicus)
C.CAJAN_04612	turquoise	5.84217	7.56754	-0.11334	-1.83871	1.56e-07	1	0.0684148	4.6e-24	AT1G07430	highly ABA-induced PP2C protein 2 [Source:NCBI gene (formerly Entrezgene);Acc:837255]	OS05G0572700	Similar to protein phosphatase 2C ABI1.	protein-serine/threonine phosphatase (EC 3.1.3.16)	KK1_004730	Cajanus cajan (Pigeon pea) (Cajanus indicus)
C.CAJAN_04612	turquoise	5.84217	7.56754	-0.11334	-1.83871	1.56e-07	1	0.0684148	4.6e-24	AT1G07430	highly ABA-induced PP2C protein 2 [Source:NCBI gene (formerly Entrezgene);Acc:837255]	OS05G0572700	Similar to Protein phosphatase 2C.	protein-serine/threonine phosphatase (EC 3.1.3.16)	KK1_004730	Cajanus cajan (Pigeon pea) (Cajanus indicus)
C.CAJAN_04618	turquoise	0.986192	3.263	0.537246	-1.73956	1	1	0.066053	8.97e-09	AT5G38280	PR5-like receptor kinase [Source:NCBI gene (formerly Entrezgene);Acc:833810]	OS01G0117300	Similar to Receptor kinase LRK10.	Receptor-like protein kinase At5g39030 family	KK1_004736	Cajanus cajan (Pigeon pea) (Cajanus indicus)
C.CAJAN_04621	turquoise	2.54668	4.38974	-0.462547	-2.3056	0.0276754	1	0.0115641	1.93e-11	AT5G38260	Protein kinase superfamily protein [Source:NCBI gene (formerly Entrezgene);Acc:833808]	OS01G0113300	Similar to ARK protein (Fragment).	Receptor-like protein kinase At5g39030 family	KK1_004739	Cajanus cajan (Pigeon pea) (Cajanus indicus)
C.CAJAN_04740	turquoise	2.76138	4.02049	-1.14108	-2.40019	0.0294833	1	0.00241031	3.31e-09	AT5G11770	NADH-ubiquinone oxidoreductase 20 kDa subunit [Source:NCBI gene (formerly Entrezgene);Acc:831049]	OS01G0720300	NADH-ubiquinone oxidoreductase 20 kDa subunit, mitochondrial precursor (EC 1.6.5.3) (EC 1.6.99.3) (Complex I-20KD) (CI-20KD).	NADH:ubiquinone oxidoreductase-like 20kDa subunit domain-containing protein	KK1_004860	Cajanus cajan (Pigeon pea) (Cajanus indicus)
C.CAJAN_05045	turquoise	1.36487	2.05899	0.732425	0.038298	0.462171	1	1	0.00281107	AT1G22360	UDP-glucosyl transferase 85A2 [Source:NCBI gene (formerly Entrezgene);Acc:838843]	OS02G0755500	Glycosyltransferase, Drought tolerance, Response to oxidative stress	Glycosyltransferase (EC 2.4.1.-)	KK1_005173	Cajanus cajan (Pigeon pea) (Cajanus indicus)
C.CAJAN_05133	turquoise	0.722067	2.92591	0.0639661	-2.13987	1	1	7.13e-07	1.53e-11	AT5G05190		OS07G0680600	Protein of unknown function DUF3133 domain containing protein.	Protein ENHANCED DISEASE RESISTANCE 4	EDR4 CR513_57519	Mucuna pruriens (Velvet bean) (Dolichos pruriens)
C.CAJAN_05133	turquoise	0.722067	2.92591	0.0639661	-2.13987	1	1	7.13e-07	1.53e-11	AT5G05190		OS07G0680600	Hypothetical conserved gene.	Protein ENHANCED DISEASE RESISTANCE 4	EDR4 CR513_57519	Mucuna pruriens (Velvet bean) (Dolichos pruriens)
C.CAJAN_05270	turquoise	1.15447	2.99276	-0.311215	-2.14951	0.847014	1	0.00163973	3.85e-11	AT3G23880	F-box and associated interaction domains-containing protein [Source:NCBI gene (formerly Entrezgene);Acc:821971]	OS09G0372900	Hypothetical conserved gene.	F-box/kelch-repeat protein At3g23880 family	KK1_005401	Cajanus cajan (Pigeon pea) (Cajanus indicus)
C.CAJAN_05270	turquoise	1.15447	2.99276	-0.311215	-2.14951	0.847014	1	0.00163973	3.85e-11	AT3G23880	F-box and associated interaction domains-containing protein [Source:NCBI gene (formerly Entrezgene);Acc:821971]	OS09G0372900	Cyclin-like F-box domain containing protein.	F-box/kelch-repeat protein At3g23880 family	KK1_005401	Cajanus cajan (Pigeon pea) (Cajanus indicus)
C.CAJAN_05286	turquoise	4.5085	2.2912	-0.929614	1.2877	1.4e-19	1	0.0701009	1.97e-06	AT3G23600	alpha/beta-Hydrolases superfamily protein [Source:NCBI gene (formerly Entrezgene);Acc:821939]	OS05G0399100	Similar to Endo-1, 3;1, 4-beta-D-glucanase.	Endo-1,3,1,4-beta-D-glucanase	KK1_005418	Cajanus cajan (Pigeon pea) (Cajanus indicus)
C.CAJAN_05312	turquoise	2.45818	4.58993	0.677243	-1.45451	0.0344103	1	0.0665297	2.15e-18	AT1G03230	Eukaryotic aspartyl protease family protein [Source:NCBI gene (formerly Entrezgene);Acc:838532]	OS05G0403000	Peptidase aspartic, catalytic domain containing protein.	Basic 7S globulin	KK1_005444	Cajanus cajan (Pigeon pea) (Cajanus indicus)
C.CAJAN_05373	turquoise	1.70451	3.02439	0.238398	-1.08148	0.0181149	1	0.0303375	1e-09	AT5G58770	Undecaprenyl pyrophosphate synthetase family protein [Source:NCBI gene (formerly Entrezgene);Acc:835991]	OS01G0857200	Di-trans-poly-cis-decaprenylcistransferase family protein.	Alkyl transferase (EC 2.5.1.-)	KK1_005506	Cajanus cajan (Pigeon pea) (Cajanus indicus)
C.CAJAN_05443	turquoise	1.59669	2.41405	-0.372295	-1.18966	0.162243	1	0.0267947	1.18e-05	AT5G58380	SOS3-interacting protein 1 [Source:NCBI gene (formerly Entrezgene);Acc:835951]	OS01G0824600	Similar to CBL-interacting protein kinase 2.	non-specific serine/threonine protein kinase (EC 2.7.11.1)	KK1_005577	Cajanus cajan (Pigeon pea) (Cajanus indicus)
C.CAJAN_05443	turquoise	1.59669	2.41405	-0.372295	-1.18966	0.162243	1	0.0267947	1.18e-05	AT5G58380	SOS3-interacting protein 1 [Source:NCBI gene (formerly Entrezgene);Acc:835951]	OS01G0824600	CDPK (Calcium-dependent protein kinase) family protein, Negative regulation of defense/stress response	non-specific serine/threonine protein kinase (EC 2.7.11.1)	KK1_005577	Cajanus cajan (Pigeon pea) (Cajanus indicus)
C.CAJAN_05562	turquoise	1.13304	2.91706	0.443159	-1.34086	0.720342	1	0.0880268	5.39e-11	AT3G11050	ferritin 2 [Source:NCBI gene (formerly Entrezgene);Acc:820276]	OS12G0106000	Ferritin, Iron storage protein, Iron homeostasis	Ferritin (EC 1.16.3.1)	KK1_005702	Cajanus cajan (Pigeon pea) (Cajanus indicus)
C.CAJAN_05569	turquoise	1.70779	2.92505	0.0333484	-1.18391	0.0529356	1	0.0174876	3.71e-12	AT2G40340	Integrase-type DNA-binding superfamily protein [Source:NCBI gene (formerly Entrezgene);Acc:818627]	OS01G0165000	DRE binding protein 2.	Dehydration-responsive element-binding protein 2C	KK1_005709	Cajanus cajan (Pigeon pea) (Cajanus indicus)
C.CAJAN_05569	turquoise	1.70779	2.92505	0.0333484	-1.18391	0.0529356	1	0.0174876	3.71e-12	AT2G40340	Integrase-type DNA-binding superfamily protein [Source:NCBI gene (formerly Entrezgene);Acc:818627]	OS01G0165000	Transcription factor, Dehydration and salt stress tolerance	Dehydration-responsive element-binding protein 2C	KK1_005709	Cajanus cajan (Pigeon pea) (Cajanus indicus)
C.CAJAN_05642	turquoise	1.11164	2.31334	0.0742197	-1.12748	0.396694	1	0.0270015	6.44e-06	AT1G76490	hydroxy methylglutaryl CoA reductase 1 [Source:NCBI gene (formerly Entrezgene);Acc:843982]	OS09G0492700	Similar to 3-hydroxy-3-methylglutaryl=CoA reductase.	3-hydroxy-3-methylglutaryl coenzyme A reductase (HMG-CoA reductase) (EC 1.1.1.34)	KK1_005782	Cajanus cajan (Pigeon pea) (Cajanus indicus)
C.CAJAN_05642	turquoise	1.11164	2.31334	0.0742197	-1.12748	0.396694	1	0.0270015	6.44e-06	AT1G76490	hydroxy methylglutaryl CoA reductase 1 [Source:NCBI gene (formerly Entrezgene);Acc:843982]	OS09G0492700	3-hydroxy-3-methylglutaryl-CoA reductase	3-hydroxy-3-methylglutaryl coenzyme A reductase (HMG-CoA reductase) (EC 1.1.1.34)	KK1_005782	Cajanus cajan (Pigeon pea) (Cajanus indicus)
C.CAJAN_05722	turquoise	1.06611	2.82816	-0.186757	-1.94881	0.778597	1	0.00370134	4.19e-07	AT5G12170	CRT (chloroquine-resistance transporter)-like transporter 3 [Source:NCBI gene (formerly Entrezgene);Acc:831090]	OS01G0955700	CRT-like transporter, Glutathione homeostasis, Arsenic tolerance	Crt isogeny 1	KK1_005864	Cajanus cajan (Pigeon pea) (Cajanus indicus)
C.CAJAN_05732	turquoise	0.656548	3.18747	-0.044041	-2.57496	1	1	1.18e-05	4.38e-11	AT1G21410	F-box/RNI-like superfamily protein [Source:NCBI gene (formerly Entrezgene);Acc:838740]	OS05G0425700	Similar to F-box protein AtFBL5.	F-box/LRR-repeat protein 5	KK1_005875	Cajanus cajan (Pigeon pea) (Cajanus indicus)
C.CAJAN_05850	turquoise	1.90605	2.83345	-0.826401	-1.7538	0.109605	1	0.038529	1.13e-05	AT3G58750	citrate synthase 2 [Source:NCBI gene (formerly Entrezgene);Acc:825044]	OS02G0232400	Similar to Citrate synthase.	Citrate synthase	KK1_005995	Cajanus cajan (Pigeon pea) (Cajanus indicus)
C.CAJAN_05853	turquoise	2.35434	2.56532	0.867817	0.656832	5.56e-07	1	0.818847	5.75e-06	AT1G06460	alpha-crystallin domain 32.1 [Source:NCBI gene (formerly Entrezgene);Acc:837158]	OS11G0244200	Similar to Pisum sativum 17.9 kDa heat shock protein (hsp17.9) (Fragment).	Small heat shock protein C2	KK1_005999	Cajanus cajan (Pigeon pea) (Cajanus indicus)
C.CAJAN_05969	turquoise	0.71143	3.4007	0.453762	-2.23551	1	1	0.000395751	2.32e-14	AT5G55970	RING/U-box superfamily protein [Source:NCBI gene (formerly Entrezgene);Acc:835695]	OS01G0703300	Similar to zinc finger (C3HC4-type RING finger) family protein.	E3 ubiquitin-protein ligase At4g11680 family	KK1_006119	Cajanus cajan (Pigeon pea) (Cajanus indicus)
C.CAJAN_05969	turquoise	0.71143	3.4007	0.453762	-2.23551	1	1	0.000395751	2.32e-14	AT5G55970	RING/U-box superfamily protein [Source:NCBI gene (formerly Entrezgene);Acc:835695]	OS01G0703300	Zinc finger, RING/FYVE/PHD-type domain containing protein.	E3 ubiquitin-protein ligase At4g11680 family	KK1_006119	Cajanus cajan (Pigeon pea) (Cajanus indicus)
C.CAJAN_05985	turquoise	2.19204	3.47664	0.842538	-0.442062	0.00400631	1	0.519845	7.96e-15	AT3G13310	Chaperone DnaJ-domain superfamily protein [Source:NCBI gene (formerly Entrezgene);Acc:820531]	OS03G0244950	Heat shock protein DnaJ, N-terminal domain containing protein.	J domain-containing protein	KK1_006136	Cajanus cajan (Pigeon pea) (Cajanus indicus)
C.CAJAN_05986	turquoise	1.60688	3.15672	-0.00213384	-1.55197	0.109343	1	0.00781266	1.02e-14	AT1G55740	seed imbibition 1 [Source:NCBI gene (formerly Entrezgene);Acc:842023]	OS08G0495800	Raffinose synthase family protein.	galactinol--sucrose galactosyltransferase (EC 2.4.1.82)	KK1_006137	Cajanus cajan (Pigeon pea) (Cajanus indicus)
C.CAJAN_05986	turquoise	1.60688	3.15672	-0.00213384	-1.55197	0.109343	1	0.00781266	1.02e-14	AT1G55740	seed imbibition 1 [Source:NCBI gene (formerly Entrezgene);Acc:842023]	OS08G0495800	Chloroplast alkaline &alpha;-galactosidase, Degradation of thylakoid membrane during leaf senescence	galactinol--sucrose galactosyltransferase (EC 2.4.1.82)	KK1_006137	Cajanus cajan (Pigeon pea) (Cajanus indicus)
C.CAJAN_06172	turquoise	1.44072	2.635	-0.345157	-1.53943	0.145068	1	0.00782625	5.12e-10	AT3G10300	Calcium-binding EF-hand family protein [Source:NCBI gene (formerly Entrezgene);Acc:820192]	OS12G0137100	EF-Hand type domain containing protein.	Calcium-binding protein CML49	KK1_006342	Cajanus cajan (Pigeon pea) (Cajanus indicus)
C.CAJAN_06188	turquoise	9.0876	10.9976	-0.298912	-2.20886	1.81e-07	1	0.237641	2.44e-38	AT2G36640	embryonic cell protein 63 [Source:NCBI gene (formerly Entrezgene);Acc:818236]	OS03G0322900	Late embryogenesis abundant (LEA) protein, Abiotic stress tolerance	Embryonic protein DC-8	KK1_006358	Cajanus cajan (Pigeon pea) (Cajanus indicus)
C.CAJAN_06680	turquoise	0.872912	3.9434	0.102839	-2.96765	1	1	2.01e-05	2.03e-14	AT2G47710	Adenine nucleotide alpha hydrolases-like superfamily protein [Source:NCBI gene (formerly Entrezgene);Acc:819384]	OS12G0552500	Rossmann-like alpha/beta/alpha sandwich fold domain containing protein.	UspA domain-containing protein	Vigan.08G248600 VIGAN_08248600	Vigna angularis var. angularis
C.CAJAN_06744	turquoise	5.52176	9.56007	1.9046	-2.13372	2.24e-06	1	0.00638	5.49e-61	AT1G56600	galactinol synthase 2 [Source:NCBI gene (formerly Entrezgene);Acc:842114]	OS03G0316200	Galactinol synthase	Hexosyltransferase (EC 2.4.1.-)	KK1_006934	Cajanus cajan (Pigeon pea) (Cajanus indicus)
C.CAJAN_06814	turquoise	1.81677	2.36119	-0.331922	-0.876343	0.00872126	1	0.0899133	2e-06	AT1G55020	lipoxygenase 1 [Source:NCBI gene (formerly Entrezgene);Acc:841944]	OS03G0700700	Similar to Lipoxygenase.	Lipoxygenase (EC 1.13.11.-)	KK1_007007	Cajanus cajan (Pigeon pea) (Cajanus indicus)
C.CAJAN_06814	turquoise	1.81677	2.36119	-0.331922	-0.876343	0.00872126	1	0.0899133	2e-06	AT1G55020	lipoxygenase 1 [Source:NCBI gene (formerly Entrezgene);Acc:841944]	OS03G0700700	Lipoxygenase, Tolerance to wounding and BPH attack	Lipoxygenase (EC 1.13.11.-)	KK1_007007	Cajanus cajan (Pigeon pea) (Cajanus indicus)
C.CAJAN_07008	turquoise	3.88697	6.36726	-1.32089	-3.80119	0.0250993	1	0.0085408	8.4e-17	AT4G14465	AT-hook motif nuclear-localized protein 20 [Source:NCBI gene (formerly Entrezgene);Acc:827093]	OS02G0820800	AT-hook DNA binding protein, AHL family protein, Tapetal programmed cell death, Pollen wall development	AT-hook motif nuclear-localized protein	KK1_007207	Cajanus cajan (Pigeon pea) (Cajanus indicus)
C.CAJAN_07019	turquoise	0.782972	2.71416	0.32822	-1.60297	0.972296	1	0.000860275	4e-10	AT3G04530	phosphoenolpyruvate carboxylase kinase 2 [Source:NCBI gene (formerly Entrezgene);Acc:819609]	OS02G0807000	Similar to Phosphoenolpyruvate carboxylase kinase 1.	Serine/threonine-protein kinase PEPKR2	KK1_007218	Cajanus cajan (Pigeon pea) (Cajanus indicus)
C.CAJAN_07057	turquoise	0.588267	2.26056	0.476671	-1.19562	1	1	0.0580685	0.000403959	AT1G64660	methionine gamma-lyase [Source:NCBI gene (formerly Entrezgene);Acc:842774]	OS10G0517500	Cystathionine &gamma;-lyase	Methionine gamma-lyase	KK1_007257	Cajanus cajan (Pigeon pea) (Cajanus indicus)
C.CAJAN_07137	turquoise	3.8379	6.60431	0.361034	-2.40537	0.00736828	1	0.0704653	1.18e-20	AT1G03220	Eukaryotic aspartyl protease family protein [Source:NCBI gene (formerly Entrezgene);Acc:838517]	OS05G0403300	Peptidase A1 domain containing protein.	Basic 7S globulin	KK1_007338	Cajanus cajan (Pigeon pea) (Cajanus indicus)
C.CAJAN_07268	turquoise	2.3285	2.57249	-0.79394	-1.03793	0.000402447	1	0.0607039	2.18e-10	AT5G52420		OS10G0548100	Similar to DM280 protein.	Transmembrane protein	D0Y65_054281	Glycine soja (Wild soybean)
C.CAJAN_07296	turquoise	10.0065	11.7869	-0.206014	-1.98643	9.71e-10	1	0.288533	2.98e-68	AT5G52300	CAP160 protein [Source:NCBI gene (formerly Entrezgene);Acc:835306]	OS10G0505900	Conserved hypothetical protein.	Low-temperature-induced 65 kDa protein	KK1_007499	Cajanus cajan (Pigeon pea) (Cajanus indicus)
C.CAJAN_07311	turquoise	3.77231	2.19305	-0.873188	0.706067	5.61e-18	1	1	1.77e-05	AT3G59140	multidrug resistance-associated protein 14 [Source:NCBI gene (formerly Entrezgene);Acc:825083]	OS06G0158900	ATP-Binding Cassette (ABC) transporter, Multidrug resistance-associated protein	ABC-type xenobiotic transporter (EC 7.6.2.2)	KK1_007514	Cajanus cajan (Pigeon pea) (Cajanus indicus)
C.CAJAN_07321	turquoise	3.57493	4.3924	-0.297602	-1.11507	2.01e-05	1	0.318414	1.02e-09	AT5G24080	Protein kinase superfamily protein [Source:NCBI gene (formerly Entrezgene);Acc:832473]	OS07G0553633	S-Domain receptor like kinase-41	Receptor-like serine/threonine-protein kinase (EC 2.7.11.1)	KK1_007524	Cajanus cajan (Pigeon pea) (Cajanus indicus)
C.CAJAN_07342	turquoise	2.18339	4.71336	0.179766	-2.3502	0.0607619	1	0.00276742	1.74e-23	AT5G52640	heat shock-like protein [Source:NCBI gene (formerly Entrezgene);Acc:835341]	OS09G0482600	Similar to Heat shock protein 81-3.	Heat shock protein 83	KK1_007545	Cajanus cajan (Pigeon pea) (Cajanus indicus)
C.CAJAN_07350	turquoise	1.16221	1.2532	-2.08124	-2.17222	0.687411	1	0.0123081	0.421277	AT1G75750	GAST1 protein homolog 1 [Source:NCBI gene (formerly Entrezgene);Acc:843908]	OS05G0432200	Similar to Gibberellin-regulated protein 2 precursor.	Snakin-2	KK1_007553	Cajanus cajan (Pigeon pea) (Cajanus indicus)
C.CAJAN_07410	turquoise	2.59405	6.1301	2.29691	-1.23914	0.0308353	0.80143	0.184814	5.46e-19	AT4G25480	dehydration response element B1A [Source:NCBI gene (formerly Entrezgene);Acc:828652]	OS04G0572400	Dehydration-responsive element binding protein 1E, Chilling tolerance, Positive regulation of heat tolerance	Dehydration-responsive element-binding protein 1C	KK1_007613	Cajanus cajan (Pigeon pea) (Cajanus indicus)
C.CAJAN_07455	turquoise	1.07507	2.80061	0.504413	-1.22113	0.531452	1	0.00617896	5.76e-13	AT5G62220	glycosyltransferase 18 [Source:NCBI gene (formerly Entrezgene);Acc:836343]	OS04G0574100	Exostosin-like family protein.	Xyloglucan galactosyltransferase KATAMARI1 isogeny	KK1_007659	Cajanus cajan (Pigeon pea) (Cajanus indicus)
C.CAJAN_07462	turquoise	0.284944	2.9069	0.00856731	-2.61339	1	1	4.96e-06	2.07e-11	AT3G22890	ATP sulfurylase 1 [Source:NCBI gene (formerly Entrezgene);Acc:821861]	OS03G0743900	Similar to ATP sulfurylase.	sulfate adenylyltransferase (EC 2.7.7.4)	KK1_007666	Cajanus cajan (Pigeon pea) (Cajanus indicus)
C.CAJAN_07477	turquoise	1.22417	3.04951	0.0374054	-1.78794	0.309063	1	0.000753153	1.44e-13	AT4G14710	RmlC-like cupins superfamily protein [Source:NCBI gene (formerly Entrezgene);Acc:827122]	OS03G0161800	Similar to 1, 2-dihydroxy-3-keto-5-methylthiopentene dioxygenase 2.	Acireductone dioxygenase (Acireductone dioxygenase (Fe(2+)-requiring)) (ARD') (Fe-ARD) (EC 1.13.11.54) (Acireductone dioxygenase (Ni(2+)-requiring)) (ARD) (Ni-ARD) (EC 1.13.11.53)	KK1_007682	Cajanus cajan (Pigeon pea) (Cajanus indicus)
C.CAJAN_07477	turquoise	1.22417	3.04951	0.0374054	-1.78794	0.309063	1	0.000753153	1.44e-13	AT4G14710	RmlC-like cupins superfamily protein [Source:NCBI gene (formerly Entrezgene);Acc:827122]	OS03G0161800	Aci-reductone-dioxygenase-like protein, Metabolism of methionine and ethylene in response to abiotic stresses	Acireductone dioxygenase (Acireductone dioxygenase (Fe(2+)-requiring)) (ARD') (Fe-ARD) (EC 1.13.11.54) (Acireductone dioxygenase (Ni(2+)-requiring)) (ARD) (Ni-ARD) (EC 1.13.11.53)	KK1_007682	Cajanus cajan (Pigeon pea) (Cajanus indicus)
C.CAJAN_07492	turquoise	-0.908274	0.833942	-0.625124	-2.36734	0.789306	1	0.0137711	0.111283	AT3G22740	homocysteine S-methyltransferase 3 [Source:NCBI gene (formerly Entrezgene);Acc:821845]	OS10G0422200	Similar to Homocysteine S-methyltransferase 3 (EC 2.1.1.10) (S- methylmethionine:homocysteine methyltransferase 3) (SMM:Hcy S- methyltransferase 3) (ZmHMT-3).	Homocysteine S-methyltransferase 3	KK1_007697	Cajanus cajan (Pigeon pea) (Cajanus indicus)
C.CAJAN_07500	turquoise	4.43637	7.73399	1.11967	-2.17795	2.09e-05	1	0.00689056	3.68e-21	AT1G05450	Bifunctional inhibitor/lipid-transfer protein/seed storage 2S albumin superfamily protein [Source:NCBI gene (formerly Entrezgene);Acc:837046]	OS07G0175500	Similar to lipid binding protein.	Bifunctional inhibitor/plant lipid transfer protein/seed storage helical domain-containing protein	KK1_007705	Cajanus cajan (Pigeon pea) (Cajanus indicus)
C.CAJAN_07501	turquoise	3.7331	3.13456	-1.46905	-0.870512	0.000671357	1	0.164349	0.00359299	AT3G22600	Bifunctional inhibitor/lipid-transfer protein/seed storage 2S albumin superfamily protein [Source:NCBI gene (formerly Entrezgene);Acc:821832]	OS03G0793800	Plant lipid transfer protein and hydrophobic protein, helical domain containing protein.	Non-specific lipid-transfer protein-like protein At2g13820 family	KK1_007706	Cajanus cajan (Pigeon pea) (Cajanus indicus)
C.CAJAN_07683	turquoise	2.22814	2.78889	0.175646	-0.385106	0.0467314	1	0.89117	1.36e-06	AT2G21620	Adenine nucleotide alpha hydrolases-like superfamily protein [Source:NCBI gene (formerly Entrezgene);Acc:816700]	OS02G0705400	Similar to Pathogen induced protein 2-4.	Universal stress protein PHOS32	LOC113865763	Abrus precatorius (Indian licorice) (Glycine abrus)
C.CAJAN_07777	turquoise	3.23909	3.28465	-0.767008	-0.812564	0.01083	1	0.237721	0.0171784	AT3G19620	Glycosyl hydrolase family protein [Source:NCBI gene (formerly Entrezgene);Acc:821499]	OS04G0640700	Similar to OSIGBa0138H21-OSIGBa0138E01.14 protein.	Beta-D-xylosidase 5	KK1_008002	Cajanus cajan (Pigeon pea) (Cajanus indicus)
C.CAJAN_07777	turquoise	3.23909	3.28465	-0.767008	-0.812564	0.01083	1	0.237721	0.0171784	AT3G19620	Glycosyl hydrolase family protein [Source:NCBI gene (formerly Entrezgene);Acc:821499]	OS04G0640700	Similar to Alpha-L-arabinofuranosidase/beta-D-xylosidase isoenzyme ARA-I.	Beta-D-xylosidase 5	KK1_008002	Cajanus cajan (Pigeon pea) (Cajanus indicus)
C.CAJAN_07787	turquoise	2.41875	5.28305	0.961685	-1.90261	0.0172925	1	0.0169463	4.75e-24	AT3G19580	zinc-finger protein 2 [Source:NCBI gene (formerly Entrezgene);Acc:821495]	OS12G0583700	TFIIIA-type zinc finger protein, Tolerance to salt and drought stresses	Zinc finger protein 1	KK1_008012	Cajanus cajan (Pigeon pea) (Cajanus indicus)
C.CAJAN_07815	turquoise	3.21199	4.36093	-2.13874	-3.28768	0.00400939	1	6.17e-05	9.52e-06	AT2G15220	Plant basic secretory protein (BSP) family protein [Source:NCBI gene (formerly Entrezgene);Acc:816011]	OS10G0490900	Similar to Secretory protein.	Basic secretory protease	KK1_008042	Cajanus cajan (Pigeon pea) (Cajanus indicus)
C.CAJAN_07970	turquoise	2.59774	4.08004	1.71885	0.236549	0.172526	1	1	0.0130917	AT4G17970	aluminum-activated, malate transporter 12 [Source:NCBI gene (formerly Entrezgene);Acc:827522]	OS10G0572100	Uncharacterised protein family UPF0005 domain containing protein.	Aluminum-activated malate transporter 12	KK1_008209	Cajanus cajan (Pigeon pea) (Cajanus indicus)
C.CAJAN_08003	turquoise	1.13911	2.9411	2.208	0.406009	1	1	1	0.108513	AT5G19640	Major facilitator superfamily protein [Source:NCBI gene (formerly Entrezgene);Acc:832084]	OS02G0716800	TGF-beta receptor, type I/II extracellular region family protein.	Peptide transporter PTR1	KK1_008246	Cajanus cajan (Pigeon pea) (Cajanus indicus)
C.CAJAN_08081	turquoise	2.34842	4.25512	1.03828	-0.868421	0.0141943	1	0.1591	1.51e-12	AT5G04760	Duplicated homeodomain-like superfamily protein [Source:NCBI gene (formerly Entrezgene);Acc:830354]	OS05G0449900	R2R3-MYB transcription factor 57	Myb-like protein J	KK1_008325	Cajanus cajan (Pigeon pea) (Cajanus indicus)
C.CAJAN_08108	turquoise	0.183666	3.36985	0.14604	-3.04014	1	1	0.000409654	2.45e-10	AT4G34131	UDP-glucosyl transferase 73B3 [Source:NCBI gene (formerly Entrezgene);Acc:829559]	OS01G0597800	UDP-glucuronosyl/UDP-glucosyltransferase family protein.	Glycosyltransferase (EC 2.4.1.-)	UGT41	Pueraria montana var. lobata (Kudzu vine) (Pueraria lobata)
C.CAJAN_08320	turquoise	2.15823	4.6164	-0.414813	-2.87298	0.0516393	1	1.92e-08	7.79e-16	AT5G64750	Integrase-type DNA-binding superfamily protein [Source:NCBI gene (formerly Entrezgene);Acc:836596]	OS04G0398000	ERF transcription factor, A member of APETALA2/Ethylene-Responsive Element Binding Protein(AP2/EREBP) family, Regulation of drought stress response, Innate immunity	Ethylene-responsive transcription factor ERF114 family	KK1_008566	Cajanus cajan (Pigeon pea) (Cajanus indicus)
C.CAJAN_08320	turquoise	2.15823	4.6164	-0.414813	-2.87298	0.0516393	1	1.92e-08	7.79e-16	AT5G64750	Integrase-type DNA-binding superfamily protein [Source:NCBI gene (formerly Entrezgene);Acc:836596]	OS04G0398000	Pathogenesis-related transcriptional factor and ERF domain containing protein.	Ethylene-responsive transcription factor ERF114 family	KK1_008566	Cajanus cajan (Pigeon pea) (Cajanus indicus)
C.CAJAN_08483	turquoise	4.39431	5.63711	-0.427504	-1.6703	0.0012619	1	0.204074	1.18e-15	AT5G50360	von willebrand factor A domain protein [Source:NCBI gene (formerly Entrezgene);Acc:835103]	OS12G0242500	Conserved hypothetical protein.
C.CAJAN_08578	turquoise	3.10626	5.55912	-0.260671	-2.71353	0.00852481	1	0.00934267	2.28e-18	AT5G50170	C2 calcium/lipid-binding and GRAM domain containing protein [Source:NCBI gene (formerly Entrezgene);Acc:835082]	OS06G0297800	Similar to predicted protein.	C2 and GRAM domain-containing protein	GLYMA_04G187900	Glycine max (Soybean) (Glycine hispida)
C.CAJAN_08578	turquoise	3.10626	5.55912	-0.260671	-2.71353	0.00852481	1	0.00934267	2.28e-18	AT5G50170	C2 calcium/lipid-binding and GRAM domain containing protein [Source:NCBI gene (formerly Entrezgene);Acc:835082]	OS06G0297800	C2 domain-containing protein 49, Cold stress response	C2 and GRAM domain-containing protein	GLYMA_04G187900	Glycine max (Soybean) (Glycine hispida)
C.CAJAN_09175	turquoise	4.08641	7.24176	0.431227	-2.72413	0.00968883	1	0.0192461	5.38e-31	AT3G26510	Octicosapeptide/Phox/Bem1p family protein [Source:NCBI gene (formerly Entrezgene);Acc:822258]	OS11G0444900	Octicosapeptide/Phox/Bem1p domain containing protein.	PB1 domain-containing protein	KK1_009434	Cajanus cajan (Pigeon pea) (Cajanus indicus)
C.CAJAN_09315	turquoise	4.88499	6.85387	-0.232288	-2.20117	0.00320691	1	0.245525	8.66e-17	AT1G10070	branched-chain amino acid transaminase 2 [Source:NCBI gene (formerly Entrezgene);Acc:837543]	OS03G0106400	Branched-chain aminotransferase1, Branched-chain amino acid biosynthesis	Branched-chain-amino-acid aminotransferase (EC 2.6.1.42)	KK1_009579	Cajanus cajan (Pigeon pea) (Cajanus indicus)
C.CAJAN_09368	turquoise	2.13144	4.11231	1.30484	-0.676036	0.0216778	0.953681	0.457678	2.43e-16	AT1G27730	salt tolerance zinc finger [Source:NCBI gene (formerly Entrezgene);Acc:839666]	OS12G0583700	TFIIIA-type zinc finger protein, Tolerance to salt and drought stresses	Zinc finger protein 1	KK1_009633	Cajanus cajan (Pigeon pea) (Cajanus indicus)
C.CAJAN_09489	turquoise	1.05599	2.3965	-0.388384	-1.72889	0.742287	1	0.00622335	3.01e-06	AT2G41870	Remorin family protein [Source:NCBI gene (formerly Entrezgene);Acc:818787]	OS03G0808300	Remorin, C-terminal region domain containing protein.	Remorin 4.1-like	LOC106756758	Vigna radiata var. radiata (Mung bean) (Phaseolus aureus)
C.CAJAN_09556	turquoise	8.47446	11.3951	0	-2.92065	4.91e-06	1	0.0733775	1.24e-61	AT5G06760	Late Embryosis Abundant 4-5 [Source:NCBI gene (formerly Entrezgene);Acc:830565]			18 kDa seed maturation protein	KK1_009824	Cajanus cajan (Pigeon pea) (Cajanus indicus)
C.CAJAN_09691	turquoise	3.76045	6.63483	-0.227651	-3.10203	0.00337294	1	0.00500252	5.35e-23	AT5G44120	RmlC-like cupins superfamily protein [Source:NCBI gene (formerly Entrezgene);Acc:834435]	OS01G0762500	Glutelin A-1	Glycinin G3	KK1_009965	Cajanus cajan (Pigeon pea) (Cajanus indicus)
C.CAJAN_09695	turquoise	4.02871	6.6734	-0.081957	-2.72664	0.00641748	1	0.0470828	1.29e-18	AT5G44120	RmlC-like cupins superfamily protein [Source:NCBI gene (formerly Entrezgene);Acc:834435]	OS01G0762500	Glutelin A-1	Glycinin G3	KK1_009969	Cajanus cajan (Pigeon pea) (Cajanus indicus)
C.CAJAN_09758	turquoise	3.1609	4.14476	-0.0571496	-1.04101	0.0085366	1	0.372307	4.05e-09	AT2G37430	C2H2 and C2HC zinc fingers superfamily protein [Source:NCBI gene (formerly Entrezgene);Acc:818319]	OS03G0279700	Similar to ZPT2-12.	C2H2-type domain-containing protein	KK1_010038	Cajanus cajan (Pigeon pea) (Cajanus indicus)
C.CAJAN_09786	turquoise	1.54887	2.4586	-0.120591	-1.03032	0.0258209	1	0.0109149	1.01e-08	AT5G02790	Glutathione S-transferase family protein [Source:NCBI gene (formerly Entrezgene);Acc:831798]	OS03G0283100	Lambda class glutathione S-transferase, Maize In2-1 homologue, Detoxification of some chemical compounds	Protein IN2-1 isogeny B	KK1_010067	Cajanus cajan (Pigeon pea) (Cajanus indicus)
C.CAJAN_09786	turquoise	1.54887	2.4586	-0.120591	-1.03032	0.0258209	1	0.0109149	1.01e-08	AT5G02790	Glutathione S-transferase family protein [Source:NCBI gene (formerly Entrezgene);Acc:831798]	OS03G0283100	Similar to In2-1 protein.	Protein IN2-1 isogeny B	KK1_010067	Cajanus cajan (Pigeon pea) (Cajanus indicus)
C.CAJAN_09858	turquoise	2.54921	2.91999	-0.299402	-0.670185	0.00981164	1	0.134959	2.42e-09	AT2G36950	Heavy metal transport/detoxification superfamily protein [Source:NCBI gene (formerly Entrezgene);Acc:818269]	OS03G0152000	Heavy metal transport/detoxification protein domain containing protein.	HMA domain-containing protein	KK1_010140	Cajanus cajan (Pigeon pea) (Cajanus indicus)
C.CAJAN_09870	turquoise	2.93884	4.28373	0.840094	-0.504804	4.54e-07	1	0.151025	2.43e-22	AT2G36840	ACT-like superfamily protein [Source:NCBI gene (formerly Entrezgene);Acc:818257]	OS09G0570900	Amino acid-binding ACT domain containing protein.	ACT domain-containing protein ACR (Protein ACT DOMAIN REPEATS)	KK1_010153	Cajanus cajan (Pigeon pea) (Cajanus indicus)
C.CAJAN_09870	turquoise	2.93884	4.28373	0.840094	-0.504804	4.54e-07	1	0.151025	2.43e-22	AT2G36840	ACT-like superfamily protein [Source:NCBI gene (formerly Entrezgene);Acc:818257]	OS09G0570900	Similar to amino acid binding protein.	ACT domain-containing protein ACR (Protein ACT DOMAIN REPEATS)	KK1_010153	Cajanus cajan (Pigeon pea) (Cajanus indicus)
C.CAJAN_09904	turquoise	5.85714	9.02406	0	-3.16692	0.00174515	1	0.0265464	1.54e-27	AT3G10020	plant/protein [Source:NCBI gene (formerly Entrezgene);Acc:820163]	OS12G0147200	Stress response membrane protein, Positive regulation of tolerance to salt, cold and heavy metal	Hyaluronan/mRNA-binding protein domain-containing protein	HKW66_Vig0053950 LR48_Vigan641s001300	Phaseolus angularis (Azuki bean) (Vigna angularis)
C.CAJAN_09914	turquoise	8.32628	9.21867	-1.63384	-2.52623	9.52e-07	1	0.10101	3.3e-40	AT2G36640	embryonic cell protein 63 [Source:NCBI gene (formerly Entrezgene);Acc:818236]	OS03G0322900	Late embryogenesis abundant (LEA) protein, Abiotic stress tolerance	Embryonic protein DC-8	KK1_010198	Cajanus cajan (Pigeon pea) (Cajanus indicus)
C.CAJAN_09953	turquoise	5.01873	4.24425	-0.0915599	0.682912	1.05e-25	1	1	1.89e-20	AT2G36800	don-glucosyltransferase 1 [Source:NCBI gene (formerly Entrezgene);Acc:818252]	OS01G0176200	UDP-glucuronosyl/UDP-glucosyltransferase family protein.	Cytokinin-O-glucosyltransferase 3 (EC 2.4.1.218)	KK1_010237	Cajanus cajan (Pigeon pea) (Cajanus indicus)
C.CAJAN_09980	turquoise	0.97831	2.03695	-0.11051	-1.16914	0.791971	1	0.0552765	0.000216059	AT5G13800	pheophytinase [Source:NCBI gene (formerly Entrezgene);Acc:831225]	OS06G0354700	Similar to Hydrolase, alpha/beta fold family protein.	AB hydrolase-1 domain-containing protein	KK1_010264	Cajanus cajan (Pigeon pea) (Cajanus indicus)
C.CAJAN_09980	turquoise	0.97831	2.03695	-0.11051	-1.16914	0.791971	1	0.0552765	0.000216059	AT5G13800	pheophytinase [Source:NCBI gene (formerly Entrezgene);Acc:831225]	OS06G0354700	Alpha/beta hydrolase-fold family protein, Chlorophyll degradation during senescence	AB hydrolase-1 domain-containing protein	KK1_010264	Cajanus cajan (Pigeon pea) (Cajanus indicus)
C.CAJAN_10069	turquoise	2.80088	3.42328	-0.763456	-1.38585	0.00166284	1	0.0124205	1.29e-09	AT3G52820	purple acid phosphatase 22 [Source:NCBI gene (formerly Entrezgene);Acc:824448]	OS04G0410600	Similar to Purple acid phosphatase.	Purple acid phosphatase (EC 3.1.3.2)	KK1_010354	Cajanus cajan (Pigeon pea) (Cajanus indicus)
C.CAJAN_10278	turquoise	7.63015	10.0915	-0.0583155	-2.51967	1.77e-05	1	0.0928432	9.3e-61	AT1G56600	galactinol synthase 2 [Source:NCBI gene (formerly Entrezgene);Acc:842114]	OS03G0316200	Galactinol synthase	Hexosyltransferase (EC 2.4.1.-)	KK1_010574	Cajanus cajan (Pigeon pea) (Cajanus indicus)
C.CAJAN_10424	turquoise	8.67912	12.8451	1.53015	-2.6358	0.000331936	1	0.174713	1.42e-48	AT2G33690	Late embryosis abundant protein, group 6 [Source:NCBI gene (formerly Entrezgene);Acc:817934]	OS09G0482300	Group 6 late embryogenesis abundant (LEA) protein, Response to water deficit conditions, ABA response	Late embryogenesis abundant protein	DEO72_LG2g1840	Vigna unguiculata (Cowpea)
C.CAJAN_10424	turquoise	8.67912	12.8451	1.53015	-2.6358	0.000331936	1	0.174713	1.42e-48	AT2G33690	Late embryosis abundant protein, group 6 [Source:NCBI gene (formerly Entrezgene);Acc:817934]	OS09G0482300	Late embryogenesis abundant protein, LEA-18 domain containing protein.	Late embryogenesis abundant protein	DEO72_LG2g1840	Vigna unguiculata (Cowpea)
C.CAJAN_10642	turquoise	2.23538	5.29518	0.210378	-2.84943	0.0593974	1	0.00025596	4.54e-31	AT3G05890	Low temperature and salt responsive protein family [Source:NCBI gene (formerly Entrezgene);Acc:819758]	OS07G0635900	Low-molecular-weight hydrophobic protein, Cold stress-response	Hydrophobic protein LTI6A	KK1_010951	Cajanus cajan (Pigeon pea) (Cajanus indicus)
C.CAJAN_10818	turquoise	1.4719	4.49918	1.33548	-1.69181	0.386453	1	0.00531826	1.62e-16	AT1G02820	Late embryosis abundant 3 (LEA3) family protein [Source:NCBI gene (formerly Entrezgene);Acc:839304]	OS01G0256500	Similar to ZnI.	Indole-3-acetic acid-induced protein ARG2	KK1_011133	Cajanus cajan (Pigeon pea) (Cajanus indicus)
C.CAJAN_10940	turquoise	4.72677	7.56462	0	-2.83785	0.00142216	1	0.0171449	1e-23	AT3G61890	homeobox 12 [Source:NCBI gene (formerly Entrezgene);Acc:825362]	OS09G0528200	Similar to Homeobox-leucine zipper protein HOX6.	Homeobox-leucine zipper protein (HD-ZIP protein) (Homeodomain transcription factor)	KK1_011262	Cajanus cajan (Pigeon pea) (Cajanus indicus)
C.CAJAN_21072	turquoise	1.34042	2.39056	0.0763691	-0.973765	0.165738	1	0.0194294	8.03e-09	AT4G38810	Calcium-binding EF-hand family protein [Source:NCBI gene (formerly Entrezgene);Acc:830036]	OS10G0177200	Calmodulin-like protein, Calcium-binding protein, Drought tolerance	EF-hand domain-containing protein	KK1_021701	Cajanus cajan (Pigeon pea) (Cajanus indicus)
C.CAJAN_21114	turquoise	1.65582	3.80141	-0.714503	-2.86009	0.400029	1	0.00329967	5.22e-08	AT1G64970	gamma-tocopherol methyltransferase [Source:NCBI gene (formerly Entrezgene);Acc:842805]	OS02G0701600	Similar to Tocopherol O-methyltransferase, chloroplast precursor (EC 2.1.1.95) (Gamma-tocopherol methyltransferase).	Methyltransferase type 11 domain-containing protein	KK1_021743	Cajanus cajan (Pigeon pea) (Cajanus indicus)
C.CAJAN_21125	turquoise	1.2203	2.78803	-0.347501	-1.91523	0.489431	1	0.000160168	3.77e-07	AT3G02910	AIG2-like (avirulence induced family protein [Source:NCBI gene (formerly Entrezgene);Acc:821189]	OS03G0854000	Butirosin biosynthesis, BtrG-like domain containing protein.	Gamma-glutamylcyclotransferase family protein	KK1_021754	Cajanus cajan (Pigeon pea) (Cajanus indicus)
C.CAJAN_21199	turquoise	2.27694	3.20384	-0.254244	-1.18114	0.000519275	1	0.0157599	2.98e-17	AT5G59960	K-stimulated pyrophosphate-energized sodium pump protein [Source:NCBI gene (formerly Entrezgene);Acc:836118]	OS01G0151600	Conserved hypothetical protein.	K(+)-stimulated pyrophosphate-energized sodium pump	D0Y65_029904	Glycine soja (Wild soybean)
C.CAJAN_21306	turquoise	1.57097	3.80027	0.0523141	-2.17698	0.4524	1	0.0147224	3.01e-15	AT4G38580	farnesylated protein 6 [Source:NCBI gene (formerly Entrezgene);Acc:830015]	OS04G0244800	Heavy metal transport/detoxification protein domain containing protein.	HMA domain-containing protein	KK1_021936	Cajanus cajan (Pigeon pea) (Cajanus indicus)
C.CAJAN_21462	turquoise	1.36854	2.89798	0.562183	-0.967261	0.106461	1	0.0321754	1.88e-13	AT3G45600	tetraspanin3 [Source:NCBI gene (formerly Entrezgene);Acc:823702]	OS05G0122800	Tetraspanin domain containing protein.	Tetraspanin-3	KK1_022096	Cajanus cajan (Pigeon pea) (Cajanus indicus)
C.CAJAN_21462	turquoise	1.36854	2.89798	0.562183	-0.967261	0.106461	1	0.0321754	1.88e-13	AT3G45600	tetraspanin3 [Source:NCBI gene (formerly Entrezgene);Acc:823702]	OS05G0122800	Tetraspanin 7	Tetraspanin-3	KK1_022096	Cajanus cajan (Pigeon pea) (Cajanus indicus)
C.CAJAN_21462	turquoise	1.36854	2.89798	0.562183	-0.967261	0.106461	1	0.0321754	1.88e-13	AT3G45600	tetraspanin3 [Source:NCBI gene (formerly Entrezgene);Acc:823702]	OS05G0122800	Similar to senescence-associated protein.	Tetraspanin-3	KK1_022096	Cajanus cajan (Pigeon pea) (Cajanus indicus)
C.CAJAN_21475	turquoise	5.53973	5.45089	-2.38284	-2.29401	0.00189297	1	0.256121	3.77e-08	AT2G28490	RmlC-like cupins superfamily protein [Source:NCBI gene (formerly Entrezgene);Acc:817397]	OS03G0336100	11-S plant seed storage protein family protein.	Vicilin-like antimicrobial peptides 2-2	KK1_022109	Cajanus cajan (Pigeon pea) (Cajanus indicus)
C.CAJAN_21475	turquoise	5.53973	5.45089	-2.38284	-2.29401	0.00189297	1	0.256121	3.77e-08	AT2G28490	RmlC-like cupins superfamily protein [Source:NCBI gene (formerly Entrezgene);Acc:817397]	OS03G0336100	Homologue of FLOC1 (FLO2-interacting cupin domain protein 1)	Vicilin-like antimicrobial peptides 2-2	KK1_022109	Cajanus cajan (Pigeon pea) (Cajanus indicus)
C.CAJAN_21538	turquoise	2.27117	3.19349	-0.726402	-1.64873	0.0129779	1	0.0177306	8.02e-12	AT2G28305	Putative lysine decarboxylase family protein [Source:NCBI gene (formerly Entrezgene);Acc:817376]	OS02G0628000	Probable cytokinin riboside 5'-monophosphate phosphoribohydrolase LOGL2.	Cytokinin riboside 5'-monophosphate phosphoribohydrolase (EC 3.2.2.n1)	KK1_022173	Cajanus cajan (Pigeon pea) (Cajanus indicus)
C.CAJAN_21569	turquoise	0.617381	2.31659	0.0842238	-1.61499	1	1	0.000442902	2.31e-07	AT5G60790	ABC transporter family protein [Source:NCBI gene (formerly Entrezgene);Acc:836200]	OS08G0564100	Similar to ATP-binding cassette, sub-family F, member 2 (Iron inhibited ABC transporter 2) (HUSSY-18).	ABC transporter F family member 1	KK1_022206	Cajanus cajan (Pigeon pea) (Cajanus indicus)
C.CAJAN_21668	turquoise	1.96222	3.69224	2.08331	0.353289	0.250387	1	1	0.0318517	AT1G08440	aluminum activated malate transporter family protein [Source:NCBI gene (formerly Entrezgene);Acc:837364]	OS04G0417000	Similar to Aluminum-activated malate transporter.	Aluminum-activated malate transporter 2	KK1_022310	Cajanus cajan (Pigeon pea) (Cajanus indicus)
C.CAJAN_21686	turquoise	6.53849	9.20572	-0.511129	-3.17836	0.000139214	1	0.0394637	1.7e-30	AT3G51680	NAD(P)-binding Rossmann-fold superfamily protein [Source:NCBI gene (formerly Entrezgene);Acc:824331]	OS04G0405300	Similar to Stem secoisolariciresinol dehydrogenase (Fragment).	Momilactone A synthase	KK1_022329	Cajanus cajan (Pigeon pea) (Cajanus indicus)
C.CAJAN_21687	turquoise	6.24185	9.08698	-0.276926	-3.12206	3.47e-05	1	0.0187164	6.01e-28	AT3G26770	NAD(P)-binding Rossmann-fold superfamily protein [Source:NCBI gene (formerly Entrezgene);Acc:822290]	OS04G0405300	Similar to Stem secoisolariciresinol dehydrogenase (Fragment).	TLDc domain-containing protein	CXB51_022609	Gossypium anomalum
C.CAJAN_21796	turquoise	2.62376	2.69557	-0.751822	-0.823628	0.00516322	1	0.295836	2.19e-07	AT1G22600	Late embryosis abundant protein (LEA) family protein [Source:NCBI gene (formerly Entrezgene);Acc:838866]	OS11G0673100	Seed maturation protein, osa-miR164c target gene, Regulation of seed vigor	Transmembrane protein 205 family	KK1_022439	Cajanus cajan (Pigeon pea) (Cajanus indicus)
C.CAJAN_21915	turquoise	3.63421	4.06161	-2.35324	-2.78065	0.00024808	1	4.34e-05	8.27e-09	AT2G19330	plant intracellular ras group-related LRR 6 [Source:NCBI gene (formerly Entrezgene);Acc:816450]	OS04G0605300	Intracellular Ras-group-related leucinerich repeat protein 1	Protein lap1	KK1_022567	Cajanus cajan (Pigeon pea) (Cajanus indicus)
C.CAJAN_21915	turquoise	3.63421	4.06161	-2.35324	-2.78065	0.00024808	1	4.34e-05	8.27e-09	AT2G19330	plant intracellular ras group-related LRR 6 [Source:NCBI gene (formerly Entrezgene);Acc:816450]	OS04G0605300	Leucine-rich repeat, typical subtype containing protein.	Protein lap1	KK1_022567	Cajanus cajan (Pigeon pea) (Cajanus indicus)
C.CAJAN_22048	turquoise	6.10976	7.1302	-0.479731	-1.50017	0.000465438	1	0.433932	2.5e-35	AT1G07985	Expressed protein [Source:NCBI gene (formerly Entrezgene);Acc:2745747]	OS03G0623100	Conserved hypothetical protein.	BTB/POZ domain-containing protein	D0Y65_031265	Glycine soja (Wild soybean)
C.CAJAN_22069	turquoise	2.12234	4.19365	-0.0459855	-2.11729	0.00191928	1	1.07e-05	4.38e-28	AT5G12380	annexin 8 [Source:NCBI gene (formerly Entrezgene);Acc:831113]	OS06G0221200	Annexin 5, Cold stress tolerance	Annexin	KK1_022722	Cajanus cajan (Pigeon pea) (Cajanus indicus)
C.CAJAN_23090	turquoise	2.28939	3.97099	-0.0320674	-1.71367	0.0049209	1	0.00889137	1.59e-17	AT1G68090	annexin 5 [Source:NCBI gene (formerly Entrezgene);Acc:843137]	OS09G0394900	Similar to Annexin-like protein.	Annexin	KK1_023768	Cajanus cajan (Pigeon pea) (Cajanus indicus)
C.CAJAN_23093	turquoise	0.336461	2.44206	0.350072	-1.75553	1	1	0.00838846	3.91e-08	AT1G48450	alanine-tRNA ligase, putative (DUF760) [Source:NCBI gene (formerly Entrezgene);Acc:841266]	OS03G0717900	Similar to mRNA, clone: RTFL01-13-K15.	UV-B-induced protein, chloroplastic	CR513_44570	Mucuna pruriens (Velvet bean) (Dolichos pruriens)
C.CAJAN_23093	turquoise	0.336461	2.44206	0.350072	-1.75553	1	1	0.00838846	3.91e-08	AT1G48450	alanine-tRNA ligase, putative (DUF760) [Source:NCBI gene (formerly Entrezgene);Acc:841266]	OS03G0717900	Similar to ABRH7 (Fragment).	UV-B-induced protein, chloroplastic	CR513_44570	Mucuna pruriens (Velvet bean) (Dolichos pruriens)
C.CAJAN_23139	turquoise	5.73972	7.46377	-0.611308	-2.33536	8.27e-07	1	0.02655	5.94e-24	AT4G26080	Protein phosphatase 2C family protein [Source:NCBI gene (formerly Entrezgene);Acc:828714]	OS01G0583100	Similar to Protein phosphatase 2C.	protein-serine/threonine phosphatase (EC 3.1.3.16)	KK1_023819	Cajanus cajan (Pigeon pea) (Cajanus indicus)
C.CAJAN_23205	turquoise	1.67259	3.05972	0.172659	-1.21447	0.139302	1	0.0525674	9.45e-13	AT5G35320	DBH-like monooxygenase [Source:NCBI gene (formerly Entrezgene);Acc:833486]			Protein FAF-like, chloroplastic	D0Y65_019441	Glycine soja (Wild soybean)
C.CAJAN_23457	turquoise	1.36686	2.70716	-0.148404	-1.48871	0.117633	1	0.00016568	4.57e-10	AT5G53550	YELLOW STRIPE like 3 [Source:NCBI gene (formerly Entrezgene);Acc:835437]	OS04G0542200	Similar to H0501D11.7 protein.	Metal-nicotianamine transporter YSL3	KK1_024144	Cajanus cajan (Pigeon pea) (Cajanus indicus)
C.CAJAN_23477	turquoise	1.08532	2.64858	-0.601004	-2.16427	0.961045	1	0.0046204	0.000339591	AT2G33710	Integrase-type DNA-binding superfamily protein [Source:NCBI gene (formerly Entrezgene);Acc:817936]	OS04G0398000	Pathogenesis-related transcriptional factor and ERF domain containing protein.	Ethylene-responsive transcription factor ERF114 family	KK1_024164	Cajanus cajan (Pigeon pea) (Cajanus indicus)
C.CAJAN_23477	turquoise	1.08532	2.64858	-0.601004	-2.16427	0.961045	1	0.0046204	0.000339591	AT2G33710	Integrase-type DNA-binding superfamily protein [Source:NCBI gene (formerly Entrezgene);Acc:817936]	OS04G0398000	ERF transcription factor, A member of APETALA2/Ethylene-Responsive Element Binding Protein(AP2/EREBP) family, Regulation of drought stress response, Innate immunity	Ethylene-responsive transcription factor ERF114 family	KK1_024164	Cajanus cajan (Pigeon pea) (Cajanus indicus)
C.CAJAN_23507	turquoise	3.74838	5.21182	-0.520544	-1.98398	0.000356502	1	0.0273351	5.76e-29	AT4G14620		OS01G0879600	Protein of unknown function DUF506, plant domain containing protein.	DUF506 family protein	KK1_024194	Cajanus cajan (Pigeon pea) (Cajanus indicus)
C.CAJAN_23519	turquoise	1.95037	3.00171	-1.02457	-2.0759	0.0273611	1	0.000105263	1.15e-05	AT2G13690	PRLI-interacting factor [Source:NCBI gene (formerly Entrezgene);Acc:815853]	OS04G0278000	Similar to PRLI-interacting factor G (Fragment).	BTB/POZ domain-containing protein	glysoja_030530	Glycine soja (Wild soybean)
C.CAJAN_23520	turquoise	10.077	13.2375	0	-3.1605	7.79e-05	1	0.0413329	2.31e-48	AT4G33467		OS12G0187800	Conserved hypothetical protein.
C.CAJAN_11098	turquoise	1.47099	2.38702	0.25368	-0.662345	0.0350684	1	0.0708003	2.75e-07	AT5G25610	BURP domain-containing protein [Source:NCBI gene (formerly Entrezgene);Acc:832636]	OS01G0733500	Similar to Dehydration-induced protein RD22-like protein 1.	Dehydration-responsive protein RD22	KK1_011423	Cajanus cajan (Pigeon pea) (Cajanus indicus)
C.CAJAN_11145	turquoise	4.47994	5.72037	-0.747503	-1.98793	3.91e-06	1	0.0159548	2.05e-28	AT1G20450	Dehydrin family protein [Source:NCBI gene (formerly Entrezgene);Acc:838633]	OS02G0669100	SK<sub>3</sub>-type dehydrin, Response to abiotic stress, Drought and salt stress tolerance	Phosphoprotein ECPP44	KK1_011472	Cajanus cajan (Pigeon pea) (Cajanus indicus)
C.CAJAN_11218	turquoise	5.26506	7.52143	0.364828	-1.89154	7.31e-08	1	0.0135873	1.51e-52	AT5G50360	von willebrand factor A domain protein [Source:NCBI gene (formerly Entrezgene);Acc:835103]	OS12G0242500	Conserved hypothetical protein.
C.CAJAN_11530	turquoise	1.8575	3.18228	0.00708372	-1.3177	0.0113874	1	0.0179244	3.93e-12	AT4G11600	glutathione peroxidase 6 [Source:NCBI gene (formerly Entrezgene);Acc:826765]	OS04G0556300	Similar to Glutathione peroxidase.	Glutathione peroxidase	KK1_011869	Cajanus cajan (Pigeon pea) (Cajanus indicus)
C.CAJAN_11530	turquoise	1.8575	3.18228	0.00708372	-1.3177	0.0113874	1	0.0179244	3.93e-12	AT4G11600	glutathione peroxidase 6 [Source:NCBI gene (formerly Entrezgene);Acc:826765]	OS04G0556300	Glutathione peroxidase, Reponse to salt, cold and drought stress	Glutathione peroxidase	KK1_011869	Cajanus cajan (Pigeon pea) (Cajanus indicus)
C.CAJAN_11558	turquoise	1.86522	4.38034	0.857877	-1.65724	0.106746	1	0.00586462	9.98e-17	AT5G52430	hydroxyproline-rich glycoprotein family protein [Source:NCBI gene (formerly Entrezgene);Acc:835319]	OS02G0822000	Conserved hypothetical protein.	Dof-type domain-containing protein	100791666 GLYMA_05G209100	Glycine max (Soybean) (Glycine hispida)
C.CAJAN_11558	turquoise	1.86522	4.38034	0.857877	-1.65724	0.106746	1	0.00586462	9.98e-17	AT5G52430	hydroxyproline-rich glycoprotein family protein [Source:NCBI gene (formerly Entrezgene);Acc:835319]	OS02G0822000	Hypothetical conserved gene.	Dof-type domain-containing protein	100791666 GLYMA_05G209100	Glycine max (Soybean) (Glycine hispida)
C.CAJAN_11619	turquoise	3.75182	5.23069	-0.368747	-1.84761	0.000124859	1	0.0144757	2.26e-21	AT1G13740	ABI five binding protein 2 [Source:NCBI gene (formerly Entrezgene);Acc:837934]	OS07G0602900	Similar to UPF0737 protein 1.	Ninja-family protein (ABI-binding protein)	KK1_011969	Cajanus cajan (Pigeon pea) (Cajanus indicus)
C.CAJAN_11619	turquoise	3.75182	5.23069	-0.368747	-1.84761	0.000124859	1	0.0144757	2.26e-21	AT1G13740	ABI five binding protein 2 [Source:NCBI gene (formerly Entrezgene);Acc:837934]	OS07G0602900	Protein of unknown function DUF1675 domain containing protein.	Ninja-family protein (ABI-binding protein)	KK1_011969	Cajanus cajan (Pigeon pea) (Cajanus indicus)
C.CAJAN_11843	turquoise	1.8384	3.74067	-0.225706	-2.12797	0.0670081	1	0.000201125	1.48e-13	AT1G70090	glucosyl transferase family 8 [Source:NCBI gene (formerly Entrezgene);Acc:843345]	OS02G0739400	Similar to Avr9/Cf-9 rapidly elicited protein 231 precursor.	Hexosyltransferase (EC 2.4.1.-)	PHAVU_002G077400g	Phaseolus vulgaris (Kidney bean) (French bean)
C.CAJAN_11941	turquoise	1.37701	2.96063	-0.35859	-1.94221	0.383058	1	0.00185451	3.29e-09	AT4G34380	Transducin/WD40 repeat-like superfamily protein [Source:NCBI gene (formerly Entrezgene);Acc:829588]	OS03G0738700	WD40 domain protein, Homolog of JINGUBANG/REN4 in Arabidopsis, Pollen tube germination and elongation, Salt tolerance	WD repeat-containing protein 48 isogeny	KK1_012305	Cajanus cajan (Pigeon pea) (Cajanus indicus)
C.CAJAN_11945	turquoise	2.7461	3.69354	-1.06743	-2.01488	0.000202592	1	0.000853779	2.92e-13	AT3G50830	cold-regulated 413-plasma membrane 2 [Source:NCBI gene (formerly Entrezgene);Acc:824247]	OS03G0767800	Cold acclimation WCOR413 family protein.	Cold-regulated 413 plasma membrane protein 2	KK1_012309	Cajanus cajan (Pigeon pea) (Cajanus indicus)
C.CAJAN_11945	turquoise	2.7461	3.69354	-1.06743	-2.01488	0.000202592	1	0.000853779	2.92e-13	AT3G50830	cold-regulated 413-plasma membrane 2 [Source:NCBI gene (formerly Entrezgene);Acc:824247]	OS03G0767800	Cold acclimation protein WCOR413-like protein	Cold-regulated 413 plasma membrane protein 2	KK1_012309	Cajanus cajan (Pigeon pea) (Cajanus indicus)
C.CAJAN_11949	turquoise	2.30764	3.78842	-0.284722	-1.7655	0.0146394	1	0.0020698	1.29e-14	AT3G50810	Uncharacterized protein family (UPF0497) [Source:NCBI gene (formerly Entrezgene);Acc:824245]	OS03G0767900	Uncharacterised protein family UPF0497, trans-membrane plant domain containing protein.	CASP-like protein	KK1_012315	Cajanus cajan (Pigeon pea) (Cajanus indicus)
C.CAJAN_12065	turquoise	2.09698	3.5063	-0.374412	-1.78373	0.00810894	1	0.00137898	2.07e-14	AT1G70505	transmembrane protein [Source:NCBI gene (formerly Entrezgene);Acc:843387]	OS01G0171800	Conserved hypothetical protein.	TLC domain-containing protein	100820116 GLYMA_01G029100	Glycine max (Soybean) (Glycine hispida)
C.CAJAN_12076	turquoise	1.74633	3.81235	0.35198	-1.71404	0.119744	1	0.00767373	5.81e-15	AT1G70420	DNA ligase-like protein, putative (DUF1645) [Source:NCBI gene (formerly Entrezgene);Acc:843378]	OS05G0568600	Protein of unknown function DUF1645 family protein.	DUF4005 domain-containing protein	HKW66_Vig0103780	Phaseolus angularis (Azuki bean) (Vigna angularis)
C.CAJAN_12085	turquoise	2.79508	4.15525	0.0587477	-1.30142	0.000631964	1	0.185948	4.88e-12	AT1G60190	ARM repeat superfamily protein [Source:NCBI gene (formerly Entrezgene);Acc:842314]	OS08G0415600	Similar to ubiquitin-protein ligase.	RING-type E3 ubiquitin transferase (EC 2.3.2.27)	KK1_012454	Cajanus cajan (Pigeon pea) (Cajanus indicus)
C.CAJAN_12279	turquoise	4.27297	3.04608	-0.097995	1.12889	1.04e-12	1	0.607767	5.01e-07	AT4G37990	cinnamyl alcohol dehydrogenase 8 [Source:NCBI gene (formerly Entrezgene);Acc:829955]	OS10G0430200	Similar to Sinapyl alcohol dehydrogenase.	Mannitol dehydrogenase	KK1_012653	Cajanus cajan (Pigeon pea) (Cajanus indicus)
C.CAJAN_12649	turquoise	7.03288	8.85876	0	-1.82588	1.32e-05	1	0.52495	1.02e-51	AT2G18540	RmlC-like cupins superfamily protein [Source:NCBI gene (formerly Entrezgene);Acc:816369]	OS03G0197300	Homologue of FLOC1 (FLO2-interacting cupin domain protein 1)	Vicilin-like antimicrobial peptides 2-2	KK1_013038	Cajanus cajan (Pigeon pea) (Cajanus indicus)
C.CAJAN_12676	turquoise	10.4221	9.54114	-3.26881	-2.38781	2.29e-07	1	0.209724	3e-33	AT5G66780	late embryosis abundant protein [Source:NCBI gene (formerly Entrezgene);Acc:836811]	OS03G0723400	Similar to UFG2.	Dehydrin	TSUD_233850	Trifolium subterraneum (Subterranean clover)
C.CAJAN_13018	turquoise	2.26114	3.40401	-0.189289	-1.33216	0.00719369	1	0.0183188	3.19e-15	AT1G32740	SBP (S-ribonuclease binding protein) family protein [Source:NCBI gene (formerly Entrezgene);Acc:840168]	OS02G0687500	Similar to S-ribonuclease binding protein SBP1.	Baculoviral IAP repeat-containing protein 2	KK1_013419	Cajanus cajan (Pigeon pea) (Cajanus indicus)
C.CAJAN_13053	turquoise	2.03894	3.8445	0.0327671	-1.7728	0.069602	1	0.0154471	1.11e-15	AT4G17030	expansin-like B1 [Source:NCBI gene (formerly Entrezgene);Acc:827411]	OS07G0496250	Similar to Expansin-like B1.	Expansin-like B1	KK1_013457	Cajanus cajan (Pigeon pea) (Cajanus indicus)
C.CAJAN_13125	turquoise	0.815716	2.34994	-0.103534	-1.63776	1	1	0.00933136	6.22e-08	AT4G12130	Glycine cleavage T-protein family [Source:NCBI gene (formerly Entrezgene);Acc:826821]	OS06G0134800	Folate-binding, YgfZ domain containing protein.	Aminomethyltransferase folate-binding domain-containing protein	KK1_013529	Cajanus cajan (Pigeon pea) (Cajanus indicus)
C.CAJAN_13132	turquoise	2.34609	2.86035	0.128683	-0.385574	1.91e-05	1	0.3008	2.08e-10	AT1G12420	ACT domain repeat 8 [Source:NCBI gene (formerly Entrezgene);Acc:837798]	OS08G0118100	Similar to F5O11.14 (ACR8).	ACT domain-containing protein ACR (Protein ACT DOMAIN REPEATS)	KK1_013537	Cajanus cajan (Pigeon pea) (Cajanus indicus)
C.CAJAN_13154	turquoise	4.38696	5.99787	-0.435664	-2.04658	6.29e-08	1	0.00866487	3.8e-23	AT4G22920	non-yellowing 1 [Source:NCBI gene (formerly Entrezgene);Acc:828391]	OS09G0532000	Senescence-inducible chloroplast protein, Activation of the chlorophll-degrading pathway during leaf senescence	Staygreen protein domain-containing protein	KK1_013559	Cajanus cajan (Pigeon pea) (Cajanus indicus)
C.CAJAN_13196	turquoise	0.369636	2.55254	0.0550871	-2.12781	1	1	5.46e-05	1.19e-08	AT1G63440	heavy metal atpase 5 [Source:NCBI gene (formerly Entrezgene);Acc:842650]	OS04G0556000	Similar to heavy metal ATPase.	Copper-transporting ATPase 3	KK1_013601	Cajanus cajan (Pigeon pea) (Cajanus indicus)
C.CAJAN_13196	turquoise	0.369636	2.55254	0.0550871	-2.12781	1	1	5.46e-05	1.19e-08	AT1G63440	heavy metal atpase 5 [Source:NCBI gene (formerly Entrezgene);Acc:842650]	OS04G0556000	Heavy metal P-type ATPase, Xylem loading of copper	Copper-transporting ATPase 3	KK1_013601	Cajanus cajan (Pigeon pea) (Cajanus indicus)
C.CAJAN_13242	turquoise	2.76312	6.10213	0.8142	-2.52482	0.295398	1	0.0138338	1.48e-13	AT4G23493				Transmembrane protein	MTR_5g010040 MtrunA17_Chr5g0397271	Medicago truncatula (Barrel medic) (Medicago tribuloides)
C.CAJAN_13272	turquoise	3.8375	5.22899	-0.879041	-2.27053	5.15e-05	1	0.00592822	2.72e-17	AT5G26340	Major facilitator superfamily protein [Source:NCBI gene (formerly Entrezgene);Acc:832703]	OS03G0218400	Monosaccharide transporter 4, Monosaccharides supply for seed development during the course of grain filling	Sugar transport protein 13	KK1_013680	Cajanus cajan (Pigeon pea) (Cajanus indicus)
C.CAJAN_17892	turquoise	0.953566	1.99283	-0.633692	-1.67296	0.883629	1	0.0182817	0.000390018	AT5G65380	MATE efflux family protein [Source:NCBI gene (formerly Entrezgene);Acc:836663]	OS03G0188100	Multidrug and toxic compound extrusion (MATE) protein family transporter, Regulation of plant growth and development, Disease resistance	Protein DETOXIFICATION (Multidrug and toxic compound extrusion protein)	KK1_018423	Cajanus cajan (Pigeon pea) (Cajanus indicus)
C.CAJAN_17892	turquoise	0.953566	1.99283	-0.633692	-1.67296	0.883629	1	0.0182817	0.000390018	AT5G65380	MATE efflux family protein [Source:NCBI gene (formerly Entrezgene);Acc:836663]	OS03G0188100	Similar to transparent testa 12 protein.	Protein DETOXIFICATION (Multidrug and toxic compound extrusion protein)	KK1_018423	Cajanus cajan (Pigeon pea) (Cajanus indicus)
C.CAJAN_18150	turquoise	2.31731	2.55615	-0.202726	-0.44157	1.01e-05	1	0.19529	2.15e-12	AT1G68570	Major facilitator superfamily protein [Source:NCBI gene (formerly Entrezgene);Acc:843186]	OS05G0410900	Similar to peptide transporter PTR2.	Peptide transporter PTR5	KK1_018682	Cajanus cajan (Pigeon pea) (Cajanus indicus)
C.CAJAN_18311	turquoise	2.75182	3.65581	0.363064	-0.54093	1.35e-06	1	0.255538	1.17e-15	AT4G01280	Homeodomain-like superfamily protein [Source:NCBI gene (formerly Entrezgene);Acc:827903]	OS02G0680700	Similar to DNA binding protein.	Myb-like protein G	KK1_018846	Cajanus cajan (Pigeon pea) (Cajanus indicus)
C.CAJAN_18426	turquoise	0.401164	2.00655	-0.0580719	-1.66346	1	1	0.0127765	0.000194204	AT2G45760	BON association protein 2 [Source:NCBI gene (formerly Entrezgene);Acc:819184]	OS09G0526500	C2 calcium/lipid-binding region, CaLB domain containing protein.	C2 domain-containing protein	KK1_018965	Cajanus cajan (Pigeon pea) (Cajanus indicus)
C.CAJAN_18475	turquoise	2.15244	6.21793	0.862462	-3.20303	0.219452	1	0.000966583	6.44e-24	AT2G45820	Remorin family protein [Source:NCBI gene (formerly Entrezgene);Acc:819190]	OS04G0533300	Similar to Remorin (pp34).	Remorin	KK1_019014	Cajanus cajan (Pigeon pea) (Cajanus indicus)
C.CAJAN_18475	turquoise	2.15244	6.21793	0.862462	-3.20303	0.219452	1	0.000966583	6.44e-24	AT2G45820	Remorin family protein [Source:NCBI gene (formerly Entrezgene);Acc:819190]	OS04G0533300	Similar to remorin.	Remorin	KK1_019014	Cajanus cajan (Pigeon pea) (Cajanus indicus)
C.CAJAN_18544	turquoise	1.69701	3.1036	-0.212289	-1.61887	0.0460456	1	0.00425757	6.55e-14	AT2G45380	myeloid leukemia factor [Source:NCBI gene (formerly Entrezgene);Acc:819145]	OS08G0117900	Myeloid leukemia factor domain containing protein.	Myeloid leukemia factor 1	KK1_019087	Cajanus cajan (Pigeon pea) (Cajanus indicus)
C.CAJAN_18719	turquoise	2.2014	3.94252	-0.757804	-2.49893	0.0814059	1	0.00397033	3.48e-12	AT5G39660	cycling DOF factor 2 [Source:NCBI gene (formerly Entrezgene);Acc:833962]	OS03G0169600	Dof (DNA binding with one finger) transcription factor, Regulation of Flowering time, Brassinosteroid (BR) signaling to modulate plant architecture	Dof protein	Dof18	Cajanus cajan (Pigeon pea) (Cajanus indicus)
C.CAJAN_18725	turquoise	3.52112	6.72083	1.08544	-2.11427	0.00493866	1	0.0596632	1.27e-33	AT5G15250	FTSH protease 6 [Source:NCBI gene (formerly Entrezgene);Acc:831377]	OS06G0669400	ATP-dependent zinc metalloprotease, Chloroplast development	AAA+ ATPase domain-containing protein	KK1_019272	Cajanus cajan (Pigeon pea) (Cajanus indicus)
C.CAJAN_18725	turquoise	3.52112	6.72083	1.08544	-2.11427	0.00493866	1	0.0596632	1.27e-33	AT5G15250	FTSH protease 6 [Source:NCBI gene (formerly Entrezgene);Acc:831377]	OS06G0669400	Similar to Cell division protease ftsH homolog 2, chloroplastic.	AAA+ ATPase domain-containing protein	KK1_019272	Cajanus cajan (Pigeon pea) (Cajanus indicus)
C.CAJAN_18725	turquoise	3.52112	6.72083	1.08544	-2.11427	0.00493866	1	0.0596632	1.27e-33	AT5G15250	FTSH protease 6 [Source:NCBI gene (formerly Entrezgene);Acc:831377]	OS06G0669400	Similar to ATP-dependent zinc metalloprotease FTSH 2, chloroplastic.	AAA+ ATPase domain-containing protein	KK1_019272	Cajanus cajan (Pigeon pea) (Cajanus indicus)
C.CAJAN_18812	turquoise	2.77761	4.00963	-0.241957	-1.47397	0.00507808	1	0.0301654	1.9e-12	AT3G29575	ABI five binding protein 3 [Source:NCBI gene (formerly Entrezgene);Acc:822619]	OS07G0602900	Protein of unknown function DUF1675 domain containing protein.	Ninja-family protein (ABI-binding protein)	KK1_019358	Cajanus cajan (Pigeon pea) (Cajanus indicus)
C.CAJAN_18812	turquoise	2.77761	4.00963	-0.241957	-1.47397	0.00507808	1	0.0301654	1.9e-12	AT3G29575	ABI five binding protein 3 [Source:NCBI gene (formerly Entrezgene);Acc:822619]	OS07G0602900	Similar to UPF0737 protein 1.	Ninja-family protein (ABI-binding protein)	KK1_019358	Cajanus cajan (Pigeon pea) (Cajanus indicus)
C.CAJAN_18841	turquoise	4.5749	5.33881	-1.12524	-1.88916	5.36e-11	1	0.00267704	2.07e-14	AT1G60420	DC1 domain-containing protein [Source:NCBI gene (formerly Entrezgene);Acc:842337]	OS01G0794400	Thioredoxin domain 2 containing protein.	protein-disulfide reductase (EC 1.8.1.8)	KK1_019387	Cajanus cajan (Pigeon pea) (Cajanus indicus)
C.CAJAN_18922	turquoise	2.44068	3.94625	-0.203924	-1.7095	0.00725789	1	0.0153682	2.34e-13	AT1G60710	NAD(P)-linked oxidoreductase superfamily protein [Source:NCBI gene (formerly Entrezgene);Acc:842365]	OS04G0338000	Similar to IN2-2 protein.	Auxin-induced protein PCNT115 family (EC 1.1.1.-)	KK1_019473	Cajanus cajan (Pigeon pea) (Cajanus indicus)
C.CAJAN_18967	turquoise	3.10936	5.03196	0.631254	-1.29135	0.029936	1	0.0379978	9.33e-18	AT3G18830	polyol/monosaccharide transporter 5 [Source:NCBI gene (formerly Entrezgene);Acc:821416]	OS07G0582400	Monosaccharide transporter (PLT subfamily), PLT protein 5	Polyol transporter 5	KK1_019519	Cajanus cajan (Pigeon pea) (Cajanus indicus)
C.CAJAN_19067	turquoise	3.93908	5.38084	-1.48095	-2.92271	0.000229152	1	0.0258313	4.06e-09	AT1G66760	MATE efflux family protein [Source:NCBI gene (formerly Entrezgene);Acc:842994]	OS01G0684900	Multi antimicrobial extrusion protein MatE family protein.	Protein DETOXIFICATION (Multidrug and toxic compound extrusion protein)	KK1_019620	Cajanus cajan (Pigeon pea) (Cajanus indicus)
C.CAJAN_19078	turquoise	1.46871	2.61042	-0.100665	-1.24237	0.0311394	1	0.000794767	5.01e-10	AT3G18280	Bifunctional inhibitor/lipid-transfer protein/seed storage 2S albumin superfamily protein [Source:NCBI gene (formerly Entrezgene);Acc:821356]	OS05G0550300	Similar to Lipid transfer protein (Fragment).	Non-specific lipid-transfer protein AKCS9	KK1_019631	Cajanus cajan (Pigeon pea) (Cajanus indicus)
C.CAJAN_19115	turquoise	4.28816	6.28281	-0.177948	-2.1726	0.000271956	1	0.0971353	6.58e-25	AT5G19640	Major facilitator superfamily protein [Source:NCBI gene (formerly Entrezgene);Acc:832084]	OS02G0716800	TGF-beta receptor, type I/II extracellular region family protein.	Peptide transporter PTR1	KK1_019671	Cajanus cajan (Pigeon pea) (Cajanus indicus)
C.CAJAN_19174	turquoise	6.36754	7.15831	-1.34052	-2.13129	4.31e-13	1	0.00044792	2.16e-31	AT1G78380	glutathione S-transferase TAU 19 [Source:NCBI gene (formerly Entrezgene);Acc:844174]	OS09G0367700	Tau class glutathione S-transferase, Tolerance against sheath blight disease	Glutathione S-transferase (EC 2.5.1.18)	KK1_019730	Cajanus cajan (Pigeon pea) (Cajanus indicus)
C.CAJAN_19179	turquoise	3.93557	3.50948	-0.830603	-0.404513	4.04e-08	1	0.476617	0.000205074	AT1G78380	glutathione S-transferase TAU 19 [Source:NCBI gene (formerly Entrezgene);Acc:844174]	OS09G0367700	Tau class glutathione S-transferase, Tolerance against sheath blight disease	glutathione transferase (EC 2.5.1.18)	KK1_019735	Cajanus cajan (Pigeon pea) (Cajanus indicus)
C.CAJAN_15705	turquoise	1.35916	2.47631	-0.555711	-1.67286	0.334494	1	0.00353209	4.88e-07	AT4G29110	cotton fiber protein [Source:NCBI gene (formerly Entrezgene);Acc:829032]	OS06G0554600	Conserved hypothetical protein.	Avr9/Cf-9 rapidly elicited protein 146	DEO72_LG2g5605	Vigna unguiculata (Cowpea)
C.CAJAN_15706	turquoise	2.05337	2.6052	0.223121	-0.328703	0.0351433	1	0.876125	3.93e-06	AT2G19900	NADP-malic enzyme 1 [Source:NCBI gene (formerly Entrezgene);Acc:816509]	OS01G0723400	Similar to Malic enzyme.	Malic enzyme	KK1_016168	Cajanus cajan (Pigeon pea) (Cajanus indicus)
C.CAJAN_15706	turquoise	2.05337	2.6052	0.223121	-0.328703	0.0351433	1	0.876125	3.93e-06	AT2G19900	NADP-malic enzyme 1 [Source:NCBI gene (formerly Entrezgene);Acc:816509]	OS01G0723400	NADP-malic enzyme, Splicing variant	Malic enzyme	KK1_016168	Cajanus cajan (Pigeon pea) (Cajanus indicus)
C.CAJAN_15706	turquoise	2.05337	2.6052	0.223121	-0.328703	0.0351433	1	0.876125	3.93e-06	AT2G19900	NADP-malic enzyme 1 [Source:NCBI gene (formerly Entrezgene);Acc:816509]	OS01G0723400	NADP-malic enzyme, Salt and osmotic stress tolerance, Disease resistance	Malic enzyme	KK1_016168	Cajanus cajan (Pigeon pea) (Cajanus indicus)
C.CAJAN_15748	turquoise	1.73044	3.11269	0.399738	-0.982508	0.0338471	1	0.0533815	3.55e-15	AT1G73390	Endosomal targeting BRO1-like domain-containing protein [Source:NCBI gene (formerly Entrezgene);Acc:843674]	OS04G0527400	BRO1 domain containing protein.	BRO1 domain-containing protein	KK1_016210	Cajanus cajan (Pigeon pea) (Cajanus indicus)
C.CAJAN_15760	turquoise	4.33381	6.34335	-0.228308	-2.23784	0.00173051	1	0.0869316	1.49e-39	AT1G17810	beta-tonoplast intrinsic protein [Source:NCBI gene (formerly Entrezgene);Acc:838359]	OS10G0492600	Similar to Tonoplast membrane integral protein ZmTIP3-1.	Aquaporin TIP-type alpha	KK1_016223	Cajanus cajan (Pigeon pea) (Cajanus indicus)
C.CAJAN_15829	turquoise	4.28126	5.6973	-0.0475885	-1.46363	7.22e-05	1	0.185703	2.27e-26	AT2G32120	heat-shock protein 70T-2 [Source:NCBI gene (formerly Entrezgene);Acc:817771]	OS03G0218500	Similar to 70kD heat shock protein.	Heat shock cognate 70 kDa protein 1	KK1_016293	Cajanus cajan (Pigeon pea) (Cajanus indicus)
C.CAJAN_15868	turquoise	2.92319	4.0339	-0.293156	-1.40387	4.33e-07	1	0.00347639	9.17e-22	AT5G62200	Embryo-specific protein 3, (ATS3) [Source:NCBI gene (formerly Entrezgene);Acc:836341]	OS01G0172800	Embryo-specific 3 family protein.	Embryo-specific protein ATS3B	KK1_016332	Cajanus cajan (Pigeon pea) (Cajanus indicus)
C.CAJAN_15921	turquoise	3.8478	3.96461	1.40587	1.28906	4.18e-11	1	0.107045	3.8e-13	AT1G01720	NAC (No Apical Meristem) domain transcriptional regulator superfamily protein [Source:NCBI gene (formerly Entrezgene);Acc:839265]	OS01G0884300	NAC transcription factor, Drought tolerance, Response to abiotic and biotic stresses	NAC domain-containing protein 2	KK1_016386	Cajanus cajan (Pigeon pea) (Cajanus indicus)
C.CAJAN_15925	turquoise	2.53264	3.73862	-1.02506	-2.23104	0.0765985	1	0.00537026	1.12e-10	AT1G53540	HSP20-like chaperones superfamily protein [Source:NCBI gene (formerly Entrezgene);Acc:841789]	OS03G0266300	17.9 kDa class I small heat shock protein, Heat tolerance	17.5 kDa class I heat shock protein	KK1_016390	Cajanus cajan (Pigeon pea) (Cajanus indicus)
C.CAJAN_15925	turquoise	2.53264	3.73862	-1.02506	-2.23104	0.0765985	1	0.00537026	1.12e-10	AT1G53540	HSP20-like chaperones superfamily protein [Source:NCBI gene (formerly Entrezgene);Acc:841789]	OS03G0266300	Class I low-molecular-weight heat shock protein 17.9.	17.5 kDa class I heat shock protein	KK1_016390	Cajanus cajan (Pigeon pea) (Cajanus indicus)
C.CAJAN_15926	turquoise	1.29934	3.2406	-0.287745	-2.22901	0.55874	1	0.00614008	9.12e-13	AT1G07400	HSP20-like chaperones superfamily protein [Source:NCBI gene (formerly Entrezgene);Acc:837252]	OS03G0266300	17.9 kDa class I small heat shock protein, Heat tolerance	17.5 kDa class I heat shock protein	KK1_016391	Cajanus cajan (Pigeon pea) (Cajanus indicus)
C.CAJAN_15926	turquoise	1.29934	3.2406	-0.287745	-2.22901	0.55874	1	0.00614008	9.12e-13	AT1G07400	HSP20-like chaperones superfamily protein [Source:NCBI gene (formerly Entrezgene);Acc:837252]	OS03G0266300	Class I low-molecular-weight heat shock protein 17.9.	17.5 kDa class I heat shock protein	KK1_016391	Cajanus cajan (Pigeon pea) (Cajanus indicus)
C.CAJAN_16272	turquoise	4.18349	5.97474	-0.321916	-2.11317	0.00058294	1	0.0531992	1.8e-20	AT5G35460	membrane protein [Source:NCBI gene (formerly Entrezgene);Acc:833509]	OS01G0585100	Similar to Integral membrane protein.	Membrane protein C776.05 family	KK1_016748	Cajanus cajan (Pigeon pea) (Cajanus indicus)
C.CAJAN_16283	turquoise	1.51455	3.46912	0.160673	-1.7939	0.234318	1	0.00341214	1.33e-15	AT4G29820	homolog of CFIM-25 [Source:NCBI gene (formerly Entrezgene);Acc:829104]	OS08G0398800	Cleavage and polyadenylation specificity factor, 25 kDa subunit domain containing protein.	Cleavage and polyadenylation specificity factor subunit 5	KK1_016759	Cajanus cajan (Pigeon pea) (Cajanus indicus)
C.CAJAN_16298	turquoise	1.18705	2.20008	1.32099	0.307953	0.645573	1	1	0.000619059	AT5G12010	nuclease [Source:NCBI gene (formerly Entrezgene);Acc:831074]	OS01G0582600	Harbinger Transposase Derived 1 (HARBI1) protein, DDE_Tnp_4 subfamily within DDE superfamily protein, Cadmium tolerance	Nuclease HARBI1	KK1_016775	Cajanus cajan (Pigeon pea) (Cajanus indicus)
C.CAJAN_16380	turquoise	2.57845	3.56937	-0.225494	-1.21642	0.00187245	1	0.0318197	2.01e-19	AT3G17365	S-adenosyl-L-methionine-dependent methyltransferases superfamily protein [Source:NCBI gene (formerly Entrezgene);Acc:821000]	OS08G0517600	Similar to Methylase.	Methyltransferase-like protein 13	KK1_016862	Cajanus cajan (Pigeon pea) (Cajanus indicus)
C.CAJAN_16380	turquoise	2.57845	3.56937	-0.225494	-1.21642	0.00187245	1	0.0318197	2.01e-19	AT3G17365	S-adenosyl-L-methionine-dependent methyltransferases superfamily protein [Source:NCBI gene (formerly Entrezgene);Acc:821000]	OS08G0517600	Methyltransferase type 11 domain containing protein.	Methyltransferase-like protein 13	KK1_016862	Cajanus cajan (Pigeon pea) (Cajanus indicus)
C.CAJAN_16395	turquoise	-0.711621	0.570182	-0.313559	-1.59536	0.234943	1	0.00890913	0.566175	AT1G06430	FTSH protease 8 [Source:NCBI gene (formerly Entrezgene);Acc:837154]	OS06G0669400	ATP-dependent zinc metalloprotease, Chloroplast development	AAA+ ATPase domain-containing protein	KK1_016877	Cajanus cajan (Pigeon pea) (Cajanus indicus)
C.CAJAN_16395	turquoise	-0.711621	0.570182	-0.313559	-1.59536	0.234943	1	0.00890913	0.566175	AT1G06430	FTSH protease 8 [Source:NCBI gene (formerly Entrezgene);Acc:837154]	OS06G0669400	Similar to ATP-dependent zinc metalloprotease FTSH 2, chloroplastic.	AAA+ ATPase domain-containing protein	KK1_016877	Cajanus cajan (Pigeon pea) (Cajanus indicus)
C.CAJAN_16395	turquoise	-0.711621	0.570182	-0.313559	-1.59536	0.234943	1	0.00890913	0.566175	AT1G06430	FTSH protease 8 [Source:NCBI gene (formerly Entrezgene);Acc:837154]	OS06G0669400	Similar to Cell division protease ftsH homolog 2, chloroplastic.	AAA+ ATPase domain-containing protein	KK1_016877	Cajanus cajan (Pigeon pea) (Cajanus indicus)
C.CAJAN_16452	turquoise	2.22354	3.1739	-0.234129	-1.18449	0.00968883	1	0.290886	5.48e-07	AT1G15520	pleiotropic drug resistance 12 [Source:NCBI gene (formerly Entrezgene);Acc:838122]	OS01G0609300	PDR-type ABC transporter 9	Pleiotropic drug resistance protein 1	KK1_016934	Cajanus cajan (Pigeon pea) (Cajanus indicus)
C.CAJAN_16452	turquoise	2.22354	3.1739	-0.234129	-1.18449	0.00968883	1	0.290886	5.48e-07	AT1G15520	pleiotropic drug resistance 12 [Source:NCBI gene (formerly Entrezgene);Acc:838122]	OS01G0609300	Hypothetical conserved gene.	Pleiotropic drug resistance protein 1	KK1_016934	Cajanus cajan (Pigeon pea) (Cajanus indicus)
C.CAJAN_16454	turquoise	2.10718	2.27131	-0.595584	-0.759715	0.00114948	1	0.123877	2.29e-06	AT1G04120	multidrug resistance-associated protein 5 [Source:NCBI gene (formerly Entrezgene);Acc:839277]	OS03G0142800	Multidrug resistance-associated protein (MRP) ATP-binding cassette (ABC) transporter, Rice orthologue of the maize Lpa1 gene, Phytic acid metabolism	ABC-type xenobiotic transporter (EC 7.6.2.2)	KK1_016936	Cajanus cajan (Pigeon pea) (Cajanus indicus)
C.CAJAN_16454	turquoise	2.10718	2.27131	-0.595584	-0.759715	0.00114948	1	0.123877	2.29e-06	AT1G04120	multidrug resistance-associated protein 5 [Source:NCBI gene (formerly Entrezgene);Acc:839277]	OS03G0142800	Hypothetical conserved gene.	ABC-type xenobiotic transporter (EC 7.6.2.2)	KK1_016936	Cajanus cajan (Pigeon pea) (Cajanus indicus)
C.CAJAN_16579	turquoise	4.05561	7.10333	-0.120183	-3.1679	3.79e-05	1	0.00044792	5.02e-49	AT1G47980	desiccation-like protein [Source:NCBI gene (formerly Entrezgene);Acc:841216]	OS04G0404400	Desiccation-related protein, Transmission ratio distortion	Desiccation-related protein PCC13-62	KK1_017065	Cajanus cajan (Pigeon pea) (Cajanus indicus)
C.CAJAN_16612	turquoise	1.3386	2.667	0.344081	-0.984321	0.0894673	1	0.0137975	8.13e-13	AT2G12400	plasma membrane fusion protein [Source:NCBI gene (formerly Entrezgene);Acc:815712]	OS02G0799300	Similar to H0306F03.12 protein.	Transmembrane protein	KK1_017098	Cajanus cajan (Pigeon pea) (Cajanus indicus)
C.CAJAN_16612	turquoise	1.3386	2.667	0.344081	-0.984321	0.0894673	1	0.0137975	8.13e-13	AT2G12400	plasma membrane fusion protein [Source:NCBI gene (formerly Entrezgene);Acc:815712]	OS02G0799300	Similar to predicted protein.	Transmembrane protein	KK1_017098	Cajanus cajan (Pigeon pea) (Cajanus indicus)
C.CAJAN_16763	turquoise	0.602147	2.36785	0.507677	-1.25802	1	1	0.0154471	8.79e-09	AT4G04020	fibrillin [Source:NCBI gene (formerly Entrezgene);Acc:825714]	OS09G0133600	PAP fibrillin family protein.	Plastid lipid-associated protein/fibrillin conserved domain-containing protein	KK1_017258	Cajanus cajan (Pigeon pea) (Cajanus indicus)
C.CAJAN_16763	turquoise	0.602147	2.36785	0.507677	-1.25802	1	1	0.0154471	8.79e-09	AT4G04020	fibrillin [Source:NCBI gene (formerly Entrezgene);Acc:825714]	OS09G0133600	Fibrillin, Plastoglobule (PG) formation and lipid metabolism in chloroplasts, Heat stress response	Plastid lipid-associated protein/fibrillin conserved domain-containing protein	KK1_017258	Cajanus cajan (Pigeon pea) (Cajanus indicus)
C.CAJAN_16784	turquoise	2.77323	2.75896	0.693707	0.707973	4.19e-09	1	0.632325	3.4e-10	AT4G04330	Chaperonin-like RbcX protein [Source:NCBI gene (formerly Entrezgene);Acc:825753]	OS08G0425200	Chaperonin-like RbcX domain containing protein.	Chaperonin-like RBCX protein 1, chloroplastic	KK1_017279	Cajanus cajan (Pigeon pea) (Cajanus indicus)
C.CAJAN_16823	turquoise	1.33195	2.41176	-0.207064	-1.28688	0.105323	1	0.00210178	2.82e-11	AT1G11840	glyoxalase/bleomycin resistance protein/dioxygenase superfamily protein [Source:NCBI gene (formerly Entrezgene);Acc:837731]	OS08G0191700	Similar to Lactoylglutathione lyase (EC 4.4.1.5) (Methylglyoxalase) (Aldoketomutase) (Glyoxalase I) (Glx I) (Ketone-aldehyde mutase) (S-D- lactoylglutathione methylglyoxal lyase).	Lactoylglutathione lyase (EC 4.4.1.5) (Glyoxalase I)	KK1_017320	Cajanus cajan (Pigeon pea) (Cajanus indicus)
C.CAJAN_16823	turquoise	1.33195	2.41176	-0.207064	-1.28688	0.105323	1	0.00210178	2.82e-11	AT1G11840	glyoxalase/bleomycin resistance protein/dioxygenase superfamily protein [Source:NCBI gene (formerly Entrezgene);Acc:837731]	OS08G0191700	Glyoxalase I, Splicing variant, Stress tolerance	Lactoylglutathione lyase (EC 4.4.1.5) (Glyoxalase I)	KK1_017320	Cajanus cajan (Pigeon pea) (Cajanus indicus)
C.CAJAN_16823	turquoise	1.33195	2.41176	-0.207064	-1.28688	0.105323	1	0.00210178	2.82e-11	AT1G11840	glyoxalase/bleomycin resistance protein/dioxygenase superfamily protein [Source:NCBI gene (formerly Entrezgene);Acc:837731]	OS08G0191700	Glyoxalase I, Abiotic stress response	Lactoylglutathione lyase (EC 4.4.1.5) (Glyoxalase I)	KK1_017320	Cajanus cajan (Pigeon pea) (Cajanus indicus)
C.CAJAN_16915	turquoise	1.80996	4.96533	0.720788	-2.43459	0.0810503	1	8.74e-05	5.02e-25	AT5G18670	beta-amylase 3 [Source:NCBI gene (formerly Entrezgene);Acc:831985]	OS07G0667100	Glycoside hydrolase, family 14 protein.	Beta-amylase (EC 3.2.1.2)	KK1_017418	Cajanus cajan (Pigeon pea) (Cajanus indicus)
C.CAJAN_16956	turquoise	4.36734	7.18538	0.0607929	-2.75725	0.00354449	1	0.0222951	8.42e-29	AT2G34340	senescence regulator (Protein of unknown function, DUF584) [Source:NCBI gene (formerly Entrezgene);Acc:817996]	OS01G0727500	A member of S40 gene family, Leaf senescence	Senescence regulator S40	KK1_017460	Cajanus cajan (Pigeon pea) (Cajanus indicus)
C.CAJAN_16987	turquoise	2.92424	5.78034	2.14864	-0.707453	0.00363749	0.450712	0.402121	2.42e-23	AT4G27450	aluminum induced protein with YGL and LRDR motifs [Source:NCBI gene (formerly Entrezgene);Acc:828854]	OS04G0679400	Similar to H0801D08.15 protein.	Stem-specific protein TSJT1	KK1_017491	Cajanus cajan (Pigeon pea) (Cajanus indicus)
C.CAJAN_17065	turquoise	2.87355	5.0796	-0.0662112	-2.27226	0.0568313	1	0.0179526	2.14e-14	AT1G61260	cotton fiber (DUF761) [Source:NCBI gene (formerly Entrezgene);Acc:842420]	OS07G0563400	Protein of unknown function DUF761, plant family protein.	DUF4408 domain-containing protein	KK1_017570	Cajanus cajan (Pigeon pea) (Cajanus indicus)
C.CAJAN_17105	turquoise	1.40534	2.99009	0.0796565	-1.5051	0.179343	1	0.00444218	6.56e-13	AT5G64350	FK506-binding protein 12 [Source:NCBI gene (formerly Entrezgene);Acc:836556]	OS02G0760300	Rice immunophilin homolog, FK506-binding protein, Negative regulation of biotic and abiotic stress response	peptidylprolyl isomerase (EC 5.2.1.8)	KK1_017613	Cajanus cajan (Pigeon pea) (Cajanus indicus)
C.CAJAN_17150	turquoise	1.06898	-0.111519	-5.32399	-4.14349	0.634634	4.16e-16	3.05e-19	1	AT1G72680	cinnamyl-alcohol dehydrogenase [Source:NCBI gene (formerly Entrezgene);Acc:843600]	OS10G0194200	Similar to Mannitol dehydrogenase.	Cinnamyl alcohol dehydrogenase 1	KK1_017659	Cajanus cajan (Pigeon pea) (Cajanus indicus)
C.CAJAN_17172	turquoise	0.471766	-0.462485	-2.02955	-1.0953	1	0.929719	0.0575477	0.924615	AT3G26310	cytochrome P450, family 71, subfamily B, polypeptide 35 [Source:NCBI gene (formerly Entrezgene);Acc:822235]	OS03G0593600	Similar to Cytochrome P450 family protein, expressed.	Cytochrome P450 71D10	KK1_017681	Cajanus cajan (Pigeon pea) (Cajanus indicus)
C.CAJAN_17239	turquoise	1.51273	2.40841	0.0112271	-0.884459	0.0420183	1	0.0324765	9.27e-10	AT1G22930	T-complex protein 11 [Source:NCBI gene (formerly Entrezgene);Acc:838900]	OS02G0556700	Similar to H0525C06.4 protein.	T-complex protein 11-like protein 1	KK1_017750	Cajanus cajan (Pigeon pea) (Cajanus indicus)
C.CAJAN_17239	turquoise	1.51273	2.40841	0.0112271	-0.884459	0.0420183	1	0.0324765	9.27e-10	AT1G22930	T-complex protein 11 [Source:NCBI gene (formerly Entrezgene);Acc:838900]	OS02G0556700	T-complex 11 family protein.	T-complex protein 11-like protein 1	KK1_017750	Cajanus cajan (Pigeon pea) (Cajanus indicus)
C.CAJAN_22208	turquoise	0.220032	1.00608	-1.96498	-2.75102	1	1	6.06e-05	0.338651	AT1G67080	abscisic acid (aba)-deficient 4 [Source:NCBI gene (formerly Entrezgene);Acc:843028]	OS01G0128300	Chloroplast-localized membrane protein homologous to Arabidopsis ABA4, Regulation of root growth and coleoptile elongation, Regulation of ethylen response	Protein ABA DEFICIENT 4	KK1_022865	Cajanus cajan (Pigeon pea) (Cajanus indicus)
C.CAJAN_22320	turquoise	1.64622	3.28486	-0.460354	-2.099	0.18644	1	0.00666673	1.6e-11	AT5G64250	Aldolase-type TIM barrel family protein [Source:NCBI gene (formerly Entrezgene);Acc:836546]	OS08G0485400	Similar to 2-nitropropane dioxygenase-like protein.	2-nitropropane dioxygenase	KK1_022978	Cajanus cajan (Pigeon pea) (Cajanus indicus)
C.CAJAN_22320	turquoise	1.64622	3.28486	-0.460354	-2.099	0.18644	1	0.00666673	1.6e-11	AT5G64250	Aldolase-type TIM barrel family protein [Source:NCBI gene (formerly Entrezgene);Acc:836546]	OS08G0485400	Similar to Oxidoreductase.	2-nitropropane dioxygenase	KK1_022978	Cajanus cajan (Pigeon pea) (Cajanus indicus)
C.CAJAN_22431	turquoise	1.5578	4.40533	0.0573672	-2.79016	0.426146	1	0.000356353	1.47e-15	AT5G03530	RAB GTPase homolog C2A [Source:NCBI gene (formerly Entrezgene);Acc:831810]	OS03G0146000	Similar to RAB1X.	GTP-binding protein yptV3	KK1_023092	Cajanus cajan (Pigeon pea) (Cajanus indicus)
C.CAJAN_22523	turquoise	5.04419	8.83368	0	-3.78949	0.000267358	1	0.00205842	1.56e-41	AT4G26740	peroxygenase 1 [Source:NCBI gene (formerly Entrezgene);Acc:828781]	OS04G0510900	Similar to Embryo-specific protein 1 (ATS1).	Peroxygenase	KK1_023185	Cajanus cajan (Pigeon pea) (Cajanus indicus)
C.CAJAN_22774	turquoise	4.08487	3.35038	0.338788	1.07327	1.28e-05	1	0.686077	2.77e-05	AT4G27450	aluminum induced protein with YGL and LRDR motifs [Source:NCBI gene (formerly Entrezgene);Acc:828854]	OS04G0679400	Similar to H0801D08.15 protein.	Stem-specific protein TSJT1	KK1_023447	Cajanus cajan (Pigeon pea) (Cajanus indicus)
C.CAJAN_22918	turquoise	1.37525	3.07927	-0.460022	-2.16404	0.622099	1	0.0168127	1.56e-07	AT2G36690	2-oxoglutarate (2OG) and Fe(II)-dependent oxygenase superfamily protein [Source:NCBI gene (formerly Entrezgene);Acc:818241]	OS08G0480200	2OG-Fe(II) oxygenase domain containing protein.	Protein SRG1	KK1_023592	Cajanus cajan (Pigeon pea) (Cajanus indicus)
C.CAJAN_22935	turquoise	4.08262	2.70834	-0.956777	0.417501	2.84e-06	1	1	0.0030151	AT2G22540	K-box region and MADS-box transcription factor family protein [Source:NCBI gene (formerly Entrezgene);Acc:816787]	OS03G0186600	MADS-box transcription factor, Negative regulation of brassinosteroid (BR)-mediated lamina joint inclination, BR-mediated coleoptile elongation	MADS-box protein JOINTLESS	KK1_023610	Cajanus cajan (Pigeon pea) (Cajanus indicus)
C.CAJAN_22939	turquoise	1.39159	3.04869	0.0156387	-1.64146	0.241707	1	0.00166286	5.25e-10	AT4G33625	vacuole protein [Source:NCBI gene (formerly Entrezgene);Acc:829503]	OS07G0118300	Similar to predicted protein.	Golgi apparatus membrane protein TVP15	KK1_023614	Cajanus cajan (Pigeon pea) (Cajanus indicus)
C.CAJAN_22942	turquoise	0.260275	1.51273	-0.153833	-1.40629	1	1	0.0355616	0.0207244	AT2G22570	nicotinamidase 1 [Source:NCBI gene (formerly Entrezgene);Acc:816789]	OS02G0606800	Isochorismatase hydrolase family protein.	Isochorismatase family protein pncA	KK1_023617	Cajanus cajan (Pigeon pea) (Cajanus indicus)
C.CAJAN_46652	turquoise	3.17798	5.27349	-0.863374	-2.95888	0.0276033	1	0.00938015	1.03e-20	AT1G16310	Cation efflux family protein [Source:NCBI gene (formerly Entrezgene);Acc:838200]	OS01G0130000	Cation efflux protein family protein.	Metal tolerance protein C3	KK1_048896	Cajanus cajan (Pigeon pea) (Cajanus indicus)
C.CAJAN_46652	turquoise	3.17798	5.27349	-0.863374	-2.95888	0.0276033	1	0.00938015	1.03e-20	AT1G16310	Cation efflux family protein [Source:NCBI gene (formerly Entrezgene);Acc:838200]	OS01G0130000	Similar to metal tolerance protein C3.	Metal tolerance protein C3	KK1_048896	Cajanus cajan (Pigeon pea) (Cajanus indicus)
C.CAJAN_47241	turquoise	5.15432	3.99191	-1.61724	-0.454835	6.84e-14	1	0.214433	4.79e-06	AT1G17180	glutathione S-transferase TAU 25 [Source:NCBI gene (formerly Entrezgene);Acc:838289]	OS10G0528400	Tau class glutathione S-transferase 3	Glutathione S-transferase (EC 2.5.1.18)	KK1_050645	Cajanus cajan (Pigeon pea) (Cajanus indicus)
C.CAJAN_47832	turquoise	3.61627	4.59678	0.0985798	-0.881924	3.69e-10	1	0.0582729	5.73e-23	AT1G24020	MLP-like protein 423 [Source:NCBI gene (formerly Entrezgene);Acc:839014]	OS03G0300400	Jasmonate inducible pathogenesis-related class 10 protein, Self-defense against biotic and abiotic stresses	Bet v I/Major latex protein domain-containing protein	KK1_049566	Cajanus cajan (Pigeon pea) (Cajanus indicus)
C.CAJAN_48663	turquoise	4.40623	3.44279	-1.68978	-0.72633	1.54e-24	1	0.0547393	1.36e-05	AT1G78380	glutathione S-transferase TAU 19 [Source:NCBI gene (formerly Entrezgene);Acc:844174]	OS09G0367700	Tau class glutathione S-transferase, Tolerance against sheath blight disease	Glutathione S-transferase (EC 2.5.1.18)	KK1_049921	Cajanus cajan (Pigeon pea) (Cajanus indicus)
C.CAJAN_23660	turquoise	2.16307	3.70937	-0.374935	-1.92124	0.261366	1	0.112402	5.93e-09	AT3G10850	Metallo-hydrolase/oxidoreductase superfamily protein [Source:NCBI gene (formerly Entrezgene);Acc:820255]	OS03G0332400	Glyoxalase II (S-2-hydroxyacyl glutathione hydrolase), Salinity adaptation, Abiotic stress tolerance	hydroxyacylglutathione hydrolase (EC 3.1.2.6) (Glyoxalase II)	KK1_024347	Cajanus cajan (Pigeon pea) (Cajanus indicus)
C.CAJAN_23733	turquoise	2.39614	4.62221	2.64956	0.423494	0.446726	1	1	0.0201386	AT1G75750	GAST1 protein homolog 1 [Source:NCBI gene (formerly Entrezgene);Acc:843908]	OS05G0432200	Similar to Gibberellin-regulated protein 2 precursor.	Snakin-2	KK1_024420	Cajanus cajan (Pigeon pea) (Cajanus indicus)
C.CAJAN_23882	turquoise	3.31716	5.74023	0.0841561	-2.33892	0.00770995	1	0.0702051	8.76e-18	AT2G42560	late embryosis abundant domain-containing protein / LEA domain-containing protein [Source:NCBI gene (formerly Entrezgene);Acc:818856]			Seed biotin-containing protein SBP65	KK1_024678	Cajanus cajan (Pigeon pea) (Cajanus indicus)
C.CAJAN_23945	turquoise	3.33478	6.8951	1.11783	-2.44249	0.0408996	1	0.00624991	1.37e-30	AT1G03790	Zinc finger C-x8-C-x5-C-x3-H type family protein [Source:NCBI gene (formerly Entrezgene);Acc:839408]	OS01G0192000	Similar to C3H transcription factor.	Zinc finger CCCH domain-containing protein 2	KK1_024744	Cajanus cajan (Pigeon pea) (Cajanus indicus)
C.CAJAN_23945	turquoise	3.33478	6.8951	1.11783	-2.44249	0.0408996	1	0.00624991	1.37e-30	AT1G03790	Zinc finger C-x8-C-x5-C-x3-H type family protein [Source:NCBI gene (formerly Entrezgene);Acc:839408]	OS01G0192000	CCCH-type zinc finger protein, Negative regulator for leaf senescence	Zinc finger CCCH domain-containing protein 2	KK1_024744	Cajanus cajan (Pigeon pea) (Cajanus indicus)
C.CAJAN_23977	turquoise	1.31141	2.67928	-0.00602702	-1.3739	0.289827	1	0.00717816	1.47e-09	AT4G03510	RING membrane-anchor 1 [Source:NCBI gene (formerly Entrezgene);Acc:825654]	OS01G0766200	Similar to RING finger protein 5.	E3 ubiquitin-protein ligase RMA (EC 2.3.2.27) (Protein RING membrane-anchor) (RING-type E3 ubiquitin transferase RMA)	KK1_024779	Cajanus cajan (Pigeon pea) (Cajanus indicus)
C.CAJAN_24870	turquoise	1.32266	3.34688	1.13759	-0.886628	0.135493	1	0.0210653	3.57e-09	AT4G37790	Homeobox-leucine zipper protein family [Source:NCBI gene (formerly Entrezgene);Acc:829935]	OS10G0561800	Class II homeodomain-leucine zipper (HD-ZIP II) protein, HD-ZIP transcription factor, Regulation of tiller angle and shoot gravitropism, Regulation of the local distribution of auxin	Homeobox-leucine zipper protein HAT22	KK1_024968	Cajanus cajan (Pigeon pea) (Cajanus indicus)
C.CAJAN_24675	turquoise	7.43958	7.32836	0	0.111221	1.31e-06	1	1	2.13e-16	AT1G04560	AWPM-19-like family protein [Source:NCBI gene (formerly Entrezgene);Acc:839491]	OS07G0422100	AWPM-19-like family protein.	Membrane protein PM19L	KK1_025038	Cajanus cajan (Pigeon pea) (Cajanus indicus)
C.CAJAN_24274	turquoise	4.82926	1.94722	-2.7613	0.120742	2.43e-12	1	1	0.062491	AT1G27950	glycosylphosphatidylinositol-anchored lipid protein transfer 1 [Source:NCBI gene (formerly Entrezgene);Acc:839688]	OS08G0532800	Plant lipid transfer protein/seed storage/trypsin-alpha amylase inhibitor domain containing protein.	GPI-anchored protein At1g27950 family	KK1_025135	Cajanus cajan (Pigeon pea) (Cajanus indicus)
C.CAJAN_24274	turquoise	4.82926	1.94722	-2.7613	0.120742	2.43e-12	1	1	0.062491	AT1G27950	glycosylphosphatidylinositol-anchored lipid protein transfer 1 [Source:NCBI gene (formerly Entrezgene);Acc:839688]	OS08G0532800	Similar to Lipid transfer protein.	GPI-anchored protein At1g27950 family	KK1_025135	Cajanus cajan (Pigeon pea) (Cajanus indicus)
C.CAJAN_24278	turquoise	1.68536	2.69113	0.022817	-0.982953	0.0093667	1	0.0218976	5.79e-13	AT1G27930	glucuronoxylan 4-O-methyltransferase-like protein (DUF579) [Source:NCBI gene (formerly Entrezgene);Acc:839686]	OS11G0490100	Protein of unknown function DUF579, plant family protein.	Methyltransferase protein	HKW66_Vig0002860	Phaseolus angularis (Azuki bean) (Vigna angularis)
C.CAJAN_25704	turquoise	1.2822	2.34255	-0.361357	-1.42171	0.246055	1	0.0058278	6.23e-09	AT1G78070	Transducin/WD40 repeat-like superfamily protein [Source:NCBI gene (formerly Entrezgene);Acc:844142]	OS03G0386000	WD40 subfamily protein, Salt stress	WD repeat-containing protein C2A9.03	KK1_025230	Cajanus cajan (Pigeon pea) (Cajanus indicus)
C.CAJAN_25704	turquoise	1.2822	2.34255	-0.361357	-1.42171	0.246055	1	0.0058278	6.23e-09	AT1G78070	Transducin/WD40 repeat-like superfamily protein [Source:NCBI gene (formerly Entrezgene);Acc:844142]	OS03G0386000	Similar to Salt-responsive WD40 protein 5.	WD repeat-containing protein C2A9.03	KK1_025230	Cajanus cajan (Pigeon pea) (Cajanus indicus)
C.CAJAN_25245	turquoise	2.8718	3.88739	-0.0801624	-1.09576	0.00782921	1	0.00241917	3.43e-08	AT2G02100	low-molecular-weight cysteine-rich 69 [Source:NCBI gene (formerly Entrezgene);Acc:814741]	OS02G0629800	Defensin-like protein, Antimicrobial peptide, Positive regulation of Cd accumulation in rice leaves, Mediation of Cd efflux from cytosol into extracellular spaces via chelation, Pathogen defense	Defensin-like protein	KK1_025295	Cajanus cajan (Pigeon pea) (Cajanus indicus)
C.CAJAN_25248	turquoise	5.77241	5.22493	-2.31556	-1.76809	2.3e-06	1	0.0392012	2.84e-13	AT2G37870	Bifunctional inhibitor/lipid-transfer protein/seed storage 2S albumin superfamily protein [Source:NCBI gene (formerly Entrezgene);Acc:818363]	OS01G0849000	Hypothetical protein.	Bifunctional inhibitor/plant lipid transfer protein/seed storage helical domain-containing protein	KK1_025299	Cajanus cajan (Pigeon pea) (Cajanus indicus)
C.CAJAN_24008	turquoise	1.88135	3.73326	0.0488549	-1.80306	0.0260554	1	0.00381721	1.62e-17	AT4G10960	UDP-D-glucose/UDP-D-galactose 4-epimerase 5 [Source:NCBI gene (formerly Entrezgene);Acc:826696]	OS05G0595100	Uridine-diphospho-(UDP)-glucose 4-epimerase, Cell wall carbohydrate partitioning during nitrogen (N) limitation, Regulation of ROS-triggered PCD and pollen wall development	UDP-glucose 4-epimerase (EC 5.1.3.-)	KK1_025370	Cajanus cajan (Pigeon pea) (Cajanus indicus)
C.CAJAN_25128	turquoise	1.58677	3.77942	-0.0596969	-2.25234	0.172526	1	2.88e-06	1.28e-13	AT3G06490	myb domain protein 108 [Source:NCBI gene (formerly Entrezgene);Acc:819827]	OS03G0315400	R2R3-type MYB transcription factor, "Salt, cold and dehydration tolerance"	Myb-related protein 305 family	KK1_025550	Cajanus cajan (Pigeon pea) (Cajanus indicus)
C.CAJAN_25129	turquoise	2.89721	4.33533	0.55573	-0.882386	4.33e-07	1	0.0334156	2.53e-22	AT3G06500	Plant neutral invertase family protein [Source:NCBI gene (formerly Entrezgene);Acc:819828]	OS03G0314800	Alkaline/neutral invertase 1, Mitochondrial invertase	Alkaline/neutral invertase (EC 3.2.1.26)	KK1_025551	Cajanus cajan (Pigeon pea) (Cajanus indicus)
C.CAJAN_24902	turquoise	3.35864	5.29564	0.0273077	-1.90969	0.000118155	1	0.0124769	3.98e-24	AT1G60190	ARM repeat superfamily protein [Source:NCBI gene (formerly Entrezgene);Acc:842314]	OS08G0415600	Similar to ubiquitin-protein ligase.	RING-type E3 ubiquitin transferase (EC 2.3.2.27)	KK1_025574	Cajanus cajan (Pigeon pea) (Cajanus indicus)
C.CAJAN_24452	turquoise	1.71902	4.63053	-0.2347	-3.14621	0.000865134	1	6.57e-05	3.36e-20	AT3G01410	Polynucleotidyl transferase, ribonuclease H-like superfamily protein [Source:NCBI gene (formerly Entrezgene);Acc:821319]	OS04G0191000	Similar to OSIGBa0114M03.4 protein.	Retrovirus-related Pol polyprotein from transposon 17.6 (EC 1.4.3.1)	KK1_025668	Cajanus cajan (Pigeon pea) (Cajanus indicus)
C.CAJAN_24522	turquoise	4.89863	7.49788	0.567066	-2.03218	3.77e-10	1	0.00264077	3.36e-33	AT4G37370	cytochrome P450, family 81, subfamily D, polypeptide 8 [Source:NCBI gene (formerly Entrezgene);Acc:829891]	OS03G0760200	Cytochrome P450 monooxygenase CYP81A6, Resistance to bentazon and sulfonylurea herbicides	Isoflavone 2'-hydroxylase	KK1_025738	Cajanus cajan (Pigeon pea) (Cajanus indicus)
C.CAJAN_25484	turquoise	1.01308	2.55257	0.121722	-1.41778	0.628184	1	0.00351711	3.2e-10	AT5G55160	small ubiquitin-like modifier 2 [Source:NCBI gene (formerly Entrezgene);Acc:835609]	OS01G0918300	Small ubiquitin like modifier, SUMO family protein	Small ubiquitin-related modifier (SUMO)	KK1_025914	Cajanus cajan (Pigeon pea) (Cajanus indicus)
C.CAJAN_25484	turquoise	1.01308	2.55257	0.121722	-1.41778	0.628184	1	0.00351711	3.2e-10	AT5G55160	small ubiquitin-like modifier 2 [Source:NCBI gene (formerly Entrezgene);Acc:835609]	OS01G0918300	Similar to Ubiquitin-like protein SMT3.	Small ubiquitin-related modifier (SUMO)	KK1_025914	Cajanus cajan (Pigeon pea) (Cajanus indicus)
C.CAJAN_25523	turquoise	1.65324	2.92975	0.173573	-1.10294	0.0825727	1	0.0377194	8.3e-10	AT4G25130	peptide met sulfoxide reductase 4 [Source:NCBI gene (formerly Entrezgene);Acc:828616]	OS10G0563600	Similar to peptide methionine sulfoxide reductase.	peptide-methionine (S)-S-oxide reductase (EC 1.8.4.11) (Peptide-methionine (S)-S-oxide reductase) (Protein-methionine-S-oxide reductase)	KK1_025957	Cajanus cajan (Pigeon pea) (Cajanus indicus)
C.CAJAN_25523	turquoise	1.65324	2.92975	0.173573	-1.10294	0.0825727	1	0.0377194	8.3e-10	AT4G25130	peptide met sulfoxide reductase 4 [Source:NCBI gene (formerly Entrezgene);Acc:828616]	OS10G0563600	Methionine sulfoxide reductase A4, Oxidative stress tolerance, Salt tolerance	peptide-methionine (S)-S-oxide reductase (EC 1.8.4.11) (Peptide-methionine (S)-S-oxide reductase) (Protein-methionine-S-oxide reductase)	KK1_025957	Cajanus cajan (Pigeon pea) (Cajanus indicus)
C.CAJAN_24620	turquoise	2.66017	5.21153	-0.0523498	-2.60371	0.0524052	1	0.0153655	8.34e-27	AT4G14540	nuclear factor Y, subunit B3 [Source:NCBI gene (formerly Entrezgene);Acc:827101]	OS03G0413000	Nuclear factor Y (NF-Y) transcription factor B8, CCAAT box binding factor, Heme-associated protein 3I, Drought stress response	Nuclear transcription factor Y subunit B-3	KK1_026049	Cajanus cajan (Pigeon pea) (Cajanus indicus)
C.CAJAN_25670	turquoise	3.17372	5.38289	0.143897	-2.06527	0.00641592	1	0.0210653	4.41e-21	AT1G64890	Major facilitator superfamily protein [Source:NCBI gene (formerly Entrezgene);Acc:842797]	OS05G0389400	Biopterin transport-related protein BT1 family protein.	Folate-biopterin transporter 7	KK1_026127	Cajanus cajan (Pigeon pea) (Cajanus indicus)
C.CAJAN_24732	turquoise	1.81329	4.36057	1.74121	-0.80607	0.041576	0.0857444	0.234158	1.23e-22	AT5G44210	erf domain protein 9 [Source:NCBI gene (formerly Entrezgene);Acc:834444]	OS05G0497300	Ethylene response factor 74, Rice ortholog of AP2/ERF transcription factor (ZmEREB92), Negative regulation of seed germination, Regulation of seed germination under cold stress	Ethylene-responsive transcription factor 4	KK1_026204	Cajanus cajan (Pigeon pea) (Cajanus indicus)
C.CAJAN_25335	turquoise	0.742554	2.92632	0.152571	-2.03119	1	1	0.000698262	2.4e-11	AT4G22220	SufE/NifU family protein [Source:NCBI gene (formerly Entrezgene);Acc:828316]	OS01G0662600	Non-protein coding transcript.	Iron-sulfur cluster assembly protein	KK1_026576	Cajanus cajan (Pigeon pea) (Cajanus indicus)
C.CAJAN_25335	turquoise	0.742554	2.92632	0.152571	-2.03119	1	1	0.000698262	2.4e-11	AT4G22220	SufE/NifU family protein [Source:NCBI gene (formerly Entrezgene);Acc:828316]	OS01G0662600	Scaffold protein for mitochondrial iron-sulfur-cluster biogenesis, Regulation of plant growth	Iron-sulfur cluster assembly protein	KK1_026576	Cajanus cajan (Pigeon pea) (Cajanus indicus)
C.CAJAN_25335	turquoise	0.742554	2.92632	0.152571	-2.03119	1	1	0.000698262	2.4e-11	AT4G22220	SufE/NifU family protein [Source:NCBI gene (formerly Entrezgene);Acc:828316]	OS01G0662600	Similar to nifU-like N-terminal domain-containing protein.	Iron-sulfur cluster assembly protein	KK1_026576	Cajanus cajan (Pigeon pea) (Cajanus indicus)
C.CAJAN_25335	turquoise	0.742554	2.92632	0.152571	-2.03119	1	1	0.000698262	2.4e-11	AT4G22220	SufE/NifU family protein [Source:NCBI gene (formerly Entrezgene);Acc:828316]	OS01G0662600	Similar to NifU-like protein.	Iron-sulfur cluster assembly protein	KK1_026576	Cajanus cajan (Pigeon pea) (Cajanus indicus)
C.CAJAN_27226	turquoise	5.45703	6.26374	-1.4478	-2.25451	0.000229743	1	0.151805	1.12e-09	AT4G17030	expansin-like B1 [Source:NCBI gene (formerly Entrezgene);Acc:827411]	OS07G0496250	Similar to Expansin-like B1.	Expansin-like B1	KK1_026663	Cajanus cajan (Pigeon pea) (Cajanus indicus)
C.CAJAN_25964	turquoise	1.9035	3.61631	0.347284	-1.36552	0.0669057	1	0.043872	8.64e-14	AT2G18700	trehalose phosphatase/synthase 11 [Source:NCBI gene (formerly Entrezgene);Acc:816385]	OS01G0749400	HAD-superfamily hydrolase subfamily IIB protein.	Alpha,alpha-trehalose-phosphate synthase [UDP-forming] 11	KK1_026687	Cajanus cajan (Pigeon pea) (Cajanus indicus)
C.CAJAN_25419	turquoise	2.77761	2.60513	-2.39828	-2.2258	0.000220417	0.653912	4.47e-05	0.000193421	AT1G78850	D-mannose binding lectin protein with Apple-like carbohydrate-binding domain-containing protein [Source:NCBI gene (formerly Entrezgene);Acc:844222]	OS04G0654800	S-Domain receptor like kinase-55, Response to B. glumae in resistant rice genotype CL 161 at flowering stage	Epidermis-specific secreted glycoprotein EP1	KK1_026791	Cajanus cajan (Pigeon pea) (Cajanus indicus)
C.CAJAN_25206	turquoise	3.79613	6.38429	0.906621	-1.68154	0.000113374	1	0.0659292	1.3e-25	AT4G21440	MYB-like 102 [Source:NCBI gene (formerly Entrezgene);Acc:826916]	OS07G0558100	R2R3-MYB transcription factor 71	Transcription factor MYB39	KK1_026938	Cajanus cajan (Pigeon pea) (Cajanus indicus)
C.CAJAN_25010	turquoise	5.45408	7.41839	0.282107	-1.6822	0.00102383	1	0.373871	3e-22	AT1G02700	GATA transcription factor-like protein [Source:NCBI gene (formerly Entrezgene);Acc:839492]	OS07G0675200	Conserved hypothetical protein.
C.CAJAN_25024	turquoise	0.84414	2.35446	-0.09506	-1.60538	1	1	0.00564799	5.76e-07	AT4G02280	sucrose synthase 3 [Source:NCBI gene (formerly Entrezgene);Acc:828081]	OS03G0340500	Similar to Sucrose synthase (EC 2.4.1.13).	Sucrose synthase (EC 2.4.1.13)	KK1_027196	Cajanus cajan (Pigeon pea) (Cajanus indicus)
C.CAJAN_25024	turquoise	0.84414	2.35446	-0.09506	-1.60538	1	1	0.00564799	5.76e-07	AT4G02280	sucrose synthase 3 [Source:NCBI gene (formerly Entrezgene);Acc:828081]	OS03G0340500	Similar to sucrose synthase2.	Sucrose synthase (EC 2.4.1.13)	KK1_027196	Cajanus cajan (Pigeon pea) (Cajanus indicus)
C.CAJAN_25063	turquoise	8.48527	9.79224	-0.916358	-2.22333	1.12e-07	1	0.0922706	2.8e-44	AT2G47770	TSPO(outer membrane tryptophan-rich sensory protein)-like protein [Source:NCBI gene (formerly Entrezgene);Acc:819389]			Translocator protein-like	D0Y65_007820 glysoja_039708	Glycine soja (Wild soybean)
C.CAJAN_25825	turquoise	0.990721	2.40165	-0.216551	-1.62748	0.624622	1	0.0043078	3.47e-08	AT1G27980	dihydrosphingosine phosphate lyase [Source:NCBI gene (formerly Entrezgene);Acc:839691]	OS01G0100900	Sphingosine-1-phosphate lyase, Disease resistance response	sphinganine-1-phosphate aldolase (EC 4.1.2.27) (Sphingosine-1-phosphate aldolase)	KK1_027408	Cajanus cajan (Pigeon pea) (Cajanus indicus)
C.CAJAN_25826	turquoise	0.618255	5.81149	3.13547	-2.05777	1	0.434441	0.00264077	5.09e-16	AT5G14090	regulator of nonsense transcript protein [Source:NCBI gene (formerly Entrezgene);Acc:831258]		Hypothetical conserved gene.	Protein LAZY 1	KK1_027409	Cajanus cajan (Pigeon pea) (Cajanus indicus)
C.CAJAN_25826	turquoise	0.618255	5.81149	3.13547	-2.05777	1	0.434441	0.00264077	5.09e-16	AT5G14090	regulator of nonsense transcript protein [Source:NCBI gene (formerly Entrezgene);Acc:831258]		Regulation of shoot gravitropism and tiller angle, Regulation of polar auxin transport	Protein LAZY 1	KK1_027409	Cajanus cajan (Pigeon pea) (Cajanus indicus)
C.CAJAN_25838	turquoise	0.925003	3.39116	0.120764	-2.34539	0.8502	1	5.19e-06	6.83e-09	AT2G39435	Phosphatidylinositol N-acetyglucosaminlytransferase subunit P-like protein [Source:NCBI gene (formerly Entrezgene);Acc:6241019]	OS03G0287700	Conserved hypothetical protein.	DUF4378 domain-containing protein	KK1_027421	Cajanus cajan (Pigeon pea) (Cajanus indicus)
C.CAJAN_25876	turquoise	-1.55152	1.4627	0.463214	-2.551	0.00107939	1	8.23e-07	0.00161236	AT3G12580	heat shock protein 70 [Source:NCBI gene (formerly Entrezgene);Acc:820438]	OS11G0703900	Cellular chaperone, Response to arsenic and heat stress	Heat shock cognate 70 kDa protein	KK1_027461	Cajanus cajan (Pigeon pea) (Cajanus indicus)
C.CAJAN_27281	turquoise	0.372558	2.63011	0.253404	-2.00414	1	1	0.00444139	1.18e-06	AT5G50080	ethylene response factor 110 [Source:NCBI gene (formerly Entrezgene);Acc:835072]	OS05G0437100	Pathogenesis-related transcriptional factor and ERF domain containing protein.	Ethylene-responsive transcription factor ERF112 family	KK1_027639	Cajanus cajan (Pigeon pea) (Cajanus indicus)
C.CAJAN_28416	turquoise	1.22254	2.39075	-0.229982	-1.39819	0.31356	1	0.0114416	7.94e-08	AT3G53990	Adenine nucleotide alpha hydrolases-like superfamily protein [Source:NCBI gene (formerly Entrezgene);Acc:824566]	OS05G0453700	Similar to ENOD18 protein (Fragment).	Universal stress protein A-like protein	KK1_027659	Cajanus cajan (Pigeon pea) (Cajanus indicus)
C.CAJAN_28416	turquoise	1.22254	2.39075	-0.229982	-1.39819	0.31356	1	0.0114416	7.94e-08	AT3G53990	Adenine nucleotide alpha hydrolases-like superfamily protein [Source:NCBI gene (formerly Entrezgene);Acc:824566]	OS05G0453700	Similar to USP family protein.	Universal stress protein A-like protein	KK1_027659	Cajanus cajan (Pigeon pea) (Cajanus indicus)
C.CAJAN_26232	turquoise	3.47707	5.34272	-0.723312	-2.58896	0.0243755	1	0.0422351	3.74e-23	AT1G16770		OS02G0140800	Conserved hypothetical protein.	RING-type E3 ubiquitin transferase (EC 2.3.2.27)	TanjilG_01287	Lupinus angustifolius (Narrow-leaved blue lupine)
C.CAJAN_29549	turquoise	1.64185	3.77203	-0.0697911	-2.19997	0.131779	1	0.000734695	6.37e-14	AT4G18700	CBL-interacting protein kinase 12 [Source:NCBI gene (formerly Entrezgene);Acc:827604]	OS05G0514200	OsPK4.	non-specific serine/threonine protein kinase (EC 2.7.11.1)	KK1_027847	Cajanus cajan (Pigeon pea) (Cajanus indicus)
C.CAJAN_26792	turquoise	2.69611	3.13511	-0.456311	-0.89531	0.0595137	1	0.105122	0.00754699	AT1G48100	Pectin lyase-like superfamily protein [Source:NCBI gene (formerly Entrezgene);Acc:841228]	OS01G0329300	Pectin lyase fold domain containing protein.	Polygalacturonase At1g48100 family	KK1_027976	Cajanus cajan (Pigeon pea) (Cajanus indicus)
C.CAJAN_29054	turquoise	1.26457	2.38759	-0.231126	-1.35415	0.270043	1	0.00498183	4.09e-09	AT3G19010	2-oxoglutarate (2OG) and Fe(II)-dependent oxygenase superfamily protein [Source:NCBI gene (formerly Entrezgene);Acc:821434]	OS03G0618300	Isopenicillin N synthase family protein.	Gibberellin 20 oxidase 1	KK1_028423	Cajanus cajan (Pigeon pea) (Cajanus indicus)
C.CAJAN_28622	turquoise	7.91154	9.66975	-0.355236	-2.11345	2.43e-07	1	0.0888905	4.45e-34	AT5G50720	HVA22 homologue E [Source:NCBI gene (formerly Entrezgene);Acc:835144]	OS11G0498600	Similar to HVA22 protein.	HVA22-like protein	KK1_028563	Cajanus cajan (Pigeon pea) (Cajanus indicus)
C.CAJAN_28640	turquoise	2.7799	2.79489	0.246702	0.231709	3.41e-07	1	1	4.23e-06	AT4G01070	UDP-Glycosyltransferase superfamily protein [Source:NCBI gene (formerly Entrezgene);Acc:827912]	OS11G0599200	UDP-glucuronosyl/UDP-glucosyltransferase family protein.	Glycosyltransferase (EC 2.4.1.-)	KK1_028581	Cajanus cajan (Pigeon pea) (Cajanus indicus)
C.CAJAN_26657	turquoise	5.55167	6.35882	-1.64046	-2.4476	6.34e-08	1	0.0127121	2.01e-19	AT5G61820	stress up-regulated Nod 19 protein [Source:NCBI gene (formerly Entrezgene);Acc:836304]	OS08G0538600	Stress up-regulated Nod 19 family protein.	Stress up-regulated Nod 19 protein	KK1_028601	Cajanus cajan (Pigeon pea) (Cajanus indicus)
C.CAJAN_26660	turquoise	5.16743	4.82924	0.107789	0.445971	1.57e-27	1	1	3.36e-20	AT5G61820	stress up-regulated Nod 19 protein [Source:NCBI gene (formerly Entrezgene);Acc:836304]	OS08G0538600	Stress up-regulated Nod 19 family protein.	Stress up-regulated Nod 19 protein	KK1_028604	Cajanus cajan (Pigeon pea) (Cajanus indicus)
C.CAJAN_26881	turquoise	3.47907	3.24422	-0.0728868	0.161958	3.61e-15	1	1	3.27e-17	AT4G27700	Rhodanese/Cell cycle control phosphatase superfamily protein [Source:NCBI gene (formerly Entrezgene);Acc:828884]	OS09G0530000	Rhodanese-like domain containing protein.	Rhodanese domain-containing protein	KK1_028717	Cajanus cajan (Pigeon pea) (Cajanus indicus)
C.CAJAN_27588	turquoise	2.71475	4.41319	-0.712335	-2.41078	0.0716623	1	0.0125851	1.02e-09	AT3G24500	multiprotein bridging factor 1C [Source:NCBI gene (formerly Entrezgene);Acc:822041]	OS06G0592500	Similar to Ethylene-responsive transcriptional coactivator.	Multiprotein-bridging factor 1c	KK1_028959	Cajanus cajan (Pigeon pea) (Cajanus indicus)
C.CAJAN_27589	turquoise	3.02385	3.00943	-0.160379	-0.145964	9.01e-11	1	0.865838	2.52e-10	AT3G24503	aldehyde dehydrogenase 2C4 [Source:NCBI gene (formerly Entrezgene);Acc:822042]	OS01G0591000	Cytosolic aldehyde dehydrogenase	Aldehyde dehydrogenase family 2 member C4	KK1_028960	Cajanus cajan (Pigeon pea) (Cajanus indicus)
C.CAJAN_27589	turquoise	3.02385	3.00943	-0.160379	-0.145964	9.01e-11	1	0.865838	2.52e-10	AT3G24503	aldehyde dehydrogenase 2C4 [Source:NCBI gene (formerly Entrezgene);Acc:822042]	OS01G0591000	Aldehyde/histidinol dehydrogenase domain containing protein.	Aldehyde dehydrogenase family 2 member C4	KK1_028960	Cajanus cajan (Pigeon pea) (Cajanus indicus)
C.CAJAN_27597	turquoise	3.07161	4.71336	-0.32788	-1.96964	0.0215255	1	0.0195892	1.52e-20	AT1G24577
C.CAJAN_28312	turquoise	2.95543	2.98586	-1.42395	-1.45438	0.000787826	1	0.0192068	1.56e-08	AT4G23160	cysteine-rich RECEPTOR-like kinase [Source:NCBI gene (formerly Entrezgene);Acc:828415]			Retrovirus-related Pol polyprotein from transposon TNT 1-94	KK1_029169	Cajanus cajan (Pigeon pea) (Cajanus indicus)
C.CAJAN_26830	turquoise	5.67913	6.72601	-1.18169	-2.22856	0.000356102	1	0.154596	6.68e-33	AT5G07330	NFU1 iron-sulfur cluster protein [Source:NCBI gene (formerly Entrezgene);Acc:830624]	OS11G0533400	Conserved hypothetical protein.	Putative transmembrane protein	G2W53_008693	Senna tora
C.CAJAN_28790	turquoise	1.10994	2.99472	0.0265796	-1.8582	0.530089	1	0.00132208	2.28e-11	AT1G71950	Proteinase inhibitor, propeptide [Source:NCBI gene (formerly Entrezgene);Acc:843526]	OS05G0432700	Similar to Pi starvation-induced protein (Fragment).	Inhibitor I9 domain-containing protein	KK1_029340	Cajanus cajan (Pigeon pea) (Cajanus indicus)
C.CAJAN_29721	turquoise	1.30297	3.39764	-0.146434	-2.2411	0.410392	1	1.31e-05	1.49e-09	AT3G14610	cytochrome P450, family 72, subfamily A, polypeptide 7 [Source:NCBI gene (formerly Entrezgene);Acc:820689]	OS01G0627500	Cytochrome P450 family protein.	Secologanin synthase	KK1_029406	Cajanus cajan (Pigeon pea) (Cajanus indicus)
C.CAJAN_27948	turquoise	3.37217	6.25488	-0.619371	-3.50208	0.12926	1	0.0430037	4.52e-11	AT1G53540	HSP20-like chaperones superfamily protein [Source:NCBI gene (formerly Entrezgene);Acc:841789]	OS03G0266900	17.4 kDa class I small heat shock protein, Heat tolerance	18.2 kDa class I heat shock protein	KK1_029621	Cajanus cajan (Pigeon pea) (Cajanus indicus)
C.CAJAN_30930	turquoise	2.81392	4.16341	-0.0403856	-1.38988	2.91e-05	1	0.00955849	3.36e-22	AT5G59320	lipid transfer protein 3 [Source:NCBI gene (formerly Entrezgene);Acc:836051]	OS11G0115350	Similar to Non-specific lipid-transfer protein 2.	Non-specific lipid-transfer protein	KK1_029915	Cajanus cajan (Pigeon pea) (Cajanus indicus)
C.CAJAN_29409	turquoise	2.09674	3.68959	-0.177497	-1.77035	0.0020967	1	7.3e-05	3.82e-10	AT3G03270	Adenine nucleotide alpha hydrolases-like superfamily protein [Source:NCBI gene (formerly Entrezgene);Acc:821303]	OS02G0773200	UspA domain containing protein.	Universal stress protein A-like protein	KK1_029951	Cajanus cajan (Pigeon pea) (Cajanus indicus)
C.CAJAN_29418	turquoise	1.80795	4.70692	0.256662	-2.64231	0.332283	1	0.00485472	1.48e-13	AT5G17300	Homeodomain-like superfamily protein [Source:NCBI gene (formerly Entrezgene);Acc:831595]	OS06G0728700	Homeodomain-like containing protein.	Myb-like protein G	KK1_036341	Cajanus cajan (Pigeon pea) (Cajanus indicus)
C.CAJAN_27301	turquoise	4.05104	4.15796	-0.981169	-1.08809	1.93e-06	1	0.0345654	1.99e-10	AT3G21700	Ras-related small GTP-binding family protein [Source:NCBI gene (formerly Entrezgene);Acc:821724]	OS07G0522900	Similar to SGP1 monomeric G-protein.	Septum-promoting GTP-binding protein 1	KK1_030034	Cajanus cajan (Pigeon pea) (Cajanus indicus)
C.CAJAN_27340	turquoise	5.71088	7.00211	-0.707367	-1.9986	5.79e-07	1	0.0853084	3.3e-40	AT5G06570	alpha/beta-Hydrolases superfamily protein [Source:NCBI gene (formerly Entrezgene);Acc:830545]	OS07G0162900	Lipase, GDXG, active site domain containing protein.	Gibberellin receptor GID1L3	KK1_030075	Cajanus cajan (Pigeon pea) (Cajanus indicus)
C.CAJAN_34201	turquoise	9.89759	15.0428	1.71491	-3.43035	1.06e-05	1	0.0713407	5.34e-83	AT2G42000	plant EC metallothionein family protein [Source:NCBI gene (formerly Entrezgene);Acc:818800]	OS10G0542100	Plant EC metallothionein-like protein, family 15 protein.	EC protein isogeny 1	KK1_030131	Cajanus cajan (Pigeon pea) (Cajanus indicus)
C.CAJAN_27158	turquoise	2.1573	2.50029	-1.86369	-2.20668	0.179837	1	0.0582812	0.00593445	AT3G07700	Protein kinase superfamily protein [Source:NCBI gene (formerly Entrezgene);Acc:819961]	OS09G0250700	ABC-1 domain containing protein.	Protein ACTIVITY OF BC1 COMPLEX KINASE 7, chloroplastic	ABC1K7 CR513_54753	Mucuna pruriens (Velvet bean) (Dolichos pruriens)
C.CAJAN_30680	turquoise	1.68301	2.69577	-0.0850325	-1.09779	0.0211149	1	0.0149977	1.72e-11	AT2G46550	transmembrane protein [Source:NCBI gene (formerly Entrezgene);Acc:819267]	OS09G0363500	Conserved hypothetical protein.
C.CAJAN_31355	turquoise	1.22998	3.51935	-0.731653	-3.02103	0.379423	1	6.16e-09	7.22e-09	AT5G66900	Disease resistance protein (CC-NBS-LRR class) family [Source:NCBI gene (formerly Entrezgene);Acc:836824]	OS12G0586000	Similar to Disease resistance protein ADR1 (Activated disease resistance protein 1).	Disease resistance protein At5g66900 family	KK1_030336	Cajanus cajan (Pigeon pea) (Cajanus indicus)
C.CAJAN_31355	turquoise	1.22998	3.51935	-0.731653	-3.02103	0.379423	1	6.16e-09	7.22e-09	AT5G66900	Disease resistance protein (CC-NBS-LRR class) family [Source:NCBI gene (formerly Entrezgene);Acc:836824]	OS12G0586000	Nucleotide-binding LRR receptor (NLR) family protein	Disease resistance protein At5g66900 family	KK1_030336	Cajanus cajan (Pigeon pea) (Cajanus indicus)
C.CAJAN_27615	turquoise	1.832	3.19586	0.332847	-1.03101	0.0103522	1	0.0143128	4.96e-13	AT1G03970	G-box binding factor 4 [Source:NCBI gene (formerly Entrezgene);Acc:839356]	OS01G0867300	bZIP transcription factor, Abiotic stress response, ABA signaling, Suppressor of floral transition upon drought stress	G-box-binding factor 4	KK1_030398	Cajanus cajan (Pigeon pea) (Cajanus indicus)
C.CAJAN_27639	turquoise	1.69635	2.74418	-0.415808	-1.46364	0.011288	1	7.16e-05	1.07e-12	AT5G06860	polygalacturonase inhibiting protein 1 [Source:NCBI gene (formerly Entrezgene);Acc:830577]	OS05G0104700	Leucine-rich repeat (LRR) protein, Inhibitor of fungal polygalacturonase, Defence response	Polygalacturonase inhibitor 2	KK1_030422	Cajanus cajan (Pigeon pea) (Cajanus indicus)
C.CAJAN_31323	turquoise	6.22649	8.34355	-0.0454785	-2.16254	2.74e-05	1	0.16456	4.12e-35	AT4G21020	Late embryosis abundant protein (LEA) family protein [Source:NCBI gene (formerly Entrezgene);Acc:827849]	OS04G0610600	Similar to Cor14b protein precursor.	LOW QUALITY PROTEIN: uncharacterized protein ECU03_1610-like	LOC113853015	Abrus precatorius (Indian licorice) (Glycine abrus)
C.CAJAN_28118	turquoise	1.30231	3.37831	0.0990367	-1.97697	0.391315	1	0.00369054	1.98e-16	AT5G14680	Adenine nucleotide alpha hydrolases-like superfamily protein [Source:NCBI gene (formerly Entrezgene);Acc:831320]	OS02G0707900	Rossmann-like alpha/beta/alpha sandwich fold domain containing protein.	Universal stress protein A-like protein	KK1_030652	Cajanus cajan (Pigeon pea) (Cajanus indicus)
C.CAJAN_28118	turquoise	1.30231	3.37831	0.0990367	-1.97697	0.391315	1	0.00369054	1.98e-16	AT5G14680	Adenine nucleotide alpha hydrolases-like superfamily protein [Source:NCBI gene (formerly Entrezgene);Acc:831320]	OS02G0707900	Hypothetical conserved gene.	Universal stress protein A-like protein	KK1_030652	Cajanus cajan (Pigeon pea) (Cajanus indicus)
C.CAJAN_28125	turquoise	1.87743	2.7581	-0.102386	-0.983054	0.0797882	1	0.0555094	4.82e-08	AT5G14700	NAD(P)-binding Rossmann-fold superfamily protein [Source:NCBI gene (formerly Entrezgene);Acc:831322]	OS01G0639200	Cinnamoyl-CoA reductase-like gene family member, Defense response	Leucoanthocyanidin reductase	KK1_030659	Cajanus cajan (Pigeon pea) (Cajanus indicus)
C.CAJAN_29121	turquoise	0.840979	3.1059	0.88668	-1.37824	0.965414	1	0.000995588	2.77e-08	AT1G01470	Late embryosis abundant protein [Source:NCBI gene (formerly Entrezgene);Acc:837071]	OS01G0225600	Atypical 5C LEA (late embryogenesis abundant) protein, Multiple stress tolerance, Hg accumulation	Desiccation protectant protein Lea14 isogeny	KK1_030709	Cajanus cajan (Pigeon pea) (Cajanus indicus)
C.CAJAN_29131	turquoise	2.15987	4.06056	-0.580952	-2.48164	0.00129597	1	9.36e-05	2.34e-12	AT1G16130	wall associated kinase-like 2 [Source:NCBI gene (formerly Entrezgene);Acc:838182]	OS04G0598900	Similar to Wall-associated kinase-like protein.	Wall-associated receptor kinase-like 2	KK1_030721	Cajanus cajan (Pigeon pea) (Cajanus indicus)
C.CAJAN_28181	turquoise	1.33038	2.61041	0.00524384	-1.27478	0.645328	1	0.214501	5.77e-07	AT2G47240	AMP-dependent synthetase and ligase family protein [Source:NCBI gene (formerly Entrezgene);Acc:819337]	OS05G0132100	Similar to cDNA clone:001-200-C01, full insert sequence.	Long-chain-fatty-acid--CoA ligase (EC 6.2.1.3)	KK1_030792	Cajanus cajan (Pigeon pea) (Cajanus indicus)
C.CAJAN_28181	turquoise	1.33038	2.61041	0.00524384	-1.27478	0.645328	1	0.214501	5.77e-07	AT2G47240	AMP-dependent synthetase and ligase family protein [Source:NCBI gene (formerly Entrezgene);Acc:819337]	OS05G0132100	AMP-dependent synthetase and ligase domain containing protein.	Long-chain-fatty-acid--CoA ligase (EC 6.2.1.3)	KK1_030792	Cajanus cajan (Pigeon pea) (Cajanus indicus)
C.CAJAN_33561	turquoise	0.531163	0.431543	-2.10983	-2.01021	1	1	0.0266171	1	AT3G47340	glutamine-dependent asparagine synthase 1 [Source:NCBI gene (formerly Entrezgene);Acc:823888]	OS06G0265000	Asparagine synthetase, Long-distance transport of asparagine	Asparagine synthetase [glutamine-hydrolyzing] (EC 6.3.5.4)	KK1_030797	Cajanus cajan (Pigeon pea) (Cajanus indicus)
C.CAJAN_31487	turquoise	4.99801	6.45099	-1.06517	-2.51815	0.00131888	1	0.120407	1.07e-16	AT2G13810	AGD2-like defense response protein 1 [Source:NCBI gene (formerly Entrezgene);Acc:815864]	OS03G0299900	Similar to Plastid aminotransferase (Fragment).	Aminotransferase class I/classII large domain-containing protein	KK1_030830	Cajanus cajan (Pigeon pea) (Cajanus indicus)
C.CAJAN_31499	turquoise	2.13426	4.85114	0.484965	-2.23191	0.165856	1	0.0491644	4.99e-11	AT4G15480	UDP-Glycosyltransferase superfamily protein [Source:NCBI gene (formerly Entrezgene);Acc:827220]	OS05G0552700	UDP-glucosyltransferase, Regulation of endosperm development	Limonoid UDP-glucosyltransferase	KK1_030851	Cajanus cajan (Pigeon pea) (Cajanus indicus)
C.CAJAN_31033	turquoise	3.66329	5.76949	0	-2.1062	0.00343811	1	0.0974926	2.68e-15	AT1G27990	transmembrane protein [Source:NCBI gene (formerly Entrezgene);Acc:839692]	OS04G0386700	Similar to OSIGBa0148P16.6 protein.	Transmembrane protein	KK1_030906	Cajanus cajan (Pigeon pea) (Cajanus indicus)
C.CAJAN_27509	turquoise	7.49443	6.49951	-0.914215	0.0807033	2.83e-34	1	1	8.21e-21	AT5G54160	O-methyltransferase 1 [Source:NCBI gene (formerly Entrezgene);Acc:835504]	OS12G0441300	Acetyl-serotonin methyltransferase, Target of miR1846e	3'-hydroxy-N-methyl-(S)-coclaurine 4'-O-methyltransferase	KK1_031452	Cajanus cajan (Pigeon pea) (Cajanus indicus)
C.CAJAN_27520	turquoise	4.18752	5.83589	0.233943	-1.41443	1.37e-05	1	0.089388	3.88e-29	AT2G20770	GCR2-like 2 [Source:NCBI gene (formerly Entrezgene);Acc:816606]	OS10G0497900	Similar to Lanthionine synthetase C-like protein, expressed.	LanC-like protein 2	KK1_031463	Cajanus cajan (Pigeon pea) (Cajanus indicus)
C.CAJAN_30000	turquoise	2.64494	3.69732	0.397057	-0.65532	2.84e-06	1	0.0821091	2.99e-13	AT3G02040	senescence-related 3 [Source:NCBI gene (formerly Entrezgene);Acc:821175]	OS02G0514500	Glycerophosphodiester phosphodiesterase, Response to Pi deficiency, Low Pi acclimation	glycerophosphodiester phosphodiesterase (EC 3.1.4.46)	KK1_031567	Cajanus cajan (Pigeon pea) (Cajanus indicus)
C.CAJAN_30140	turquoise	2.14956	5.00164	1.25596	-1.59612	0.440541	1	0.147711	1.61e-06	AT3G56970	basic helix-loop-helix (bHLH) DNA-binding superfamily protein [Source:NCBI gene (formerly Entrezgene);Acc:824864]	OS01G0952800	Conserved hypothetical protein.	Transcription factor ORG2	KK1_032049	Cajanus cajan (Pigeon pea) (Cajanus indicus)
C.CAJAN_30140	turquoise	2.14956	5.00164	1.25596	-1.59612	0.440541	1	0.147711	1.61e-06	AT3G56970	basic helix-loop-helix (bHLH) DNA-binding superfamily protein [Source:NCBI gene (formerly Entrezgene);Acc:824864]	OS01G0952800	Iron-related bHLH transcription factor 2, Tolerance to Fe deficiency, Regulation of Fe uptake from soil, Fe transport during germination, Fe translocation to grain during seed maturation	Transcription factor ORG2	KK1_032049	Cajanus cajan (Pigeon pea) (Cajanus indicus)
C.CAJAN_29913	turquoise	4.57468	6.25399	-0.164798	-1.84411	0.000144472	1	0.160926	4.44e-37	AT4G23240	cysteine-rich RLK (RECEPTOR-like protein kinase) 16 [Source:NCBI gene (formerly Entrezgene);Acc:828423]	OS07G0535800	GnK2 domain containing receptor-like kinase-5, Response to drought, chilling, and submergence in tolerant genotypes	Cysteine-rich receptor-like protein kinase 31	KK1_032168	Cajanus cajan (Pigeon pea) (Cajanus indicus)
C.CAJAN_32313	turquoise	-0.707645	2.73544	0.146672	-3.29641	0.479882	1	8.56e-07	1.34e-08	AT3G22370	alternative oxidase 1A [Source:NCBI gene (formerly Entrezgene);Acc:821806]	OS04G0600200	Homodimeric diiron-carboxylate protein, Cyanide-resistant respiration in mitochondria, Reactive oxygen species (ROS) scavenging	Ubiquinol oxidase (EC 1.10.3.11)	KK1_032310	Cajanus cajan (Pigeon pea) (Cajanus indicus)
C.CAJAN_34996	turquoise	2.7203	0.848126	-1.77321	0.0989633	0.000265028	1	1	0.315253	AT3G54040	PAR1 protein [Source:NCBI gene (formerly Entrezgene);Acc:824571]			PAR1 protein	KK1_032755	Cajanus cajan (Pigeon pea) (Cajanus indicus)
C.CAJAN_29847	turquoise	3.07224	3.23611	-0.640395	-0.804264	7.49e-07	1	0.0678206	2.81e-16	AT3G26430	GDSL-like Lipase/Acylhydrolase superfamily protein [Source:NCBI gene (formerly Entrezgene);Acc:822247]	OS07G0586200	Acetylcholinesterase, Positive regulation of gravitropic response	Esterase	KK1_032768	Cajanus cajan (Pigeon pea) (Cajanus indicus)
C.CAJAN_29847	turquoise	3.07224	3.23611	-0.640395	-0.804264	7.49e-07	1	0.0678206	2.81e-16	AT3G26430	GDSL-like Lipase/Acylhydrolase superfamily protein [Source:NCBI gene (formerly Entrezgene);Acc:822247]	OS07G0586200	Similar to Alpha-L-fucosidase 2.	Esterase	KK1_032768	Cajanus cajan (Pigeon pea) (Cajanus indicus)
C.CAJAN_29871	turquoise	2.47065	3.46594	0.27373	-0.721563	3.42e-05	1	0.155721	3.16e-18	AT1G01720	NAC (No Apical Meristem) domain transcriptional regulator superfamily protein [Source:NCBI gene (formerly Entrezgene);Acc:839265]	OS01G0884300	NAC transcription factor, Drought tolerance, Response to abiotic and biotic stresses	NAC domain-containing protein 2	KK1_032793	Cajanus cajan (Pigeon pea) (Cajanus indicus)
C.CAJAN_31070	turquoise	4.34933	5.07406	-2.21889	-2.94362	2.51e-05	1	0.000215	6.02e-06	AT2G15490	UDP-glycosyltransferase 73B4 [Source:NCBI gene (formerly Entrezgene);Acc:816041]	OS01G0176000	UDP-glucuronosyl/UDP-glucosyltransferase family protein.	Glycosyltransferase (EC 2.4.1.-)	UGT7	Pueraria montana var. lobata (Kudzu vine) (Pueraria lobata)
C.CAJAN_34085	turquoise	3.9008	5.94137	-0.171945	-2.21252	0.00242114	1	0.0716265	1.51e-31	AT3G08860	PYRIMIDINE 4 [Source:NCBI gene (formerly Entrezgene);Acc:820034]	OS03G0338000	Similar to alanine--glyoxylate aminotransferase 2.	Alanine--glyoxylate aminotransferase 2-like 2, mitochondrial	D0Y65_001379	Glycine soja (Wild soybean)
C.CAJAN_32081	turquoise	3.40266	3.37406	0.461681	0.490274	3.81e-05	1	1	0.00258451	AT5G10170	myo-inositol-1-phosphate synthase 3 [Source:NCBI gene (formerly Entrezgene);Acc:830881]	OS03G0192700	Myo-inositol 3-phosphate synthase 1, Phytic acid biosynthesis, Determination of phytic acid accumulation in grain	inositol-3-phosphate synthase (EC 5.5.1.4)	KK1_033230	Cajanus cajan (Pigeon pea) (Cajanus indicus)
C.CAJAN_31002	turquoise	3.01812	2.88086	-0.0233159	0.11394	5.5e-10	1	1	2.64e-11	AT1G30360	Early-responsive to dehydration stress protein (ERD4) [Source:NCBI gene (formerly Entrezgene);Acc:839916]	OS07G0150100	Protein of unknown function DUF221 domain containing protein.	Membrane protein C24H6.13	KK1_033297	Cajanus cajan (Pigeon pea) (Cajanus indicus)
C.CAJAN_30690	turquoise	2.34841	3.48539	0.787583	-0.349398	0.0654105	1	0.523938	1.29e-08	AT5G23660	bidirectional sugar transporter SWEET12-like protein [Source:NCBI gene (formerly Entrezgene);Acc:832431]	OS12G0476200	Sucrose transporter, TAL effector PthXo2-dependent disease susceptibility to bacterial pathogen	Bidirectional sugar transporter SWEET	KK1_033329	Cajanus cajan (Pigeon pea) (Cajanus indicus)
C.CAJAN_29448	turquoise	3.19411	4.4985	-0.947115	-2.2515	0.00301827	1	0.00567422	1.31e-09	AT2G30990	arginine N-methyltransferase, putative (DUF688) [Source:NCBI gene (formerly Entrezgene);Acc:817650]	OS01G0758900	Protein of unknown function DUF688 family protein.	DUF688 domain-containing protein	102668249 GLYMA_12G211300	Glycine max (Soybean) (Glycine hispida)
C.CAJAN_32369	turquoise	4.0122	3.48844	-0.333545	0.190215	2.8e-22	1	1	1.16e-11	AT5G08640	flavonol synthase 1 [Source:NCBI gene (formerly Entrezgene);Acc:830765]	OS02G0767300	Flavonol synthase, Bifunctional 2-oxoglutarate-dependent dioxygenase	Flavonol synthase/flavanone 3-hydroxylase (EC 1.14.11.9) (EC 1.14.20.6)	KK1_033928	Cajanus cajan (Pigeon pea) (Cajanus indicus)
C.CAJAN_32035	turquoise	1.14035	4.12254	0.742147	-2.24005	1	1	0.0432879	6.84e-10	AT4G33355	Bifunctional inhibitor/lipid-transfer protein/seed storage 2S albumin superfamily protein [Source:NCBI gene (formerly Entrezgene);Acc:829472]	OS11G0115350	Similar to Non-specific lipid-transfer protein 2.	Non-specific lipid-transfer protein	KK1_033984	Cajanus cajan (Pigeon pea) (Cajanus indicus)
C.CAJAN_33931	turquoise	2.05383	2.04647	0.60631	0.613675	0.0159586	1	1	5.37e-06	AT3G12500	basic chitinase [Source:NCBI gene (formerly Entrezgene);Acc:820429]	OS05G0399400	Chitinase 9.	chitinase (EC 3.2.1.14)	KK1_034048	Cajanus cajan (Pigeon pea) (Cajanus indicus)
C.CAJAN_36092	turquoise	2.04581	2.98014	-0.17354	-1.10788	0.0210364	1	0.0573751	1.35e-14	AT3G15180	ARM repeat superfamily protein [Source:NCBI gene (formerly Entrezgene);Acc:820749]	OS05G0557200	Armadillo-type fold domain containing protein.	26S proteasome non-ATPase regulatory subunit 5	KK1_034498	Cajanus cajan (Pigeon pea) (Cajanus indicus)
C.CAJAN_31748	turquoise	1.75999	4.18012	-0.0705811	-2.49071	0.233007	1	9.2e-05	1.71e-18	AT2G27480	Calcium-binding EF-hand family protein [Source:NCBI gene (formerly Entrezgene);Acc:817293]	OS08G0558100	EF hand domain containing protein.	Calcium-binding protein CML48	KK1_034633	Cajanus cajan (Pigeon pea) (Cajanus indicus)
C.CAJAN_34308	turquoise	4.312	6.51673	0.227952	-1.97678	0.00178293	1	0.166516	1.29e-19	AT5G16010	3-oxo-5-alpha-steroid 4-dehydrogenase family protein [Source:NCBI gene (formerly Entrezgene);Acc:831458]	OS07G0162100	3-oxo-5-alpha-steroid 4-dehydrogenase, C-terminal domain containing protein.	3-oxo-5-alpha-steroid 4-dehydrogenase 1	KK1_034678	Cajanus cajan (Pigeon pea) (Cajanus indicus)
C.CAJAN_35313	turquoise	8.5372	6.07259	-5.56927	-3.10465	0.00406008	1	0.00951044	3.13e-08	AT1G07490	ROTUNDIFOLIA like 3 [Source:NCBI gene (formerly Entrezgene);Acc:837263]	OS09G0306566	Hypothetical conserved gene.	DVL family protein	MtrunA17_Chr2g0322581	Medicago truncatula (Barrel medic) (Medicago tribuloides)
C.CAJAN_31784	turquoise	0.776791	3.35501	1.15102	-1.4272	1	1	0.0013819	1.72e-13	AT3G16770	ethylene-responsive element binding protein [Source:NCBI gene (formerly Entrezgene);Acc:820929]	OS01G0313300	Similar to EREBP-3 protein (Fragment).	Ethylene-responsive transcription factor RAP2-3	KK1_035063	Cajanus cajan (Pigeon pea) (Cajanus indicus)
C.CAJAN_39372	turquoise	1.96292	1.97791	-1.62643	-1.64143	0.101972	0.819854	0.00730245	2.91e-06	AT4G37260	myb domain protein 73 [Source:NCBI gene (formerly Entrezgene);Acc:829880]	OS09G0106700	Similar to Myb proto-oncogene protein (C-myb).	Transcription factor MYB44	KK1_035219	Cajanus cajan (Pigeon pea) (Cajanus indicus)
C.CAJAN_34645	turquoise	3.38615	8.4198	0	-5.03365	0.00172958	1	0.00377201	8.76e-18	AT3G22640	cupin family protein [Source:NCBI gene (formerly Entrezgene);Acc:821835]	OS03G0793700	Cupin domain protein, Regulation of seed vigour	Sucrose-binding protein	KK1_035224	Cajanus cajan (Pigeon pea) (Cajanus indicus)
C.CAJAN_37877	turquoise	2.77141	2.06008	-1.90523	-1.1939	0.000267679	1	0.0711442	0.0314743	AT5G54160	O-methyltransferase 1 [Source:NCBI gene (formerly Entrezgene);Acc:835504]	OS04G0175900	Winged helix repressor DNA-binding domain containing protein.	Isoliquiritigenin 2'-O-methyltransferase (EC 2.1.1.76)	KK1_035289	Cajanus cajan (Pigeon pea) (Cajanus indicus)
C.CAJAN_33125	turquoise	1.64357	3.02913	-0.265382	-1.65094	0.0952132	1	0.00549775	6.02e-13	AT4G21320	Aldolase-type TIM barrel family protein [Source:NCBI gene (formerly Entrezgene);Acc:827880]	OS06G0682900	Heat stress associated protein, Long-term acquired thermotolerance	Protein HEAT-STRESS-ASSOCIATED 32 isoform B (EC 4.4.1.19)	D0Y65_019765	Glycine soja (Wild soybean)
C.CAJAN_33139	turquoise	7.97878	10.0626	0	-2.08377	8.14e-05	1	0.406227	1.7e-34	AT5G20230	blue-copper-binding protein [Source:NCBI gene (formerly Entrezgene);Acc:832145]	OS03G0807500	Cupredoxin domain containing protein.	Cucumber peeling cupredoxin	KK1_035391	Cajanus cajan (Pigeon pea) (Cajanus indicus)
C.CAJAN_35621	turquoise	2.52481	4.27554	0.0320298	-1.7187	0.00138532	1	0.0103522	1.35e-11	AT3G48990	AMP-dependent synthetase and ligase family protein [Source:NCBI gene (formerly Entrezgene);Acc:824060]	OS04G0683700	4-coumarate-Co-A ligase (4CL) like protein, Adenosine monophosphate binding protein, Regulation of rice blast resistance, floret development, and lignin biosynthesis	Peroxisomal-coenzyme A synthetase	KK1_035702	Cajanus cajan (Pigeon pea) (Cajanus indicus)
C.CAJAN_34466	turquoise	1.77135	2.46779	-0.641866	-1.33831	0.246625	1	0.114438	6.7e-10	AT4G36850	PQ-loop repeat family protein / transmembrane family protein [Source:NCBI gene (formerly Entrezgene);Acc:829838]	OS01G0266800	Cystinosin/ERS1p repeat containing protein.	Membrane protein YOL092W family	KK1_035936	Cajanus cajan (Pigeon pea) (Cajanus indicus)
C.CAJAN_32892	turquoise	1.8037	2.49658	0.431245	-0.261633	0.00175117	1	0.469475	4.01e-11	AT1G22770	gigantea protein (GI) [Source:NCBI gene (formerly Entrezgene);Acc:838883]	OS01G0182600	Orthologue of the Arabidopsis GIGANTEA, Regulation of circadian rhythm and flowering time, Photoperiodic control of flowering, Osmotic stress response	Protein GIGANTEA	KK1_036179	Cajanus cajan (Pigeon pea) (Cajanus indicus)
C.CAJAN_32892	turquoise	1.8037	2.49658	0.431245	-0.261633	0.00175117	1	0.469475	4.01e-11	AT1G22770	gigantea protein (GI) [Source:NCBI gene (formerly Entrezgene);Acc:838883]	OS01G0182600	GIGANTEA protein.	Protein GIGANTEA	KK1_036179	Cajanus cajan (Pigeon pea) (Cajanus indicus)
C.CAJAN_36712	turquoise	0.714179	3.31087	0.131725	-2.46497	1	1	0.000984773	1.12e-09	AT3G17609	HY5-homolog [Source:NCBI gene (formerly Entrezgene);Acc:821027]	OS02G0203000	bZIP transcription factor, Homolog of Arabidopsis HY5 transcription factor, Photomorphogenesis, Positive regulation of serotonin biosynthesis, Negative control of UV-B tolerance	BZIP domain-containing protein	KK1_036194	Cajanus cajan (Pigeon pea) (Cajanus indicus)
C.CAJAN_34177	turquoise	1.55374	2.8933	0.150329	-1.18924	0.0759335	1	0.0400661	3.69e-12	AT5G42050	DCD (Development and Cell Death) domain protein [Source:NCBI gene (formerly Entrezgene);Acc:834210]	OS01G0550300	N-rich protein, Blast disease resistance	B2 protein	KK1_036260	Cajanus cajan (Pigeon pea) (Cajanus indicus)
C.CAJAN_34177	turquoise	1.55374	2.8933	0.150329	-1.18924	0.0759335	1	0.0400661	3.69e-12	AT5G42050	DCD (Development and Cell Death) domain protein [Source:NCBI gene (formerly Entrezgene);Acc:834210]	OS01G0550300	Similar to Gda-1 protein.	B2 protein	KK1_036260	Cajanus cajan (Pigeon pea) (Cajanus indicus)
C.CAJAN_38479	turquoise	2.53491	4.10684	0.0401977	-1.53173	0.0237197	1	0.0211459	4.78e-09	AT5G37670	HSP20-like chaperones superfamily protein [Source:NCBI gene (formerly Entrezgene);Acc:833746]	OS06G0253100	Heat shock protein Hsp20 domain containing protein.	15.7 kDa heat shock protein, peroxisomal	KK1_036389	Cajanus cajan (Pigeon pea) (Cajanus indicus)
C.CAJAN_39469	turquoise	3.01242	3.71605	-0.102702	-0.80633	0.00290989	1	0.327483	1.25e-09	AT3G47600	myb domain protein 94 [Source:NCBI gene (formerly Entrezgene);Acc:823914]	OS08G0437300	R2R3-MYB transcription factor 78	Myb-related protein 306 family	KK1_036516	Cajanus cajan (Pigeon pea) (Cajanus indicus)
C.CAJAN_31999	turquoise	4.69479	6.39114	-0.449547	-2.14589	7.39e-05	1	0.0410322	8.27e-30	AT1G07400	HSP20-like chaperones superfamily protein [Source:NCBI gene (formerly Entrezgene);Acc:837252]	OS03G0266300	Class I low-molecular-weight heat shock protein 17.9.	17.5 kDa class I heat shock protein	KK1_036585	Cajanus cajan (Pigeon pea) (Cajanus indicus)
C.CAJAN_31999	turquoise	4.69479	6.39114	-0.449547	-2.14589	7.39e-05	1	0.0410322	8.27e-30	AT1G07400	HSP20-like chaperones superfamily protein [Source:NCBI gene (formerly Entrezgene);Acc:837252]	OS03G0266300	17.9 kDa class I small heat shock protein, Heat tolerance	17.5 kDa class I heat shock protein	KK1_036585	Cajanus cajan (Pigeon pea) (Cajanus indicus)
C.CAJAN_32001	turquoise	1.72085	3.35736	-0.318601	-1.95511	0.152661	1	0.000333461	1.58e-13	AT1G07400	HSP20-like chaperones superfamily protein [Source:NCBI gene (formerly Entrezgene);Acc:837252]	OS03G0266300	Class I low-molecular-weight heat shock protein 17.9.	17.5 kDa class I heat shock protein	KK1_036587	Cajanus cajan (Pigeon pea) (Cajanus indicus)
C.CAJAN_32001	turquoise	1.72085	3.35736	-0.318601	-1.95511	0.152661	1	0.000333461	1.58e-13	AT1G07400	HSP20-like chaperones superfamily protein [Source:NCBI gene (formerly Entrezgene);Acc:837252]	OS03G0266300	17.9 kDa class I small heat shock protein, Heat tolerance	17.5 kDa class I heat shock protein	KK1_036587	Cajanus cajan (Pigeon pea) (Cajanus indicus)
C.CAJAN_35116	turquoise	8.23679	11.3895	0	-3.15272	5.81e-05	1	0.120819	1.93e-63	AT5G01300	PEBP (phosphatidylethanolamine-binding protein) family protein [Source:NCBI gene (formerly Entrezgene);Acc:830983]	OS05G0468800	Phosphatidylethanolamine-binding protein PEBP domain containing protein.	UPF0098 protein MTH-273	KK1_036816	Cajanus cajan (Pigeon pea) (Cajanus indicus)
C.CAJAN_34128	turquoise	2.0161	3.72517	-0.507675	-2.21675	0.0354298	1	0.000145541	1.8e-18	AT5G60580	RING/U-box superfamily protein [Source:NCBI gene (formerly Entrezgene);Acc:836179]	OS06G0677300	Zinc finger, RING/FYVE/PHD-type domain containing protein.	RING-CH-type domain-containing protein	KK1_037167	Cajanus cajan (Pigeon pea) (Cajanus indicus)
C.CAJAN_33538	turquoise	1.38466	1.94671	-0.364893	-0.926941	0.421295	1	0.052532	1.9e-06	AT3G62550	Adenine nucleotide alpha hydrolases-like superfamily protein [Source:NCBI gene (formerly Entrezgene);Acc:825429]	OS01G0303800	UspA domain containing protein.	Universal stress protein A-like protein	KK1_037459	Cajanus cajan (Pigeon pea) (Cajanus indicus)
C.CAJAN_37310	turquoise	8.71593	9.75983	-2.46083	-3.50473	9.74e-06	1	0.00811676	1.71e-51	AT1G61070	low-molecular-weight cysteine-rich 66 [Source:NCBI gene (formerly Entrezgene);Acc:842399]			Defensin-like protein	KK1_037674	Cajanus cajan (Pigeon pea) (Cajanus indicus)
C.CAJAN_37109	turquoise	4.46988	4.46779	-1.34494	-1.34284	2.15e-06	1	0.0815874	2.68e-06	AT2G18890	Protein kinase superfamily protein [Source:NCBI gene (formerly Entrezgene);Acc:816405]	OS04G0654600	Protein kinase, core domain containing protein.	Protein kinase domain-containing protein	KK1_037863	Cajanus cajan (Pigeon pea) (Cajanus indicus)
C.CAJAN_39057	turquoise	1.78268	3.63717	-0.114346	-1.96884	0.126941	1	0.0164832	1.32e-09	AT5G62670	H[+]-ATPase 11 [Source:NCBI gene (formerly Entrezgene);Acc:836388]	OS12G0638700	Similar to N.plumbaginifolia H+-translocating ATPase mRNA.	Plasma membrane ATPase (EC 7.1.2.1)	KK1_038217	Cajanus cajan (Pigeon pea) (Cajanus indicus)
C.CAJAN_39057	turquoise	1.78268	3.63717	-0.114346	-1.96884	0.126941	1	0.0164832	1.32e-09	AT5G62670	H[+]-ATPase 11 [Source:NCBI gene (formerly Entrezgene);Acc:836388]	OS12G0638700	Plasma membrane-localized H<sup>+</sup>-ATPase, Saline-alkaline stress tolerance	Plasma membrane ATPase (EC 7.1.2.1)	KK1_038217	Cajanus cajan (Pigeon pea) (Cajanus indicus)
C.CAJAN_43977	turquoise	1.89382	2.94336	-0.288072	-1.33761	0.0255903	1	0.00973209	5.78e-10	AT1G51760	peptidase M20/M25/M40 family protein [Source:NCBI gene (formerly Entrezgene);Acc:841602]	OS01G0560000	Amidohydrolase 8, Rice homolog of AtIAR3, Cleavage of jasmonoyl-isoleucine and auxin-alanine conjugates	IAA-amino acid hydrolase ILR1-like 4	KK1_038252	Cajanus cajan (Pigeon pea) (Cajanus indicus)
C.CAJAN_43977	turquoise	1.89382	2.94336	-0.288072	-1.33761	0.0255903	1	0.00973209	5.78e-10	AT1G51760	peptidase M20/M25/M40 family protein [Source:NCBI gene (formerly Entrezgene);Acc:841602]	OS01G0560000	Similar to cDNA clone:001-205-F05, full insert sequence.	IAA-amino acid hydrolase ILR1-like 4	KK1_038252	Cajanus cajan (Pigeon pea) (Cajanus indicus)
C.CAJAN_35494	turquoise	12.7913	11.182	0	-2.89684	3.69e-11	1	0.048926	3.88e-13				Dehydrin	LEA-2-D11 (XERO1)		Glycine max (Soybean) (Glycine hispida)
C.CAJAN_39345	turquoise	4.37891	4.97498	1.38946	0.793396	2.27e-09	1	0.681921	3.05e-15	AT1G20850	xylem cysteine peptidase 2 [Source:NCBI gene (formerly Entrezgene);Acc:838677]	OS01G0971400	Similar to Cysteine proteinase.	P34 probable thiol protease	KK1_038576	Cajanus cajan (Pigeon pea) (Cajanus indicus)
C.CAJAN_36445	turquoise	2.729	4.14016	0.0547526	-1.35641	0.00149059	1	0.0496961	2.78e-17	AT3G05890	Low temperature and salt responsive protein family [Source:NCBI gene (formerly Entrezgene);Acc:819758]	OS07G0635900	Low-molecular-weight hydrophobic protein, Cold stress-response	Hydrophobic protein LTI6A	D0Y65_053605 glysoja_035495	Glycine soja (Wild soybean)
C.CAJAN_37319	turquoise	1.6805	3.7893	-0.644743	-2.75354	0.269459	1	0.00010859	1.46e-11	AT3G28210	zinc finger (AN1-like) family protein [Source:NCBI gene (formerly Entrezgene);Acc:822447]	OS09G0385700	AN1-type zinc-finger protein, Chloroplast development	Zinc finger AN1 domain-containing stress-associated protein 12	KK1_038873	Cajanus cajan (Pigeon pea) (Cajanus indicus)
C.CAJAN_36181	turquoise	5.14501	6.99937	0	-1.85436	0.000240862	1	0.258252	6.07e-27	AT1G79900	Mitochondrial substrate carrier family protein [Source:NCBI gene (formerly Entrezgene);Acc:844329]	OS01G0225000	Mitochondrial carrier protein domain containing protein.	Mitochondrial carnitine/acylcarnitine carrier protein CACL	KK1_038934	Cajanus cajan (Pigeon pea) (Cajanus indicus)
C.CAJAN_38396	turquoise	1.65225	2.0163	-0.731033	-1.09508	0.197634	1	0.115932	0.00368112	AT5G06570	alpha/beta-Hydrolases superfamily protein [Source:NCBI gene (formerly Entrezgene);Acc:830545]	OS07G0162900	Lipase, GDXG, active site domain containing protein.	Gibberellin receptor GID1L3	KK1_038974	Cajanus cajan (Pigeon pea) (Cajanus indicus)
C.CAJAN_33620	turquoise	2.36386	4.64215	0.328039	-1.95025	0.0561995	1	0.00429574	7.28e-22	AT2G24100	ATP-dependent DNA helicase [Source:NCBI gene (formerly Entrezgene);Acc:816944]	OS06G0186600	Similar to predicted protein.
C.CAJAN_33620	turquoise	2.36386	4.64215	0.328039	-1.95025	0.0561995	1	0.00429574	7.28e-22	AT2G24100	ATP-dependent DNA helicase [Source:NCBI gene (formerly Entrezgene);Acc:816944]	OS06G0186600	Conserved hypothetical protein.
C.CAJAN_33622	turquoise	4.28135	7.10822	0.562972	-2.2639	0.00295023	1	0.138535	6.52e-34	AT1G16030	heat shock protein 70B [Source:NCBI gene (formerly Entrezgene);Acc:838174]	OS05G0460000	Similar to 70 kDa heat shock cognate protein 1.	Heat shock 70 kDa protein	KK1_039058	Cajanus cajan (Pigeon pea) (Cajanus indicus)
C.CAJAN_36443	turquoise	2.51849	4.7778	0.213462	-2.04585	0.0169279	1	0.010918	2.76e-18	AT2G25625	histone deacetylase-like protein [Source:NCBI gene (formerly Entrezgene);Acc:817103]	OS05G0575000	Stress-induced chloroplast degradation, Regulation of nitrogen assimilation during stress-induced senescence
C.CAJAN_41948	turquoise	2.79472	2.92097	0.603761	0.477508	1.21e-05	1	1	6.57e-08	AT1G74950	TIFY domain/Divergent CCT motif family protein [Source:NCBI gene (formerly Entrezgene);Acc:843834]	OS03G0402800	Similar to ZIM motif family protein, expressed.	Protein TIFY (Jasmonate ZIM domain-containing protein)	KK1_039218	Cajanus cajan (Pigeon pea) (Cajanus indicus)
C.CAJAN_41948	turquoise	2.79472	2.92097	0.603761	0.477508	1.21e-05	1	1	6.57e-08	AT1G74950	TIFY domain/Divergent CCT motif family protein [Source:NCBI gene (formerly Entrezgene);Acc:843834]	OS03G0402800	TIFY family protein, JASMONATE-ZIM domain (JAZ) protein, JA signaling, Regulation of spikelet development, Regulation of coleoptile length under submergence	Protein TIFY (Jasmonate ZIM domain-containing protein)	KK1_039218	Cajanus cajan (Pigeon pea) (Cajanus indicus)
C.CAJAN_41951	turquoise	3.93511	4.34422	1.44187	1.03276	8e-05	1	0.814127	1.64e-06	AT5G21960	Integrase-type DNA-binding superfamily protein [Source:NCBI gene (formerly Entrezgene);Acc:832256]	OS02G0781300	Similar to AP2/ERF domain-containing transcription factor.	Ethylene-responsive transcription factor ERF017 family	KK1_039221	Cajanus cajan (Pigeon pea) (Cajanus indicus)
C.CAJAN_40315	turquoise	1.29097	2.95349	-1.05317	-2.71569	0.695788	1	0.00787261	3.77e-06	AT5G53970	Tyrosine transaminase family protein [Source:NCBI gene (formerly Entrezgene);Acc:835480]	OS02G0302700	Similar to Nicotianamine aminotransferase A.	Tyrosine aminotransferase	KK1_039299	Cajanus cajan (Pigeon pea) (Cajanus indicus)
C.CAJAN_35325	turquoise	2.70543	5.02039	0.0674437	-2.24752	0.00454222	1	0.0584548	1.84e-14	AT5G07990	Cytochrome P450 superfamily protein [Source:NCBI gene (formerly Entrezgene);Acc:830693]	OS10G0320100	Flavonoid 3'-hydroxylase, Cytochrome P450 75B3, Flavone C-glycosides biosynthesis	Flavonoid 3',5'-hydroxylase 1	KK1_039414	Cajanus cajan (Pigeon pea) (Cajanus indicus)
C.CAJAN_43030	turquoise	5.39772	7.31344	0.0633994	-1.85232	5.45e-06	1	0.106708	7.45e-37	AT4G27410	NAC (No Apical Meristem) domain transcriptional regulator superfamily protein [Source:NCBI gene (formerly Entrezgene);Acc:828849]	OS01G0816100	Plant-specific transcription factor, Regulation of hypersensitive response (HR) cell death	NAC domain-containing protein 55	KK1_039488	Cajanus cajan (Pigeon pea) (Cajanus indicus)
C.CAJAN_39888	turquoise	3.80366	4.54326	-1.18136	-1.92097	0.000364986	1	0.00772848	5.77e-08	AT3G25640	MIZU-KUSSEI-like protein (Protein of unknown function, DUF617) [Source:NCBI gene (formerly Entrezgene);Acc:822151]	OS01G0642600	Protein of unknown function DUF617, plant family protein.	Protein MIZU-KUSSEI 1	KK1_039537	Cajanus cajan (Pigeon pea) (Cajanus indicus)
C.CAJAN_38043	turquoise	2.15383	3.18415	-0.273587	-1.30391	0.0142052	1	0.057163	1.36e-12	AT3G23920	beta-amylase 1 [Source:NCBI gene (formerly Entrezgene);Acc:821975]	OS03G0141200	Beta-amylase, Control of transient starch degradation in rice leaves, Regulation of the seed setting rate, chalkiness formation, seed germination, and the stress response	Beta-amylase (EC 3.2.1.2)	KK1_039701	Cajanus cajan (Pigeon pea) (Cajanus indicus)
C.CAJAN_36281	turquoise	6.10535	6.67976	-1.11027	-1.68468	1.18e-07	1	0.101487	1.28e-30	AT2G23910	NAD(P)-binding Rossmann-fold superfamily protein [Source:NCBI gene (formerly Entrezgene);Acc:816923]	OS10G0576900	NAD(P)-binding domain containing protein.	NAD(P)-binding domain-containing protein	KK1_040025	Cajanus cajan (Pigeon pea) (Cajanus indicus)
C.CAJAN_37239	turquoise	5.8749	6.37532	-0.761241	-1.26166	5.82e-13	1	0.0334956	4.65e-16	AT5G52390	PAR1 protein [Source:NCBI gene (formerly Entrezgene);Acc:835315]			PAR1 protein	KK1_040244	Cajanus cajan (Pigeon pea) (Cajanus indicus)
C.CAJAN_34040	turquoise	6.16068	8.66048	-1.1056	-3.6054	3.83e-05	1	0.00264077	1.99e-49	AT2G31980	PHYTOCYSTATIN 2 [Source:NCBI gene (formerly Entrezgene);Acc:817757]	OS04G0350100	Proteinase inhibitor I25, cystatin domain containing protein.	Cysteine proteinase inhibitor 10	KK1_040457	Cajanus cajan (Pigeon pea) (Cajanus indicus)
C.CAJAN_36556	turquoise	4.13883	5.80352	-1.44702	-3.11171	0.00305237	1	0.00117067	2.15e-18	AT4G15248	B-box type zinc finger family protein [Source:NCBI gene (formerly Entrezgene);Acc:3769879]	OS08G0178800	Conserved hypothetical protein.	Zinc finger protein CONSTANS-LIKE 13	KK1_040513	Cajanus cajan (Pigeon pea) (Cajanus indicus)
C.CAJAN_36556	turquoise	4.13883	5.80352	-1.44702	-3.11171	0.00305237	1	0.00117067	2.15e-18	AT4G15248	B-box type zinc finger family protein [Source:NCBI gene (formerly Entrezgene);Acc:3769879]	OS08G0178800	Hypothetical conserved gene.	Zinc finger protein CONSTANS-LIKE 13	KK1_040513	Cajanus cajan (Pigeon pea) (Cajanus indicus)
C.CAJAN_38927	turquoise	1.98519	3.13563	0.519394	-0.631047	0.00411789	1	0.223174	3.66e-11	AT3G23000	CBL-interacting protein kinase 7 [Source:NCBI gene (formerly Entrezgene);Acc:821874]	OS03G0634400	Calcineurin B-like protein-interacting protein kinase 7, Cold sensing	non-specific serine/threonine protein kinase (EC 2.7.11.1)	KK1_040591	Cajanus cajan (Pigeon pea) (Cajanus indicus)
C.CAJAN_39033	turquoise	1.9291	4.29613	0.0764824	-2.29055	0.180268	1	0.0192505	1.57e-15	AT1G76130	alpha-amylase-like 2 [Source:NCBI gene (formerly Entrezgene);Acc:843945]	OS01G0715400	Hypothetical conserved gene.	Alpha-amylase (EC 3.2.1.1)	KK1_040608	Cajanus cajan (Pigeon pea) (Cajanus indicus)
C.CAJAN_39033	turquoise	1.9291	4.29613	0.0764824	-2.29055	0.180268	1	0.0192505	1.57e-15	AT1G76130	alpha-amylase-like 2 [Source:NCBI gene (formerly Entrezgene);Acc:843945]	OS01G0715400	Glycoside hydrolase, subgroup, catalytic domain domain containing protein.	Alpha-amylase (EC 3.2.1.1)	KK1_040608	Cajanus cajan (Pigeon pea) (Cajanus indicus)
C.CAJAN_39033	turquoise	1.9291	4.29613	0.0764824	-2.29055	0.180268	1	0.0192505	1.57e-15	AT1G76130	alpha-amylase-like 2 [Source:NCBI gene (formerly Entrezgene);Acc:843945]	OS01G0715400	&alpha;-amylase 4A	Alpha-amylase (EC 3.2.1.1)	KK1_040608	Cajanus cajan (Pigeon pea) (Cajanus indicus)
C.CAJAN_35875	turquoise	2.77694	2.47305	-1.87711	-1.57322	0.0131675	0.819317	0.0850013	0.000259566	AT3G06350	dehydroquinate dehydratase, putative / shikimate dehydrogenase [Source:NCBI gene (formerly Entrezgene);Acc:819809]	OS01G0375200	Similar to shikimate biosynthesis protein aroDE.	Shikimate dehydrogenase substrate binding N-terminal domain-containing protein	KK1_041075	Cajanus cajan (Pigeon pea) (Cajanus indicus)
C.CAJAN_41251	turquoise	3.09493	0.798352	-3.67648	-1.3799	0.000601233	1	0.343776	0.924073	AT5G24090	chitinase A [Source:NCBI gene (formerly Entrezgene);Acc:832474]	OS01G0860500	Similar to Hevamine A precursor [Includes: Chitinase (EC 3.2.1.14); Lysozyme (EC 3.2.1.17)].	chitinase (EC 3.2.1.14)	KK1_041077	Cajanus cajan (Pigeon pea) (Cajanus indicus)
C.CAJAN_41255	turquoise	5.12593	5.5176	0.118521	-0.273153	1.04e-09	1	1	0.000923276	AT5G24090	chitinase A [Source:NCBI gene (formerly Entrezgene);Acc:832474]	OS01G0860400	Similar to Acidic endochitinase precursor (EC 3.2.1.14).	chitinase (EC 3.2.1.14)	KK1_041081	Cajanus cajan (Pigeon pea) (Cajanus indicus)
C.CAJAN_39542	turquoise	1.62384	2.32081	-0.276903	-0.973881	0.00690831	1	0.00998381	1.55e-09	AT5G02790	Glutathione S-transferase family protein [Source:NCBI gene (formerly Entrezgene);Acc:831798]	OS03G0283100	Lambda class glutathione S-transferase, Maize In2-1 homologue, Detoxification of some chemical compounds	Protein IN2-1 isogeny B	KK1_041113	Cajanus cajan (Pigeon pea) (Cajanus indicus)
C.CAJAN_39542	turquoise	1.62384	2.32081	-0.276903	-0.973881	0.00690831	1	0.00998381	1.55e-09	AT5G02790	Glutathione S-transferase family protein [Source:NCBI gene (formerly Entrezgene);Acc:831798]	OS03G0283100	Similar to In2-1 protein.	Protein IN2-1 isogeny B	KK1_041113	Cajanus cajan (Pigeon pea) (Cajanus indicus)
C.CAJAN_37358	turquoise	3.19026	4.95057	-0.752978	-2.51329	0.0264176	1	0.00540456	5.28e-12	AT5G41590	LURP-one-like protein (DUF567) [Source:NCBI gene (formerly Entrezgene);Acc:834161]	OS11G0120300	Protein of unknown function DUF567 family protein.	UPF0706 protein At5g01750 family	KK1_041177	Cajanus cajan (Pigeon pea) (Cajanus indicus)
C.CAJAN_36758	turquoise	1.25742	3.42602	0.167448	-2.00115	0.427897	1	0.000302814	1.02e-12	AT5G39450	F-box family protein [Source:NCBI gene (formerly Entrezgene);Acc:833941]	OS08G0105100	Cyclin-like F-box domain containing protein.	F-box protein At5g39450 family	KK1_041211	Cajanus cajan (Pigeon pea) (Cajanus indicus)
C.CAJAN_36766	turquoise	1.4524	3.17625	-1.19484	-2.91869	0.661021	1	0.00381721	7.73e-14	AT5G12020	17.6 kDa class II heat shock protein [Source:NCBI gene (formerly Entrezgene);Acc:831075]	OS01G0184100	Class II small heat shock protein, Positive regulation in both Xoo resistance and heat/salt tolerance	17.9 kDa class II heat shock protein	KK1_041219	Cajanus cajan (Pigeon pea) (Cajanus indicus)
C.CAJAN_41612	turquoise	1.13525	3.04958	0.114724	-1.79961	0.518143	1	0.0037133	1.04e-09	AT4G05320	polyubiquitin 10 [Source:NCBI gene (formerly Entrezgene);Acc:825880]	OS06G0681400	Ubiquitin domain containing protein.	Ubiquitin-like domain-containing protein	MIMGU_mgv1a004315mg	Erythranthe guttata (Yellow monkey flower) (Mimulus guttatus)
C.CAJAN_41521	turquoise	0.624058	2.94581	0.054264	-2.26749	1	1	0.00264077	6.75e-07	AT1G35190	2-oxoglutarate (2OG) and Fe(II)-dependent oxygenase superfamily protein [Source:NCBI gene (formerly Entrezgene);Acc:840408]	OS01G0188100	Isopenicillin N synthase family protein.	Flavonol synthase/flavanone 3-hydroxylase	KK1_041632	Cajanus cajan (Pigeon pea) (Cajanus indicus)
C.CAJAN_38610	turquoise	1.41591	3.86127	0.224341	-2.22102	0.249591	1	0.00176376	2.88e-12	AT5G37600		OS02G0735200	Glutamine synthetase shoot isozyme (EC 6.3.1.2) (Glutamate--ammonia ligase) (Clone lambda-GS28).	Glutamine synthetase (EC 6.3.1.2)	KK1_041929	Cajanus cajan (Pigeon pea) (Cajanus indicus)
C.CAJAN_38610	turquoise	1.41591	3.86127	0.224341	-2.22102	0.249591	1	0.00176376	2.88e-12	AT5G37600		OS02G0735200	Cytosolic glutamine synthetase, Growth rate, Grain filling	Glutamine synthetase (EC 6.3.1.2)	KK1_041929	Cajanus cajan (Pigeon pea) (Cajanus indicus)
C.CAJAN_38611	turquoise	1.91322	5.17814	0.749461	-2.51546	0.3419	1	0.0016721	5.77e-21	AT1G67920				DUF632 domain-containing protein	CURHAP_LOCUS34496 ORAREDHAP_LOCUS34084	Prunus armeniaca (Apricot) (Armeniaca vulgaris)
C.CAJAN_40047	turquoise	1.92541	3.61503	-0.582304	-2.27193	0.0825798	1	0.000148522	5.04e-05	AT1G43160	related to AP2 6 [Source:NCBI gene (formerly Entrezgene);Acc:840915]	OS12G0168100	Similar to AP2 domain containing protein RAP2.6 (Fragment).	Ethylene-responsive transcription factor ERF114 family	KK1_041972	Cajanus cajan (Pigeon pea) (Cajanus indicus)
C.CAJAN_38832	turquoise	2.24187	3.52241	-0.885149	-2.16569	0.00251613	1	0.0449956	3.38e-08	ATMG00860		OS04G0191000	Similar to OSIGBa0114M03.4 protein.	Retrotransposable element Tf2	KK1_041987	Cajanus cajan (Pigeon pea) (Cajanus indicus)
C.CAJAN_38834	turquoise	4.08676	6.1698	-0.143764	-2.2268	0.00049709	1	0.0388075	3.26e-30	AT2G25620	DNA-binding protein phosphatase 1 [Source:NCBI gene (formerly Entrezgene);Acc:817102]	OS02G0799000	Protein phosphatase 2C 27, Negative regulation of cold tolerance	protein-serine/threonine phosphatase (EC 3.1.3.16)	KK1_041989	Cajanus cajan (Pigeon pea) (Cajanus indicus)
C.CAJAN_39521	turquoise	1.45977	3.24234	0.0259235	-1.75664	0.306572	1	0.016329	2.13e-12	AT2G25605	DNA-directed RNA polymerase subunit beta [Source:NCBI gene (formerly Entrezgene);Acc:817100]	OS05G0574700	Similar to cDNA clone:002-182-C01, full insert sequence.	DNA-directed RNA polymerase	DEO72_LG11g3226	Vigna unguiculata (Cowpea)
C.CAJAN_39521	turquoise	1.45977	3.24234	0.0259235	-1.75664	0.306572	1	0.016329	2.13e-12	AT2G25605	DNA-directed RNA polymerase subunit beta [Source:NCBI gene (formerly Entrezgene);Acc:817100]	OS05G0574700	Similar to predicted protein.	DNA-directed RNA polymerase	DEO72_LG11g3226	Vigna unguiculata (Cowpea)
C.CAJAN_43190	turquoise	2.99672	3.22387	-0.548178	-0.775321	0.0303769	1	0.117501	0.00371808	AT1G64660	methionine gamma-lyase [Source:NCBI gene (formerly Entrezgene);Acc:842774]	OS10G0517500	Cystathionine &gamma;-lyase	Methionine gamma-lyase	KK1_042316	Cajanus cajan (Pigeon pea) (Cajanus indicus)
C.CAJAN_38028	turquoise	1.90967	1.4192	-1.04052	-0.550052	0.00314543	1	0.125312	0.0291004	AT3G26380	Melibiase family protein [Source:NCBI gene (formerly Entrezgene);Acc:822242]	OS01G0518500	Glycoside hydrolase, family 27 protein.	Alpha-galactosidase (EC 3.2.1.22) (Melibiase)	KK1_042402	Cajanus cajan (Pigeon pea) (Cajanus indicus)
C.CAJAN_41905	turquoise	2.74595	5.3022	2.19348	-0.36277	0.0157011	1	0.871242	4.53e-12	AT4G25470	C-repeat/DRE binding factor 2 [Source:NCBI gene (formerly Entrezgene);Acc:828651]	OS04G0572400	Dehydration-responsive element binding protein 1E, Chilling tolerance, Positive regulation of heat tolerance	Dehydration-responsive element-binding protein 1C	KK1_042413	Cajanus cajan (Pigeon pea) (Cajanus indicus)
C.CAJAN_43412	turquoise	4.68226	2.19523	-2.00112	0.485916	3.36e-08	1	1	0.00886655	AT1G02205	Fatty acid hydroxylase superfamily [Source:NCBI gene (formerly Entrezgene);Acc:837602]	OS02G0621300	Homologous protein of CER1, Very-long-chain (VLC) alkane biosynthesis, Regulation of anther development and plastids differentiation	Protein WAX2	KK1_042537	Cajanus cajan (Pigeon pea) (Cajanus indicus)
C.CAJAN_37029	turquoise	2.52379	3.98002	-0.731959	-2.1882	0.0155315	1	0.00881143	1.43e-15	AT2G29420	glutathione S-transferase tau 7 [Source:NCBI gene (formerly Entrezgene);Acc:817491]	OS09G0467200	Tau class glutathione transferase, Response to abiotic stresses	glutathione transferase (EC 2.5.1.18)	KK1_042555	Cajanus cajan (Pigeon pea) (Cajanus indicus)
C.CAJAN_45355	turquoise	7.61768	8.35485	-1.16957	-1.90674	7.35e-12	1	0.0698037	1.06e-34	AT5G06760	Late Embryosis Abundant 4-5 [Source:NCBI gene (formerly Entrezgene);Acc:830565]	OS08G0327700	Late embryogenesis abundant (LEA) group 1 family protein.	18 kDa seed maturation protein	KK1_042650	Cajanus cajan (Pigeon pea) (Cajanus indicus)
C.CAJAN_46050	turquoise	4.00468	5.65327	0.371013	-1.27758	1.48e-08	1	0.00973209	2.86e-17	AT1G30820	CTP synthase family protein [Source:NCBI gene (formerly Entrezgene);Acc:839964]	OS01G0616900	Cytidine triphosphate synthase, Early endosperm development, Regulation of nuclei spacing, Microtubule formation	CTP synthase (EC 6.3.4.2) (UTP--ammonia ligase)	KK1_042698	Cajanus cajan (Pigeon pea) (Cajanus indicus)
C.CAJAN_39400	turquoise	3.02887	3.05393	-1.07122	-1.09629	0.000133182	1	0.0148249	1.09e-10	AT2G46490
C.CAJAN_39404	turquoise	2.37119	4.51522	1.08881	-1.05522	0.0857012	1	0.343776	2.01e-12	AT5G25240	stress induced protein [Source:NCBI gene (formerly Entrezgene);Acc:832595]	OS02G0743200	Conserved hypothetical protein.	Stress induced protein	KK1_042821	Cajanus cajan (Pigeon pea) (Cajanus indicus)
C.CAJAN_44469	turquoise	1.95003	2.64925	-1.2817	-1.98093	0.286639	1	0.0666011	0.000104262	AT2G39730	rubisco activase [Source:NCBI gene (formerly Entrezgene);Acc:818558]	OS11G0707000	Non-protein coding transcript.	Ribulose bisphosphate carboxylase/oxygenase activase, chloroplastic (RA) (RuBisCO activase)	KK1_042972	Cajanus cajan (Pigeon pea) (Cajanus indicus)
C.CAJAN_44469	turquoise	1.95003	2.64925	-1.2817	-1.98093	0.286639	1	0.0666011	0.000104262	AT2G39730	rubisco activase [Source:NCBI gene (formerly Entrezgene);Acc:818558]	OS11G0707000	Ribulose-bisphosphate carboxylase activase (EC 6.3.4.-) (Fragments).	Ribulose bisphosphate carboxylase/oxygenase activase, chloroplastic (RA) (RuBisCO activase)	KK1_042972	Cajanus cajan (Pigeon pea) (Cajanus indicus)
C.CAJAN_44469	turquoise	1.95003	2.64925	-1.2817	-1.98093	0.286639	1	0.0666011	0.000104262	AT2G39730	rubisco activase [Source:NCBI gene (formerly Entrezgene);Acc:818558]	OS11G0707000	Similar to Ribulose bisphosphate carboxylase/oxygenase activase, chloroplastic.	Ribulose bisphosphate carboxylase/oxygenase activase, chloroplastic (RA) (RuBisCO activase)	KK1_042972	Cajanus cajan (Pigeon pea) (Cajanus indicus)
C.CAJAN_43966	turquoise	0.627837	1.937	-0.702081	-2.01124	1	1	0.00468896	0.00105182	AT1G03400	2-oxoglutarate (2OG) and Fe(II)-dependent oxygenase superfamily protein [Source:NCBI gene (formerly Entrezgene);Acc:838751]	OS06G0255100	2OG-Fe(II) oxygenase domain containing protein.	1-aminocyclopropane-1-carboxylate oxidase isogeny 4	KK1_043106	Cajanus cajan (Pigeon pea) (Cajanus indicus)
C.CAJAN_43928	turquoise	2.27439	3.41336	1.98338	0.844414	0.400817	1	1	0.233583	AT4G30420	nodulin MtN21 /EamA-like transporter family protein [Source:NCBI gene (formerly Entrezgene);Acc:829165]	OS09G0426500	Similar to Integral membrane protein DUF6 containing protein.	WAT1-related protein	KK1_043124	Cajanus cajan (Pigeon pea) (Cajanus indicus)
C.CAJAN_42438	turquoise	7.05161	5.31678	-4.2345	-2.49967	1.46e-05	1	0.0987058	7.14e-06	AT5G20230	blue-copper-binding protein [Source:NCBI gene (formerly Entrezgene);Acc:832145]	OS08G0482600	Cupredoxin domain containing protein.	Blue copper protein	KK1_043152	Cajanus cajan (Pigeon pea) (Cajanus indicus)
C.CAJAN_40820	turquoise	3.724	3.81985	0.289182	0.193331	1.27e-09	1	1	1.93e-12	AT5G43150	elongation factor [Source:NCBI gene (formerly Entrezgene);Acc:834332]	OS03G0206400	Conserved hypothetical protein.
C.CAJAN_43564	turquoise	2.85563	3.06152	-1.03732	-1.24321	8.38e-06	1	0.0250483	4.3e-06	AT3G09270	glutathione S-transferase TAU 8 [Source:NCBI gene (formerly Entrezgene);Acc:820083]	OS01G0949800	Similar to Glutathione S-transferase GST 28 (EC 2.5.1.18) (Fragment).	glutathione transferase (EC 2.5.1.18)	KK1_043632	Cajanus cajan (Pigeon pea) (Cajanus indicus)
C.CAJAN_44665	turquoise	2.9382	3.61133	-0.953872	-1.62701	0.000478162	1	0.0091298	2.19e-15	AT5G16970	alkenal reductase [Source:NCBI gene (formerly Entrezgene);Acc:831560]	OS04G0497000	Similar to Allyl alcohol dehydrogenase.	NADP-dependent oxidoreductase P1 (EC 1.3.1.74)	KK1_043706	Cajanus cajan (Pigeon pea) (Cajanus indicus)
C.CAJAN_43920	turquoise	4.5361	3.44895	-2.29131	-1.20416	0.0310647	1	0.0342962	0.0341108	AT2G14900	Gibberellin-regulated family protein [Source:NCBI gene (formerly Entrezgene);Acc:815979]	OS03G0760800	A member of the GAST (gibberellin (GA)-Stimulated Transcript) family, Control of seedling growth and &alpha;-amylase expression, Cell proliferation in meristems and panicles development	Snakin-1	KK1_043724	Cajanus cajan (Pigeon pea) (Cajanus indicus)
C.CAJAN_40803	turquoise	1.07223	2.83089	-0.0191956	-1.77785	0.568221	1	0.000177604	2.3e-11	AT3G50910	netrin receptor DCC [Source:NCBI gene (formerly Entrezgene);Acc:824255]	OS02G0704600	Conserved hypothetical protein.	Phosphoribosylformimino-5-aminoimidazole carboxamide ribotide isomerase isoform B (EC 5.3.1.16) (Phosphoribosylformimino-5-aminoimidazole carboxamide ribotide isomerase isoform C)	D0Y65_003053	Glycine soja (Wild soybean)
C.CAJAN_46029	turquoise	2.36462	4.49618	0.333126	-1.79844	0.0279578	1	0.0148977	2.75e-12	AT5G48150	GRAS family transcription factor [Source:NCBI gene (formerly Entrezgene);Acc:834867]	OS07G0545800	GRAS family protein, N-acetylchitooligosaccharide elicitor-responsive protein, Pathogen-induced defense response	Chitin-inducible gibberellin-responsive protein 1	KK1_044018	Cajanus cajan (Pigeon pea) (Cajanus indicus)
C.CAJAN_40636	turquoise	1.50394	3.46593	-0.150838	-2.11283	0.263172	1	0.0051791	3.98e-15	AT2G21970	stress enhanced protein 2 [Source:NCBI gene (formerly Entrezgene);Acc:816733]	OS04G0639200	Similar to OSIGBa0138H21-OSIGBa0138E01.1 protein.	Stress enhanced protein 2, chloroplastic	KK1_044293	Cajanus cajan (Pigeon pea) (Cajanus indicus)
C.CAJAN_45170	turquoise	3.3901	4.40055	0.526543	-0.483907	1.56e-08	1	0.294807	1.21e-21	AT4G32480	sugar phosphate exchanger, putative (DUF506) [Source:NCBI gene (formerly Entrezgene);Acc:829383]	OS05G0519300	DUF560 family protein, PDDEXK_6 family protein	DUF506 family protein		Glycine max (Soybean) (Glycine hispida)
C.CAJAN_43071	turquoise	1.46749	4.43445	0.0810313	-2.88593	0.114254	1	7.32e-05	8.18e-14	AT5G11580	Regulator of chromosome condensation (RCC1) family protein [Source:NCBI gene (formerly Entrezgene);Acc:831030]	OS01G0725600	Regulator of chromosome condensation, RCC1 domain containing protein.	E3 ubiquitin-protein ligase HERC5	KK1_044735	Cajanus cajan (Pigeon pea) (Cajanus indicus)
C.CAJAN_43907	turquoise	2.36779	3.94646	-0.038013	-1.61668	0.00307703	1	0.00594874	8.89e-27	AT4G19390	Uncharacterized protein family (UPF0114) [Source:NCBI gene (formerly Entrezgene);Acc:827680]	OS06G0710300	Uncharacterised conserved protein UCP022348 domain containing protein.
C.CAJAN_43909	turquoise	2.75349	4.44086	-0.0545855	-1.74196	0.0975145	1	0.177305	8.9e-11	AT5G45310	coiled-coil protein [Source:NCBI gene (formerly Entrezgene);Acc:834567]	OS01G0962100	Conserved hypothetical protein.
C.CAJAN_43923	turquoise	3.03161	4.77152	-0.21123	-1.95114	0.00160188	1	0.00252598	5.13e-22	AT5G13080	WRKY DNA-binding protein 75 [Source:NCBI gene (formerly Entrezgene);Acc:831147]	OS11G0490900	WRKY transcription factor 72, ABA response with respect to germination and abiotic stresses, ABA signalling and auxin transport	WRKY transcription factor 75	KK1_045166	Cajanus cajan (Pigeon pea) (Cajanus indicus)
C.CAJAN_41501	turquoise	7.55271	10.2849	0	-2.73223	0.0031882	1	0.0565699	9.55e-21	AT2G21820	seed maturation protein [Source:NCBI gene (formerly Entrezgene);Acc:816718]	OS08G0385000	Similar to seed maturation protein PM41.	Seed maturation protein PM41	KK1_045312	Cajanus cajan (Pigeon pea) (Cajanus indicus)
C.CAJAN_42616	turquoise	2.60723	3.41979	-0.142542	-0.95511	0.0138394	1	0.235031	5.33e-08	AT5G02020	E3 ubiquitin-protein ligase RLIM-like protein [Source:NCBI gene (formerly Entrezgene);Acc:831782]			DUF4005 domain-containing protein	GLYMA_07G139300	Glycine max (Soybean) (Glycine hispida)
C.CAJAN_44242	turquoise	1.57167	3.52434	0.491365	-1.4613	0.104702	1	0.00794214	1.25e-13	AT2G25490	EIN3-binding F box protein 1 [Source:NCBI gene (formerly Entrezgene);Acc:817087]	OS02G0200900	F-box protein, Positive regulation of the resistance to brown planthopper	EIN3-binding F-box protein 1	KK1_045929	Cajanus cajan (Pigeon pea) (Cajanus indicus)
C.CAJAN_44242	turquoise	1.57167	3.52434	0.491365	-1.4613	0.104702	1	0.00794214	1.25e-13	AT2G25490	EIN3-binding F box protein 1 [Source:NCBI gene (formerly Entrezgene);Acc:817087]	OS02G0200900	Leucine-rich repeat, cysteine-containing containing protein.	EIN3-binding F-box protein 1	KK1_045929	Cajanus cajan (Pigeon pea) (Cajanus indicus)
C.CAJAN_42684	turquoise	4.93816	5.56529	-1.65073	-2.27786	0.00491175	1	0.16112	1.54e-07	AT5G42240	serine carboxypeptidase-like 42 [Source:NCBI gene (formerly Entrezgene);Acc:834229]	OS11G0213600	Peptidase S10, serine carboxypeptidase family protein.	Carboxypeptidase (EC 3.4.16.-)	KK1_046214	Cajanus cajan (Pigeon pea) (Cajanus indicus)
C.CAJAN_43786	turquoise	3.94996	7.05224	-0.481008	-3.58329	0.00266965	1	0.000635442	7.4e-11	AT4G27410	NAC (No Apical Meristem) domain transcriptional regulator superfamily protein [Source:NCBI gene (formerly Entrezgene);Acc:828849]	OS01G0816100	Plant-specific transcription factor, Regulation of hypersensitive response (HR) cell death	NAC domain-containing protein 72	KK1_046381	Cajanus cajan (Pigeon pea) (Cajanus indicus)
C.CAJAN_42338	turquoise	3.51412	6.61625	0.61402	-2.48811	0.134996	1	0.0859704	7.34e-14	AT3G20350	actin cytoskeleton-regulatory complex pan-like protein [Source:NCBI gene (formerly Entrezgene);Acc:821579]	OS04G0625000	Conserved hypothetical protein.	Myosin heavy chain, muscle	G2W53_032136	Senna tora
C.CAJAN_46948	turquoise	4.97323	2.40684	-3.28175	-0.715371	9.38e-09	1	0.12651	0.0998744	AT5G59310	lipid transfer protein 4 [Source:NCBI gene (formerly Entrezgene);Acc:836050]	OS11G0115350	Similar to Non-specific lipid-transfer protein 2.	Non-specific lipid-transfer protein	KK1_046519	Cajanus cajan (Pigeon pea) (Cajanus indicus)
C.CAJAN_43848	turquoise	2.0699	3.15289	-0.824038	-1.90703	0.077897	1	0.00598783	2.31e-09	AT2G42250	cytochrome P450, family 712, subfamily A, polypeptide 1 [Source:NCBI gene (formerly Entrezgene);Acc:818826]	OS06G0613600	Cytochrome P450 family protein.	Cytochrome P450 93A1	KK1_046566	Cajanus cajan (Pigeon pea) (Cajanus indicus)
C.CAJAN_44833	turquoise	1.22131	2.99369	0.250542	-1.52184	0.245064	1	0.00340944	7.96e-11	AT1G12990	beta-1,4-N-acetylglucosaminyltransferase family protein [Source:NCBI gene (formerly Entrezgene);Acc:837857]	OS04G0477500	Glycosyl transferase, family 17 protein.	Beta-1,4-mannosyl-glycoprotein 4-beta-N-acetylglucosaminyltransferase (EC 2.4.1.144)	KK1_046780	Cajanus cajan (Pigeon pea) (Cajanus indicus)
C.CAJAN_47340	turquoise	1.33676	2.93777	-0.639457	-2.24047	0.516833	1	0.00280989	9.34e-07	AT2G16890	UDP-Glycosyltransferase superfamily protein [Source:NCBI gene (formerly Entrezgene);Acc:816190]	OS09G0330000	UDP-glucuronosyl/UDP-glucosyltransferase family protein.	Glycosyltransferase (EC 2.4.1.-)	KK1_047175	Cajanus cajan (Pigeon pea) (Cajanus indicus)
C.CAJAN_47963	turquoise	1.06811	-1.23709	-2.23286	0.0723449	1	1	1	0.94429	AT3G61220	NAD(P)-binding Rossmann-fold superfamily protein [Source:NCBI gene (formerly Entrezgene);Acc:825294]	OS04G0531900	Short-chain dehydrogenase/reductase SDR domain containing protein.	Short-chain dehydrogenase/reductase (EC 1.1.1.-)	KK1_048378	Cajanus cajan (Pigeon pea) (Cajanus indicus)
C.CAJAN_43887	turquoise	2.40717	3.95844	0.480448	-1.07083	0.00763543	1	0.0115397	5.89e-12	AT2G46490
C.CAJAN_47699	turquoise	3.28846	4.58903	0.955242	-0.345326	0.00328419	1	0.512084	8.84e-10	AT2G23540	GDSL-like Lipase/Acylhydrolase superfamily protein [Source:NCBI gene (formerly Entrezgene);Acc:816886]	OS03G0581400	Similar to anther-specific proline-rich protein APG.	GDSL esterase/lipase At2g03980 family	KK1_048619	Cajanus cajan (Pigeon pea) (Cajanus indicus)
C.CAJAN_19929	yellow	4.66727	1.15566	-2.40841	1.1032	4.78e-18	1	0.519066	0.470107	AT1G17420	lipoxygenase 3 [Source:NCBI gene (formerly Entrezgene);Acc:838314]	OS04G0447100	Type-2 13-lipoxygenase, Control of hull splitting	Lipoxygenase (EC 1.13.11.-)	KK1_020516	Cajanus cajan (Pigeon pea) (Cajanus indicus)
C.CAJAN_19929	yellow	4.66727	1.15566	-2.40841	1.1032	4.78e-18	1	0.519066	0.470107	AT1G17420	lipoxygenase 3 [Source:NCBI gene (formerly Entrezgene);Acc:838314]	OS04G0447100	Similar to Lipoxygenase.	Lipoxygenase (EC 1.13.11.-)	KK1_020516	Cajanus cajan (Pigeon pea) (Cajanus indicus)
C.CAJAN_13398	yellow	4.89182	0.914817	0.290166	4.26717	1.06e-20	1	1.87e-09	0.0551793	AT1G55020	lipoxygenase 1 [Source:NCBI gene (formerly Entrezgene);Acc:841944]	OS03G0700700	Similar to Lipoxygenase.	Lipoxygenase (EC 1.13.11.-)	KK1_013810	Cajanus cajan (Pigeon pea) (Cajanus indicus)
C.CAJAN_13398	yellow	4.89182	0.914817	0.290166	4.26717	1.06e-20	1	1.87e-09	0.0551793	AT1G55020	lipoxygenase 1 [Source:NCBI gene (formerly Entrezgene);Acc:841944]	OS03G0700700	Lipoxygenase, Tolerance to wounding and BPH attack	Lipoxygenase (EC 1.13.11.-)	KK1_013810	Cajanus cajan (Pigeon pea) (Cajanus indicus)
C.CAJAN_13451	yellow	2.9847	0.72328	1.2836	3.54501	0.000220907	1	7.51e-09	0.410031	AT2G44450	beta glucosidase 15 [Source:NCBI gene (formerly Entrezgene);Acc:819052]	OS04G0474900	&beta;-glucosidase	Non-cyanogenic beta-glucosidase	KK1_013864	Cajanus cajan (Pigeon pea) (Cajanus indicus)
C.CAJAN_14474	yellow	5.95703	0.758665	-2.09958	3.09879	9.74e-25	1	0.00181389	0.986222	AT1G67090	ribulose bisphosphate carboxylase small chain 1A [Source:NCBI gene (formerly Entrezgene);Acc:843029]	OS12G0291400	Similar to Petunia ribulose 1, 5-bisphosphate carboxylase small subunit mRNA (clone pSSU 51), partial cds. (Fragment).	Ribulose bisphosphate carboxylase small subunit, chloroplastic (RuBisCO small subunit)	RBCS KK1_014904	Cajanus cajan (Pigeon pea) (Cajanus indicus)
C.CAJAN_15044	yellow	5.28145	3.17009	0.677241	2.78861	1.19e-31	1	5.24e-08	1.4e-14	AT1G17860		OS04G0526600	Alpha-amylase/subtilisin inhibitor, Defense of the seed against microorganisms	Chymotrypsin inhibitor 3	KK1_015481	Cajanus cajan (Pigeon pea) (Cajanus indicus)
C.CAJAN_15179	yellow	2.47708	2.21824	1.12217	1.38101	2.86e-08	0.517216	0.0260515	8.11e-07	AT4G37300	maternal effect embryo arrest 59 [Source:NCBI gene (formerly Entrezgene);Acc:829885]	OS03G0265900	Conserved hypothetical protein.	Maternal effect embryo arrest 59	CR513_06412	Mucuna pruriens (Velvet bean) (Dolichos pruriens)
C.CAJAN_00169	yellow	3.3342	0.428603	-0.936682	1.96891	9.39e-05	1	0.00496411	1	AT1G52770	Phototropic-responsive NPH3 family protein [Source:NCBI gene (formerly Entrezgene);Acc:841710]	OS05G0178000	NPH3 domain containing protein.	Root phototropism protein 3	KK1_000170	Cajanus cajan (Pigeon pea) (Cajanus indicus)
C.CAJAN_00290	yellow	6.73582	5.60612	2.49464	3.62434	0.000341542	1	0.00493888	3.92e-05	AT4G25150	HAD superfamily, subfamily IIIB acid phosphatase [Source:NCBI gene (formerly Entrezgene);Acc:828618]	OS06G0139800	Similar to Acid phosphatase (EC 3.1.3.2) 1 allozyme 1.	Stem 28 kDa glycoprotein	KK1_000299	Cajanus cajan (Pigeon pea) (Cajanus indicus)
C.CAJAN_00292	yellow	0	-0.968934	-0.968934	0	1	1	1	0.507572	AT4G25150	HAD superfamily, subfamily IIIB acid phosphatase [Source:NCBI gene (formerly Entrezgene);Acc:828618]	OS06G0139800	Similar to Acid phosphatase (EC 3.1.3.2) 1 allozyme 1.	Stem 28 kDa glycoprotein	KK1_000299	Cajanus cajan (Pigeon pea) (Cajanus indicus)
C.CAJAN_00820	yellow	5.63917	3.61673	0.196646	2.21909	6.01e-15	1	0.0105052	0.00016233	AT4G38620	myb domain protein 4 [Source:NCBI gene (formerly Entrezgene);Acc:830018]	OS04G0517100	SG2-type MYB transcription factor, Cold tolerance, Resistance to fungal and bacterial pathogens, Panicle development	Transcription repressor MYB4	KK1_000843	Cajanus cajan (Pigeon pea) (Cajanus indicus)
C.CAJAN_00820	yellow	5.63917	3.61673	0.196646	2.21909	6.01e-15	1	0.0105052	0.00016233	AT4G38620	myb domain protein 4 [Source:NCBI gene (formerly Entrezgene);Acc:830018]	OS04G0517100	Similar to OSIGBa0145M07.4 protein.	Transcription repressor MYB4	KK1_000843	Cajanus cajan (Pigeon pea) (Cajanus indicus)
C.CAJAN_01482	yellow	4.71371	1.76845	-1.81174	1.13353	1.74e-09	1	0.497078	0.214231	AT1G43800	Plant stearoyl-acyl-carrier-protein desaturase family protein [Source:NCBI gene (formerly Entrezgene);Acc:840977]	OS01G0880800	Similar to Acyl-[acyl-carrier-protein] desaturase, chloroplast precursor (EC 1.14.19.2) (Stearoyl-ACP desaturase).	Acyl-[acyl-carrier-protein] desaturase (EC 1.14.19.-)	KK1_001518	Cajanus cajan (Pigeon pea) (Cajanus indicus)
C.CAJAN_02010	yellow	2.70973	1.43049	0.856008	2.13525	0.000622629	1	0.0275571	0.142814	AT3G25690	Hydroxyproline-rich glycoprotein family protein [Source:NCBI gene (formerly Entrezgene);Acc:822157]	OS12G0105300	Actin-binding FH2 domain containing protein.	Protein CHUP1, chloroplastic	KK1_002060	Cajanus cajan (Pigeon pea) (Cajanus indicus)
C.CAJAN_04329	yellow	6.28996	1.45956	-3.28023	1.55018	1.56e-09	1	0.420073	0.724368	AT1G24020	MLP-like protein 423 [Source:NCBI gene (formerly Entrezgene);Acc:839014]	OS03G0300400	Jasmonate inducible pathogenesis-related class 10 protein, Self-defense against biotic and abiotic stresses	Major pollen allergen Bet v 1-C	KK1_004434	Cajanus cajan (Pigeon pea) (Cajanus indicus)
C.CAJAN_06147	yellow	6.67391	-0.951169	-3.30247	4.3226	3.35e-10	1	1.64e-09	1	AT1G74670	Gibberellin-regulated family protein [Source:NCBI gene (formerly Entrezgene);Acc:843806]	OS09G0414900	Similar to GASA5-like protein (Fragment).	Protein GAST1	KK1_006316	Cajanus cajan (Pigeon pea) (Cajanus indicus)
C.CAJAN_06386	yellow	5.4464	1.36977	-2.26551	1.81112	1.88e-09	1	0.10146	0.513826	AT3G52610	GATA zinc finger protein [Source:NCBI gene (formerly Entrezgene);Acc:824427]	OS01G0861900	Similar to transposon protein Mutator sub-class.	Condensation domain-containing protein	KK1_006565	Cajanus cajan (Pigeon pea) (Cajanus indicus)
C.CAJAN_07293	yellow	6.38297	6.28853	3.26554	3.35998	0.000387752	1	2.72e-09	1.14e-09	AT5G10530	Concanavalin A-like lectin protein kinase family protein [Source:NCBI gene (formerly Entrezgene);Acc:830918]	OS01G0779300	Concanavalin A-like lectin/glucanase, subgroup domain containing protein.	Agglutinin-1	KK1_007496	Cajanus cajan (Pigeon pea) (Cajanus indicus)
C.CAJAN_08406	yellow	4.66283	1.15716	-1.78631	1.71937	5.53e-08	1	0.186267	0.750725	AT2G45570	cytochrome P450, family 76, subfamily C, polypeptide 2 [Source:NCBI gene (formerly Entrezgene);Acc:819165]	OS03G0248200	Similar to Cytochrome P450 family protein, expressed.	Cytochrome P450 76C4	KK1_008653	Cajanus cajan (Pigeon pea) (Cajanus indicus)
C.CAJAN_09005	yellow	4.55874	2.81084	-0.805418	0.942479	1.08e-05	1	0.474989	0.0247892	AT2G22540	K-box region and MADS-box transcription factor family protein [Source:NCBI gene (formerly Entrezgene);Acc:816787]	OS02G0761000	Short vegetative phase (SVP)-group MADS-box protein, Spikelet development, Negative regulation of brassinosteroid responses	MADS-box protein JOINTLESS	KK1_009264	Cajanus cajan (Pigeon pea) (Cajanus indicus)
C.CAJAN_20998	yellow	5.13885	-0.185895	-2.87642	2.44833	1.73e-05	1	0.019181	1	AT1G65060	4-coumarate:CoA ligase 3 [Source:NCBI gene (formerly Entrezgene);Acc:842814]	OS02G0697400	4-coumarate:coenzyme A ligase, Flavonoid biosynthesis	4-coumarate--CoA ligase 2	KK1_021627	Cajanus cajan (Pigeon pea) (Cajanus indicus)
C.CAJAN_21236	yellow	4.82075	-1.56856	-0.848396	5.54091	2.59e-18	1	1.18e-32	0.224101	AT3G45140	lipoxygenase 2 [Source:NCBI gene (formerly Entrezgene);Acc:823650]	OS02G0194700	Similar to Lipoxygenase 2.3, chloroplast precursor (EC 1.13.11.12) (LOX2:Hv:3).	Lipoxygenase (EC 1.13.11.-)	KK1_021865	Cajanus cajan (Pigeon pea) (Cajanus indicus)
C.CAJAN_21236	yellow	4.82075	-1.56856	-0.848396	5.54091	2.59e-18	1	1.18e-32	0.224101	AT3G45140	lipoxygenase 2 [Source:NCBI gene (formerly Entrezgene);Acc:823650]	OS02G0194700	Similar to Lipoxygenase.	Lipoxygenase (EC 1.13.11.-)	KK1_021865	Cajanus cajan (Pigeon pea) (Cajanus indicus)
C.CAJAN_21867	yellow	3.75566	0.374516	0.215992	3.59714	5.2e-05	1	0.000257325	1	AT2G31110	trichome birefringence-like protein (DUF828) [Source:NCBI gene (formerly Entrezgene);Acc:817667]	OS01G0652100	Protein of unknown function DUF231, plant domain containing protein.	Trichome birefringence-like C-terminal domain-containing protein	glysoja_036442	Glycine soja (Wild soybean)
C.CAJAN_12171	yellow	4.59962	0.0495235	-2.48257	2.06753	3.63e-08	1	0.0335088	1	AT4G15560	Deoxyxylulose-5-phosphate synthase [Source:NCBI gene (formerly Entrezgene);Acc:827230]	OS07G0190000	1-deoxy-D-xylulose-5-phosphate synthase, Methylerythritol phosphate (MEP) pathway protein, Diterpenoid phytoalexin biosynthesis	1-deoxy-D-xylulose-5-phosphate synthase (EC 2.2.1.7)	KK1_012543	Cajanus cajan (Pigeon pea) (Cajanus indicus)
C.CAJAN_13028	yellow	4.21988	1.33826	0.476238	3.35786	1.5e-10	1	3.61e-05	0.296487	AT1G19180	jasmonate-zim-domain protein 1 [Source:NCBI gene (formerly Entrezgene);Acc:838501]	OS07G0615200	JASMONATE ZIMDOMAIN (JAZ) protein, Regulation of coleoptile length under submergence	Protein TIFY (Jasmonate ZIM domain-containing protein)	KK1_013430	Cajanus cajan (Pigeon pea) (Cajanus indicus)
C.CAJAN_13309	yellow	2.25325	0.668633	-0.103788	1.48083	0.230254	1	0.00925822	0.959188	AT2G46330	arabinogalactan protein 16 [Source:NCBI gene (formerly Entrezgene);Acc:819241]	OS01G0657000	Protein of unknown function DUF1070 family protein.	Arabinogalactan peptide 16	KK1_013717	Cajanus cajan (Pigeon pea) (Cajanus indicus)
C.CAJAN_17695	yellow	5.92476	-1.48205	-2.45916	4.94766	4.99e-24	1	4.45e-13	0.715888	AT3G22400	PLAT/LH2 domain-containing lipoxygenase family protein [Source:NCBI gene (formerly Entrezgene);Acc:821808]	OS03G0700700	Similar to Lipoxygenase.	Lipoxygenase (EC 1.13.11.-)	KK1_018218	Cajanus cajan (Pigeon pea) (Cajanus indicus)
C.CAJAN_17695	yellow	5.92476	-1.48205	-2.45916	4.94766	4.99e-24	1	4.45e-13	0.715888	AT3G22400	PLAT/LH2 domain-containing lipoxygenase family protein [Source:NCBI gene (formerly Entrezgene);Acc:821808]	OS03G0700700	Lipoxygenase, Tolerance to wounding and BPH attack	Lipoxygenase (EC 1.13.11.-)	KK1_018218	Cajanus cajan (Pigeon pea) (Cajanus indicus)
C.CAJAN_17696	yellow	5.47611	0.186246	-0.912864	4.377	6.77e-25	1	3.32e-11	1	AT1G55020	lipoxygenase 1 [Source:NCBI gene (formerly Entrezgene);Acc:841944]	OS03G0699700	9-lipoxygenase, Regulation of resistance to chewing and piercing-sucking herbivores	Lipoxygenase (EC 1.13.11.-)	KK1_018219	Cajanus cajan (Pigeon pea) (Cajanus indicus)
C.CAJAN_17265	yellow	3.2124	1.81713	-0.398418	0.996859	0.0250993	1	0.671697	0.026462	AT1G80160	Lactoylglutathione lyase / glyoxalase I family protein [Source:NCBI gene (formerly Entrezgene);Acc:844356]	OS05G0171900	Similar to Lactoylglutathione lyase.	Metallothiol transferase fosB	KK1_017776	Cajanus cajan (Pigeon pea) (Cajanus indicus)
C.CAJAN_17265	yellow	3.2124	1.81713	-0.398418	0.996859	0.0250993	1	0.671697	0.026462	AT1G80160	Lactoylglutathione lyase / glyoxalase I family protein [Source:NCBI gene (formerly Entrezgene);Acc:844356]	OS05G0171900	Glyoxalase/bleomycin resistance protein/dioxygenase domain containing protein.	Metallothiol transferase fosB	KK1_017776	Cajanus cajan (Pigeon pea) (Cajanus indicus)
C.CAJAN_22529	yellow	4.55438	0.575189	-1.5506	2.42859	1.85e-14	1	0.00292301	0.940027	AT3G23510	Cyclopropane-fatty-acyl-phospholipid synthase [Source:NCBI gene (formerly Entrezgene);Acc:821931]	OS12G0267200	Cyclopropane-fatty-acyl-phospholipid synthase domain containing protein.	Methyltransferase in lpd-3 5'region	KK1_023191	Cajanus cajan (Pigeon pea) (Cajanus indicus)
C.CAJAN_22587	yellow	3.18101	0.803591	-0.772047	1.60537	5.98e-10	1	0.0115831	0.344566	AT1G04280	P-loop containing nucleoside triphosphate hydrolases superfamily protein [Source:NCBI gene (formerly Entrezgene);Acc:839555]	OS05G0508800	Similar to H1flk (Fragment).	Zeta toxin domain-containing protein	KK1_023250	Cajanus cajan (Pigeon pea) (Cajanus indicus)
C.CAJAN_48292	yellow	6.59262	0.789498	-3.77513	2.02799	6.9e-09	1	0.282428	1	AT1G24020	MLP-like protein 423 [Source:NCBI gene (formerly Entrezgene);Acc:839014]			Bet v I/Major latex protein domain-containing protein	KK1_047605 KK1_049691	Cajanus cajan (Pigeon pea) (Cajanus indicus)
C.CAJAN_47480	yellow	3.03895	-0.542144	0.161738	3.74283	6.82e-05	1	5.82e-13	0.743206	AT3G61040	cytochrome P450, family 76, subfamily C, polypeptide 7 [Source:NCBI gene (formerly Entrezgene);Acc:825276]	OS03G0248200	Similar to Cytochrome P450 family protein, expressed.	Cytochrome P450 76C4	KK1_049493	Cajanus cajan (Pigeon pea) (Cajanus indicus)
C.CAJAN_24215	yellow	4.4472	1.13171	-0.917407	2.39809	7.04e-25	1	2.6e-06	0.0623854	AT5G18280	apyrase 2 [Source:NCBI gene (formerly Entrezgene);Acc:831946]	OS07G0682800	Apyrase 3, ATP-diphosphohydrolase, Root hair elongation and plant growth	Nucleoside-triphosphatase	KK1_024890	Cajanus cajan (Pigeon pea) (Cajanus indicus)
C.CAJAN_24072	yellow	4.35543	1.4864	-1.1061	1.76293	3.9e-17	1	0.0232658	0.147311	AT5G13930	Chalcone and stilbene synthase family protein [Source:NCBI gene (formerly Entrezgene);Acc:831241]	OS11G0530600	Chalcone synthase, Sakuranetin biosynthesis under UV stress conditions	chalcone synthase (EC 2.3.1.74)	KK1_025437	Cajanus cajan (Pigeon pea) (Cajanus indicus)
C.CAJAN_24931	yellow	8.91759	5.1633	0	3.75429	3.47e-38	1	3.8e-11	1.5e-12	AT5G14740	carbonic anhydrase 2 [Source:NCBI gene (formerly Entrezgene);Acc:831326]	OS01G0639900	beta-carbonic anhydrase (EC:4.2.1.1), Carbon assimilation, CO<sub>2</sub>-mediated stomatal pore response	Carbonic anhydrase (EC 4.2.1.1) (Carbonate dehydratase)	KK1_025603	Cajanus cajan (Pigeon pea) (Cajanus indicus)
C.CAJAN_26450	yellow	4.70352	1.22721	-1.45517	2.02114	9.14e-09	1	0.0474649	0.50091	AT4G37760	squalene epoxidase 3 [Source:NCBI gene (formerly Entrezgene);Acc:829932]	OS03G0231800	Similar to Squalene monooxygenase 1 (EC 1.14.99.7).	Squalene monooxygenase (EC 1.14.14.17)	KK1_026418	Cajanus cajan (Pigeon pea) (Cajanus indicus)
C.CAJAN_26450	yellow	4.70352	1.22721	-1.45517	2.02114	9.14e-09	1	0.0474649	0.50091	AT4G37760	squalene epoxidase 3 [Source:NCBI gene (formerly Entrezgene);Acc:829932]	OS03G0231800	Similar to squalene monooxygenase.	Squalene monooxygenase (EC 1.14.14.17)	KK1_026418	Cajanus cajan (Pigeon pea) (Cajanus indicus)
C.CAJAN_27295	yellow	7.3278	4.23991	2.17424	5.26213	1.6e-08	1	7.79e-07	6.23e-05	AT5G24090	chitinase A [Source:NCBI gene (formerly Entrezgene);Acc:832474]	OS01G0660200	Acidic class III chitinase OsChib3a precursor (Chitinase) (EC 3.2.1.14).	Acidic endochitinase	KK1_027655	Cajanus cajan (Pigeon pea) (Cajanus indicus)
C.CAJAN_28435	yellow	3.0872	0.751959	-0.878009	1.45723	0.0293531	1	0.408142	0.839483	AT3G01420	Peroxidase superfamily protein [Source:NCBI gene (formerly Entrezgene);Acc:821135]	OS12G0448900	Fatty acid alpha-dioxygenase family, Enzyme that oxygenates fatty acids into 2R-hydroperoxides	Prostaglandin G/H synthase 2	KK1_027678	Cajanus cajan (Pigeon pea) (Cajanus indicus)
C.CAJAN_26523	yellow	7.03809	1.388	-2.90057	2.74952	1.41e-08	1	0.0138445	0.70086	AT1G51990	O-methyltransferase family protein [Source:NCBI gene (formerly Entrezgene);Acc:841628]	OS08G0290700	Winged helix repressor DNA-binding domain containing protein.	Eugenol O-methyltransferase (EC 2.1.1.76)	KK1_027867	Cajanus cajan (Pigeon pea) (Cajanus indicus)
C.CAJAN_29640	yellow	4.14188	2.11458	-1.95915	0.0681434	0.000815936	1	1	0.0820527	AT2G38540	lipid transfer protein 1 [Source:NCBI gene (formerly Entrezgene);Acc:818436]	OS12G0115100	Lipid transfer protein Class II, Lipid transfer protein a15	Non-specific lipid-transfer protein	KK1_029260	Cajanus cajan (Pigeon pea) (Cajanus indicus)
C.CAJAN_28064	yellow	6.33373	-2.13664	-1.50097	6.96941	7.54e-09	1	1.68e-21	0.39051	AT2G14580	basic pathosis-related protein 1 [Source:NCBI gene (formerly Entrezgene);Acc:815945]	OS07G0129200	Pathogenesis-related 1a protein, Regulation of abiotic stress responses	SCP domain-containing protein	KK1_029843	Cajanus cajan (Pigeon pea) (Cajanus indicus)
C.CAJAN_30949	yellow	3.20422	0.639148	-1.58775	0.977319	0.0381865	1	0.598318	1	AT1G02205	Fatty acid hydroxylase superfamily [Source:NCBI gene (formerly Entrezgene);Acc:837602]	OS10G0471100	Similar to CER1.	Protein WAX2	KK1_029936	Cajanus cajan (Pigeon pea) (Cajanus indicus)
C.CAJAN_30949	yellow	3.20422	0.639148	-1.58775	0.977319	0.0381865	1	0.598318	1	AT1G02205	Fatty acid hydroxylase superfamily [Source:NCBI gene (formerly Entrezgene);Acc:837602]	OS10G0471100	Protein with high similarity to proteins involved in wax production, Cuticular wax biosynthesis	Protein WAX2	KK1_029936	Cajanus cajan (Pigeon pea) (Cajanus indicus)
C.CAJAN_29502	yellow	4.38217	1.47867	-1.56966	1.33385	0.00483275	1	0.0803242	0.477116	AT5G49350	Glycine-rich protein family [Source:NCBI gene (formerly Entrezgene);Acc:3771473]	OS01G0253800	Conserved hypothetical protein.	Glycine-rich protein	D0Y65_023112	Glycine soja (Wild soybean)
C.CAJAN_27718	yellow	2.54415	1.97317	0.0233952	0.594371	0.0439983	1	1	0.0486666	AT1G26770	expansin A10 [Source:NCBI gene (formerly Entrezgene);Acc:839218]	OS05G0477600	Alpha-expansin 4, Suppression of rice bacterial blight resistance, Seed germination	Expansin	KK1_031187	Cajanus cajan (Pigeon pea) (Cajanus indicus)
C.CAJAN_32629	yellow	3.9877	-0.238158	-3.24387	0.981987	0.00501932	1	0.849633	1	AT2G45190	Plant-specific transcription factor YABBY family protein [Source:NCBI gene (formerly Entrezgene);Acc:819127]	OS04G0536300	Transcription factor with zinc finger domain and helix-loop-helix domain (YABBY domain), Leaf development	Axial regulator YABBY 1	KK1_031932	Cajanus cajan (Pigeon pea) (Cajanus indicus)
C.CAJAN_34081	yellow	7.12878	3.22326	-3.20834	0.697177	3.46e-15	1	1	0.0473394	AT3G51590	lipid transfer protein 12 [Source:NCBI gene (formerly Entrezgene);Acc:824322]	OS12G0115000	Lipid transfer protein Class I, Lipid transfer protein b1	Non-specific lipid-transfer protein	KK1_032953	Cajanus cajan (Pigeon pea) (Cajanus indicus)
C.CAJAN_32591	yellow	3.51094	1.55362	0.414411	2.37173	5.75e-18	1	3.15e-07	0.000526299	AT3G56400	WRKY DNA-binding protein 70 [Source:NCBI gene (formerly Entrezgene);Acc:824807]	OS01G0656400	Similar to WRKY transcription factor 15.	WRKY transcription factor 70	KK1_033766	Cajanus cajan (Pigeon pea) (Cajanus indicus)
C.CAJAN_30959	yellow	4.96841	0.979664	-2.14551	1.84324	2.54e-08	1	0.0503453	0.788705	AT3G26300	cytochrome P450, family 71, subfamily B, polypeptide 34 [Source:NCBI gene (formerly Entrezgene);Acc:822234]	OS02G0185900	Hypothetical conserved gene.	Cytochrome P450 71D11	KK1_033836	Cajanus cajan (Pigeon pea) (Cajanus indicus)
C.CAJAN_38792	yellow	2.59964	0.830969	1.92833	3.697	0.0985934	1	0.0025102	0.51626		Plant transposase (Ptta/En/Spm family) [Source:NCBI gene (formerly Entrezgene);Acc:840721]	OS05G0359000	Hypothetical conserved gene.	Ubiquitin-like protease family profile domain-containing protein	KK1_034163	Cajanus cajan (Pigeon pea) (Cajanus indicus)
C.CAJAN_32712	yellow	3.57783	1.87243	-0.0614538	1.64395	1.08e-10	1	0.0170308	9.39e-06	AT2G37770	NAD(P)-linked oxidoreductase superfamily protein [Source:NCBI gene (formerly Entrezgene);Acc:818354]	OS01G0847700	Aldo-keto reductase, Detoxification of reactive aldehydes, Abiotic stress tolerance	Aldose reductase	KK1_034987	Cajanus cajan (Pigeon pea) (Cajanus indicus)
C.CAJAN_33115	yellow	4.12666	0.0561859	0.522971	4.59345	2.45e-05	1	7.09e-18	1	AT1G61680	terpene synthase 14 [Source:NCBI gene (formerly Entrezgene);Acc:842465]	OS02G0121700	Terpenoid synthase domain containing protein.	(3S,6E)-nerolidol synthase 1	CR513_11190	Mucuna pruriens (Velvet bean) (Dolichos pruriens)
C.CAJAN_34137	yellow	6.78945	1.11081	-3.64794	2.03069	2.38e-19	1	0.104817	0.940797	AT1G10360	glutathione S-transferase TAU 18 [Source:NCBI gene (formerly Entrezgene);Acc:837575]	OS10G0530900	Similar to Glutathione S-transferase GST 30 (EC 2.5.1.18).	glutathione transferase (EC 2.5.1.18)	KK1_035570	Cajanus cajan (Pigeon pea) (Cajanus indicus)
C.CAJAN_34137	yellow	6.78945	1.11081	-3.64794	2.03069	2.38e-19	1	0.104817	0.940797	AT1G10360	glutathione S-transferase TAU 18 [Source:NCBI gene (formerly Entrezgene);Acc:837575]	OS10G0530900	Similar to cDNA clone:006-203-F02, full insert sequence.	glutathione transferase (EC 2.5.1.18)	KK1_035570	Cajanus cajan (Pigeon pea) (Cajanus indicus)
C.CAJAN_35908	yellow	6.49798	1.03624	-3.31421	2.14754	1.1e-24	1	0.0140408	0.839804	AT4G15560	Deoxyxylulose-5-phosphate synthase [Source:NCBI gene (formerly Entrezgene);Acc:827230]	OS07G0190000	1-deoxy-D-xylulose-5-phosphate synthase, Methylerythritol phosphate (MEP) pathway protein, Diterpenoid phytoalexin biosynthesis	1-deoxy-D-xylulose-5-phosphate synthase (EC 2.2.1.7)	KK1_037235	Cajanus cajan (Pigeon pea) (Cajanus indicus)
C.CAJAN_37380	yellow	2.82225	0.51567	-0.532679	1.7739	9.98e-06	1	0.00525072	0.744489		Transducin/WD40 repeat-like superfamily protein [Source:NCBI gene (formerly Entrezgene);Acc:819873]	OS02G0168400	Hypothetical conserved gene.	E3 ubiquitin-protein ligase LIN	KK1_037602	Cajanus cajan (Pigeon pea) (Cajanus indicus)
C.CAJAN_36029	yellow	3.28176	0.120515	0.477692	3.63893	5.13e-06	1	2.14e-09	1	AT3G46850	Subtilase family protein [Source:NCBI gene (formerly Entrezgene);Acc:823838]	OS03G0605300	Similar to Subtilisin-like protease (Fragment).	Cucumisin (EC 3.4.21.62)	KK1_038228	Cajanus cajan (Pigeon pea) (Cajanus indicus)
C.CAJAN_40321	yellow	2.69499	2.21884	0.548756	1.0249	4.83e-07	1	0.377581	1.97e-05	AT3G15110	transmembrane protein [Source:NCBI gene (formerly Entrezgene);Acc:820741]	OS02G0307800	Protein of unknown function DUF3082 domain containing protein.	Transmembrane protein	KK1_039305	Cajanus cajan (Pigeon pea) (Cajanus indicus)
C.CAJAN_40987	yellow	7.55611	2.60464	-3.33151	1.61995	2.66e-13	1	0.336752	0.182941	AT1G24020	MLP-like protein 423 [Source:NCBI gene (formerly Entrezgene);Acc:839014]	OS03G0300400	Jasmonate inducible pathogenesis-related class 10 protein, Self-defense against biotic and abiotic stresses	Major pollen allergen Bet v 1-C	KK1_040106	Cajanus cajan (Pigeon pea) (Cajanus indicus)
C.CAJAN_39803	yellow	3.13065	0.317468	-0.423214	2.38997	3.23e-10	1	0.000920961	1	AT4G05200	cysteine-rich RLK (RECEPTOR-like protein kinase) 25 [Source:NCBI gene (formerly Entrezgene);Acc:825868]	OS07G0537000	Similar to receptor-like serine-threonine protein kinase.	Cysteine-rich receptor-like protein kinase 25	KK1_041035	Cajanus cajan (Pigeon pea) (Cajanus indicus)
C.CAJAN_39803	yellow	3.13065	0.317468	-0.423214	2.38997	3.23e-10	1	0.000920961	1	AT4G05200	cysteine-rich RLK (RECEPTOR-like protein kinase) 25 [Source:NCBI gene (formerly Entrezgene);Acc:825868]	OS07G0537000	Similar to Receptor protein kinase.	Cysteine-rich receptor-like protein kinase 25	KK1_041035	Cajanus cajan (Pigeon pea) (Cajanus indicus)
C.CAJAN_34751	yellow	6.98992	1.28428	-2.82019	2.88546	3.93e-17	1	0.0170815	0.734757	AT5G23960	terpene synthase 21 [Source:NCBI gene (formerly Entrezgene);Acc:832461]	OS08G0139700	(E)-&beta;-caryophyllene synthase, Sesquiterpene synthase, Indirect defense response, Production of volatile chemicals attractive to wasps, a main egg parasitoid of rice planthoppers	(+)-delta-cadinene synthase isozyme C2	KK1_041584	Cajanus cajan (Pigeon pea) (Cajanus indicus)
[truncated: 22 more rows]
