# Supplementary material for: Transcriptional regulation reveals potent drought tolerance mechanisms in contrasting genotypes of Cajanus cajan (L.) Millspaugh
Source: BMC Plant Biol. 2025 Oct 2;25:1287. doi: 10.1186/s12870-025-07174-6 (PMC12490149; doi:10.1186/s12870-025-07174-6)
Supplement: Supplementary file 10 — Additional file 10: Table S4- This table includes DEGs related to hormones, transcription factors, secondary metabolites, LEA proteins, heat shock proteins (HSPs), and drought-responsive genes and its related DEGs linked to WGCNA modules and genes involved in iron homeostasis, compared to their respective controls [file 12870_2025_7174_MOESM10_ESM.xlsx]

## Sheet: fc_Hormones_DEGs
locus_id	cluster	PA16_peg_vs._PA16_ctrl_log2fc	PA992_peg_vs._PA992_ctrl_log2fc	PA16_ctrl_vs._PA992_ctrl_log2fc	PA16_peg_vs._PA992_peg_log2fc	at_locus_id_x	at_symbol	at_description_x	os_locus_id_x	os_symbol	os_description_x	other_protein_name_x	other_gene_name_x	other_organism_x
C.CAJAN_01336	1	-2.72183	-2.56558			AT5G07050	UMAMIT9	nodulin MtN21 /EamA-like transporter family protein [Source:NCBI gene (formerly Entrezgene);Acc:830596]	OS06G0210000		Protein of unknown function DUF6 domain containing protein.	WAT1-related protein	KK1_001370	Cajanus cajan (Pigeon pea) (Cajanus indicus)
C.CAJAN_01337	1	-3.25807	-3.00429			AT4G08290	UMAMIT20	nodulin MtN21 /EamA-like transporter family protein [Source:NCBI gene (formerly Entrezgene);Acc:826383]	OS10G0210500		Protein of unknown function DUF6, transmembrane domain containing protein.	WAT1-related protein	KK1_001371	Cajanus cajan (Pigeon pea) (Cajanus indicus)
C.CAJAN_02440	1		-2.90659			AT5G14920		Gibberellin-regulated family protein [Source:NCBI gene (formerly Entrezgene);Acc:831344]	OS05G0432200		Similar to Gibberellin-regulated protein 2 precursor.	Snakin-2	KK1_002502	Cajanus cajan (Pigeon pea) (Cajanus indicus)
C.CAJAN_05566	1	-4.38039	-4.21055			AT5G05440	PYL5	Polyketide cyclase/dehydrase and lipid transport superfamily protein [Source:NCBI gene (formerly Entrezgene);Acc:830427]	OS05G0213500	PYRABACTIN RESISTANCE 1 LIKE/REGULATORY COMPONENTS OF ABA RECEPTOR 5	Rice orthologue of the abscisic acid (ABA) receptor, Positive regulator of the ABA signal transduction pathway, Abiotic stress tolerance	Abscisic acid receptor PYL6	KK1_005707	Cajanus cajan (Pigeon pea) (Cajanus indicus)
C.CAJAN_10321	1	-1.63384	-3.07814			AT4G08290	UMAMIT20	nodulin MtN21 /EamA-like transporter family protein [Source:NCBI gene (formerly Entrezgene);Acc:826383]	OS10G0210500		Protein of unknown function DUF6, transmembrane domain containing protein.	WAT1-related protein	KK1_010621	Cajanus cajan (Pigeon pea) (Cajanus indicus)
C.CAJAN_17780	1	-1.88663				AT2G38310	PYL4	PYR1-like 4 [Source:NCBI gene (formerly Entrezgene);Acc:818411]	OS03G0297600	pyrabactin resistance 1-like 6	ABA receptor, Drought tolerance	Abscisic acid receptor PYL4	KK1_018306	Cajanus cajan (Pigeon pea) (Cajanus indicus)
C.CAJAN_21300	1	-2.70268	-3.59014			AT4G34770		SAUR-like auxin-responsive protein family [Source:NCBI gene (formerly Entrezgene);Acc:829629]	OS08G0118500		Similar to Auxin-induced SAUR-like protein.	Auxin-induced protein X10A	KK1_021930	Cajanus cajan (Pigeon pea) (Cajanus indicus)
C.CAJAN_22551	1	-1.61864	-2.27331			AT5G07050	UMAMIT9	nodulin MtN21 /EamA-like transporter family protein [Source:NCBI gene (formerly Entrezgene);Acc:830596]	OS03G0149300		Protein of unknown function DUF6, transmembrane domain containing protein.	Auxin-induced protein 5NG4	KK1_023214	Cajanus cajan (Pigeon pea) (Cajanus indicus)
C.CAJAN_30568	1	-2.00514				AT2G40330	PYL6	PYR1-like 6 [Source:NCBI gene (formerly Entrezgene);Acc:818626]	OS03G0297600	pyrabactin resistance 1-like 6	ABA receptor, Drought tolerance	Abscisic acid receptor PYL4	KK1_033539	Cajanus cajan (Pigeon pea) (Cajanus indicus)
C.CAJAN_33492	1	-1.38334	-2.08381			AT1G70520	CRK2	cysteine-rich RLK (RECEPTOR-like protein kinase) 2 [Source:NCBI gene (formerly Entrezgene);Acc:843389]	OS05G0130100		Hypothetical conserved gene.	Cysteine-rich receptor-like protein kinase 2	KK1_033800	Cajanus cajan (Pigeon pea) (Cajanus indicus)
C.CAJAN_40263	1	-1.74591	-3.63533			AT1G70260	UMAMIT36	nodulin MtN21 /EamA-like transporter family protein [Source:NCBI gene (formerly Entrezgene);Acc:843362]			Similar to nodulin-like protein.	WAT1-related protein	KK1_043582	Cajanus cajan (Pigeon pea) (Cajanus indicus)
C.CAJAN_40263	1	-1.74591	-3.63533			AT1G70260	UMAMIT36	nodulin MtN21 /EamA-like transporter family protein [Source:NCBI gene (formerly Entrezgene);Acc:843362]			Similar to Nodulin-like protein 5NG4.	WAT1-related protein	KK1_043582	Cajanus cajan (Pigeon pea) (Cajanus indicus)
C.CAJAN_42467	1	-1.50949	-1.84207			AT2G38310	PYL4	PYR1-like 4 [Source:NCBI gene (formerly Entrezgene);Acc:818411]	OS03G0297600	pyrabactin resistance 1-like 6	ABA receptor, Drought tolerance	Abscisic acid receptor PYL4	KK1_045732	Cajanus cajan (Pigeon pea) (Cajanus indicus)
C.CAJAN_47721	1		-2.22575			AT2G33860	ETT	Transcriptional factor B3 family protein / auxin-responsive factor AUX/IAA-like protein [Source:NCBI gene (formerly Entrezgene);Acc:817956]	OS05G0563400	auxin response factor 15, AUXIN RESPONSE FACTOR 3b	Auxin response factor, Transcription factor, Regulation of lateral root growth, Negative modulation of thermotolerance, Positive regulation of disease resistance to bacterial and fungal pathogen	Auxin response factor	KK1_045624	Cajanus cajan (Pigeon pea) (Cajanus indicus)
C.CAJAN_47721	1		-2.22575			AT2G33860	ETT	Transcriptional factor B3 family protein / auxin-responsive factor AUX/IAA-like protein [Source:NCBI gene (formerly Entrezgene);Acc:817956]	OS05G0563400		Similar to Auxin response factor 15.	Auxin response factor	KK1_045624	Cajanus cajan (Pigeon pea) (Cajanus indicus)
C.CAJAN_01342	2	4.32312	2.97582			AT4G08290	UMAMIT20	nodulin MtN21 /EamA-like transporter family protein [Source:NCBI gene (formerly Entrezgene);Acc:826383]	OS10G0210500		Protein of unknown function DUF6, transmembrane domain containing protein.	WAT1-related protein	KK1_001376	Cajanus cajan (Pigeon pea) (Cajanus indicus)
C.CAJAN_04004	2	2.81212	3.51504		-1.04812	AT1G19180	JAZ1	jasmonate-zim-domain protein 1 [Source:NCBI gene (formerly Entrezgene);Acc:838501]	OS07G0615200	JASMONATE ZIMDOMAIN 7	JASMONATE ZIMDOMAIN (JAZ) protein, Regulation of coleoptile length under submergence	Protein TIFY (Jasmonate ZIM domain-containing protein)	KK1_004099	Cajanus cajan (Pigeon pea) (Cajanus indicus)
C.CAJAN_11619	2	3.75182	5.23069		-1.84761	AT1G13740	AFP2	ABI five binding protein 2 [Source:NCBI gene (formerly Entrezgene);Acc:837934]	OS07G0602900		Similar to UPF0737 protein 1.	Ninja-family protein (ABI-binding protein)	KK1_011969	Cajanus cajan (Pigeon pea) (Cajanus indicus)
C.CAJAN_11619	2	3.75182	5.23069		-1.84761	AT1G13740	AFP2	ABI five binding protein 2 [Source:NCBI gene (formerly Entrezgene);Acc:837934]	OS07G0602900		Protein of unknown function DUF1675 domain containing protein.	Ninja-family protein (ABI-binding protein)	KK1_011969	Cajanus cajan (Pigeon pea) (Cajanus indicus)
C.CAJAN_18812	2	2.77761	4.00963		-1.47397	AT3G29575	AFP3	ABI five binding protein 3 [Source:NCBI gene (formerly Entrezgene);Acc:822619]	OS07G0602900		Similar to UPF0737 protein 1.	Ninja-family protein (ABI-binding protein)	KK1_019358	Cajanus cajan (Pigeon pea) (Cajanus indicus)
C.CAJAN_18812	2	2.77761	4.00963		-1.47397	AT3G29575	AFP3	ABI five binding protein 3 [Source:NCBI gene (formerly Entrezgene);Acc:822619]	OS07G0602900		Protein of unknown function DUF1675 domain containing protein.	Ninja-family protein (ABI-binding protein)	KK1_019358	Cajanus cajan (Pigeon pea) (Cajanus indicus)
C.CAJAN_18922	2	2.44068	3.94625		-1.7095	AT1G60710	ATB2	NAD(P)-linked oxidoreductase superfamily protein [Source:NCBI gene (formerly Entrezgene);Acc:842365]	OS04G0338000		Similar to IN2-2 protein.	Auxin-induced protein PCNT115 family (EC 1.1.1.-)	KK1_019473	Cajanus cajan (Pigeon pea) (Cajanus indicus)
C.CAJAN_21289	2	2.82892	3.50333			AT4G38840		SAUR-like auxin-responsive protein family [Source:NCBI gene (formerly Entrezgene);Acc:830039]	OS08G0118500		Similar to Auxin-induced SAUR-like protein.	Auxin-induced protein X10A	KK1_021919	Cajanus cajan (Pigeon pea) (Cajanus indicus)
C.CAJAN_21568	2	4.7583	8.37647		-3.61816	AT2G28085		SAUR-like auxin-responsive protein family [Source:NCBI gene (formerly Entrezgene);Acc:817353]	OS02G0143400		Similar to small auxin up RNA1.	Auxin-induced protein X10A	KK1_022205	Cajanus cajan (Pigeon pea) (Cajanus indicus)
C.CAJAN_27340	2	5.71088	7.00211			AT5G06570		alpha/beta-Hydrolases superfamily protein [Source:NCBI gene (formerly Entrezgene);Acc:830545]	OS07G0162900		Lipase, GDXG, active site domain containing protein.	Gibberellin receptor GID1L3	KK1_030075	Cajanus cajan (Pigeon pea) (Cajanus indicus)
C.CAJAN_28466	2	2.56469	2.98081			AT4G38840		SAUR-like auxin-responsive protein family [Source:NCBI gene (formerly Entrezgene);Acc:830039]	OS08G0118500		Similar to Auxin-induced SAUR-like protein.	Auxin-induced protein 6B	KK1_032542	Cajanus cajan (Pigeon pea) (Cajanus indicus)
C.CAJAN_30893	2	3.86776	4.37814		-1.22608	AT3G29575	AFP3	ABI five binding protein 3 [Source:NCBI gene (formerly Entrezgene);Acc:822619]	OS03G0419100		Protein of unknown function DUF1675 family protein.	Ninja-family protein (ABI-binding protein)	KK1_032615	Cajanus cajan (Pigeon pea) (Cajanus indicus)
C.CAJAN_41948	2	2.79472	2.92097			AT1G74950	TIFY10B	TIFY domain/Divergent CCT motif family protein [Source:NCBI gene (formerly Entrezgene);Acc:843834]	OS03G0402800	JASMONATE-ZIM DOMAIN protein 6	TIFY family protein, JASMONATE-ZIM domain (JAZ) protein, JA signaling, Regulation of spikelet development, Regulation of coleoptile length under submergence	Protein TIFY (Jasmonate ZIM domain-containing protein)	KK1_039218	Cajanus cajan (Pigeon pea) (Cajanus indicus)
C.CAJAN_41948	2	2.79472	2.92097			AT1G74950	TIFY10B	TIFY domain/Divergent CCT motif family protein [Source:NCBI gene (formerly Entrezgene);Acc:843834]	OS03G0402800		Similar to ZIM motif family protein, expressed.	Protein TIFY (Jasmonate ZIM domain-containing protein)	KK1_039218	Cajanus cajan (Pigeon pea) (Cajanus indicus)
C.CAJAN_02625	3				1.87625	AT4G22730		Leucine-rich repeat protein kinase family protein [Source:NCBI gene (formerly Entrezgene);Acc:828369]	OS06G0134700		LRR-receptor-like kinase (LRR-RLK) family protein	BRASSINOSTEROID INSENSITIVE 1-associated receptor kinase 1	KK1_002690	Cajanus cajan (Pigeon pea) (Cajanus indicus)
C.CAJAN_05662	3		-2.4998		2.27589	AT2G27060		Leucine-rich repeat protein kinase family protein [Source:NCBI gene (formerly Entrezgene);Acc:817248]	OS07G0145400		Protein kinase, core domain containing protein.	LRR receptor-like serine/threonine-protein kinase At4g20940 family	KK1_005803	Cajanus cajan (Pigeon pea) (Cajanus indicus)
C.CAJAN_06253	3				2.664	AT2G36570		Leucine-rich repeat protein kinase family protein [Source:NCBI gene (formerly Entrezgene);Acc:818230]	OS12G0145900		LRR-receptor-like kinase (LRR-RLK) family protein	Inactive receptor kinase At2g26730 family	KK1_006426	Cajanus cajan (Pigeon pea) (Cajanus indicus)
C.CAJAN_09295	3				1.68584	AT2G26040	PYL2	PYR1-like 2 [Source:NCBI gene (formerly Entrezgene);Acc:817145]	OS02G0226801		Similar to bet v I allergen family protein.	Abscisic acid receptor PYL2	KK1_009556	Cajanus cajan (Pigeon pea) (Cajanus indicus)
C.CAJAN_10117	3		-2.75874		2.20153	AT5G06570		alpha/beta-Hydrolases superfamily protein [Source:NCBI gene (formerly Entrezgene);Acc:830545]	OS07G0162900		Lipase, GDXG, active site domain containing protein.	Gibberellin receptor GID1L2 (EC 3.1.1.79)	KK1_010402	Cajanus cajan (Pigeon pea) (Cajanus indicus)
C.CAJAN_10320	3	-1.07764	-2.47997		1.75513	AT4G08290	UMAMIT20	nodulin MtN21 /EamA-like transporter family protein [Source:NCBI gene (formerly Entrezgene);Acc:826383]	OS10G0210500		Protein of unknown function DUF6, transmembrane domain containing protein.	Auxin-induced protein 5NG4	KK1_010620	Cajanus cajan (Pigeon pea) (Cajanus indicus)
C.CAJAN_16533	3				2.38762	AT1G19640	JMT	jasmonic acid carboxyl methyltransferase [Source:NCBI gene (formerly Entrezgene);Acc:838551]	OS01G0701700		SAM dependent carboxyl methyltransferase family protein.	Jasmonate O-methyltransferase	KK1_017017	Cajanus cajan (Pigeon pea) (Cajanus indicus)
C.CAJAN_19488	3				2.25161	AT2G38120	AUX1	Transmembrane amino acid transporter family protein [Source:NCBI gene (formerly Entrezgene);Acc:818390]	OS01G0856500		Amino acid transporter, transmembrane domain containing protein.	Auxin transporter-like protein 1	KK1_020057	Cajanus cajan (Pigeon pea) (Cajanus indicus)
C.CAJAN_19488	3				2.25161	AT2G38120	AUX1	Transmembrane amino acid transporter family protein [Source:NCBI gene (formerly Entrezgene);Acc:818390]	OS01G0856500	like aux1-1, related to AUX1-1, auxin transporter 1	Auxin transporter, Primary root and root hair elongation, Cd stress response	Auxin transporter-like protein 1	KK1_020057	Cajanus cajan (Pigeon pea) (Cajanus indicus)
C.CAJAN_19488	3				2.25161	AT2G38120	AUX1	Transmembrane amino acid transporter family protein [Source:NCBI gene (formerly Entrezgene);Acc:818390]	OS01G0856500		Splicing variant with unknown function	Auxin transporter-like protein 1	KK1_020057	Cajanus cajan (Pigeon pea) (Cajanus indicus)
C.CAJAN_19488	3				2.25161	AT2G38120	AUX1	Transmembrane amino acid transporter family protein [Source:NCBI gene (formerly Entrezgene);Acc:818390]	OS01G0856500		Similar to auxin transporter-like protein 1.	Auxin transporter-like protein 1	KK1_020057	Cajanus cajan (Pigeon pea) (Cajanus indicus)
C.CAJAN_21261	3		-2.81722		3.02907	AT5G62180	CXE20	carboxyesterase 20 [Source:NCBI gene (formerly Entrezgene);Acc:836339]	OS08G0547800		Alpha/beta hydrolase fold-3 domain containing protein.	Gibberellin receptor GID1	KK1_021891	Cajanus cajan (Pigeon pea) (Cajanus indicus)
C.CAJAN_21334	3				3.00465	AT2G21050	LAX2	like AUXIN RESISTANT 2 [Source:NCBI gene (formerly Entrezgene);Acc:816640]	OS03G0244600		Similar to AUX1-like protein.	Auxin transporter-like protein 5	KK1_021966	Cajanus cajan (Pigeon pea) (Cajanus indicus)
C.CAJAN_21334	3				3.00465	AT2G21050	LAX2	like AUXIN RESISTANT 2 [Source:NCBI gene (formerly Entrezgene);Acc:816640]	OS03G0244600		Similar to auxin transporter-like protein 3.	Auxin transporter-like protein 5	KK1_021966	Cajanus cajan (Pigeon pea) (Cajanus indicus)
C.CAJAN_24416	3		-1.88777		4.27764	AT5G06570		alpha/beta-Hydrolases superfamily protein [Source:NCBI gene (formerly Entrezgene);Acc:830545]	OS05G0410200		Alpha/beta hydrolase fold-3 domain containing protein.	Gibberellin receptor GID1L3	KK1_024630	Cajanus cajan (Pigeon pea) (Cajanus indicus)
C.CAJAN_35981	3		-2.80162		2.03395	AT4G29990		Leucine-rich repeat transmembrane protein kinase protein [Source:NCBI gene (formerly Entrezgene);Acc:829122]	OS05G0524500		LRR-receptor-like kinase (LRR-RLK) family protein	LRR receptor-like serine/threonine-protein kinase At1g51880 family	KK1_035485	Cajanus cajan (Pigeon pea) (Cajanus indicus)
C.CAJAN_39187	3		-3.23284		2.90433	AT4G25420	GA20OX1	2-oxoglutarate (2OG) and Fe(II)-dependent oxygenase superfamily protein [Source:NCBI gene (formerly Entrezgene);Acc:828645]	OS03G0856700		Gibberellin 20 oxidase 1 (EC 1.14.11.-) (Gibberellin C-20 oxidase 1) (GA 20-oxidase 1) (Os20ox).	Gibberellin 20 oxidase 1	KK1_036637	Cajanus cajan (Pigeon pea) (Cajanus indicus)
C.CAJAN_39187	3		-3.23284		2.90433	AT4G25420	GA20OX1	2-oxoglutarate (2OG) and Fe(II)-dependent oxygenase superfamily protein [Source:NCBI gene (formerly Entrezgene);Acc:828645]	OS03G0856700	GIBBERELLIN 20-OXIDASE 1, Oryza sativa GA C20oxidase 1, rice GA 20-oxidase1, GA 20-oxidase1, Gibberellin 20 oxidase 1, Gibberellin C-20 oxidase 1, GA 20-oxidase 1, GA20 oxidase-1, GA 20-oxidase 1, GA20 oxidase, Gibberellin C-20 oxidase	GA 20-oxidase1, GA metabolism	Gibberellin 20 oxidase 1	KK1_036637	Cajanus cajan (Pigeon pea) (Cajanus indicus)
C.CAJAN_40845	3				8.40498	AT4G38840		SAUR-like auxin-responsive protein family [Source:NCBI gene (formerly Entrezgene);Acc:830039]	OS08G0118500		Similar to Auxin-induced SAUR-like protein.	Auxin-induced protein 6B	KK1_042029	Cajanus cajan (Pigeon pea) (Cajanus indicus)
C.CAJAN_41508	3				3.24209	AT4G39400	BRI1	Leucine-rich receptor-like protein kinase family protein [Source:NCBI gene (formerly Entrezgene);Acc:830095]	OS01G0718300	DWARF 61, dm-type dwarf, dwarf-61, DWARF61, BRASSINOSTEROID INSENSITIVE 1, BR receptor BRASSINOSTEROID INSENSITIVE1, BRASSINOSTEROID-INSENSITIVE1, brassinosteroid insensitive 1	Receptor serine/threonine kinase, LRR-receptor-like kinase (LRR-RLK) family protein, Organ development through controlling cell division and elongation	Brassinosteroid LRR receptor kinase	KK1_044164	Cajanus cajan (Pigeon pea) (Cajanus indicus)
C.CAJAN_41508	3				3.24209	AT4G39400	BRI1	Leucine-rich receptor-like protein kinase family protein [Source:NCBI gene (formerly Entrezgene);Acc:830095]	OS01G0718300		Similar to Systemin receptor SR160 precursor (EC 2.7.1.37) (Brassinosteroid LRR receptor kinase).	Brassinosteroid LRR receptor kinase	KK1_044164	Cajanus cajan (Pigeon pea) (Cajanus indicus)
C.CAJAN_41508	3				3.24209	AT4G39400	BRI1	Leucine-rich receptor-like protein kinase family protein [Source:NCBI gene (formerly Entrezgene);Acc:830095]	OS01G0718300		Similar to Brassinosteroid-insensitive 1.	Brassinosteroid LRR receptor kinase	KK1_044164	Cajanus cajan (Pigeon pea) (Cajanus indicus)
C.CAJAN_42255	3		-4.16948		3.38794	AT4G25420	GA20OX1	2-oxoglutarate (2OG) and Fe(II)-dependent oxygenase superfamily protein [Source:NCBI gene (formerly Entrezgene);Acc:828645]	OS03G0856700		Gibberellin 20 oxidase 1 (EC 1.14.11.-) (Gibberellin C-20 oxidase 1) (GA 20-oxidase 1) (Os20ox).	Gibberellin 20 oxidase 1	KK1_044885	Cajanus cajan (Pigeon pea) (Cajanus indicus)
C.CAJAN_42255	3		-4.16948		3.38794	AT4G25420	GA20OX1	2-oxoglutarate (2OG) and Fe(II)-dependent oxygenase superfamily protein [Source:NCBI gene (formerly Entrezgene);Acc:828645]	OS03G0856700	GIBBERELLIN 20-OXIDASE 1, Oryza sativa GA C20oxidase 1, rice GA 20-oxidase1, GA 20-oxidase1, Gibberellin 20 oxidase 1, Gibberellin C-20 oxidase 1, GA 20-oxidase 1, GA20 oxidase-1, GA 20-oxidase 1, GA20 oxidase, Gibberellin C-20 oxidase	GA 20-oxidase1, GA metabolism	Gibberellin 20 oxidase 1	KK1_044885	Cajanus cajan (Pigeon pea) (Cajanus indicus)
C.CAJAN_03958	4	2.50791			3.43294	AT5G20900	JAZ12	jasmonate-zim-domain protein 12 [Source:NCBI gene (formerly Entrezgene);Acc:832214]	OS04G0653000	EXTRA GLUME 2, Jasmonate ZIM-domain protein 1, Jasmonate ZIM-domain protein 10, extra glume 2, TIFY gene 3	Jasmonic acid (JA) signalling repressor, Regulation of spikelet development	Protein TIFY (Jasmonate ZIM domain-containing protein)	KK1_004052	Cajanus cajan (Pigeon pea) (Cajanus indicus)
C.CAJAN_06147	4	6.67391			4.3226	AT1G74670	GASA6	Gibberellin-regulated family protein [Source:NCBI gene (formerly Entrezgene);Acc:843806]	OS09G0414900		Similar to GASA5-like protein (Fragment).	Protein GAST1	KK1_006316	Cajanus cajan (Pigeon pea) (Cajanus indicus)
C.CAJAN_09854	4	6.57988			3.20244	AT3G09870		SAUR-like auxin-responsive protein family [Source:NCBI gene (formerly Entrezgene);Acc:820145]	OS10G0510500	Small Auxin Up RNA 56	Small Auxin Up RNA (SAUR) family protein, Regulation of flowering time and heading date	Auxin-induced protein 6B	KK1_010136	Cajanus cajan (Pigeon pea) (Cajanus indicus)
C.CAJAN_12438	4	3.50279			2.54469	AT4G19185	UMAMIT2	nodulin MtN21 /EamA-like transporter family protein [Source:NCBI gene (formerly Entrezgene);Acc:827657]	OS06G0708700		Similar to Nodulin-like protein.	WAT1-related protein	KK1_012818	Cajanus cajan (Pigeon pea) (Cajanus indicus)
C.CAJAN_13028	4	4.21988			3.35786	AT1G19180	JAZ1	jasmonate-zim-domain protein 1 [Source:NCBI gene (formerly Entrezgene);Acc:838501]	OS07G0615200	JASMONATE ZIMDOMAIN 7	JASMONATE ZIMDOMAIN (JAZ) protein, Regulation of coleoptile length under submergence	Protein TIFY (Jasmonate ZIM domain-containing protein)	KK1_013430	Cajanus cajan (Pigeon pea) (Cajanus indicus)
C.CAJAN_21284	4	4.1347				AT5G18080	SAUR24	SAUR-like auxin-responsive protein family [Source:NCBI gene (formerly Entrezgene);Acc:28721172]	OS02G0143300		Similar to SAUR family protein.	Auxin-induced protein 10A5	KK1_021914	Cajanus cajan (Pigeon pea) (Cajanus indicus)
C.CAJAN_23307	4	3.45291				AT5G10990		SAUR-like auxin-responsive protein family [Source:NCBI gene (formerly Entrezgene);Acc:830966]	OS04G0662200		Auxin responsive SAUR protein family protein.	Indole-3-acetic acid-induced protein ARG7	KK1_023987	Cajanus cajan (Pigeon pea) (Cajanus indicus)
C.CAJAN_25728	4	4.1162			3.69005	AT1G19640	JMT	jasmonic acid carboxyl methyltransferase [Source:NCBI gene (formerly Entrezgene);Acc:838551]	OS01G0701700		SAM dependent carboxyl methyltransferase family protein.	Jasmonate O-methyltransferase	KK1_025254	Cajanus cajan (Pigeon pea) (Cajanus indicus)
C.CAJAN_25731	4	4.40558	2.49323		2.51671	AT1G19640	JMT	jasmonic acid carboxyl methyltransferase [Source:NCBI gene (formerly Entrezgene);Acc:838551]	OS02G0719600		SAM dependent carboxyl methyltransferase family protein.	Jasmonate O-methyltransferase	KK1_025257	Cajanus cajan (Pigeon pea) (Cajanus indicus)
C.CAJAN_27356	4	3.7337				AT5G18080	SAUR24	SAUR-like auxin-responsive protein family [Source:NCBI gene (formerly Entrezgene);Acc:28721172]	OS04G0537100		Similar to Auxin-induced protein X15.	Auxin-induced protein 15A	KK1_028650	Cajanus cajan (Pigeon pea) (Cajanus indicus)
C.CAJAN_27976	4	2.35342				AT5G55830		Concanavalin A-like lectin protein kinase family protein [Source:NCBI gene (formerly Entrezgene);Acc:835677]	OS06G0285400		Similar to Serine/threonine-specific kinase like protein.	Protein kinase domain-containing protein	GLYMA_18G076200	Glycine max (Soybean) (Glycine hispida)
C.CAJAN_27976	4	2.35342				AT5G55830		Concanavalin A-like lectin protein kinase family protein [Source:NCBI gene (formerly Entrezgene);Acc:835677]	OS06G0285400		Similar to predicted protein.	Protein kinase domain-containing protein	GLYMA_18G076200	Glycine max (Soybean) (Glycine hispida)
C.CAJAN_31964	4	3.26533				AT1G30135	JAZ8	jasmonate-zim-domain protein 8 [Source:NCBI gene (formerly Entrezgene);Acc:839893]				Protein TIFY (Jasmonate ZIM domain-containing protein)	KK1_031539	Cajanus cajan (Pigeon pea) (Cajanus indicus)
C.CAJAN_35164	4	3.58451			3.60078	AT1G19640	JMT	jasmonic acid carboxyl methyltransferase [Source:NCBI gene (formerly Entrezgene);Acc:838551]	OS01G0701700		SAM dependent carboxyl methyltransferase family protein.	Jasmonate O-methyltransferase	KK1_034792	Cajanus cajan (Pigeon pea) (Cajanus indicus)
C.CAJAN_40782	4	4.13196			4.17421	AT1G30135	JAZ8	jasmonate-zim-domain protein 8 [Source:NCBI gene (formerly Entrezgene);Acc:839893]	OS10G0392400		Tify domain containing protein.	Protein TIFY (Jasmonate ZIM domain-containing protein)	KK1_040792	Cajanus cajan (Pigeon pea) (Cajanus indicus)
C.CAJAN_04115	5		2.95239		-2.50325	AT5G07200	GA20OX3	gibberellin 20-oxidase 3 [Source:NCBI gene (formerly Entrezgene);Acc:830611]	OS01G0883800	Calrose76(sd1-3), GA 20-oxidase 2, GA C20oxidase2, Gibberellin 20 oxidase 2, Gibberellin 20-oxidase 2, Gibberellin C-20 oxidase 2, Jikkoku(sd1-2), Protein semidwarf-1, SEMIDWARF 1, Semidwarf 1, Semidwarf 1-1, Semidwarf 1-3, Semidwarf 1-4, dee-geo-woo-gen dwarf, gibberrellin (GA) 20-oxidase, green revolution gene, reimei dwarf, rice GA 20-oxidase2, semidwarf-1	GA 20-oxidase2, GA metabolism	Gibberellin 20 oxidase 2 (EC 1.14.11.12)	KK1_004215	Cajanus cajan (Pigeon pea) (Cajanus indicus)
C.CAJAN_04115	5		2.95239		-2.50325	AT5G07200	GA20OX3	gibberellin 20-oxidase 3 [Source:NCBI gene (formerly Entrezgene);Acc:830611]	OS01G0883800		Similar to GA C20oxidase2.	Gibberellin 20 oxidase 2 (EC 1.14.11.12)	KK1_004215	Cajanus cajan (Pigeon pea) (Cajanus indicus)
C.CAJAN_04601	5		1.72677			AT5G53160	RCAR3	regulatory components of ABA receptor 3 [Source:NCBI gene (formerly Entrezgene);Acc:835397]	OS02G0255500	pyrabactin resistance-like 3	ABA receptor, Pyrabactin resistance-like (PYL) abscisic acid receptor family protein, Cold and drought stress tolerance, ABA-mediated inhibition of seed germination	Abscisic acid receptor PYL8	KK1_004719	Cajanus cajan (Pigeon pea) (Cajanus indicus)
C.CAJAN_09594	5		2.69004		-1.86905	AT1G19190		alpha/beta-Hydrolases superfamily protein [Source:NCBI gene (formerly Entrezgene);Acc:838502]	OS09G0460400		Alpha/beta hydrolase fold-3 domain containing protein.	Gibberellin receptor GID1L1 (EC 3.1.1.-)	KK1_009865	Cajanus cajan (Pigeon pea) (Cajanus indicus)
C.CAJAN_10818	5		4.49918		-1.69181	AT1G02820	LEA3	Late embryosis abundant 3 (LEA3) family protein [Source:NCBI gene (formerly Entrezgene);Acc:839304]	OS01G0256500		Similar to ZnI.	Indole-3-acetic acid-induced protein ARG2	KK1_011133	Cajanus cajan (Pigeon pea) (Cajanus indicus)
C.CAJAN_10941	5		3.05503		-2.24023	AT2G46690		SAUR-like auxin-responsive protein family [Source:NCBI gene (formerly Entrezgene);Acc:819281]	OS10G0510500	Small Auxin Up RNA 56	Small Auxin Up RNA (SAUR) family protein, Regulation of flowering time and heading date	Auxin-induced protein 6B	KK1_011263	Cajanus cajan (Pigeon pea) (Cajanus indicus)
C.CAJAN_12663	5		1.62886			AT2G18470	PERK4	roline-rich extensin-like receptor kinase 4 [Source:NCBI gene (formerly Entrezgene);Acc:816362]	OS05G0218400	Zebra leaf 15	Receptor-like protein kinase, Response to moderate low temperature	non-specific serine/threonine protein kinase (EC 2.7.11.1)	KK1_013052	Cajanus cajan (Pigeon pea) (Cajanus indicus)
C.CAJAN_13338	5		3.2652			AT4G14550	IAA14	indole-3-acetic acid inducible 14 [Source:NCBI gene (formerly Entrezgene);Acc:827102]	OS01G0178500	Aux/IAA protein 1, Oryza sativa indoleacetic acid 1	A member of rice Aux/IAA family, Cross-talk of auxin and brassinosteroid signaling pathways, Plant morphogenesis	Auxin-induced protein	KK1_013747	Cajanus cajan (Pigeon pea) (Cajanus indicus)
C.CAJAN_14416	5		4.03905			AT3G07255		nuclear transport factor 2/RNA recognition motif protein [Source:NCBI gene (formerly Entrezgene);Acc:28718981]	OS07G0602900		Similar to UPF0737 protein 1.	Ninja-family protein (ABI-binding protein)	KK1_014846	Cajanus cajan (Pigeon pea) (Cajanus indicus)
C.CAJAN_14416	5		4.03905			AT3G07255		nuclear transport factor 2/RNA recognition motif protein [Source:NCBI gene (formerly Entrezgene);Acc:28718981]	OS07G0602900		Protein of unknown function DUF1675 domain containing protein.	Ninja-family protein (ABI-binding protein)	KK1_014846	Cajanus cajan (Pigeon pea) (Cajanus indicus)
C.CAJAN_14499	5		2.09181		-1.11752	AT5G55250	IAMT1	IAA carboxylmethyltransferase 1 [Source:NCBI gene (formerly Entrezgene);Acc:835618]	OS04G0665200	INDOL-3-ACETIC ACID METHYTRANSFERASE 1, Oryza sativa indole-3-acetic acid methyltransferase 1	SABATH family protein, IAA homeostasis	Benzoate carboxyl methyltransferase (EC 2.1.1.141)	KK1_014929	Cajanus cajan (Pigeon pea) (Cajanus indicus)
C.CAJAN_16460	5		2.39923			AT2G33310	IAA13	auxin-induced protein 13 [Source:NCBI gene (formerly Entrezgene);Acc:817894]	OS02G0817600		AUX/IAA protein family protein.	Auxin-induced protein	KK1_016942	Cajanus cajan (Pigeon pea) (Cajanus indicus)
C.CAJAN_16460	5		2.39923			AT2G33310	IAA13	auxin-induced protein 13 [Source:NCBI gene (formerly Entrezgene);Acc:817894]	OS02G0817600	auxin-indole-3-acetic acid 10	Auxin/indole-3-acetic acid protein 10, Negative regulation of grain size and weight	Auxin-induced protein	KK1_016942	Cajanus cajan (Pigeon pea) (Cajanus indicus)
C.CAJAN_16460	5		2.39923			AT2G33310	IAA13	auxin-induced protein 13 [Source:NCBI gene (formerly Entrezgene);Acc:817894]	OS02G0817600		Similar to Auxin-responsive protein IAA10.	Auxin-induced protein	KK1_016942	Cajanus cajan (Pigeon pea) (Cajanus indicus)
C.CAJAN_17185	5		3.16019		-3.72424	AT1G25270	UMAMIT24	nodulin MtN21 /EamA-like transporter family protein [Source:NCBI gene (formerly Entrezgene);Acc:839110]	OS04G0687800		Protein of unknown function DUF6, transmembrane domain containing protein.	WAT1-related protein	KK1_017694	Cajanus cajan (Pigeon pea) (Cajanus indicus)
C.CAJAN_19104	5		2.52502			AT5G50760		SAUR-like auxin-responsive protein family [Source:NCBI gene (formerly Entrezgene);Acc:835148]	OS01G0924966		Auxin responsive SAUR protein family protein.	Auxin-induced protein 15A	KK1_019659	Cajanus cajan (Pigeon pea) (Cajanus indicus)
C.CAJAN_21290	5		3.21439			AT4G34770		SAUR-like auxin-responsive protein family [Source:NCBI gene (formerly Entrezgene);Acc:829629]	OS02G0445600		Similar to Auxin-induced SAUR-like protein (Fragment).	Indole-3-acetic acid-induced protein ARG7	KK1_021920	Cajanus cajan (Pigeon pea) (Cajanus indicus)
C.CAJAN_24517	5		2.30775		-2.19106	AT2G14960	GH3.1	Auxin-responsive GH3 family protein [Source:NCBI gene (formerly Entrezgene);Acc:815985]	OS07G0592600	GH3-8, IAA-amino synthetase, OsMADS1 regulated GH3 domain-encoding gene	Indole-3-acetic acid (IAA)-amido synthetase, Auxin signaling and defense signaling in a pathogen-nonspecific manner	Indole-3-acetic acid-amido synthetase GH3.1	KK1_025733	Cajanus cajan (Pigeon pea) (Cajanus indicus)
C.CAJAN_25130	5		3.58889		-2.61948	AT1G47990	GA2OX4	gibberellin 2-oxidase 4 [Source:NCBI gene (formerly Entrezgene);Acc:841217]	OS05G0158600		Similar to OsGA2ox1.	Gibberellin 2-beta-dioxygenase 2	KK1_025552	Cajanus cajan (Pigeon pea) (Cajanus indicus)
C.CAJAN_25130	5		3.58889		-2.61948	AT1G47990	GA2OX4	gibberellin 2-oxidase 4 [Source:NCBI gene (formerly Entrezgene);Acc:841217]	OS05G0158600	GIBBERELLIN 2-OXIDASE 1, Oryza sativa GA 2-oxidase 1, rice GA 2-oxidase1, GA 2-oxidase 1, Gibberellin 2-oxidase 1	GA 2-oxidase1, GA metabolism	Gibberellin 2-beta-dioxygenase 2	KK1_025552	Cajanus cajan (Pigeon pea) (Cajanus indicus)
C.CAJAN_27357	5		3.12721			AT4G38840		SAUR-like auxin-responsive protein family [Source:NCBI gene (formerly Entrezgene);Acc:830039]	OS08G0118500		Similar to Auxin-induced SAUR-like protein.	Auxin-induced protein X10A	KK1_028651	Cajanus cajan (Pigeon pea) (Cajanus indicus)
C.CAJAN_28465	5		2.86199			AT4G38840		SAUR-like auxin-responsive protein family [Source:NCBI gene (formerly Entrezgene);Acc:830039]	OS08G0118500		Similar to Auxin-induced SAUR-like protein.	Indole-3-acetic acid-induced protein ARG7	KK1_032540	Cajanus cajan (Pigeon pea) (Cajanus indicus)
C.CAJAN_29054	5		2.38759		-1.35415	AT3G19010		2-oxoglutarate (2OG) and Fe(II)-dependent oxygenase superfamily protein [Source:NCBI gene (formerly Entrezgene);Acc:821434]	OS03G0618300		Isopenicillin N synthase family protein.	Gibberellin 20 oxidase 1	KK1_028423	Cajanus cajan (Pigeon pea) (Cajanus indicus)
C.CAJAN_29769	5		3.2543		-1.43677	AT2G14960	GH3.1	Auxin-responsive GH3 family protein [Source:NCBI gene (formerly Entrezgene);Acc:815985]	OS07G0592600	GH3-8, IAA-amino synthetase, OsMADS1 regulated GH3 domain-encoding gene	Indole-3-acetic acid (IAA)-amido synthetase, Auxin signaling and defense signaling in a pathogen-nonspecific manner	Indole-3-acetic acid-amido synthetase GH3.1	KK1_029999	Cajanus cajan (Pigeon pea) (Cajanus indicus)
C.CAJAN_30325	5		3.13163		-1.62504	AT5G43700	ATAUX2-11	AUX/IAA transcriptional regulator family protein [Source:NCBI gene (formerly Entrezgene);Acc:834390]	OS12G0601400		Similar to Auxin-responsive protein (Aux/IAA) (Fragment).	Auxin-induced protein	KK1_032010	Cajanus cajan (Pigeon pea) (Cajanus indicus)
C.CAJAN_31972	5		4.83131		-2.2044	AT1G30040	GA2OX2	gibberellin 2-oxidase [Source:NCBI gene (formerly Entrezgene);Acc:839883]	OS01G0757200	GIBBERELLIN 2-OXIDASE 3, rice GA 2-oxidase3, GA 2-oxidase 3, Gibberellin 2-oxidase 3	GA 2-oxidase3, GA metabolism	Gibberellin 2-beta-dioxygenase	KK1_031547	Cajanus cajan (Pigeon pea) (Cajanus indicus)
C.CAJAN_32733	5		2.8186			AT5G23530	CXE18	carboxyesterase 18 [Source:NCBI gene (formerly Entrezgene);Acc:832418]	OS07G0643400		Alpha/beta hydrolase fold-3 domain containing protein.	Gibberellin receptor GID1L3	KK1_036308	Cajanus cajan (Pigeon pea) (Cajanus indicus)
C.CAJAN_37247	5		4.86617		-3.52163	AT5G20820		SAUR-like auxin-responsive protein family [Source:NCBI gene (formerly Entrezgene);Acc:832205]	OS08G0452500	small auxin-up RNA 33	Small auxin-up RNA (SAUR) gene family member, Regulation of seed vigor	Auxin-responsive protein	HKW66_Vig0088230 LR48_Vigan04g017900	Phaseolus angularis (Azuki bean) (Vigna angularis)
C.CAJAN_37247	5		4.86617		-3.52163	AT5G20820		SAUR-like auxin-responsive protein family [Source:NCBI gene (formerly Entrezgene);Acc:832205]	OS08G0452500		Auxin responsive SAUR protein family protein.	Auxin-responsive protein	HKW66_Vig0088230 LR48_Vigan04g017900	Phaseolus angularis (Azuki bean) (Vigna angularis)
C.CAJAN_46073	5		2.62769			AT1G15550	GA3OX1	gibberellin 3-oxidase 1 [Source:NCBI gene (formerly Entrezgene);Acc:838125]	OS01G0177400	DWARF 18, hosetsu-waisei(d18-h), Akibare waisei(d18-AD), Waito-D(d18-dy), Kotaketamanishiki(d18-k), GA 3beta-hydroxylase2, GA 3beta-hydroxylase 2, GA 3-oxidase 2, Gibberellin(GA)-3 beta-hydroxylase-2	GA 3 beta-hydroxylase2, GA metabolism	Gibberellin 3-beta-dioxygenase 1 (EC 1.14.11.15)	KK1_044607	Cajanus cajan (Pigeon pea) (Cajanus indicus)

## Sheet: fc_Transcription _factor_DEGs
locus_id	cluster	PA16_peg_vs._PA16_ctrl_log2fc	PA992_peg_vs._PA992_ctrl_log2fc	PA16_ctrl_vs._PA992_ctrl_log2fc	PA16_peg_vs._PA992_peg_log2fc	at_locus_id_x	at_symbol	at_description_x	os_locus_id_x	os_symbol	os_description_x	other_protein_name_x	other_gene_name_x	other_organism_x
C.CAJAN_00820	1	5.63917	3.61673		2.21909	AT4G38620	MYB4	myb domain protein 4 [Source:NCBI gene (formerly Entrezgene);Acc:830018]	OS04G0517100		SG2-type MYB transcription factor, Cold tolerance, Resistance to fungal and bacterial pathogens, Panicle development	Transcription repressor MYB4	KK1_000843	Cajanus cajan (Pigeon pea) (Cajanus indicus)
C.CAJAN_00820	1	5.63917	3.61673		2.21909	AT4G38620	MYB4	myb domain protein 4 [Source:NCBI gene (formerly Entrezgene);Acc:830018]	OS04G0517100		Similar to OSIGBa0145M07.4 protein.	Transcription repressor MYB4	KK1_000843	Cajanus cajan (Pigeon pea) (Cajanus indicus)
C.CAJAN_03835	1	2.85973	4.29204		-1.55169	AT2G46270	GBF3	G-box binding factor 3 [Source:NCBI gene (formerly Entrezgene);Acc:819235]	OS05G0569300		Similar to G-box binding factor 1.	Common plant regulatory factor 1	KK1_003918	Cajanus cajan (Pigeon pea) (Cajanus indicus)
C.CAJAN_04121	1	2.61619	5.40483		-1.83901	AT5G64530	XND1	xylem NAC domain 1 [Source:NCBI gene (formerly Entrezgene);Acc:836574]	OS02G0555300	NAC domain-containing protein 028	NAC transcription factor family protein, Positive regulation of rice resistance to sheath blight	NAC domain-containing protein 68	KK1_004221	Cajanus cajan (Pigeon pea) (Cajanus indicus)
C.CAJAN_07410	1	2.59405	6.1301			AT4G25480	DREB1A	dehydration response element B1A [Source:NCBI gene (formerly Entrezgene);Acc:828652]	OS04G0572400	dehydration-responsive element binding protein 1E	Dehydration-responsive element binding protein 1E, Chilling tolerance, Positive regulation of heat tolerance	Dehydration-responsive element-binding protein 1C	KK1_007613	Cajanus cajan (Pigeon pea) (Cajanus indicus)
C.CAJAN_07787	1	2.41875	5.28305		-1.90261	AT3G19580	ZF2	zinc-finger protein 2 [Source:NCBI gene (formerly Entrezgene);Acc:821495]	OS12G0583700	Zinc finger protein 252	TFIIIA-type zinc finger protein, Tolerance to salt and drought stresses	Zinc finger protein 1	KK1_008012	Cajanus cajan (Pigeon pea) (Cajanus indicus)
C.CAJAN_08081	1	2.34842	4.25512			AT5G04760		Duplicated homeodomain-like superfamily protein [Source:NCBI gene (formerly Entrezgene);Acc:830354]	OS05G0449900	R2R3-MYB Transcription Factor 57	R2R3-MYB transcription factor 57	Myb-like protein J	KK1_008325	Cajanus cajan (Pigeon pea) (Cajanus indicus)
C.CAJAN_09368	1	2.13144	4.11231			AT1G27730	STZ	salt tolerance zinc finger [Source:NCBI gene (formerly Entrezgene);Acc:839666]	OS12G0583700	Zinc finger protein 252	TFIIIA-type zinc finger protein, Tolerance to salt and drought stresses	Zinc finger protein 1	KK1_009633	Cajanus cajan (Pigeon pea) (Cajanus indicus)
C.CAJAN_09758	1	3.1609	4.14476			AT2G37430	ZAT11	C2H2 and C2HC zinc fingers superfamily protein [Source:NCBI gene (formerly Entrezgene);Acc:818319]	OS03G0279700		Similar to ZPT2-12.	C2H2-type domain-containing protein	KK1_010038	Cajanus cajan (Pigeon pea) (Cajanus indicus)
C.CAJAN_10075	1	2.31514	3.77616		-1.87662	AT2G36270	ABI5	Basic-leucine zipper (bZIP) transcription factor family protein [Source:NCBI gene (formerly Entrezgene);Acc:818199]	OS01G0859300	ABA Insensitive 5, Abscisic acid insensitive 5	bZIP transcription factor, Stress response and ABA signal transduction, Regulation of plant fertility	Protein ABSCISIC ACID-INSENSITIVE 5	KK1_010360	Cajanus cajan (Pigeon pea) (Cajanus indicus)
C.CAJAN_10940	1	4.72677	7.56462		-2.83785	AT3G61890	HB-12	homeobox 12 [Source:NCBI gene (formerly Entrezgene);Acc:825362]	OS09G0528200		Similar to Homeobox-leucine zipper protein HOX6.	Homeobox-leucine zipper protein (HD-ZIP protein) (Homeodomain transcription factor)	KK1_011262	Cajanus cajan (Pigeon pea) (Cajanus indicus)
C.CAJAN_12172	1	3.30647	4.74331			AT3G52440		Dof-type zinc finger DNA-binding family protein [Source:NCBI gene (formerly Entrezgene);Acc:824409]	OS05G0440000		Zinc finger, Dof-type family protein.	Dof zinc finger protein	KK1_012544	Cajanus cajan (Pigeon pea) (Cajanus indicus)
C.CAJAN_13168	1	2.66574	3.9338			AT1G63030	ddf2	Integrase-type DNA-binding superfamily protein [Source:NCBI gene (formerly Entrezgene);Acc:842606]	OS04G0572400	dehydration-responsive element binding protein 1E	Dehydration-responsive element binding protein 1E, Chilling tolerance, Positive regulation of heat tolerance	Dehydration-responsive element-binding protein 1F	KK1_013573	Cajanus cajan (Pigeon pea) (Cajanus indicus)
C.CAJAN_13805	1	5.74845	7.26756			AT5G44260		Zinc finger C-x8-C-x5-C-x3-H type family protein [Source:NCBI gene (formerly Entrezgene);Acc:834449]	OS01G0192000	DELAY OF THE ONSET OF SENESCENCE, delay of the onset of senescence, Zinc finger CCCH domain-containing protein 2, Protein DELAY OF THE ONSET OF SENESCENCE, Tandem zinc finger protein 2	CCCH-type zinc finger protein, Negative regulator for leaf senescence	Zinc finger CCCH domain-containing protein 2	KK1_014228	Cajanus cajan (Pigeon pea) (Cajanus indicus)
C.CAJAN_13805	1	5.74845	7.26756			AT5G44260		Zinc finger C-x8-C-x5-C-x3-H type family protein [Source:NCBI gene (formerly Entrezgene);Acc:834449]	OS01G0192000		Similar to C3H transcription factor.	Zinc finger CCCH domain-containing protein 2	KK1_014228	Cajanus cajan (Pigeon pea) (Cajanus indicus)
C.CAJAN_14151	1	3.66996	4.86734			AT2G46680	HB-7	homeobox 7 [Source:NCBI gene (formerly Entrezgene);Acc:819280]	OS09G0528200		Similar to Homeobox-leucine zipper protein HOX6.	Homeobox-leucine zipper protein (HD-ZIP protein) (Homeodomain transcription factor)	KK1_014577	Cajanus cajan (Pigeon pea) (Cajanus indicus)
C.CAJAN_15710	1	2.58423	2.77274			AT2G34440	AGL29	AGAMOUS-like 29 [Source:NCBI gene (formerly Entrezgene);Acc:818007]	OS09G0116800	MADS box gene 78	MADS-box transcription factor, Regulation of early seed development	Agamous-like MADS-box protein AGL61	KK1_016172	Cajanus cajan (Pigeon pea) (Cajanus indicus)
C.CAJAN_15921	1	3.8478	3.96461			AT1G01720	ATAF1	NAC (No Apical Meristem) domain transcriptional regulator superfamily protein [Source:NCBI gene (formerly Entrezgene);Acc:839265]	OS01G0884300	NAC transcription factor 6	NAC transcription factor, Drought tolerance, Response to abiotic and biotic stresses	NAC domain-containing protein 2	KK1_016386	Cajanus cajan (Pigeon pea) (Cajanus indicus)
C.CAJAN_17043	1	2.04703	4.18869		-1.22704	AT4G21440	MYB102	MYB-like 102 [Source:NCBI gene (formerly Entrezgene);Acc:826916]	OS07G0558100	R2R3-MYB Transcription Factor 71	R2R3-MYB transcription factor 71	Transcription factor MYB39	KK1_017548	Cajanus cajan (Pigeon pea) (Cajanus indicus)
C.CAJAN_18311	1	2.75182	3.65581			AT4G01280		Homeodomain-like superfamily protein [Source:NCBI gene (formerly Entrezgene);Acc:827903]	OS02G0680700		Similar to DNA binding protein.	Myb-like protein G	KK1_018846	Cajanus cajan (Pigeon pea) (Cajanus indicus)
C.CAJAN_18697	1	4.34298	6.64873			AT1G75490		Integrase-type DNA-binding superfamily protein [Source:NCBI gene (formerly Entrezgene);Acc:843885]	OS08G0565200		Pathogenesis-related transcriptional factor and ERF domain containing protein.	Dehydration-responsive element-binding protein 2D	KK1_019242	Cajanus cajan (Pigeon pea) (Cajanus indicus)
C.CAJAN_23945	1	3.33478	6.8951		-2.44249	AT1G03790	SOM	Zinc finger C-x8-C-x5-C-x3-H type family protein [Source:NCBI gene (formerly Entrezgene);Acc:839408]	OS01G0192000	DELAY OF THE ONSET OF SENESCENCE, delay of the onset of senescence, Zinc finger CCCH domain-containing protein 2, Protein DELAY OF THE ONSET OF SENESCENCE, Tandem zinc finger protein 2	CCCH-type zinc finger protein, Negative regulator for leaf senescence	Zinc finger CCCH domain-containing protein 2	KK1_024744	Cajanus cajan (Pigeon pea) (Cajanus indicus)
C.CAJAN_23945	1	3.33478	6.8951		-2.44249	AT1G03790	SOM	Zinc finger C-x8-C-x5-C-x3-H type family protein [Source:NCBI gene (formerly Entrezgene);Acc:839408]	OS01G0192000		Similar to C3H transcription factor.	Zinc finger CCCH domain-containing protein 2	KK1_024744	Cajanus cajan (Pigeon pea) (Cajanus indicus)
C.CAJAN_24092	1	2.65311	3.23876			AT5G16770	MYB9	myb domain protein 9 [Source:NCBI gene (formerly Entrezgene);Acc:831540]	OS06G0221000	R2R3-MYB Transcription Factor 64	R2R3-MYB transcription factor 64	Transcription factor MYB39	KK1_025456	Cajanus cajan (Pigeon pea) (Cajanus indicus)
C.CAJAN_24732	1	1.81329	4.36057			AT5G44210	ERF9	erf domain protein 9 [Source:NCBI gene (formerly Entrezgene);Acc:834444]	OS05G0497300	ethylene response factor 74	Ethylene response factor 74, Rice ortholog of AP2/ERF transcription factor (ZmEREB92), Negative regulation of seed germination, Regulation of seed germination under cold stress	Ethylene-responsive transcription factor 4	KK1_026204	Cajanus cajan (Pigeon pea) (Cajanus indicus)
C.CAJAN_25855	1	2.56418	3.86612			AT2G28710		C2H2-type zinc finger family protein [Source:NCBI gene (formerly Entrezgene);Acc:817420]	OS03G0279700		Similar to ZPT2-12.	C2H2-type domain-containing protein	KK1_027439	Cajanus cajan (Pigeon pea) (Cajanus indicus)
C.CAJAN_29119	1	4.06378	5.08166			AT5G41570	WRKY24	WRKY DNA-binding protein 24 [Source:NCBI gene (formerly Entrezgene);Acc:834159]	OS01G0734000	WRKY transcription factor 23	WRKY transcription factor 23, Modulation of pathogen responses and dark-induced leaf senescence	WRKY transcription factor 24	KK1_030707	Cajanus cajan (Pigeon pea) (Cajanus indicus)
C.CAJAN_33584	1	3.09179	3.37214		-1.85162	AT3G13960	GRF5	growth-regulating factor 5 [Source:NCBI gene (formerly Entrezgene);Acc:820609]	OS04G0600900		Similar to B0403H10-OSIGBa0105A11.9 protein.	Growth-regulating factor	KK1_031501	Cajanus cajan (Pigeon pea) (Cajanus indicus)
C.CAJAN_33584	1	3.09179	3.37214		-1.85162	AT3G13960	GRF5	growth-regulating factor 5 [Source:NCBI gene (formerly Entrezgene);Acc:820609]	OS04G0600900	GROWTH-REGULATING FACTOR 3, growth-regulating factor3	Transcriptional activator/repressor, Reguration of KNOX gene, Oskn2 (Regulator of meristem function)	Growth-regulating factor	KK1_031501	Cajanus cajan (Pigeon pea) (Cajanus indicus)
C.CAJAN_39469	1	3.01242	3.71605			AT3G47600	MYB94	myb domain protein 94 [Source:NCBI gene (formerly Entrezgene);Acc:823914]	OS08G0437300	R2R3-MYB Transcription Factor 78	R2R3-MYB transcription factor 78	Myb-related protein 306 family	KK1_036516	Cajanus cajan (Pigeon pea) (Cajanus indicus)
C.CAJAN_40858	1	3.24627	6.72597		-3.63766	AT1G66350	RGL1	RGA-like 1 [Source:NCBI gene (formerly Entrezgene);Acc:842953]	OS03G0707600	SLENDER RICE1, slender rice1-1, slender rice, Giberellin-insensitive gene homolog, DELLA protein SLR1, Protein SLENDER RICE1, Gibberellic acid-insensitive mutant protein, Slender Rice 1, SLENDER 1, SLENDER1	DELLA repressor protein, Gibberellin signaling	Nodulation-signaling pathway 2 protein	KK1_041439	Cajanus cajan (Pigeon pea) (Cajanus indicus)
C.CAJAN_41905	1	2.74595	5.3022			AT4G25470	CBF2	C-repeat/DRE binding factor 2 [Source:NCBI gene (formerly Entrezgene);Acc:828651]	OS04G0572400	dehydration-responsive element binding protein 1E	Dehydration-responsive element binding protein 1E, Chilling tolerance, Positive regulation of heat tolerance	Dehydration-responsive element-binding protein 1C	KK1_042413	Cajanus cajan (Pigeon pea) (Cajanus indicus)
C.CAJAN_41951	1	3.93511	4.34422			AT5G21960		Integrase-type DNA-binding superfamily protein [Source:NCBI gene (formerly Entrezgene);Acc:832256]	OS02G0781300		Similar to AP2/ERF domain-containing transcription factor.	Ethylene-responsive transcription factor ERF017 family	KK1_039221	Cajanus cajan (Pigeon pea) (Cajanus indicus)
C.CAJAN_43030	1	5.39772	7.31344			AT4G27410	RD26	NAC (No Apical Meristem) domain transcriptional regulator superfamily protein [Source:NCBI gene (formerly Entrezgene);Acc:828849]	OS01G0816100		Plant-specific transcription factor, Regulation of hypersensitive response (HR) cell death	NAC domain-containing protein 55	KK1_039488	Cajanus cajan (Pigeon pea) (Cajanus indicus)
C.CAJAN_43189	1	1.71086	2.88647			AT4G00870		basic helix-loop-helix (bHLH) DNA-binding superfamily protein [Source:NCBI gene (formerly Entrezgene);Acc:827990]	OS10G0575000	basic helix-loop-helix protein 009	JAZ-interacting transcription factor, MYC2 transcription factor, Positive regulator of jasmonate (JA) signaling pathway, Bacterial blight resistance, Spikelet development	Transcription factor (bHLH transcription factor) (Basic helix-loop-helix protein)	KK1_042315	Cajanus cajan (Pigeon pea) (Cajanus indicus)
C.CAJAN_43786	1	3.94996	7.05224		-3.58329	AT4G27410	RD26	NAC (No Apical Meristem) domain transcriptional regulator superfamily protein [Source:NCBI gene (formerly Entrezgene);Acc:828849]	OS01G0816100		Plant-specific transcription factor, Regulation of hypersensitive response (HR) cell death	NAC domain-containing protein 72	KK1_046381	Cajanus cajan (Pigeon pea) (Cajanus indicus)
C.CAJAN_43923	1	3.03161	4.77152		-1.95114	AT5G13080	WRKY75	WRKY DNA-binding protein 75 [Source:NCBI gene (formerly Entrezgene);Acc:831147]	OS11G0490900	WRKY transcription factor 72	WRKY transcription factor 72, ABA response with respect to germination and abiotic stresses, ABA signalling and auxin transport	WRKY transcription factor 75	KK1_045166	Cajanus cajan (Pigeon pea) (Cajanus indicus)
C.CAJAN_46029	1	2.36462	4.49618		-1.79844	AT5G48150	PAT1	GRAS family transcription factor [Source:NCBI gene (formerly Entrezgene);Acc:834867]	OS07G0545800	chitin-inducible gibberellin-responsive protein 1	GRAS family protein, N-acetylchitooligosaccharide elicitor-responsive protein, Pathogen-induced defense response	Chitin-inducible gibberellin-responsive protein 1	KK1_044018	Cajanus cajan (Pigeon pea) (Cajanus indicus)
C.CAJAN_04000	2		3.57395			AT1G19210		Integrase-type DNA-binding superfamily protein [Source:NCBI gene (formerly Entrezgene);Acc:838504]	OS02G0781300		Similar to AP2/ERF domain-containing transcription factor.	Ethylene-responsive transcription factor ERF017 family	KK1_004095	Cajanus cajan (Pigeon pea) (Cajanus indicus)
C.CAJAN_07385	2		3.08633			AT5G62020	HSFB2A	heat shock transcription factor B2A [Source:NCBI gene (formerly Entrezgene);Acc:836322]	OS08G0546800	heat shock factor B2b	Class B heat shock factor, Negative regulation of drought and salt tolerance	Heat stress transcription factor B-2a	KK1_007588	Cajanus cajan (Pigeon pea) (Cajanus indicus)
C.CAJAN_08320	2		4.6164		-2.87298	AT5G64750	ABR1	Integrase-type DNA-binding superfamily protein [Source:NCBI gene (formerly Entrezgene);Acc:836596]	OS04G0398000		Pathogenesis-related transcriptional factor and ERF domain containing protein.	Ethylene-responsive transcription factor ERF114 family	KK1_008566	Cajanus cajan (Pigeon pea) (Cajanus indicus)
C.CAJAN_08320	2		4.6164		-2.87298	AT5G64750	ABR1	Integrase-type DNA-binding superfamily protein [Source:NCBI gene (formerly Entrezgene);Acc:836596]	OS04G0398000	ethylene response factor 101, Oryza sativa Rap2.6	ERF transcription factor, A member of APETALA2/Ethylene-Responsive Element Binding Protein(AP2/EREBP) family, Regulation of drought stress response, Innate immunity	Ethylene-responsive transcription factor ERF114 family	KK1_008566	Cajanus cajan (Pigeon pea) (Cajanus indicus)
C.CAJAN_08637	2		2.46209			AT1G68550	CRF10	Integrase-type DNA-binding superfamily protein [Source:NCBI gene (formerly Entrezgene);Acc:843184]	OS09G0309700	ETHYLENE RESPONSE FACTOR 109, ethylene response factor 109	Ethylene response factor, Transcription factor, Negative regulation of ethylene biosynthesis, Drought tolerance	Ethylene-responsive transcription factor ERF118 family	KK1_008889	Cajanus cajan (Pigeon pea) (Cajanus indicus)
C.CAJAN_10677	2	1.08163	2.42015		-1.33852	AT1G09530	PIF3	phytochrome interacting factor 3 [Source:NCBI gene (formerly Entrezgene);Acc:837479]	OS01G0286100	PHYTOCHROME INTERACTING FACTOR-LIKE 15, phytochrome-interacting factor-like protein 15	Phytochrome-interacting factor-like protein, Basic helix-loop-helix factor, Repression of seedling growth in the dark	Transcription factor PIF3	KK1_010986	Cajanus cajan (Pigeon pea) (Cajanus indicus)
C.CAJAN_15712	2		3.83295			AT2G34440	AGL29	AGAMOUS-like 29 [Source:NCBI gene (formerly Entrezgene);Acc:818007]	OS01G0975800	MADS box gene 79	MADS-box transcription factor, Regulation of early seed development	Agamous-like MADS-box protein AGL61	KK1_016174	Cajanus cajan (Pigeon pea) (Cajanus indicus)
C.CAJAN_18719	2		3.94252		-2.49893	AT5G39660	CDF2	cycling DOF factor 2 [Source:NCBI gene (formerly Entrezgene);Acc:833962]	OS03G0169600	RICE DOF DAILY FLUCTUATIONS 4, CYCLING DOF FACTOR 1, Dof zinc factor 12, Dof transcription factor 12	Dof (DNA binding with one finger) transcription factor, Regulation of Flowering time, Brassinosteroid (BR) signaling to modulate plant architecture	Dof protein	Dof18	Cajanus cajan (Pigeon pea) (Cajanus indicus)
C.CAJAN_19915	2		3.99315		-3.16512	AT4G36990	HSF4	heat shock factor 4 [Source:NCBI gene (formerly Entrezgene);Acc:829853]	OS08G0546800	heat shock factor B2b	Class B heat shock factor, Negative regulation of drought and salt tolerance	Heat shock factor protein HSF24	KK1_020502	Cajanus cajan (Pigeon pea) (Cajanus indicus)
C.CAJAN_23477	2		2.64858		-2.16427	AT2G33710		Integrase-type DNA-binding superfamily protein [Source:NCBI gene (formerly Entrezgene);Acc:817936]	OS04G0398000	ethylene response factor 101, Oryza sativa Rap2.6	ERF transcription factor, A member of APETALA2/Ethylene-Responsive Element Binding Protein(AP2/EREBP) family, Regulation of drought stress response, Innate immunity	Ethylene-responsive transcription factor ERF114 family	KK1_024164	Cajanus cajan (Pigeon pea) (Cajanus indicus)
C.CAJAN_23477	2		2.64858		-2.16427	AT2G33710		Integrase-type DNA-binding superfamily protein [Source:NCBI gene (formerly Entrezgene);Acc:817936]	OS04G0398000		Pathogenesis-related transcriptional factor and ERF domain containing protein.	Ethylene-responsive transcription factor ERF114 family	KK1_024164	Cajanus cajan (Pigeon pea) (Cajanus indicus)
C.CAJAN_24047	2		4.09352		-2.86073	AT1G33760		Integrase-type DNA-binding superfamily protein [Source:NCBI gene (formerly Entrezgene);Acc:840267]	OS11G0242300	ethylene response factor 19	AP2/ERF transcription factor, Response to ABA and salt stress	Ethylene-responsive transcription factor ERF021 family	KK1_025409	Cajanus cajan (Pigeon pea) (Cajanus indicus)
C.CAJAN_24620	2		5.21153		-2.60371	AT4G14540	NF-YB3	nuclear factor Y, subunit B3 [Source:NCBI gene (formerly Entrezgene);Acc:827101]	OS03G0413000	Nuclear factor Y subunit B8, heme-associated protein 3I	Nuclear factor Y (NF-Y) transcription factor B8, CCAAT box binding factor, Heme-associated protein 3I, Drought stress response	Nuclear transcription factor Y subunit B-3	KK1_026049	Cajanus cajan (Pigeon pea) (Cajanus indicus)
C.CAJAN_24870	2		3.34688			AT4G37790	HAT22	Homeobox-leucine zipper protein family [Source:NCBI gene (formerly Entrezgene);Acc:829935]	OS10G0561800		Class II homeodomain-leucine zipper (HD-ZIP II) protein, HD-ZIP transcription factor, Regulation of tiller angle and shoot gravitropism, Regulation of the local distribution of auxin	Homeobox-leucine zipper protein HAT22	KK1_024968	Cajanus cajan (Pigeon pea) (Cajanus indicus)
C.CAJAN_27778	2		3.71995			AT1G34370	STOP1	C2H2 and C2HC zinc fingers superfamily protein [Source:NCBI gene (formerly Entrezgene);Acc:840339]	OS02G0572900		Zinc finger, C2H2-type domain containing protein.	Protein SENSITIVE TO PROTON RHIZOTOXICITY 1	KK1_029002	Cajanus cajan (Pigeon pea) (Cajanus indicus)
C.CAJAN_29031	2		6.0448		-3.02308	AT2G18550	HB21	homeobox protein 21 [Source:NCBI gene (formerly Entrezgene);Acc:816370]	OS07G0581700	homeobox gene 14	Homeodomain-leucine zipper (HD-Zip) transcription factor, Regulation of panicle development	Homeobox-leucine zipper protein (HD-ZIP protein) (Homeodomain transcription factor)	KK1_027007	Cajanus cajan (Pigeon pea) (Cajanus indicus)
C.CAJAN_30140	2		5.00164			AT3G56970	bHLH38	basic helix-loop-helix (bHLH) DNA-binding superfamily protein [Source:NCBI gene (formerly Entrezgene);Acc:824864]	OS01G0952800	Iron-related bHLH transcription factor 2	Iron-related bHLH transcription factor 2, Tolerance to Fe deficiency, Regulation of Fe uptake from soil, Fe transport during germination, Fe translocation to grain during seed maturation	Transcription factor ORG2	KK1_032049	Cajanus cajan (Pigeon pea) (Cajanus indicus)
C.CAJAN_30140	2		5.00164			AT3G56970	bHLH38	basic helix-loop-helix (bHLH) DNA-binding superfamily protein [Source:NCBI gene (formerly Entrezgene);Acc:824864]	OS01G0952800		Conserved hypothetical protein.	Transcription factor ORG2	KK1_032049	Cajanus cajan (Pigeon pea) (Cajanus indicus)
C.CAJAN_47041	2		3.94672		-2.42413	AT5G49620	MYB78	myb domain protein 78 [Source:NCBI gene (formerly Entrezgene);Acc:835024]	OS03G0315400		R2R3-type MYB transcription factor, "Salt, cold and dehydration tolerance"	Myb-related protein 305 family	KK1_047678	Cajanus cajan (Pigeon pea) (Cajanus indicus)
C.CAJAN_08305	3	2.93164			3.59953	AT5G64810	WRKY51	WRKY DNA-binding protein 51 [Source:NCBI gene (formerly Entrezgene);Acc:836602]	OS05G0537100	WRKY transcription factor 7	WRKY transcription factor 7, Response to the rice pathogens	WRKY transcription factor 51	KK1_008551	Cajanus cajan (Pigeon pea) (Cajanus indicus)
C.CAJAN_09006	3	4.92379				AT4G24540	AGL24	AGAMOUS-like 24 [Source:NCBI gene (formerly Entrezgene);Acc:828556]	OS08G0431900	MADS-box transcription factor 23	MADS-box transcription factor 23, Regulation of ABA biosynthesis, Drought and salt tolerance, Osmotic stress tolerance	MADS-box protein JOINTLESS	KK1_009265	Cajanus cajan (Pigeon pea) (Cajanus indicus)
C.CAJAN_11771	3	5.91504			3.78188	AT1G26945	KDR	basic helix-loop-helix (bHLH) DNA-binding superfamily protein [Source:NCBI gene (formerly Entrezgene);Acc:839585]	OS03G0171300	POSITIVE REGULATOR OF GRAIN LENGTH 1, Increased Leaf Inclination6	Atypical non-DNA-binding bHLH protein, Inhibitor of a typical bHLH, Positive regulation of grain length and weight	Transcription factor bHLH135 family	KK1_012133	Cajanus cajan (Pigeon pea) (Cajanus indicus)
C.CAJAN_14069	3	-1.48167	-4.06653		3.55	AT2G21650	MEE3	Homeodomain-like superfamily protein [Source:NCBI gene (formerly Entrezgene);Acc:816703]	OS05G0579600		Homeodomain-like containing protein.	Protein RADIALIS-like 1	LOC106761815	Vigna radiata var. radiata (Mung bean) (Phaseolus aureus)
C.CAJAN_15613	3	4.38067			2.12738	AT1G68320	MYB62	myb domain protein 62 [Source:NCBI gene (formerly Entrezgene);Acc:843161]	OS01G0128000	R2R3-MYB Transcription Factor 1	R2R3-type transcription factor 1, Maintenance of phosphate homeostasis and root development, Regulation of phosphate starvation signaling and gibberellic acid biosynthesis	Transcription factor MYB21	KK1_016062	Cajanus cajan (Pigeon pea) (Cajanus indicus)
C.CAJAN_26531	3	3.36884			2.72549	AT3G23250	MYB15	myb domain protein 15 [Source:NCBI gene (formerly Entrezgene);Acc:821904]	OS10G0478300		SG2-type MYB transcription factor, Resistance to fungal and bacterial pathogens	Myb-related protein Myb4	KK1_027875	Cajanus cajan (Pigeon pea) (Cajanus indicus)
C.CAJAN_30373	3	-3.13851	-4.01791			AT3G22830	HSFA6B	heat shock transcription factor A6B [Source:NCBI gene (formerly Entrezgene);Acc:821854]	OS07G0178600		Similar to Heat shock transcription factor 29 (Fragment).	Heat stress transcription factor A-2b	KK1_029678	Cajanus cajan (Pigeon pea) (Cajanus indicus)
C.CAJAN_33739	3	2.85469			3.12759	AT3G49950		GRAS family transcription factor [Source:NCBI gene (formerly Entrezgene);Acc:824157]	OS05G0500600		GRAS transcription factor domain containing protein.	Scarecrow-like protein 32	KK1_034205	Cajanus cajan (Pigeon pea) (Cajanus indicus)
C.CAJAN_34336	3	3.85135			3.24697	AT2G22750		basic helix-loop-helix (bHLH) DNA-binding superfamily protein [Source:NCBI gene (formerly Entrezgene);Acc:816805]	OS03G0725800		Helix-loop-helix DNA-binding domain containing protein.	Transcription factor bHLH25	KK1_035764	Cajanus cajan (Pigeon pea) (Cajanus indicus)
C.CAJAN_34795	3	4.55431				AT2G31180	MYB14	myb domain protein 14 [Source:NCBI gene (formerly Entrezgene);Acc:817674]	OS04G0517100		SG2-type MYB transcription factor, Cold tolerance, Resistance to fungal and bacterial pathogens, Panicle development	Myb-related protein Myb4	KK1_034269	Cajanus cajan (Pigeon pea) (Cajanus indicus)
C.CAJAN_34795	3	4.55431				AT2G31180	MYB14	myb domain protein 14 [Source:NCBI gene (formerly Entrezgene);Acc:817674]	OS04G0517100		Similar to OSIGBa0145M07.4 protein.	Myb-related protein Myb4	KK1_034269	Cajanus cajan (Pigeon pea) (Cajanus indicus)
C.CAJAN_36273	3				3.46778	AT1G72210		basic helix-loop-helix (bHLH) DNA-binding superfamily protein [Source:NCBI gene (formerly Entrezgene);Acc:843553]	OS02G0691500		Similar to OSIGBa0142I02-OSIGBa0101B20.1 protein.	Transcription factor bHLH96	KK1_040017	Cajanus cajan (Pigeon pea) (Cajanus indicus)
C.CAJAN_37903	3	3.753			3.38864	AT2G22760		basic helix-loop-helix (bHLH) DNA-binding superfamily protein [Source:NCBI gene (formerly Entrezgene);Acc:816806]	OS03G0725800		Helix-loop-helix DNA-binding domain containing protein.	Transcription factor bHLH19	KK1_040855	Cajanus cajan (Pigeon pea) (Cajanus indicus)
C.CAJAN_39862	3				4.69898	AT2G46810		basic helix-loop-helix (bHLH) DNA-binding superfamily protein [Source:NCBI gene (formerly Entrezgene);Acc:819294]	OS03G0188400		Basic helix-loop-helix (bHLH) protein, Defense to brown planthopper	Transcription factor bHLH70	KK1_039901	Cajanus cajan (Pigeon pea) (Cajanus indicus)
C.CAJAN_42375	3				3.97688	AT2G42380	BZIP34	Basic-leucine zipper (bZIP) transcription factor family protein [Source:NCBI gene (formerly Entrezgene);Acc:818839]	OS01G0756200		Similar to VirE2-interacting protein VIP1.	Transcription factor RF2b	KK1_043591	Cajanus cajan (Pigeon pea) (Cajanus indicus)

## Sheet: fc_Secondary_metabolite_DEGs
locus_id	cluster	PA16_peg_vs._PA16_ctrl_log2fc	PA992_peg_vs._PA992_ctrl_log2fc	PA16_ctrl_vs._PA992_ctrl_log2fc	PA16_peg_vs._PA992_peg_log2fc	at_locus_id_x	at_symbol	at_description_x	os_locus_id_x	os_symbol	os_description_x	other_protein_name_x	other_gene_name_x	other_organism_x
C.CAJAN_00021	1	-1.20495	-2.49357		2.14643	AT1G78950	BAS	Terpenoid cyclases family protein [Source:NCBI gene (formerly Entrezgene);Acc:844234]	OS02G0139700		Similar to Cycloartenol synthase.	Terpene cyclase/mutase family member (EC 5.4.99.-)	KK1_000021	Cajanus cajan (Pigeon pea) (Cajanus indicus)
C.CAJAN_02635	1	-2.62402	-3.3312			AT4G12320	CYP706A6	cytochrome P450, family 706, subfamily A, polypeptide 6 [Source:NCBI gene (formerly Entrezgene);Acc:826841]	OS01G0700500		Similar to Flavonoid 3-monooxygenase.	Flavonoid 3'-monooxygenase (EC 1.14.13.21)	KK1_002700	Cajanus cajan (Pigeon pea) (Cajanus indicus)
C.CAJAN_26638	1		-2.59228		3.2466	AT5G44400		FAD-binding Berberine family protein [Source:NCBI gene (formerly Entrezgene);Acc:834466]	OS06G0549900		FAD linked oxidase, N-terminal domain containing protein.	Reticuline oxidase-like protein (EC 1.5.3.-)	KK1_028582	Cajanus cajan (Pigeon pea) (Cajanus indicus)
C.CAJAN_26640	1				2.56006	AT1G30760		FAD-binding Berberine family protein [Source:NCBI gene (formerly Entrezgene);Acc:839958]	OS06G0548200		FAD linked oxidase, N-terminal domain containing protein.	Reticuline oxidase-like protein	KK1_028584	Cajanus cajan (Pigeon pea) (Cajanus indicus)
C.CAJAN_33095	1		-2.60816		1.92281	AT1G03940		HXXXD-type acyl-transferase family protein [Source:NCBI gene (formerly Entrezgene);Acc:839366]	OS02G0820400		Transferase family protein.	Anthocyanin 5-aromatic acyltransferase	KK1_033010	Cajanus cajan (Pigeon pea) (Cajanus indicus)
C.CAJAN_33302	1	-1.60825	-2.19387			AT5G39050	PMAT1	HXXXD-type acyl-transferase family protein [Source:NCBI gene (formerly Entrezgene);Acc:833897]	OS02G0820400		Transferase family protein.	Anthocyanin 5-aromatic acyltransferase	KK1_030869	Cajanus cajan (Pigeon pea) (Cajanus indicus)
C.CAJAN_41923	1		-6.10648		6.87963	AT4G27570		UDP-Glycosyltransferase superfamily protein [Source:NCBI gene (formerly Entrezgene);Acc:828866]				Anthocyanidin 3-O-glucosyltransferase	KK1_045817	Cajanus cajan (Pigeon pea) (Cajanus indicus)
C.CAJAN_02682	2	3.21445	4.14377		-1.3038	AT5G05600		2-oxoglutarate (2OG) and Fe(II)-dependent oxygenase superfamily protein [Source:NCBI gene (formerly Entrezgene);Acc:830443]	OS01G0832600		Similar to Leucoanthocyanidin dioxygenase-like protein.	Leucoanthocyanidin dioxygenase (EC 1.14.11.19)	KK1_002747	Cajanus cajan (Pigeon pea) (Cajanus indicus)
C.CAJAN_03564	2	6.02568			4.29749	AT5G23960	TPS21	terpene synthase 21 [Source:NCBI gene (formerly Entrezgene);Acc:832461]	OS08G0139700		Similar to terpene synthase 6.	(+)-delta-cadinene synthase isozyme A	KK1_003643	Cajanus cajan (Pigeon pea) (Cajanus indicus)
C.CAJAN_03564	2	6.02568			4.29749	AT5G23960	TPS21	terpene synthase 21 [Source:NCBI gene (formerly Entrezgene);Acc:832461]	OS08G0139700	terpene synthase 3	(E)-&beta;-caryophyllene synthase, Sesquiterpene synthase, Indirect defense response, Production of volatile chemicals attractive to wasps, a main egg parasitoid of rice planthoppers	(+)-delta-cadinene synthase isozyme A	KK1_003643	Cajanus cajan (Pigeon pea) (Cajanus indicus)
C.CAJAN_03620	2	3.33423			2.10332	AT4G15560	CLA1	Deoxyxylulose-5-phosphate synthase [Source:NCBI gene (formerly Entrezgene);Acc:827230]	OS07G0190000	1-deoxy-D-xylulose-5-phosphate synthase 3	1-deoxy-D-xylulose-5-phosphate synthase, Methylerythritol phosphate (MEP) pathway protein, Diterpenoid phytoalexin biosynthesis	1-deoxy-D-xylulose-5-phosphate synthase (EC 2.2.1.7)	KK1_003699	Cajanus cajan (Pigeon pea) (Cajanus indicus)
C.CAJAN_08406	2	4.66283				AT2G45570	CYP76C2	cytochrome P450, family 76, subfamily C, polypeptide 2 [Source:NCBI gene (formerly Entrezgene);Acc:819165]	OS03G0248200		Similar to Cytochrome P450 family protein, expressed.	Cytochrome P450 76C4	KK1_008653	Cajanus cajan (Pigeon pea) (Cajanus indicus)
C.CAJAN_12171	2	4.59962			2.06753	AT4G15560	CLA1	Deoxyxylulose-5-phosphate synthase [Source:NCBI gene (formerly Entrezgene);Acc:827230]	OS07G0190000	1-deoxy-D-xylulose-5-phosphate synthase 3	1-deoxy-D-xylulose-5-phosphate synthase, Methylerythritol phosphate (MEP) pathway protein, Diterpenoid phytoalexin biosynthesis	1-deoxy-D-xylulose-5-phosphate synthase (EC 2.2.1.7)	KK1_012543	Cajanus cajan (Pigeon pea) (Cajanus indicus)
C.CAJAN_13028	2	4.21988			3.35786	AT1G19180	JAZ1	jasmonate-zim-domain protein 1 [Source:NCBI gene (formerly Entrezgene);Acc:838501]	OS07G0615200	JASMONATE ZIMDOMAIN 7	JASMONATE ZIMDOMAIN (JAZ) protein, Regulation of coleoptile length under submergence	Protein TIFY (Jasmonate ZIM domain-containing protein)	KK1_013430	Cajanus cajan (Pigeon pea) (Cajanus indicus)
C.CAJAN_14474	2	5.95703			3.09879	AT1G67090	RBCS1A	ribulose bisphosphate carboxylase small chain 1A [Source:NCBI gene (formerly Entrezgene);Acc:843029]	OS12G0291400		Similar to Petunia ribulose 1, 5-bisphosphate carboxylase small subunit mRNA (clone pSSU 51), partial cds. (Fragment).	Ribulose bisphosphate carboxylase small subunit, chloroplastic (RuBisCO small subunit)	RBCS KK1_014904	Cajanus cajan (Pigeon pea) (Cajanus indicus)
C.CAJAN_15773	2	4.43146			2.60179	AT2G47140	SDR5	NAD(P)-binding Rossmann-fold superfamily protein [Source:NCBI gene (formerly Entrezgene);Acc:819327]	OS04G0179200		Similar to Stem secoisolariciresinol dehydrogenase (Fragment).	Momilactone A synthase	KK1_016237	Cajanus cajan (Pigeon pea) (Cajanus indicus)
C.CAJAN_20963	2	4.25095			2.28395	AT4G16740	TPS03	terpene synthase 03 [Source:NCBI gene (formerly Entrezgene);Acc:827377]	OS03G0347900		Terpenoid synthase domain containing protein.	Alpha-farnesene synthase	KK1_021592	Cajanus cajan (Pigeon pea) (Cajanus indicus)
C.CAJAN_20963	2	4.25095			2.28395	AT4G16740	TPS03	terpene synthase 03 [Source:NCBI gene (formerly Entrezgene);Acc:827377]	OS03G0347900		Terpenoid cylases/protein prenyltransferase alpha-alpha toroid domain containing protein.	Alpha-farnesene synthase	KK1_021592	Cajanus cajan (Pigeon pea) (Cajanus indicus)
C.CAJAN_20998	2	5.13885			2.44833	AT1G65060	4CL3	4-coumarate:CoA ligase 3 [Source:NCBI gene (formerly Entrezgene);Acc:842814]	OS02G0697400	4-COUMARATE:COENZYME A LIGASE 2, 4-Coumarate:coenzyme A ligase 2	4-coumarate:coenzyme A ligase, Flavonoid biosynthesis	4-coumarate--CoA ligase 2	KK1_021627	Cajanus cajan (Pigeon pea) (Cajanus indicus)
C.CAJAN_21693	2	3.46266	2.11033			AT3G51680	SDR2	NAD(P)-binding Rossmann-fold superfamily protein [Source:NCBI gene (formerly Entrezgene);Acc:824331]	OS04G0179200		Similar to Stem secoisolariciresinol dehydrogenase (Fragment).	Momilactone A synthase	KK1_022336	Cajanus cajan (Pigeon pea) (Cajanus indicus)
C.CAJAN_24072	2	4.35543			1.76293	AT5G13930	TT4	Chalcone and stilbene synthase family protein [Source:NCBI gene (formerly Entrezgene);Acc:831241]	OS11G0530600	chalcone synthase 1, chalcone synthase 24	Chalcone synthase, Sakuranetin biosynthesis under UV stress conditions	chalcone synthase (EC 2.3.1.74)	KK1_025437	Cajanus cajan (Pigeon pea) (Cajanus indicus)
C.CAJAN_24379	2	2.48469				AT5G23960	TPS21	terpene synthase 21 [Source:NCBI gene (formerly Entrezgene);Acc:832461]	OS08G0139700		Similar to terpene synthase 6.	(+)-delta-cadinene synthase isozyme A	KK1_024592	Cajanus cajan (Pigeon pea) (Cajanus indicus)
C.CAJAN_24379	2	2.48469				AT5G23960	TPS21	terpene synthase 21 [Source:NCBI gene (formerly Entrezgene);Acc:832461]	OS08G0139700	terpene synthase 3	(E)-&beta;-caryophyllene synthase, Sesquiterpene synthase, Indirect defense response, Production of volatile chemicals attractive to wasps, a main egg parasitoid of rice planthoppers	(+)-delta-cadinene synthase isozyme A	KK1_024592	Cajanus cajan (Pigeon pea) (Cajanus indicus)
C.CAJAN_26450	2	4.70352			2.02114	AT4G37760	SQE3	squalene epoxidase 3 [Source:NCBI gene (formerly Entrezgene);Acc:829932]	OS03G0231800		Similar to Squalene monooxygenase 1 (EC 1.14.99.7).	Squalene monooxygenase (EC 1.14.14.17)	KK1_026418	Cajanus cajan (Pigeon pea) (Cajanus indicus)
C.CAJAN_26450	2	4.70352			2.02114	AT4G37760	SQE3	squalene epoxidase 3 [Source:NCBI gene (formerly Entrezgene);Acc:829932]	OS03G0231800		Similar to squalene monooxygenase.	Squalene monooxygenase (EC 1.14.14.17)	KK1_026418	Cajanus cajan (Pigeon pea) (Cajanus indicus)
C.CAJAN_26523	2	7.03809			2.74952	AT1G51990		O-methyltransferase family protein [Source:NCBI gene (formerly Entrezgene);Acc:841628]	OS08G0290700		Winged helix repressor DNA-binding domain containing protein.	Eugenol O-methyltransferase (EC 2.1.1.76)	KK1_027867	Cajanus cajan (Pigeon pea) (Cajanus indicus)
C.CAJAN_28050	2	2.26797				AT1G61680	TPS14	terpene synthase 14 [Source:NCBI gene (formerly Entrezgene);Acc:842465]	OS02G0121700		Terpenoid synthase domain containing protein.	(3S,6E)-nerolidol synthase 1	CR513_62849	Mucuna pruriens (Velvet bean) (Dolichos pruriens)
C.CAJAN_32629	2	3.9877				AT2G45190	AFO	Plant-specific transcription factor YABBY family protein [Source:NCBI gene (formerly Entrezgene);Acc:819127]	OS04G0536300	YABBY 5, Protein YABBY 5, TONGARI-BOUSHI1	Transcription factor with zinc finger domain and helix-loop-helix domain (YABBY domain), Leaf development	Axial regulator YABBY 1	KK1_031932	Cajanus cajan (Pigeon pea) (Cajanus indicus)
C.CAJAN_33115	2	4.12666			4.59345	AT1G61680	TPS14	terpene synthase 14 [Source:NCBI gene (formerly Entrezgene);Acc:842465]	OS02G0121700		Terpenoid synthase domain containing protein.	(3S,6E)-nerolidol synthase 1	CR513_11190	Mucuna pruriens (Velvet bean) (Dolichos pruriens)
C.CAJAN_33117	2	2.616			2.03449	AT1G61680	TPS14	terpene synthase 14 [Source:NCBI gene (formerly Entrezgene);Acc:842465]	OS02G0121700		Terpenoid synthase domain containing protein.	(3S,6E)-nerolidol synthase 2, chloroplastic/mitochondrial	D0Y65_018305	Glycine soja (Wild soybean)
C.CAJAN_33121	2	2.64859	2.37572			AT1G61720	BAN	NAD(P)-binding Rossmann-fold superfamily protein [Source:NCBI gene (formerly Entrezgene);Acc:842469]	OS04G0631000		Similar to H0105C05.4 protein.	Leucoanthocyanidin reductase	KK1_035373	Cajanus cajan (Pigeon pea) (Cajanus indicus)
C.CAJAN_34537	2	2.32361				AT4G16740	TPS03	terpene synthase 03 [Source:NCBI gene (formerly Entrezgene);Acc:827377]	OS08G0139700		Similar to terpene synthase 6.	Alpha-farnesene synthase	D0Y65_032401	Glycine soja (Wild soybean)
C.CAJAN_34537	2	2.32361				AT4G16740	TPS03	terpene synthase 03 [Source:NCBI gene (formerly Entrezgene);Acc:827377]	OS08G0139700	terpene synthase 3	(E)-&beta;-caryophyllene synthase, Sesquiterpene synthase, Indirect defense response, Production of volatile chemicals attractive to wasps, a main egg parasitoid of rice planthoppers	Alpha-farnesene synthase	D0Y65_032401	Glycine soja (Wild soybean)
C.CAJAN_34751	2	6.98992			2.88546	AT5G23960	TPS21	terpene synthase 21 [Source:NCBI gene (formerly Entrezgene);Acc:832461]	OS08G0139700		Similar to terpene synthase 6.	(+)-delta-cadinene synthase isozyme C2	KK1_041584	Cajanus cajan (Pigeon pea) (Cajanus indicus)
C.CAJAN_34751	2	6.98992			2.88546	AT5G23960	TPS21	terpene synthase 21 [Source:NCBI gene (formerly Entrezgene);Acc:832461]	OS08G0139700	terpene synthase 3	(E)-&beta;-caryophyllene synthase, Sesquiterpene synthase, Indirect defense response, Production of volatile chemicals attractive to wasps, a main egg parasitoid of rice planthoppers	(+)-delta-cadinene synthase isozyme C2	KK1_041584	Cajanus cajan (Pigeon pea) (Cajanus indicus)
C.CAJAN_35456	2	3.8203			3.03873	AT5G04370	NAMT1	S-adenosyl-L-methionine-dependent methyltransferases superfamily protein [Source:NCBI gene (formerly Entrezgene);Acc:830316]	OS06G0242000		Similar to benzoate carboxyl methyltransferase.	Benzoate carboxyl methyltransferase	KK1_039520	Cajanus cajan (Pigeon pea) (Cajanus indicus)
C.CAJAN_35527	2		2.52356			AT1G03390		HXXXD-type acyl-transferase family protein [Source:NCBI gene (formerly Entrezgene);Acc:838725]	OS11G0507200		Similar to transferase.	Taxadien-5-alpha-ol O-acetyltransferase	KK1_035858	Cajanus cajan (Pigeon pea) (Cajanus indicus)
C.CAJAN_35908	2	6.49798			2.14754	AT4G15560	CLA1	Deoxyxylulose-5-phosphate synthase [Source:NCBI gene (formerly Entrezgene);Acc:827230]	OS07G0190000	1-deoxy-D-xylulose-5-phosphate synthase 3	1-deoxy-D-xylulose-5-phosphate synthase, Methylerythritol phosphate (MEP) pathway protein, Diterpenoid phytoalexin biosynthesis	1-deoxy-D-xylulose-5-phosphate synthase (EC 2.2.1.7)	KK1_037235	Cajanus cajan (Pigeon pea) (Cajanus indicus)
C.CAJAN_41225	2	6.03435				AT5G23960	TPS21	terpene synthase 21 [Source:NCBI gene (formerly Entrezgene);Acc:832461]	OS08G0168000	terpene synthase 46	Terpene synthase, Resistance to aphids (Rhopalosiphum padi)	(+)-delta-cadinene synthase isozyme A	KK1_043035	Cajanus cajan (Pigeon pea) (Cajanus indicus)
C.CAJAN_42331	2	7.2715			3.87776	AT5G23960	TPS21	terpene synthase 21 [Source:NCBI gene (formerly Entrezgene);Acc:832461]	OS08G0139700	terpene synthase 3	(E)-&beta;-caryophyllene synthase, Sesquiterpene synthase, Indirect defense response, Production of volatile chemicals attractive to wasps, a main egg parasitoid of rice planthoppers	(+)-delta-cadinene synthase isozyme XC14	KK1_044773	Cajanus cajan (Pigeon pea) (Cajanus indicus)
C.CAJAN_42331	2	7.2715			3.87776	AT5G23960	TPS21	terpene synthase 21 [Source:NCBI gene (formerly Entrezgene);Acc:832461]	OS08G0139700		Similar to terpene synthase 6.	(+)-delta-cadinene synthase isozyme XC14	KK1_044773	Cajanus cajan (Pigeon pea) (Cajanus indicus)
C.CAJAN_43033	2	3.52029			3.11949	AT5G17540		HXXXD-type acyl-transferase family protein [Source:NCBI gene (formerly Entrezgene);Acc:831620]	OS06G0710700		Similar to Benzoyl coenzyme A: benzyl alcohol benzoyl transferase (Benzoyl- CoA:benzyl alcohol/phenylethanol benzoyltransferase).	Taxadien-5-alpha-ol O-acetyltransferase	KK1_045879	Cajanus cajan (Pigeon pea) (Cajanus indicus)
C.CAJAN_45286	2	7.83716			2.76745	AT5G13930	TT4	Chalcone and stilbene synthase family protein [Source:NCBI gene (formerly Entrezgene);Acc:831241]	OS11G0530600	chalcone synthase 1, chalcone synthase 24	Chalcone synthase, Sakuranetin biosynthesis under UV stress conditions	chalcone synthase (EC 2.3.1.74)	KK1_045249	Cajanus cajan (Pigeon pea) (Cajanus indicus)
C.CAJAN_46030	2	2.37371				AT5G23960	TPS21	terpene synthase 21 [Source:NCBI gene (formerly Entrezgene);Acc:832461]	OS08G0139700		Similar to terpene synthase 6.	(+)-delta-cadinene synthase isozyme A	KK1_044019	Cajanus cajan (Pigeon pea) (Cajanus indicus)
C.CAJAN_46030	2	2.37371				AT5G23960	TPS21	terpene synthase 21 [Source:NCBI gene (formerly Entrezgene);Acc:832461]	OS08G0139700	terpene synthase 3	(E)-&beta;-caryophyllene synthase, Sesquiterpene synthase, Indirect defense response, Production of volatile chemicals attractive to wasps, a main egg parasitoid of rice planthoppers	(+)-delta-cadinene synthase isozyme A	KK1_044019	Cajanus cajan (Pigeon pea) (Cajanus indicus)
C.CAJAN_47095	2	3.6848				AT1G75290		NAD(P)-binding Rossmann-fold superfamily protein [Source:NCBI gene (formerly Entrezgene);Acc:843866]	OS06G0472200		Similar to Isoflavone reductase.	Eugenol synthase 1	KK1_050411	Cajanus cajan (Pigeon pea) (Cajanus indicus)
C.CAJAN_47159	2	7.94313			2.65616	AT5G23960	TPS21	terpene synthase 21 [Source:NCBI gene (formerly Entrezgene);Acc:832461]	OS08G0139700		Similar to terpene synthase 6.	(+)-delta-cadinene synthase isozyme A (EC 4.2.3.11)	KK1_044533	Cajanus cajan (Pigeon pea) (Cajanus indicus)
C.CAJAN_47159	2	7.94313			2.65616	AT5G23960	TPS21	terpene synthase 21 [Source:NCBI gene (formerly Entrezgene);Acc:832461]	OS08G0139700	terpene synthase 3	(E)-&beta;-caryophyllene synthase, Sesquiterpene synthase, Indirect defense response, Production of volatile chemicals attractive to wasps, a main egg parasitoid of rice planthoppers	(+)-delta-cadinene synthase isozyme A (EC 4.2.3.11)	KK1_044533	Cajanus cajan (Pigeon pea) (Cajanus indicus)
C.CAJAN_47626	2	5.22636			1.91292	AT2G45550	CYP76C4	cytochrome P450, family 76, subfamily C, polypeptide 4 [Source:NCBI gene (formerly Entrezgene);Acc:819163]	OS03G0248200		Similar to Cytochrome P450 family protein, expressed.	Cytochrome P450 76C4	KK1_048764	Cajanus cajan (Pigeon pea) (Cajanus indicus)
C.CAJAN_48614	2	3.09191				AT1G75280		NmrA-like negative transcriptional regulator family protein [Source:NCBI gene (formerly Entrezgene);Acc:843865]	OS06G0472200		Similar to Isoflavone reductase.	Eugenol synthase 1	KK1_049299	Cajanus cajan (Pigeon pea) (Cajanus indicus)
C.CAJAN_21686	3	6.53849	9.20572		-3.17836	AT3G51680	SDR2	NAD(P)-binding Rossmann-fold superfamily protein [Source:NCBI gene (formerly Entrezgene);Acc:824331]	OS04G0405300		Similar to Stem secoisolariciresinol dehydrogenase (Fragment).	Momilactone A synthase	KK1_022329	Cajanus cajan (Pigeon pea) (Cajanus indicus)
C.CAJAN_27509	3	7.49443	6.49951			AT5G54160	OMT1	O-methyltransferase 1 [Source:NCBI gene (formerly Entrezgene);Acc:835504]	OS12G0441300	acetyl-serotonin methyltransferase 18	Acetyl-serotonin methyltransferase, Target of miR1846e	3'-hydroxy-N-methyl-(S)-coclaurine 4'-O-methyltransferase	KK1_031452	Cajanus cajan (Pigeon pea) (Cajanus indicus)

## Sheet: fc_LEA_HSP_DEGs
locus_id	cluster	PA16_peg_vs._PA16_ctrl_log2fc	PA992_peg_vs._PA992_ctrl_log2fc	PA16_ctrl_vs._PA992_ctrl_log2fc	PA16_peg_vs._PA992_peg_log2fc	at_locus_id_x	at_symbol	at_description_x	os_locus_id_x	os_symbol	os_description_x	other_protein_name_x	other_gene_name_x	other_organism_x
C.CAJAN_00138	1	3.25715				AT5G25610	RD22	BURP domain-containing protein [Source:NCBI gene (formerly Entrezgene);Acc:832636]	OS01G0733500		Similar to Dehydration-induced protein RD22-like protein 1.	Dehydration-responsive protein RD22	KK1_000139	Cajanus cajan (Pigeon pea) (Cajanus indicus)
C.CAJAN_00889	1		5.02732		-2.40024	AT4G10250	ATHSP22.0	HSP20-like chaperones superfamily protein [Source:NCBI gene (formerly Entrezgene);Acc:826616]	OS04G0445100		Similar to 22.7 kDa class IV heat shock protein precursor.	22.7 kDa class IV heat shock protein	KK1_000914	Cajanus cajan (Pigeon pea) (Cajanus indicus)
C.CAJAN_03228	1		4.11723			AT4G27670	HSP21	heat shock protein 21 [Source:NCBI gene (formerly Entrezgene);Acc:828881]	OS03G0245800	heat shock protein 26	Chloroplast-localized small heat shock protein, Tolerance against heat and oxidative stress, Salt tolerance germinability	SHSP domain-containing protein	KK1_003302	Cajanus cajan (Pigeon pea) (Cajanus indicus)
C.CAJAN_07342	1		4.71336		-2.3502	AT5G52640	HSP90.1	heat shock-like protein [Source:NCBI gene (formerly Entrezgene);Acc:835341]	OS09G0482600		Similar to Heat shock protein 81-3.	Heat shock protein 83	KK1_007545	Cajanus cajan (Pigeon pea) (Cajanus indicus)
C.CAJAN_07342	1		4.71336		-2.3502	AT5G52640	HSP90.1	heat shock-like protein [Source:NCBI gene (formerly Entrezgene);Acc:835341]	OS09G0482600		Similar to Heat shock protein 81-3.	Heat shock protein 83	KK1_007545	Cajanus cajan (Pigeon pea) (Cajanus indicus)
C.CAJAN_07342	1		4.71336		-2.3502	AT5G52640	HSP90.1	heat shock-like protein [Source:NCBI gene (formerly Entrezgene);Acc:835341]	OS09G0482600		Similar to Heat shock protein 81-3.	Heat shock protein 83	KK1_007545	Cajanus cajan (Pigeon pea) (Cajanus indicus)
C.CAJAN_07342	1		4.71336		-2.3502	AT5G52640	HSP90.1	heat shock-like protein [Source:NCBI gene (formerly Entrezgene);Acc:835341]	OS09G0482600		Similar to Heat shock protein 81-3.	Heat shock protein 83	KK1_007545	Cajanus cajan (Pigeon pea) (Cajanus indicus)
C.CAJAN_07385	1		3.08633			AT5G62020	HSFB2A	heat shock transcription factor B2A [Source:NCBI gene (formerly Entrezgene);Acc:836322]	OS08G0546800	heat shock factor B2b	Class B heat shock factor, Negative regulation of drought and salt tolerance	Heat stress transcription factor B-2a	KK1_007588	Cajanus cajan (Pigeon pea) (Cajanus indicus)
C.CAJAN_12769	1		3.56448			AT4G36990	HSF4	heat shock factor 4 [Source:NCBI gene (formerly Entrezgene);Acc:829853]	OS09G0456800	heat shock transcription factor 23	B-type heat shock transcription factor	Heat shock factor protein HSF24	KK1_013161	Cajanus cajan (Pigeon pea) (Cajanus indicus)
C.CAJAN_15925	1		3.73862		-2.23104	AT1G53540		HSP20-like chaperones superfamily protein [Source:NCBI gene (formerly Entrezgene);Acc:841789]	OS03G0266300		Class I low-molecular-weight heat shock protein 17.9.	17.5 kDa class I heat shock protein	KK1_016390	Cajanus cajan (Pigeon pea) (Cajanus indicus)
C.CAJAN_15925	1		3.73862		-2.23104	AT1G53540		HSP20-like chaperones superfamily protein [Source:NCBI gene (formerly Entrezgene);Acc:841789]	OS03G0266300		Class I low-molecular-weight heat shock protein 17.9.	17.5 kDa class I heat shock protein	KK1_016390	Cajanus cajan (Pigeon pea) (Cajanus indicus)
C.CAJAN_15925	1		3.73862		-2.23104	AT1G53540		HSP20-like chaperones superfamily protein [Source:NCBI gene (formerly Entrezgene);Acc:841789]	OS03G0266300	17.9 kDa class I heat shock protein	17.9 kDa class I small heat shock protein, Heat tolerance	17.5 kDa class I heat shock protein	KK1_016390	Cajanus cajan (Pigeon pea) (Cajanus indicus)
C.CAJAN_15925	1		3.73862		-2.23104	AT1G53540		HSP20-like chaperones superfamily protein [Source:NCBI gene (formerly Entrezgene);Acc:841789]	OS03G0266300	17.9 kDa class I heat shock protein	17.9 kDa class I small heat shock protein, Heat tolerance	17.5 kDa class I heat shock protein	KK1_016390	Cajanus cajan (Pigeon pea) (Cajanus indicus)
C.CAJAN_19036	1		1.71888		-1.23348	AT3G12580	HSP70	heat shock protein 70 [Source:NCBI gene (formerly Entrezgene);Acc:820438]	OS05G0460000		Similar to 70 kDa heat shock cognate protein 1.	Heat shock cognate 70 kDa protein	KK1_019589	Cajanus cajan (Pigeon pea) (Cajanus indicus)
C.CAJAN_19915	1		3.99315		-3.16512	AT4G36990	HSF4	heat shock factor 4 [Source:NCBI gene (formerly Entrezgene);Acc:829853]	OS08G0546800	heat shock factor B2b	Class B heat shock factor, Negative regulation of drought and salt tolerance	Heat shock factor protein HSF24	KK1_020502	Cajanus cajan (Pigeon pea) (Cajanus indicus)
C.CAJAN_26932	1		3.01454			AT3G11660	NHL1	NDR1/HIN1-like 1 [Source:NCBI gene (formerly Entrezgene);Acc:820338]	OS11G0157200		Harpin-induced 1 domain containing protein.	Late embryogenesis abundant protein LEA-2 subgroup domain-containing protein	KK1_029715	Cajanus cajan (Pigeon pea) (Cajanus indicus)
C.CAJAN_27948	1		6.25488		-3.50208	AT1G53540		HSP20-like chaperones superfamily protein [Source:NCBI gene (formerly Entrezgene);Acc:841789]	OS03G0266900	17.4 kDa class I heat shock protein	17.4 kDa class I small heat shock protein, Heat tolerance	18.2 kDa class I heat shock protein	KK1_029621	Cajanus cajan (Pigeon pea) (Cajanus indicus)
C.CAJAN_30373	1	-3.13851	-4.01791			AT3G22830	HSFA6B	heat shock transcription factor A6B [Source:NCBI gene (formerly Entrezgene);Acc:821854]	OS07G0178600		Similar to Heat shock transcription factor 29 (Fragment).	Heat stress transcription factor A-2b	KK1_029678	Cajanus cajan (Pigeon pea) (Cajanus indicus)
C.CAJAN_43164	1		4.03263			AT1G07400		HSP20-like chaperones superfamily protein [Source:NCBI gene (formerly Entrezgene);Acc:837252]	OS01G0136200		16.9 kDa class I heat shock protein 1.	17.3 kDa class I heat shock protein	KK1_044601	Cajanus cajan (Pigeon pea) (Cajanus indicus)
C.CAJAN_00210	2	4.4072	5.39254			AT1G52560		HSP20-like chaperones superfamily protein [Source:NCBI gene (formerly Entrezgene);Acc:841687]	OS02G0201000		Similar to 23.6 kDa heat shock protein, mitochondrial.	SHSP domain-containing protein	KK1_000211	Cajanus cajan (Pigeon pea) (Cajanus indicus)
C.CAJAN_00210	2	4.4072	5.39254			AT1G52560		HSP20-like chaperones superfamily protein [Source:NCBI gene (formerly Entrezgene);Acc:841687]	OS02G0201000		Similar to 23.6 kDa heat shock protein, mitochondrial.	SHSP domain-containing protein	KK1_000211	Cajanus cajan (Pigeon pea) (Cajanus indicus)
C.CAJAN_00210	2	4.4072	5.39254			AT1G52560		HSP20-like chaperones superfamily protein [Source:NCBI gene (formerly Entrezgene);Acc:841687]	OS02G0201000		Conserved hypothetical protein.	SHSP domain-containing protein	KK1_000211	Cajanus cajan (Pigeon pea) (Cajanus indicus)
C.CAJAN_00210	2	4.4072	5.39254			AT1G52560		HSP20-like chaperones superfamily protein [Source:NCBI gene (formerly Entrezgene);Acc:841687]	OS02G0201000		Conserved hypothetical protein.	SHSP domain-containing protein	KK1_000211	Cajanus cajan (Pigeon pea) (Cajanus indicus)
C.CAJAN_00555	2	4.822	6.5471			AT1G54050		HSP20-like chaperones superfamily protein [Source:NCBI gene (formerly Entrezgene);Acc:841843]	OS02G0782500		Similar to 17.5 kDa class II heat shock protein.	17.4 kDa class III heat shock protein	KK1_000574	Cajanus cajan (Pigeon pea) (Cajanus indicus)
C.CAJAN_00555	2	4.822	6.5471			AT1G54050		HSP20-like chaperones superfamily protein [Source:NCBI gene (formerly Entrezgene);Acc:841843]	OS02G0782500		Similar to 17.5 kDa class II heat shock protein.	17.4 kDa class III heat shock protein	KK1_000574	Cajanus cajan (Pigeon pea) (Cajanus indicus)
C.CAJAN_00555	2	4.822	6.5471			AT1G54050		HSP20-like chaperones superfamily protein [Source:NCBI gene (formerly Entrezgene);Acc:841843]	OS02G0782500		Similar to Small heat stress protein class CIII.	17.4 kDa class III heat shock protein	KK1_000574	Cajanus cajan (Pigeon pea) (Cajanus indicus)
C.CAJAN_00555	2	4.822	6.5471			AT1G54050		HSP20-like chaperones superfamily protein [Source:NCBI gene (formerly Entrezgene);Acc:841843]	OS02G0782500		Similar to Small heat stress protein class CIII.	17.4 kDa class III heat shock protein	KK1_000574	Cajanus cajan (Pigeon pea) (Cajanus indicus)
C.CAJAN_11145	2	4.47994	5.72037		-1.98793	AT1G20450	ERD10	Dehydrin family protein [Source:NCBI gene (formerly Entrezgene);Acc:838633]	OS02G0669100	dehydrin 1	SK<sub>3</sub>-type dehydrin, Response to abiotic stress, Drought and salt stress tolerance	Phosphoprotein ECPP44	KK1_011472	Cajanus cajan (Pigeon pea) (Cajanus indicus)
C.CAJAN_15829	2	4.28126	5.6973			AT2G32120	HSP70T-2	heat-shock protein 70T-2 [Source:NCBI gene (formerly Entrezgene);Acc:817771]	OS03G0218500		Similar to 70kD heat shock protein.	Heat shock cognate 70 kDa protein 1	KK1_016293	Cajanus cajan (Pigeon pea) (Cajanus indicus)
C.CAJAN_16579	2	4.05561	7.10333		-3.1679	AT1G47980		desiccation-like protein [Source:NCBI gene (formerly Entrezgene);Acc:841216]	OS04G0404400	Transmission ratio distortion 4.2	Desiccation-related protein, Transmission ratio distortion	Desiccation-related protein PCC13-62	KK1_017065	Cajanus cajan (Pigeon pea) (Cajanus indicus)
C.CAJAN_31999	2	4.69479	6.39114		-2.14589	AT1G07400		HSP20-like chaperones superfamily protein [Source:NCBI gene (formerly Entrezgene);Acc:837252]	OS03G0266300	17.9 kDa class I heat shock protein	17.9 kDa class I small heat shock protein, Heat tolerance	17.5 kDa class I heat shock protein	KK1_036585	Cajanus cajan (Pigeon pea) (Cajanus indicus)
C.CAJAN_31999	2	4.69479	6.39114		-2.14589	AT1G07400		HSP20-like chaperones superfamily protein [Source:NCBI gene (formerly Entrezgene);Acc:837252]	OS03G0266300	17.9 kDa class I heat shock protein	17.9 kDa class I small heat shock protein, Heat tolerance	17.5 kDa class I heat shock protein	KK1_036585	Cajanus cajan (Pigeon pea) (Cajanus indicus)
C.CAJAN_31999	2	4.69479	6.39114		-2.14589	AT1G07400		HSP20-like chaperones superfamily protein [Source:NCBI gene (formerly Entrezgene);Acc:837252]	OS03G0266300		Class I low-molecular-weight heat shock protein 17.9.	17.5 kDa class I heat shock protein	KK1_036585	Cajanus cajan (Pigeon pea) (Cajanus indicus)
C.CAJAN_31999	2	4.69479	6.39114		-2.14589	AT1G07400		HSP20-like chaperones superfamily protein [Source:NCBI gene (formerly Entrezgene);Acc:837252]	OS03G0266300		Class I low-molecular-weight heat shock protein 17.9.	17.5 kDa class I heat shock protein	KK1_036585	Cajanus cajan (Pigeon pea) (Cajanus indicus)
C.CAJAN_33622	2	4.28135	7.10822			AT1G16030	Hsp70b	heat shock protein 70B [Source:NCBI gene (formerly Entrezgene);Acc:838174]	OS05G0460000		Similar to 70 kDa heat shock cognate protein 1.	Heat shock 70 kDa protein	KK1_039058	Cajanus cajan (Pigeon pea) (Cajanus indicus)
C.CAJAN_38479	2	2.53491	4.10684		-1.53173	AT5G37670		HSP20-like chaperones superfamily protein [Source:NCBI gene (formerly Entrezgene);Acc:833746]	OS06G0253100		Heat shock protein Hsp20 domain containing protein.	15.7 kDa heat shock protein, peroxisomal	KK1_036389	Cajanus cajan (Pigeon pea) (Cajanus indicus)
C.CAJAN_41415	2	3.5008	4.07572			AT1G07400		HSP20-like chaperones superfamily protein [Source:NCBI gene (formerly Entrezgene);Acc:837252]	OS03G0266300		Class I low-molecular-weight heat shock protein 17.9.	17.5 kDa class I heat shock protein	KK1_042668	Cajanus cajan (Pigeon pea) (Cajanus indicus)
C.CAJAN_41415	2	3.5008	4.07572			AT1G07400		HSP20-like chaperones superfamily protein [Source:NCBI gene (formerly Entrezgene);Acc:837252]	OS03G0266300		Class I low-molecular-weight heat shock protein 17.9.	17.5 kDa class I heat shock protein	KK1_042668	Cajanus cajan (Pigeon pea) (Cajanus indicus)
C.CAJAN_41415	2	3.5008	4.07572			AT1G07400		HSP20-like chaperones superfamily protein [Source:NCBI gene (formerly Entrezgene);Acc:837252]	OS03G0266300	17.9 kDa class I heat shock protein	17.9 kDa class I small heat shock protein, Heat tolerance	17.5 kDa class I heat shock protein	KK1_042668	Cajanus cajan (Pigeon pea) (Cajanus indicus)
C.CAJAN_41415	2	3.5008	4.07572			AT1G07400		HSP20-like chaperones superfamily protein [Source:NCBI gene (formerly Entrezgene);Acc:837252]	OS03G0266300	17.9 kDa class I heat shock protein	17.9 kDa class I small heat shock protein, Heat tolerance	17.5 kDa class I heat shock protein	KK1_042668	Cajanus cajan (Pigeon pea) (Cajanus indicus)
C.CAJAN_01434	3	6.05739	8.18273			AT3G22500	ATECP31	Seed maturation protein [Source:NCBI gene (formerly Entrezgene);Acc:821821]				SMP domain-containing protein	KK1_001468	Cajanus cajan (Pigeon pea) (Cajanus indicus)
C.CAJAN_03928	3	7.32974	9.26525			AT3G53040		late embryosis abundant protein, putative / LEA protein [Source:NCBI gene (formerly Entrezgene);Acc:824470]				Embryonic protein DC-8	KK1_004021	Cajanus cajan (Pigeon pea) (Cajanus indicus)
C.CAJAN_06188	3	9.0876	10.9976			AT2G36640	ECP63	embryonic cell protein 63 [Source:NCBI gene (formerly Entrezgene);Acc:818236]	OS03G0322900	LATE EMBRYOGENESIS ABUNDANT PROTEIN 17, late embryogenesis abundant protein 17	Late embryogenesis abundant (LEA) protein, Abiotic stress tolerance	Embryonic protein DC-8	KK1_006358	Cajanus cajan (Pigeon pea) (Cajanus indicus)
C.CAJAN_09914	3	8.32628	9.21867			AT2G36640	ECP63	embryonic cell protein 63 [Source:NCBI gene (formerly Entrezgene);Acc:818236]	OS03G0322900	LATE EMBRYOGENESIS ABUNDANT PROTEIN 17, late embryogenesis abundant protein 17	Late embryogenesis abundant (LEA) protein, Abiotic stress tolerance	Embryonic protein DC-8	KK1_010198	Cajanus cajan (Pigeon pea) (Cajanus indicus)
C.CAJAN_12676	3	10.4221	9.54114			AT5G66780		late embryosis abundant protein [Source:NCBI gene (formerly Entrezgene);Acc:836811]	OS03G0723400		Similar to UFG2.	Dehydrin	TSUD_233850	Trifolium subterraneum (Subterranean clover)
C.CAJAN_14597	3	8.57795	9.72125			AT1G52690	LEA7	Late embryosis abundant protein (LEA) family protein [Source:NCBI gene (formerly Entrezgene);Acc:841701]	OS05G0542500		Similar to Isoform 2 of Late embryogenesis abundant protein, group 3.	Late embryogenesis abundant protein 2	CR513_20332	Mucuna pruriens (Velvet bean) (Dolichos pruriens)
C.CAJAN_14597	3	8.57795	9.72125			AT1G52690	LEA7	Late embryosis abundant protein (LEA) family protein [Source:NCBI gene (formerly Entrezgene);Acc:841701]	OS05G0542500		Similar to Isoform 2 of Late embryogenesis abundant protein, group 3.	Late embryogenesis abundant protein 2	CR513_20332	Mucuna pruriens (Velvet bean) (Dolichos pruriens)
C.CAJAN_14597	3	8.57795	9.72125			AT1G52690	LEA7	Late embryosis abundant protein (LEA) family protein [Source:NCBI gene (formerly Entrezgene);Acc:841701]	OS05G0542500	Late embryogenesis abundant protein 3-1	Late embryogenesis abundant (LEA) protein, Drought and salt stress response	Late embryogenesis abundant protein 2	CR513_20332	Mucuna pruriens (Velvet bean) (Dolichos pruriens)
C.CAJAN_14597	3	8.57795	9.72125			AT1G52690	LEA7	Late embryosis abundant protein (LEA) family protein [Source:NCBI gene (formerly Entrezgene);Acc:841701]	OS05G0542500	Late embryogenesis abundant protein 3-1	Late embryogenesis abundant (LEA) protein, Drought and salt stress response	Late embryogenesis abundant protein 2	CR513_20332	Mucuna pruriens (Velvet bean) (Dolichos pruriens)
C.CAJAN_35494	3	12.7913	11.182		-2.89684					3.88e-13	Late embryogenesis abundant (LEA) protein	Dehydrin	LEA-2-D11(XERO1)

## Sheet: fc_Drought_DEGs
locus_id	cluster	PA16_peg_vs._PA16_ctrl_log2fc	PA992_peg_vs._PA992_ctrl_log2fc	PA16_ctrl_vs._PA992_ctrl_log2fc	PA16_peg_vs._PA992_peg_log2fc	at_locus_id_y	at_description_y	os_locus_id_y	os_description_y	other_protein_name_y	other_gene_name_y	other_organism_y
C.CAJAN_20878	1	-1.26287	-4.00051		3.336	AT1G35530	DEAD/DEAH box RNA helicase family protein [Source:NCBI gene (formerly Entrezgene);Acc:840448]	OS11G0180600	DEAD-box ATP-dependent RNA helicase FANCM, Control of meiotic crossover	Fanconi anemia group M protein	KK1_021507	Cajanus cajan (Pigeon pea) (Cajanus indicus)
C.CAJAN_20878	1	-1.26287	-4.00051		3.336	AT1G35530	DEAD/DEAH box RNA helicase family protein [Source:NCBI gene (formerly Entrezgene);Acc:840448]	OS11G0180600	Similar to Type III restriction enzyme, res subunit family protein, expressed.	Fanconi anemia group M protein	KK1_021507	Cajanus cajan (Pigeon pea) (Cajanus indicus)
C.CAJAN_10048	1	-1.32545	-2.29909			AT2G36380	pleiotropic drug resistance 6 [Source:NCBI gene (formerly Entrezgene);Acc:818211]	OS07G0522500	ATP binding cassette (ABC)-type transporter, Cadmium tolerance	ABC transporter G family member 34	KK1_010332	Cajanus cajan (Pigeon pea) (Cajanus indicus)
C.CAJAN_14069	1	-1.48167	-4.06653		3.55	AT2G21650	Homeodomain-like superfamily protein [Source:NCBI gene (formerly Entrezgene);Acc:816703]	OS05G0579600	Homeodomain-like containing protein.	Protein RADIALIS-like 1	LOC106761815	Vigna radiata var. radiata (Mung bean) (Phaseolus aureus)
C.CAJAN_00049	1		-2.47544		2.5266	AT1G17745	D-3-phosphoglycerate dehydrogenase [Source:NCBI gene (formerly Entrezgene);Acc:838352]	OS04G0650800	3-phosphoglycerate dehydrogenase 1, Serine biosynthesis	D-3-phosphoglycerate dehydrogenase (EC 1.1.1.95)	KK1_000049	Cajanus cajan (Pigeon pea) (Cajanus indicus)
C.CAJAN_00049	1		-2.47544		2.5266	AT1G17745	D-3-phosphoglycerate dehydrogenase [Source:NCBI gene (formerly Entrezgene);Acc:838352]	OS04G0650800	Similar to H0212B02.14 protein.	D-3-phosphoglycerate dehydrogenase (EC 1.1.1.95)	KK1_000049	Cajanus cajan (Pigeon pea) (Cajanus indicus)
C.CAJAN_00313	1		-1.46211		1.6645	AT1G59870	ABC-2 and Plant PDR ABC-type transporter family protein [Source:NCBI gene (formerly Entrezgene);Acc:842281]	OS06G0554800	Similar to Isoform 2 of Pleiotropic drug resistance protein 12.	ABC transporter G family member 36	KK1_000322	Cajanus cajan (Pigeon pea) (Cajanus indicus)
C.CAJAN_00313	1		-1.46211		1.6645	AT1G59870	ABC-2 and Plant PDR ABC-type transporter family protein [Source:NCBI gene (formerly Entrezgene);Acc:842281]	OS06G0554800	Similar to ABC transporter (PDR5-like) isolog (PDR1 ABC transporter).	ABC transporter G family member 36	KK1_000322	Cajanus cajan (Pigeon pea) (Cajanus indicus)
C.CAJAN_00411	1		-3.75262		3.32312	AT3G16240	delta tonoplast integral protein [Source:NCBI gene (formerly Entrezgene);Acc:820870]	OS06G0336200	Similar to cDNA clone:001-035-G09, full insert sequence.	Aquaporin TIP2-1	KK1_000424	Cajanus cajan (Pigeon pea) (Cajanus indicus)
C.CAJAN_00411	1		-3.75262		3.32312	AT3G16240	delta tonoplast integral protein [Source:NCBI gene (formerly Entrezgene);Acc:820870]	OS06G0336200	Delta-tonoplast intrinsic protein.	Aquaporin TIP2-1	KK1_000424	Cajanus cajan (Pigeon pea) (Cajanus indicus)
C.CAJAN_00797	1		-1.58145		1.38375	AT1G01260	basic helix-loop-helix (bHLH) DNA-binding superfamily protein [Source:NCBI gene (formerly Entrezgene);Acc:839545]	OS01G0705700	Similar to Transcription factor ICE1 (Inducer of CBF expression 1) (Basic helix- loop-helix protein 116) (bHLH116) (AtbHLH116).	Transcription factor (bHLH transcription factor) (Basic helix-loop-helix protein)	KK1_000820	Cajanus cajan (Pigeon pea) (Cajanus indicus)
C.CAJAN_00797	1		-1.58145		1.38375	AT1G01260	basic helix-loop-helix (bHLH) DNA-binding superfamily protein [Source:NCBI gene (formerly Entrezgene);Acc:839545]	OS01G0705700	Basic helix-loop-helix protein, OsMYC2-like protein 1	Transcription factor (bHLH transcription factor) (Basic helix-loop-helix protein)	KK1_000820	Cajanus cajan (Pigeon pea) (Cajanus indicus)
C.CAJAN_01037	1		-2.93021		2.89837	AT4G14010	ralf-like 32 [Source:NCBI gene (formerly Entrezgene);Acc:827037]	OS12G0541700	Similar to Rapid alkalinization factor 2.	Protein RALF-like 32	KK1_001065	Cajanus cajan (Pigeon pea) (Cajanus indicus)
C.CAJAN_01363	1		-1.65584		1.72372	AT4G36020	cold shock domain protein 1 [Source:NCBI gene (formerly Entrezgene);Acc:829758]	OS02G0121100	Zinc finger, CCHC-type domain containing protein.	Glycine-rich protein 2	KK1_001397	Cajanus cajan (Pigeon pea) (Cajanus indicus)
C.CAJAN_01651	1		-2.01225		1.98333	AT1G18670	Protein kinase superfamily protein [Source:NCBI gene (formerly Entrezgene);Acc:838448]	OS07G0596600	Similar to predicted protein.	Serine/threonine-protein kinase At1g54610 family	KK1_001689	Cajanus cajan (Pigeon pea) (Cajanus indicus)
C.CAJAN_01651	1		-2.01225		1.98333	AT1G18670	Protein kinase superfamily protein [Source:NCBI gene (formerly Entrezgene);Acc:838448]	OS07G0596600	Similar to Cdc2MsC protein.	Serine/threonine-protein kinase At1g54610 family	KK1_001689	Cajanus cajan (Pigeon pea) (Cajanus indicus)
C.CAJAN_01651	1		-2.01225		1.98333	AT1G18670	Protein kinase superfamily protein [Source:NCBI gene (formerly Entrezgene);Acc:838448]	OS07G0596600	Similar to IBS1 (IMPAIRED IN BABA-INDUCED STERILITY 1); ATP binding / kinase/ protein kinase/ protein serine/threonine kinase/ protein tyrosine kinase.	Serine/threonine-protein kinase At1g54610 family	KK1_001689	Cajanus cajan (Pigeon pea) (Cajanus indicus)
C.CAJAN_01841	1		-1.93279		2.39176	AT2G26910	pleiotropic drug resistance 4 [Source:NCBI gene (formerly Entrezgene);Acc:817232]	OS01G0177900	ATP-binding cassette transporter, Cuticle formation, Defense response	ABC transporter G family member 32	KK1_001889	Cajanus cajan (Pigeon pea) (Cajanus indicus)
C.CAJAN_01841	1		-1.93279		2.39176	AT2G26910	pleiotropic drug resistance 4 [Source:NCBI gene (formerly Entrezgene);Acc:817232]	OS01G0177900	Similar to Pleiotropic drug resistance protein 6.	ABC transporter G family member 32	KK1_001889	Cajanus cajan (Pigeon pea) (Cajanus indicus)
C.CAJAN_01904	1		-2.13892		2.19433	AT2G33310	auxin-induced protein 13 [Source:NCBI gene (formerly Entrezgene);Acc:817894]	OS07G0182400	AUX/IAA protein family protein.	Auxin-induced protein	KK1_001953	Cajanus cajan (Pigeon pea) (Cajanus indicus)
C.CAJAN_01949	1		-1.77012		1.93046	AT5G07800	Flavin-binding monooxygenase family protein [Source:NCBI gene (formerly Entrezgene);Acc:830673]	OS07G0112000	Dimethylaniline monooxygenase-like protein.	Flavin-containing monooxygenase (EC 1.-.-.-)	KK1_001999	Cajanus cajan (Pigeon pea) (Cajanus indicus)
C.CAJAN_02212	1		-4.11692		3.48283	AT5G43940	GroES-like zinc-binding dehydrogenase family protein [Source:NCBI gene (formerly Entrezgene);Acc:834417]	OS02G0815500	S-nitrosoglutathione reductase, Root growth tolerance to ammonium, Potassium homeostasis	Alcohol dehydrogenase class-3 (Alcohol dehydrogenase class-III) (Glutathione-dependent formaldehyde dehydrogenase) (S-(hydroxymethyl)glutathione dehydrogenase)	KK1_002265	Cajanus cajan (Pigeon pea) (Cajanus indicus)
C.CAJAN_02230	1		-1.89482		1.75028	AT5G62670	H[+]-ATPase 11 [Source:NCBI gene (formerly Entrezgene);Acc:836388]	OS12G0638700	Plasma membrane-localized H<sup>+</sup>-ATPase, Saline-alkaline stress tolerance	Plasma membrane ATPase (EC 7.1.2.1)	KK1_002283	Cajanus cajan (Pigeon pea) (Cajanus indicus)
C.CAJAN_02230	1		-1.89482		1.75028	AT5G62670	H[+]-ATPase 11 [Source:NCBI gene (formerly Entrezgene);Acc:836388]	OS12G0638700	Similar to N.plumbaginifolia H+-translocating ATPase mRNA.	Plasma membrane ATPase (EC 7.1.2.1)	KK1_002283	Cajanus cajan (Pigeon pea) (Cajanus indicus)
C.CAJAN_02959	1		-2.1369		1.85615	AT1G80490	TOPLESS-related 1 [Source:NCBI gene (formerly Entrezgene);Acc:844388]	OS03G0254700	Similar to predicted protein.	Vegetative incompatibility protein HET-E-1 (EC 2.4.2.-)	KK1_003028	Cajanus cajan (Pigeon pea) (Cajanus indicus)
C.CAJAN_02959	1		-2.1369		1.85615	AT1G80490	TOPLESS-related 1 [Source:NCBI gene (formerly Entrezgene);Acc:844388]	OS03G0254700	Topless-related protein 3	Vegetative incompatibility protein HET-E-1 (EC 2.4.2.-)	KK1_003028	Cajanus cajan (Pigeon pea) (Cajanus indicus)
C.CAJAN_02964	1		-1.33736		1.77155	AT1G15690	Inorganic H pyrophosphatase family protein [Source:NCBI gene (formerly Entrezgene);Acc:838138]	OS06G0644200	Similar to Vacuolar H+-pyrophosphatase.	H(+)-exporting diphosphatase (EC 7.1.3.1)	KK1_003033	Cajanus cajan (Pigeon pea) (Cajanus indicus)
C.CAJAN_02964	1		-1.33736		1.77155	AT1G15690	Inorganic H pyrophosphatase family protein [Source:NCBI gene (formerly Entrezgene);Acc:838138]	OS06G0644200	Vacuolar H<sup>+</sup>-translocating inorganic pyrophosphatase (V-PPase, EC 3.6.1.1), Cold tolerance	H(+)-exporting diphosphatase (EC 7.1.3.1)	KK1_003033	Cajanus cajan (Pigeon pea) (Cajanus indicus)
C.CAJAN_03189	1		-2.15729		1.95735	AT4G13950	ralf-like 31 [Source:NCBI gene (formerly Entrezgene);Acc:827029]	OS01G0257100	Rapid ALkalinization Factor family protein.	Protein RALF-like 24	KK1_003261	Cajanus cajan (Pigeon pea) (Cajanus indicus)
C.CAJAN_03978	1		-2.78231		2.90333	AT3G43190	sucrose synthase 4 [Source:NCBI gene (formerly Entrezgene);Acc:823393]	OS06G0194900	Similar to Sucrose synthase 2.	Sucrose synthase (EC 2.4.1.13)	KK1_004072	Cajanus cajan (Pigeon pea) (Cajanus indicus)
C.CAJAN_03978	1		-2.78231		2.90333	AT3G43190	sucrose synthase 4 [Source:NCBI gene (formerly Entrezgene);Acc:823393]	OS06G0194900	Sucrose synthase 2 (EC 2.4.1.13).	Sucrose synthase (EC 2.4.1.13)	KK1_004072	Cajanus cajan (Pigeon pea) (Cajanus indicus)
C.CAJAN_03978	1		-2.78231		2.90333	AT3G43190	sucrose synthase 4 [Source:NCBI gene (formerly Entrezgene);Acc:823393]	OS06G0194900	Sucrose synthase, Target gene of OsmiR5519	Sucrose synthase (EC 2.4.1.13)	KK1_004072	Cajanus cajan (Pigeon pea) (Cajanus indicus)
C.CAJAN_04175	1		-1.78838		2.26103	AT1G79620	Leucine-rich repeat protein kinase family protein [Source:NCBI gene (formerly Entrezgene);Acc:844301]	OS03G0329700	LRR-receptor-like kinase (LRR-RLK) family protein	LRR receptor-like serine/threonine-protein kinase At1g06840 family (EC 2.7.11.1)	KK1_004276	Cajanus cajan (Pigeon pea) (Cajanus indicus)
C.CAJAN_05040	1		-4.09148		4.75059	AT1G78260	RNA-binding (RRM/RBD/RNP motifs) family protein [Source:NCBI gene (formerly Entrezgene);Acc:844161]	OS01G0876800	RNA-binding region RNP-1 (RNA recognition motif) domain containing protein.	RNA-binding protein 24-B	KK1_005167	Cajanus cajan (Pigeon pea) (Cajanus indicus)
C.CAJAN_05228	1		-6.45876		4.04875	AT4G02280	sucrose synthase 3 [Source:NCBI gene (formerly Entrezgene);Acc:828081]	OS03G0340500	Similar to sucrose synthase2.	sucrose synthase (EC 2.4.1.13)	KK1_005358	Cajanus cajan (Pigeon pea) (Cajanus indicus)
C.CAJAN_05228	1		-6.45876		4.04875	AT4G02280	sucrose synthase 3 [Source:NCBI gene (formerly Entrezgene);Acc:828081]	OS03G0340500	Similar to Sucrose synthase (EC 2.4.1.13).	sucrose synthase (EC 2.4.1.13)	KK1_005358	Cajanus cajan (Pigeon pea) (Cajanus indicus)
C.CAJAN_05535	1		-2.08356		3.75181	AT5G05940	ROP guanine nucleotide exchange factor 5 [Source:NCBI gene (formerly Entrezgene);Acc:830479]	OS01G0849100	Small GTPase Rac/ROP guanine nucleotide exchange factor, Signal transduction	Rop guanine nucleotide exchange factor 1	KK1_005672	Cajanus cajan (Pigeon pea) (Cajanus indicus)
C.CAJAN_05565	1		-1.67339		1.94752	AT2G40320	TRICHOME BIREFRINGENCE-LIKE 33 [Source:NCBI gene (formerly Entrezgene);Acc:818625]	OS03G0817900	Protein of unknown function DUF231, plant domain containing protein.	Protein trichome birefringence-like 33	D0Y65_005132	Glycine soja (Wild soybean)
C.CAJAN_05662	1		-2.4998		2.27589	AT2G27060	Leucine-rich repeat protein kinase family protein [Source:NCBI gene (formerly Entrezgene);Acc:817248]	OS07G0145400	Protein kinase, core domain containing protein.	LRR receptor-like serine/threonine-protein kinase At4g20940 family	KK1_005803	Cajanus cajan (Pigeon pea) (Cajanus indicus)
C.CAJAN_05972	1		-2.01024		1.92178	AT4G26540	Leucine-rich repeat receptor-like protein kinase family protein [Source:NCBI gene (formerly Entrezgene);Acc:828760]	OS08G0493800	Protein kinase, core domain containing protein.	LRR receptor-like serine/threonine-protein kinase At4g26540 family	KK1_006122	Cajanus cajan (Pigeon pea) (Cajanus indicus)
C.CAJAN_06859	1		-1.32351		1.55326	AT1G09160	Protein phosphatase 2C family protein [Source:NCBI gene (formerly Entrezgene);Acc:837436]	OS07G0690400	Similar to Calmodulin-binding protein phosphatase.	PPM-type phosphatase domain-containing protein	KK1_007053	Cajanus cajan (Pigeon pea) (Cajanus indicus)
C.CAJAN_07077	1		-1.57669		2.52458	AT4G33420	Peroxidase superfamily protein [Source:NCBI gene (formerly Entrezgene);Acc:829479]	OS08G0113000	Similar to Peroxidase 47 precursor (EC 1.11.1.7) (Atperox P47) (ATP32).	Peroxidase (EC 1.11.1.7)	KK1_007278	Cajanus cajan (Pigeon pea) (Cajanus indicus)
C.CAJAN_07145	1		-2.26586		2.29668	AT3G23250	myb domain protein 15 [Source:NCBI gene (formerly Entrezgene);Acc:821904]	OS04G0517100	SG2-type MYB transcription factor, Cold tolerance, Resistance to fungal and bacterial pathogens, Panicle development	Myb-related protein Myb4	KK1_007346	Cajanus cajan (Pigeon pea) (Cajanus indicus)
C.CAJAN_07145	1		-2.26586		2.29668	AT3G23250	myb domain protein 15 [Source:NCBI gene (formerly Entrezgene);Acc:821904]	OS04G0517100	Similar to OSIGBa0145M07.4 protein.	Myb-related protein Myb4	KK1_007346	Cajanus cajan (Pigeon pea) (Cajanus indicus)
C.CAJAN_07155	1		-2.41494		2.17646	AT5G46050	peptide transporter 3 [Source:NCBI gene (formerly Entrezgene);Acc:834646]	OS10G0470700	Peptide transporter, Regulation of resistance to bacterial leaf streak	Peptide transporter PTR3-A	KK1_007356	Cajanus cajan (Pigeon pea) (Cajanus indicus)
C.CAJAN_07822	1		-2.98909		3.19011	AT4G34220	Leucine-rich repeat protein kinase family protein [Source:NCBI gene (formerly Entrezgene);Acc:829571]	OS09G0110100	Protein kinase, core domain containing protein.	Receptor protein kinase-like protein At4g34220 family	KK1_008050	Cajanus cajan (Pigeon pea) (Cajanus indicus)
C.CAJAN_08009	1		-1.38882		1.6063	AT2G43140	basic helix-loop-helix (bHLH) DNA-binding superfamily protein [Source:NCBI gene (formerly Entrezgene);Acc:818916]	OS04G0489600	Hypothetical conserved gene.	Transcription factor bHLH128 family	KK1_008252	Cajanus cajan (Pigeon pea) (Cajanus indicus)
C.CAJAN_08009	1		-1.38882		1.6063	AT2G43140	basic helix-loop-helix (bHLH) DNA-binding superfamily protein [Source:NCBI gene (formerly Entrezgene);Acc:818916]	OS04G0489600	Basic helix-loop-helix (bHLH) transcription factor 111, Growth inhibition under sugar starvation stress, Regulation of flowering time	Transcription factor bHLH128 family	KK1_008252	Cajanus cajan (Pigeon pea) (Cajanus indicus)
C.CAJAN_08070	1		-2.87707		2.20674	AT3G07610	Transcription factor jumonji (jmjC) domain-containing protein [Source:NCBI gene (formerly Entrezgene);Acc:819952]	OS02G0828900	Transcription factor jumonji domain containing protein.	Lysine-specific demethylase 3B (EC 1.14.11.-)	KK1_008313	Cajanus cajan (Pigeon pea) (Cajanus indicus)
C.CAJAN_08070	1		-2.87707		2.20674	AT3G07610	Transcription factor jumonji (jmjC) domain-containing protein [Source:NCBI gene (formerly Entrezgene);Acc:819952]	OS02G0828900	Similar to JmjC domain containing protein, expressed.	Lysine-specific demethylase 3B (EC 1.14.11.-)	KK1_008313	Cajanus cajan (Pigeon pea) (Cajanus indicus)
C.CAJAN_09218	1		-2.2135		2.293	AT4G18780	cellulose synthase family protein [Source:NCBI gene (formerly Entrezgene);Acc:827612]	OS01G0750300	Cellulose synthase catalytic subunit, Secondary cell wall formation	Cellulose synthase A catalytic subunit 8 [UDP-forming] (EC 2.4.1.12)	KK1_009478	Cajanus cajan (Pigeon pea) (Cajanus indicus)
C.CAJAN_09218	1		-2.2135		2.293	AT4G18780	cellulose synthase family protein [Source:NCBI gene (formerly Entrezgene);Acc:827612]	OS01G0750300	Similar to cDNA clone:J023093O20, full insert sequence.	Cellulose synthase A catalytic subunit 8 [UDP-forming] (EC 2.4.1.12)	KK1_009478	Cajanus cajan (Pigeon pea) (Cajanus indicus)
C.CAJAN_09391	1		-1.98916		2.03633	AT3G56770	basic helix-loop-helix (bHLH) DNA-binding superfamily protein [Source:NCBI gene (formerly Entrezgene);Acc:824844]	OS03G0260600	Helix-loop-helix DNA-binding domain containing protein.	Transcription factor bHLH107 family	KK1_009659	Cajanus cajan (Pigeon pea) (Cajanus indicus)
C.CAJAN_09968	1		-2.06344		1.55751	AT2G36830	gamma tonoplast intrinsic protein [Source:NCBI gene (formerly Entrezgene);Acc:818255]	OS03G0146100	Tonoplast intrinsic protein	Aquaporin TIP-type	KK1_010252	Cajanus cajan (Pigeon pea) (Cajanus indicus)
C.CAJAN_09968	1		-2.06344		1.55751	AT2G36830	gamma tonoplast intrinsic protein [Source:NCBI gene (formerly Entrezgene);Acc:818255]	OS03G0146100	Similar to Tonoplast intrinsic protein.	Aquaporin TIP-type	KK1_010252	Cajanus cajan (Pigeon pea) (Cajanus indicus)
C.CAJAN_10184	1		-2.85734		2.2343	AT1G55020	lipoxygenase 1 [Source:NCBI gene (formerly Entrezgene);Acc:841944]	OS03G0700700	Similar to Lipoxygenase.	Lipoxygenase (EC 1.13.11.-)	KK1_010474	Cajanus cajan (Pigeon pea) (Cajanus indicus)
C.CAJAN_10184	1		-2.85734		2.2343	AT1G55020	lipoxygenase 1 [Source:NCBI gene (formerly Entrezgene);Acc:841944]	OS03G0700700	Lipoxygenase, Tolerance to wounding and BPH attack	Lipoxygenase (EC 1.13.11.-)	KK1_010474	Cajanus cajan (Pigeon pea) (Cajanus indicus)
C.CAJAN_10236	1		-1.5808		1.73444	AT1G09160	Protein phosphatase 2C family protein [Source:NCBI gene (formerly Entrezgene);Acc:837436]	OS07G0690400	Similar to Calmodulin-binding protein phosphatase.	PPM-type phosphatase domain-containing protein	KK1_010527	Cajanus cajan (Pigeon pea) (Cajanus indicus)
C.CAJAN_10358	1		-1.6709		2.08838	AT5G05170	Cellulose synthase family protein [Source:NCBI gene (formerly Entrezgene);Acc:830399]	OS07G0208500	Cellulose synthase domain containing protein.	Cellulose synthase (EC 2.4.1.12)	KK1_010658	Cajanus cajan (Pigeon pea) (Cajanus indicus)
C.CAJAN_10358	1		-1.6709		2.08838	AT5G05170	Cellulose synthase family protein [Source:NCBI gene (formerly Entrezgene);Acc:830399]	OS07G0208500	Cellulose synthase A8	Cellulose synthase (EC 2.4.1.12)	KK1_010658	Cajanus cajan (Pigeon pea) (Cajanus indicus)
C.CAJAN_10779	1		-2.27979		2.51156	AT3G04810	NIMA-related kinase 2 [Source:NCBI gene (formerly Entrezgene);Acc:819641]	OS12G0604700	Similar to LSTK-1-like kinase.	Serine/threonine-protein kinase Nek2	KK1_011091	Cajanus cajan (Pigeon pea) (Cajanus indicus)
C.CAJAN_10779	1		-2.27979		2.51156	AT3G04810	NIMA-related kinase 2 [Source:NCBI gene (formerly Entrezgene);Acc:819641]	OS12G0604700	Similar to cDNA clone:J023075D08, full insert sequence.	Serine/threonine-protein kinase Nek2	KK1_011091	Cajanus cajan (Pigeon pea) (Cajanus indicus)
C.CAJAN_11056	1		-2.15962		1.89638	AT2G25810	tonoplast intrinsic protein 4;1 [Source:NCBI gene (formerly Entrezgene);Acc:817123]	OS01G0232000	Major intrinsic protein family protein.	Aquaporin TIP4-1	KK1_011380	Cajanus cajan (Pigeon pea) (Cajanus indicus)
C.CAJAN_11550	1		-3.78065		4.23607	AT4G00430	plasma membrane intrinsic protein 1;4 [Source:NCBI gene (formerly Entrezgene);Acc:827956]	OS04G0559700	Aquaporin, Plasma membrane intrinsic protein, CO<sub>2</sub> diffusion-associated photosynthesis, Phloem sucrose transport	Aquaporin PIP1-2	KK1_011891	Cajanus cajan (Pigeon pea) (Cajanus indicus)
C.CAJAN_12343	1		-2.29325		2.80508	AT5G46880	homeobox-7 [Source:NCBI gene (formerly Entrezgene);Acc:834733]	OS10G0575600	Homeodomain-related containing protein.	Homeobox-leucine zipper protein ROC3	KK1_012719	Cajanus cajan (Pigeon pea) (Cajanus indicus)
C.CAJAN_12805	1		-1.2133		1.54385	AT4G36180	Leucine-rich receptor-like protein kinase family protein [Source:NCBI gene (formerly Entrezgene);Acc:829775]	OS04G0576900	LRR receptor-like kinase, Non-canonical, Control of organ size	LRR receptor-like serine/threonine-protein kinase At4g36180 family	KK1_013197	Cajanus cajan (Pigeon pea) (Cajanus indicus)
C.CAJAN_12910	1		-1.2636		1.61385	AT5G04230	phenyl alanine ammonia-lyase 3 [Source:NCBI gene (formerly Entrezgene);Acc:830302]	OS02G0626100	Similar to Phenylalanine ammonia-lyase.	Phenylalanine ammonia-lyase (EC 4.3.1.24)	KK1_013308	Cajanus cajan (Pigeon pea) (Cajanus indicus)
C.CAJAN_12910	1		-1.2636		1.61385	AT5G04230	phenyl alanine ammonia-lyase 3 [Source:NCBI gene (formerly Entrezgene);Acc:830302]	OS02G0626100	Non-protein coding transcript.	Phenylalanine ammonia-lyase (EC 4.3.1.24)	KK1_013308	Cajanus cajan (Pigeon pea) (Cajanus indicus)
C.CAJAN_13200	1		-1.38872		1.36495	AT1G63460	glutathione peroxidase 8 [Source:NCBI gene (formerly Entrezgene);Acc:842652]	OS02G0664000	Glutathione peroxidase 3, Hydrogen peroxide homeostasis, Root and shoot development, ABA regulatory pathway component	Glutathione peroxidase	KK1_013605	Cajanus cajan (Pigeon pea) (Cajanus indicus)
C.CAJAN_13329	1		-2.63257		3.04162	AT4G21750	Homeobox-leucine zipper family protein / lipid-binding START domain-containing protein [Source:NCBI gene (formerly Entrezgene);Acc:828263]	OS08G0187500	Similar to Roc1.	Homeobox-leucine zipper protein MERISTEM L1	KK1_013737	Cajanus cajan (Pigeon pea) (Cajanus indicus)
C.CAJAN_13329	1		-2.63257		3.04162	AT4G21750	Homeobox-leucine zipper family protein / lipid-binding START domain-containing protein [Source:NCBI gene (formerly Entrezgene);Acc:828263]	OS08G0187500	GL2-type homeobox gene, Protoderm differentiation and radial pattern formation during early rice embryogenesis	Homeobox-leucine zipper protein MERISTEM L1	KK1_013737	Cajanus cajan (Pigeon pea) (Cajanus indicus)
C.CAJAN_13371	1		-1.27854		1.33653	AT4G14480	Protein kinase superfamily protein [Source:NCBI gene (formerly Entrezgene);Acc:827095]	OS06G0486400	Serine/threonine protein kinase domain containing protein.	Serine/threonine-protein kinase fray2 (EC 2.7.11.1)	KK1_013783	Cajanus cajan (Pigeon pea) (Cajanus indicus)
C.CAJAN_13471	1		-2.103		2.35545	AT3G20820	Leucine-rich repeat (LRR) family protein [Source:NCBI gene (formerly Entrezgene);Acc:821630]	OS08G0505900	Leucine-rich repeat (LRR) protein, Inhibitor of fungal polygalacturonase, Defence response	DNA-damage-repair/toleration protein DRT100 family	KK1_013883	Cajanus cajan (Pigeon pea) (Cajanus indicus)
C.CAJAN_13497	1		-1.87391		1.72745	AT4G14700	origin recognition complex 1 [Source:NCBI gene (formerly Entrezgene);Acc:827121]	OS06G0187000	Non-protein coding transcript.	Origin recognition complex subunit 1	KK1_013909	Cajanus cajan (Pigeon pea) (Cajanus indicus)
C.CAJAN_13497	1		-1.87391		1.72745	AT4G14700	origin recognition complex 1 [Source:NCBI gene (formerly Entrezgene);Acc:827121]	OS06G0187000	Origin recognition complex subunit 1, DNA replication, Cell proliferation	Origin recognition complex subunit 1	KK1_013909	Cajanus cajan (Pigeon pea) (Cajanus indicus)
C.CAJAN_13566	1		-3.11208		2.81683	AT4G01470	tonoplast intrinsic protein 1;3 [Source:NCBI gene (formerly Entrezgene);Acc:828051]	OS01G0975900	Tonoplast intrinsic protein 1;2, Arsenite tolerance	Aquaporin TIP1-3	KK1_013982	Cajanus cajan (Pigeon pea) (Cajanus indicus)
C.CAJAN_13566	1		-3.11208		2.81683	AT4G01470	tonoplast intrinsic protein 1;3 [Source:NCBI gene (formerly Entrezgene);Acc:828051]	OS01G0975900	Similar to Tonoplast membrane integral protein ZmTIP1-2.	Aquaporin TIP1-3	KK1_013982	Cajanus cajan (Pigeon pea) (Cajanus indicus)
C.CAJAN_13673	1		-2.23895		2.3038	AT4G23740	Leucine-rich repeat protein kinase family protein [Source:NCBI gene (formerly Entrezgene);Acc:828474]	OS01G0223600	Leucine-rich repeat (LRR)-type receptor-like kinase, Regulation of chlorophyll degradation and leaf senescence	Inactive receptor kinase At4g23740 family	KK1_014092	Cajanus cajan (Pigeon pea) (Cajanus indicus)
C.CAJAN_13736	1		-2.29482		2.08867	AT1G05230	homeodomain GLABROUS 2 [Source:NCBI gene (formerly Entrezgene);Acc:839256]	OS08G0187500	Similar to Roc1.	Homeobox-leucine zipper protein HDG2	KK1_014158	Cajanus cajan (Pigeon pea) (Cajanus indicus)
C.CAJAN_13736	1		-2.29482		2.08867	AT1G05230	homeodomain GLABROUS 2 [Source:NCBI gene (formerly Entrezgene);Acc:839256]	OS08G0187500	GL2-type homeobox gene, Protoderm differentiation and radial pattern formation during early rice embryogenesis	Homeobox-leucine zipper protein HDG2	KK1_014158	Cajanus cajan (Pigeon pea) (Cajanus indicus)
C.CAJAN_13790	1		-1.99384		2.16144	AT4G28500	NAC domain containing protein 73 [Source:NCBI gene (formerly Entrezgene);Acc:828968]	OS05G0563000	NAC family transcription factor, Secondary cell wall biosynthesis, Positive regulator of cellulose biosynthesis	NAC domain-containing protein 8	KK1_014213	Cajanus cajan (Pigeon pea) (Cajanus indicus)
C.CAJAN_13832	1		-1.42311		1.90258	AT5G54270	light-harvesting chlorophyll B-binding protein 3 [Source:NCBI gene (formerly Entrezgene);Acc:835515]	OS07G0562700	Similar to Type III chlorophyll a/b-binding protein (Fragment).	Chlorophyll a-b binding protein, chloroplastic	KK1_014255	Cajanus cajan (Pigeon pea) (Cajanus indicus)
C.CAJAN_13832	1		-1.42311		1.90258	AT5G54270	light-harvesting chlorophyll B-binding protein 3 [Source:NCBI gene (formerly Entrezgene);Acc:835515]	OS07G0562700	Light-harvesting chlorophyll a/b-binding (LHCB) protein, Regulation of photosynthesis and antenna proteins	Chlorophyll a-b binding protein, chloroplastic	KK1_014255	Cajanus cajan (Pigeon pea) (Cajanus indicus)
C.CAJAN_14796	1		-2.12216		2.37906	AT4G23420	NAD(P)-binding Rossmann-fold superfamily protein [Source:NCBI gene (formerly Entrezgene);Acc:828441]	OS09G0570300	Similar to Short-chain dehydrogenase Tic32.	WW domain-containing oxidoreductase (EC 1.1.1.-)	KK1_015230	Cajanus cajan (Pigeon pea) (Cajanus indicus)
C.CAJAN_16538	1		-3.01977		3.59623	AT4G20940	Leucine-rich receptor-like protein kinase family protein [Source:NCBI gene (formerly Entrezgene);Acc:827842]	OS07G0145400	Protein kinase, core domain containing protein.	LRR receptor-like serine/threonine-protein kinase At4g20940 family	KK1_017022	Cajanus cajan (Pigeon pea) (Cajanus indicus)
C.CAJAN_16540	1		-1.80127		1.80224	AT1G30570	hercules receptor kinase 2 [Source:NCBI gene (formerly Entrezgene);Acc:839937]	OS04G0619600	Similar to Resistance protein candidate (Fragment).	Receptor-like protein kinase At1g30570 family	KK1_017024	Cajanus cajan (Pigeon pea) (Cajanus indicus)
C.CAJAN_16642	1		-1.26889		1.84313	AT5G10770	Eukaryotic aspartyl protease family protein [Source:NCBI gene (formerly Entrezgene);Acc:830944]	OS02G0720900	Peptidase A1 domain containing protein.	Aspartic proteinase nepenthesin-2	KK1_017130	Cajanus cajan (Pigeon pea) (Cajanus indicus)
C.CAJAN_16642	1		-1.26889		1.84313	AT5G10770	Eukaryotic aspartyl protease family protein [Source:NCBI gene (formerly Entrezgene);Acc:830944]	OS02G0720900	Hypothetical protein.	Aspartic proteinase nepenthesin-2	KK1_017130	Cajanus cajan (Pigeon pea) (Cajanus indicus)
C.CAJAN_16642	1		-1.26889		1.84313	AT5G10770	Eukaryotic aspartyl protease family protein [Source:NCBI gene (formerly Entrezgene);Acc:830944]	OS02G0720900	Similar to Aspartic proteinase nepenthesin-1.	Aspartic proteinase nepenthesin-2	KK1_017130	Cajanus cajan (Pigeon pea) (Cajanus indicus)
C.CAJAN_16845	1		-1.84352		1.42913	AT3G13300	Transducin/WD40 repeat-like superfamily protein [Source:NCBI gene (formerly Entrezgene);Acc:820530]	OS02G0722800	Similar to Peptidase S26A, signal peptidase I; WD40-like.	Enhancer of mRNA-decapping protein 4 WD40 repeat region domain-containing protein	PHAVU_006G135300g	Phaseolus vulgaris (Kidney bean) (French bean)
C.CAJAN_16845	1		-1.84352		1.42913	AT3G13300	Transducin/WD40 repeat-like superfamily protein [Source:NCBI gene (formerly Entrezgene);Acc:820530]	OS02G0722800	WD40 repeat-like domain containing protein.	Enhancer of mRNA-decapping protein 4 WD40 repeat region domain-containing protein	PHAVU_006G135300g	Phaseolus vulgaris (Kidney bean) (French bean)
C.CAJAN_17503	1		-2.16649		2.26362	AT4G13090	xyloglucan endotransglucosylase/hydrolase 2 [Source:NCBI gene (formerly Entrezgene);Acc:826923]	OS11G0539200	Xyloglucan endotransglycosylase, Cell wall-loosening enzyme essential for cell elongation, Internodal elongation	Xyloglucan endotransglucosylase/hydrolase (EC 2.4.1.207)	KK1_018017	Cajanus cajan (Pigeon pea) (Cajanus indicus)
C.CAJAN_18578	1		-2.86174		2.53582	AT1G47380	Protein phosphatase 2C family protein [Source:NCBI gene (formerly Entrezgene);Acc:841141]	OS02G0567200	Protein phosphatase 2C domain containing protein.	PPM-type phosphatase domain-containing protein	KK1_019121	Cajanus cajan (Pigeon pea) (Cajanus indicus)
C.CAJAN_19131	1		-1.75143		2.31391	AT5G13400	Major facilitator superfamily protein [Source:NCBI gene (formerly Entrezgene);Acc:831181]	OS01G0103100	Similar to predicted protein.	Peptide transporter PTR1	KK1_019687	Cajanus cajan (Pigeon pea) (Cajanus indicus)
C.CAJAN_19131	1		-1.75143		2.31391	AT5G13400	Major facilitator superfamily protein [Source:NCBI gene (formerly Entrezgene);Acc:831181]	OS01G0103100	Nitrate transporter, Regulation of nitrogen use efficiency (NUE)	Peptide transporter PTR1	KK1_019687	Cajanus cajan (Pigeon pea) (Cajanus indicus)
C.CAJAN_19349	1		-2.11983		1.32703	AT2G22430	homeobox protein 6 [Source:NCBI gene (formerly Entrezgene);Acc:816775]	OS09G0470500	Homeodomain-leucine zipper (HD-Zip) protein, Regulation of gibberellin signaling	Homeobox-leucine zipper protein (HD-ZIP protein) (Homeodomain transcription factor)	KK1_019910 KK1_019970	Cajanus cajan (Pigeon pea) (Cajanus indicus)
C.CAJAN_19405	1		-2.11983		1.32703	AT2G22430	homeobox protein 6 [Source:NCBI gene (formerly Entrezgene);Acc:816775]	OS09G0470500	Homeodomain-leucine zipper (HD-Zip) protein, Regulation of gibberellin signaling	Homeobox-leucine zipper protein (HD-ZIP protein) (Homeodomain transcription factor)	KK1_019910 KK1_019970	Cajanus cajan (Pigeon pea) (Cajanus indicus)
C.CAJAN_19728	1		-1.39607		1.6861	AT1G06840	Leucine-rich repeat protein kinase family protein [Source:NCBI gene (formerly Entrezgene);Acc:837196]	OS01G0960400	LRR-receptor-like kinase (LRR-RLK) family protein	LRR receptor-like serine/threonine-protein kinase At1g06840 (EC 2.7.11.1)	KK1_020310	Cajanus cajan (Pigeon pea) (Cajanus indicus)
C.CAJAN_19728	1		-1.39607		1.6861	AT1G06840	Leucine-rich repeat protein kinase family protein [Source:NCBI gene (formerly Entrezgene);Acc:837196]	OS01G0960400	Similar to Leucine-rich repeat transmembrane protein kinase.	LRR receptor-like serine/threonine-protein kinase At1g06840 (EC 2.7.11.1)	KK1_020310	Cajanus cajan (Pigeon pea) (Cajanus indicus)
C.CAJAN_19728	1		-1.39607		1.6861	AT1G06840	Leucine-rich repeat protein kinase family protein [Source:NCBI gene (formerly Entrezgene);Acc:837196]	OS01G0960400	Similar to predicted protein.	LRR receptor-like serine/threonine-protein kinase At1g06840 (EC 2.7.11.1)	KK1_020310	Cajanus cajan (Pigeon pea) (Cajanus indicus)
C.CAJAN_20805	1		-2.38897		2.29313	AT5G65550	UDP-Glycosyltransferase superfamily protein [Source:NCBI gene (formerly Entrezgene);Acc:836681]	OS03G0702500	UDP-glucuronosyl/UDP-glucosyltransferase family protein.	Flavanone 7-O-glucoside 2''-O-beta-L-rhamnosyltransferase (EC 2.4.1.218)	KK1_021426	Cajanus cajan (Pigeon pea) (Cajanus indicus)
C.CAJAN_21061	1		-1.48558		1.62371	AT2G17040	NAC domain containing protein 36 [Source:NCBI gene (formerly Entrezgene);Acc:816209]	OS03G0133000	NAC transcription factor, Drought and salt stress tolerance, Modulation of ABA-mediated pathway	NAC domain-containing protein 94	KK1_021690	Cajanus cajan (Pigeon pea) (Cajanus indicus)
C.CAJAN_21071	1		-1.30588		1.59479	AT4G38430	rho guanyl-nucleotide exchange factor 1 [Source:NCBI gene (formerly Entrezgene);Acc:830000]	OS09G0544800	Small GTPase Rac/ROP guanine nucleotide exchange factor, Signal transduction	Rop guanine nucleotide exchange factor 1	KK1_021700	Cajanus cajan (Pigeon pea) (Cajanus indicus)
C.CAJAN_21908	1		-5.03328		4.4051	AT5G57110	autoinhibited Ca2+ -ATPase [Source:NCBI gene (formerly Entrezgene);Acc:835815]	OS04G0605500	Similar to Calcium-transporting ATPase 8, plasma membrane-type (EC 3.6.3.8) (Ca(2+)-ATPase isoform 8).	Calcium-transporting ATPase (EC 7.2.2.10)	KK1_022560	Cajanus cajan (Pigeon pea) (Cajanus indicus)
C.CAJAN_21908	1		-5.03328		4.4051	AT5G57110	autoinhibited Ca2+ -ATPase [Source:NCBI gene (formerly Entrezgene);Acc:835815]	OS04G0605500	Similar to P-type ATPase (Fragment).	Calcium-transporting ATPase (EC 7.2.2.10)	KK1_022560	Cajanus cajan (Pigeon pea) (Cajanus indicus)
C.CAJAN_21908	1		-5.03328		4.4051	AT5G57110	autoinhibited Ca2+ -ATPase [Source:NCBI gene (formerly Entrezgene);Acc:835815]	OS04G0605500	P-type IIB Ca(2+) ATPase, Stress tolerance	Calcium-transporting ATPase (EC 7.2.2.10)	KK1_022560	Cajanus cajan (Pigeon pea) (Cajanus indicus)
C.CAJAN_23125	1		-1.22628		1.32883	AT5G11850	Protein kinase superfamily protein [Source:NCBI gene (formerly Entrezgene);Acc:831058]	OS02G0220700	Hypothetical conserved gene.	Serine/threonine-protein kinase CTR1	KK1_023804	Cajanus cajan (Pigeon pea) (Cajanus indicus)
C.CAJAN_23241	1		-2.56367		1.34473	AT5G64940	ABC2 homolog 13 [Source:NCBI gene (formerly Entrezgene);Acc:836618]	OS02G0575500	Abc1 kinase family protein, Tolerance to dark-induced stress, Regulation of dark-induced senescence	ABC1 atypical kinase-like domain-containing protein	DEO72_LG2g5105	Vigna unguiculata (Cowpea)
C.CAJAN_23241	1		-2.56367		1.34473	AT5G64940	ABC2 homolog 13 [Source:NCBI gene (formerly Entrezgene);Acc:836618]	OS02G0575500	Similar to ATATH13.	ABC1 atypical kinase-like domain-containing protein	DEO72_LG2g5105	Vigna unguiculata (Cowpea)
C.CAJAN_23481	1		-1.59085		1.66508	AT5G64740	cellulose synthase 6 [Source:NCBI gene (formerly Entrezgene);Acc:836595]	OS03G0837100	Similar to cDNA clone:J023086F23, full insert sequence.	Cellulose synthase (EC 2.4.1.12)	KK1_024168	Cajanus cajan (Pigeon pea) (Cajanus indicus)
C.CAJAN_23481	1		-1.59085		1.66508	AT5G64740	cellulose synthase 6 [Source:NCBI gene (formerly Entrezgene);Acc:836595]	OS03G0837100	Cellulose synthase A5	Cellulose synthase (EC 2.4.1.12)	KK1_024168	Cajanus cajan (Pigeon pea) (Cajanus indicus)
C.CAJAN_23508	1		-1.96504		1.79592	AT3G18660	plant glycogenin-like starch initiation protein 1 [Source:NCBI gene (formerly Entrezgene);Acc:821397]	OS01G0880200	Similar to cDNA clone:J013112C08, full insert sequence.	Hexosyltransferase (EC 2.4.1.-)	KK1_024195	Cajanus cajan (Pigeon pea) (Cajanus indicus)
C.CAJAN_23508	1		-1.96504		1.79592	AT3G18660	plant glycogenin-like starch initiation protein 1 [Source:NCBI gene (formerly Entrezgene);Acc:821397]	OS01G0880200	Similar to secondary cell wall-related glycosyltransferase family 8.	Hexosyltransferase (EC 2.4.1.-)	KK1_024195	Cajanus cajan (Pigeon pea) (Cajanus indicus)
C.CAJAN_23508	1		-1.96504		1.79592	AT3G18660	plant glycogenin-like starch initiation protein 1 [Source:NCBI gene (formerly Entrezgene);Acc:821397]	OS01G0880200	Xylan glucuronosyltransferase, Accumulation of cellulose and hemicellulose in the cell wall deposition	Hexosyltransferase (EC 2.4.1.-)	KK1_024195	Cajanus cajan (Pigeon pea) (Cajanus indicus)
C.CAJAN_23531	1		-2.67914		2.25912	AT2G13610	ABC-2 type transporter family protein [Source:NCBI gene (formerly Entrezgene);Acc:815846]	OS01G0615500	ABC transporter-like domain containing protein.	ABC transporter G family member 5	KK1_024218	Cajanus cajan (Pigeon pea) (Cajanus indicus)
C.CAJAN_23800	1		-1.74576		1.70161	AT4G30960	SOS3-interacting protein 3 [Source:NCBI gene (formerly Entrezgene);Acc:829221]	OS01G0206700	Similar to Serine/threonine protein kinase (CBL-interacting protein kinase 20).	CBL-interacting serine/threonine-protein kinase 6	KK1_024490	Cajanus cajan (Pigeon pea) (Cajanus indicus)
C.CAJAN_23800	1		-1.74576		1.70161	AT4G30960	SOS3-interacting protein 3 [Source:NCBI gene (formerly Entrezgene);Acc:829221]	OS01G0206700	Similar to cDNA clone:J013031K24, full insert sequence.	CBL-interacting serine/threonine-protein kinase 6	KK1_024490	Cajanus cajan (Pigeon pea) (Cajanus indicus)
C.CAJAN_23930	1		-1.40908		1.93173	AT1G28440	HAESA-like 1 [Source:NCBI gene (formerly Entrezgene);Acc:839742]	OS01G0239700	Similar to predicted protein.	Receptor-like protein kinase HSL1	KK1_024729	Cajanus cajan (Pigeon pea) (Cajanus indicus)
C.CAJAN_23930	1		-1.40908		1.93173	AT1G28440	HAESA-like 1 [Source:NCBI gene (formerly Entrezgene);Acc:839742]	OS01G0239700	Similar to Leucine-rich receptor-like protein kinase.	Receptor-like protein kinase HSL1	KK1_024729	Cajanus cajan (Pigeon pea) (Cajanus indicus)
C.CAJAN_23930	1		-1.40908		1.93173	AT1G28440	HAESA-like 1 [Source:NCBI gene (formerly Entrezgene);Acc:839742]	OS01G0239700	LRR-receptor-like kinase (LRR-RLK) family protein	Receptor-like protein kinase HSL1	KK1_024729	Cajanus cajan (Pigeon pea) (Cajanus indicus)
C.CAJAN_24591	1		-1.40141		1.74681	AT2G02450	NAC domain containing protein 35 [Source:NCBI gene (formerly Entrezgene);Acc:814775]	OS01G0888300	Similar to NAC-domain containing protein 18 (ANAC018) (NO APICAL MERISTEM protein) (AtNAM).	NAC domain-containing protein 94	KK1_026019	Cajanus cajan (Pigeon pea) (Cajanus indicus)
C.CAJAN_24592	1		-2.05076		2.18694	AT5G49760	Leucine-rich repeat protein kinase family protein [Source:NCBI gene (formerly Entrezgene);Acc:835039]	OS12G0210400	Leucine-rich repeat_ receptor like kinase, Target of OsmiR159a.1, Negative role in plant immunity, Repression of rice resistance to Xoo infection	LRR receptor-like serine/threonine-protein kinase At5g37450 family	KK1_026020	Cajanus cajan (Pigeon pea) (Cajanus indicus)
C.CAJAN_24650	1		-1.72644		1.80941	AT1G25550	myb-like transcription factor family protein [Source:NCBI gene (formerly Entrezgene);Acc:839142]	OS02G0325600	Similar to Phosphate starvation response regulator-like protein.	Two-component response regulator ARR2	KK1_025010	Cajanus cajan (Pigeon pea) (Cajanus indicus)
C.CAJAN_24650	1		-1.72644		1.80941	AT1G25550	myb-like transcription factor family protein [Source:NCBI gene (formerly Entrezgene);Acc:839142]	OS02G0325600	Nitrate-inducible and autorepressible transcriptional repressor, Nitrogen response	Two-component response regulator ARR2	KK1_025010	Cajanus cajan (Pigeon pea) (Cajanus indicus)
C.CAJAN_25768	1		-1.58805		1.71911	AT2G45400	NAD(P)-binding Rossmann-fold superfamily protein [Source:NCBI gene (formerly Entrezgene);Acc:819146]	OS08G0515900	Similar to Dihydroflavonol-4-reductase.	Dihydroflavonol-4-reductase	KK1_025771	Cajanus cajan (Pigeon pea) (Cajanus indicus)
C.CAJAN_26212	1		-1.6199		1.44422	AT2G26650	K+ transporter 1 [Source:NCBI gene (formerly Entrezgene);Acc:817206]	OS01G0648000	Potassium channel, Potassium uptake, Salt stress tolerance	Potassium channel	KK1_027065	Cajanus cajan (Pigeon pea) (Cajanus indicus)
C.CAJAN_26261	1		-4.39648		4.32353	AT1G79720	Eukaryotic aspartyl protease family protein [Source:NCBI gene (formerly Entrezgene);Acc:844311]	OS09G0423500	Peptidase A1 domain containing protein.	Aspartic proteinase nepenthesin-1	KK1_027794	Cajanus cajan (Pigeon pea) (Cajanus indicus)
C.CAJAN_26478	1		-1.76226		1.9659	AT4G36250	aldehyde dehydrogenase 3F1 [Source:NCBI gene (formerly Entrezgene);Acc:829782]	OS02G0646500	Aldehyde dehydrogenase domain containing protein.	Aldehyde dehydrogenase	KK1_028837	Cajanus cajan (Pigeon pea) (Cajanus indicus)
C.CAJAN_26868	1		-1.90405		2.17769	AT3G59140	multidrug resistance-associated protein 14 [Source:NCBI gene (formerly Entrezgene);Acc:825083]	OS06G0158900	ATP-Binding Cassette (ABC) transporter, Multidrug resistance-associated protein	ABC-type xenobiotic transporter (EC 7.6.2.2)	KK1_028703	Cajanus cajan (Pigeon pea) (Cajanus indicus)
C.CAJAN_27119	1		-2.13644		1.61279	AT5G62670	H[+]-ATPase 11 [Source:NCBI gene (formerly Entrezgene);Acc:836388]	OS12G0638700	Plasma membrane-localized H<sup>+</sup>-ATPase, Saline-alkaline stress tolerance	Plasma membrane ATPase (EC 7.1.2.1)	KK1_027519	Cajanus cajan (Pigeon pea) (Cajanus indicus)
C.CAJAN_27119	1		-2.13644		1.61279	AT5G62670	H[+]-ATPase 11 [Source:NCBI gene (formerly Entrezgene);Acc:836388]	OS12G0638700	Similar to N.plumbaginifolia H+-translocating ATPase mRNA.	Plasma membrane ATPase (EC 7.1.2.1)	KK1_027519	Cajanus cajan (Pigeon pea) (Cajanus indicus)
C.CAJAN_27120	1		-1.59485		1.91796	AT5G62710	Leucine-rich repeat protein kinase family protein [Source:NCBI gene (formerly Entrezgene);Acc:836392]	OS12G0638100	LRR-receptor-like kinase (LRR-RLK) family protein	LRR receptor-like serine/threonine-protein kinase FEI 1	KK1_027520	Cajanus cajan (Pigeon pea) (Cajanus indicus)
C.CAJAN_27120	1		-1.59485		1.91796	AT5G62710	Leucine-rich repeat protein kinase family protein [Source:NCBI gene (formerly Entrezgene);Acc:836392]	OS12G0638100	Similar to ATP binding protein.	LRR receptor-like serine/threonine-protein kinase FEI 1	KK1_027520	Cajanus cajan (Pigeon pea) (Cajanus indicus)
C.CAJAN_27321	1		-4.30287		2.51051	AT3G04090	small and basic intrinsic protein 1A [Source:NCBI gene (formerly Entrezgene);Acc:819564]	OS01G0182200	Small and basic intrinsic protein 1, SIP-like aquaporin, Response to hydrogen peroxide and salt treatments, Response to pathogen	Aquaporin SIP1-1	KK1_030056	Cajanus cajan (Pigeon pea) (Cajanus indicus)
C.CAJAN_27321	1		-4.30287		2.51051	AT3G04090	small and basic intrinsic protein 1A [Source:NCBI gene (formerly Entrezgene);Acc:819564]	OS01G0182200	Similar to cDNA clone:001-208-D07, full insert sequence.	Aquaporin SIP1-1	KK1_030056	Cajanus cajan (Pigeon pea) (Cajanus indicus)
C.CAJAN_27929	1		-1.91905		2.62663	AT2G38080	Laccase/Diphenol oxidase family protein [Source:NCBI gene (formerly Entrezgene);Acc:818386]	OS01G0634500	Similar to Laccase-2.	Laccase (EC 1.10.3.2) (Benzenediol:oxygen oxidoreductase) (Diphenol oxidase) (Urishiol oxidase)	KK1_029602	Cajanus cajan (Pigeon pea) (Cajanus indicus)
C.CAJAN_27995	1		-1.19764		1.62943	AT4G14540	nuclear factor Y, subunit B3 [Source:NCBI gene (formerly Entrezgene);Acc:827101]	OS03G0413000	Nuclear factor Y (NF-Y) transcription factor B8, CCAAT box binding factor, Heme-associated protein 3I, Drought stress response	Nuclear transcription factor Y subunit B-3	KK1_028489	Cajanus cajan (Pigeon pea) (Cajanus indicus)
C.CAJAN_28265	1		-2.62682		1.59814	AT1G50240	kinase family with ARM repeat domain-containing protein [Source:NCBI gene (formerly Entrezgene);Acc:841446]	OS12G0433500	Similar to FU (FUSED); protein serine/threonine kinase.	non-specific serine/threonine protein kinase (EC 2.7.11.1)	KK1_028524	Cajanus cajan (Pigeon pea) (Cajanus indicus)
C.CAJAN_28347	1		-1.60099		1.36492	AT1G75220	Major facilitator superfamily protein [Source:NCBI gene (formerly Entrezgene);Acc:843859]	OS05G0567800	Monosaccharide transporter (ERD subfamily), ERD protein 4	Sugar transporter ERD6-like 6	KK1_026860	Cajanus cajan (Pigeon pea) (Cajanus indicus)
C.CAJAN_28347	1		-1.60099		1.36492	AT1G75220	Major facilitator superfamily protein [Source:NCBI gene (formerly Entrezgene);Acc:843859]	OS05G0567800	Similar to solute carrier family 2, facilitated glucose transporter member 8.	Sugar transporter ERD6-like 6	KK1_026860	Cajanus cajan (Pigeon pea) (Cajanus indicus)
C.CAJAN_29098	1		-1.41089		1.41172	AT5G21930	P-type ATPase of Arabidopsis 2 [Source:NCBI gene (formerly Entrezgene);Acc:832253]	OS03G0178100	Similar to Copper-translocating P-type ATPase family protein, expressed.	Copper-transporting ATPase PAA1	KK1_032840	Cajanus cajan (Pigeon pea) (Cajanus indicus)
C.CAJAN_29099	1		-2.23792		1.79426	AT2G26330	Leucine-rich receptor-like protein kinase family protein [Source:NCBI gene (formerly Entrezgene);Acc:817173]	OS06G0203800	Receptor-like kinase, Heat tolerance	non-specific serine/threonine protein kinase (EC 2.7.11.1)	KK1_032841	Cajanus cajan (Pigeon pea) (Cajanus indicus)
C.CAJAN_29506	1		-1.66959		2.13711	AT3G16920	chitinase-like protein [Source:NCBI gene (formerly Entrezgene);Acc:820947]	OS09G0494200	Similar to Chitinase-like protein (EC 3.2.1.14).	Basic endochitinase B	KK1_031085	Cajanus cajan (Pigeon pea) (Cajanus indicus)
C.CAJAN_29506	1		-1.66959		2.13711	AT3G16920	chitinase-like protein [Source:NCBI gene (formerly Entrezgene);Acc:820947]	OS09G0494200	Membrane-associated chitinase-like protein, Cellulose biosynthesis	Basic endochitinase B	KK1_031085	Cajanus cajan (Pigeon pea) (Cajanus indicus)
C.CAJAN_30120	1		-1.93382		2.31878	AT2G18570	UDP-Glycosyltransferase superfamily protein [Source:NCBI gene (formerly Entrezgene);Acc:816372]	OS01G0620800	UDP-glucuronosyl/UDP-glucosyltransferase family protein.	Glycosyltransferase (EC 2.4.1.-)	KK1_028154	Cajanus cajan (Pigeon pea) (Cajanus indicus)
C.CAJAN_30148	1		-1.31205		1.72648	AT3G57040	response regulator 9 [Source:NCBI gene (formerly Entrezgene);Acc:824871]	OS11G0143300	A-type response regulator, Cytokinin signaling	Two-component response regulator ARR9	KK1_032057	Cajanus cajan (Pigeon pea) (Cajanus indicus)
C.CAJAN_30766	1		-1.7508		1.86685	AT5G14130	Peroxidase superfamily protein [Source:NCBI gene (formerly Entrezgene);Acc:831263]	OS08G0532700	Similar to Peroxidase 55 precursor (EC 1.11.1.7) (Atperox P55) (ATP20a).	Peroxidase (EC 1.11.1.7)	KK1_031987	Cajanus cajan (Pigeon pea) (Cajanus indicus)
C.CAJAN_30808	1		-1.39285		1.68062	AT3G63280	NIMA-related kinase 4 [Source:NCBI gene (formerly Entrezgene);Acc:825503]	OS12G0604700	Similar to cDNA clone:J023075D08, full insert sequence.	Serine/threonine-protein kinase Nek2	KK1_032373	Cajanus cajan (Pigeon pea) (Cajanus indicus)
C.CAJAN_30808	1		-1.39285		1.68062	AT3G63280	NIMA-related kinase 4 [Source:NCBI gene (formerly Entrezgene);Acc:825503]	OS12G0604700	Similar to LSTK-1-like kinase.	Serine/threonine-protein kinase Nek2	KK1_032373	Cajanus cajan (Pigeon pea) (Cajanus indicus)
C.CAJAN_31116	1		-1.96567		2.99922	AT5G01360	trichome birefringence-like protein (DUF828) [Source:NCBI gene (formerly Entrezgene);Acc:830298]	OS03G0291200	Protein of unknown function DUF231, plant domain containing protein.
C.CAJAN_31300	1		-2.54222		2.03109	AT2G34430	light-harvesting chlorophyll-protein complex II subunit B1 [Source:NCBI gene (formerly Entrezgene);Acc:818006]	OS09G0346500	Chlorophyll a/b binding protein, Circadian clock-controlled gene	Chlorophyll a-b binding protein, chloroplastic	KK1_032461 KK1_032462	Cajanus cajan (Pigeon pea) (Cajanus indicus)
C.CAJAN_31303	1		-2.46283		2.03414	AT1G29930	chlorophyll A/B binding protein 1 [Source:NCBI gene (formerly Entrezgene);Acc:839871]	OS01G0600900	Similar to Chlorophyll a-b binding protein 2, chloroplastic.	Chlorophyll a-b binding protein, chloroplastic	KK1_032466 KK1_032467	Cajanus cajan (Pigeon pea) (Cajanus indicus)
C.CAJAN_31303	1		-2.46283		2.03414	AT1G29930	chlorophyll A/B binding protein 1 [Source:NCBI gene (formerly Entrezgene);Acc:839871]	OS01G0600900	Chlorophyll a-b binding protein 2, chloroplast precursor (LHCII type I CAB-2) (LHCP).	Chlorophyll a-b binding protein, chloroplastic	KK1_032466 KK1_032467	Cajanus cajan (Pigeon pea) (Cajanus indicus)
C.CAJAN_31952	1		-1.58959		2.12929	AT2G34660	multidrug resistance-associated protein 2 [Source:NCBI gene (formerly Entrezgene);Acc:818031]	OS04G0620000	C-type ATP-binding cassette (ABC) transporter, Arsenic (As) detoxification, Reduction of As in grains	ABC-type xenobiotic transporter (EC 7.6.2.2)	KK1_031527	Cajanus cajan (Pigeon pea) (Cajanus indicus)
C.CAJAN_32092	1		-2.09004		2.28973	AT2G22125	binding protein [Source:NCBI gene (formerly Entrezgene);Acc:816747]	OS06G0223800	C2 calcium-dependent membrane targeting domain containing protein.	U-box domain-containing protein 13	KK1_033243	Cajanus cajan (Pigeon pea) (Cajanus indicus)
C.CAJAN_32543	1		-1.4646		2.14803	AT2G38080	Laccase/Diphenol oxidase family protein [Source:NCBI gene (formerly Entrezgene);Acc:818386]	OS01G0634500	Similar to Laccase-2.	Laccase (EC 1.10.3.2) (Benzenediol:oxygen oxidoreductase) (Diphenol oxidase) (Urishiol oxidase)	KK1_030521	Cajanus cajan (Pigeon pea) (Cajanus indicus)
C.CAJAN_33141	1		-1.36324		1.76604	AT4G39090	Papain family cysteine protease [Source:NCBI gene (formerly Entrezgene);Acc:830064]	OS02G0469600	Abiotic stress-induced cysteine proteinase, Abiotic stress response	Cysteine proteinase 15A	KK1_031833	Cajanus cajan (Pigeon pea) (Cajanus indicus)
C.CAJAN_33680	1		-2.01569		1.99623	AT5G44030	cellulose synthase A4 [Source:NCBI gene (formerly Entrezgene);Acc:834426]	OS10G0467800	Secondary wall-specific cellulose synthase, Secondary cell wall formation	Cellulose synthase (EC 2.4.1.12)	KK1_034845	Cajanus cajan (Pigeon pea) (Cajanus indicus)
C.CAJAN_33682	1		-1.87545		2.04338	AT5G44030	cellulose synthase A4 [Source:NCBI gene (formerly Entrezgene);Acc:834426]	OS10G0467800	Secondary wall-specific cellulose synthase, Secondary cell wall formation	Cellulose synthase (EC 2.4.1.12)	KK1_034847	Cajanus cajan (Pigeon pea) (Cajanus indicus)
C.CAJAN_34787	1		-3.20968		3.12992	AT3G23240	ethylene response factor 1 [Source:NCBI gene (formerly Entrezgene);Acc:821902]	OS03G0860100	Ethylene response factor, Transcriptional activator, Positive regulation of disease resistance	Ethylene-responsive transcription factor 1B	KK1_034261	Cajanus cajan (Pigeon pea) (Cajanus indicus)
C.CAJAN_35235	1		-2.02988		3.80552	AT5G40010	AAA-ATPase 1 [Source:NCBI gene (formerly Entrezgene);Acc:833998]	OS12G0639200	Similar to ATPase 3.	AAA+ ATPase domain-containing protein	KK1_032250	Cajanus cajan (Pigeon pea) (Cajanus indicus)
C.CAJAN_35477	1		-2.2618		1.63651	AT5G60020	laccase 17 [Source:NCBI gene (formerly Entrezgene);Acc:836124]	OS01G0842500	Similar to Laccase (EC 1.10.3.2).	Laccase (EC 1.10.3.2) (Benzenediol:oxygen oxidoreductase) (Diphenol oxidase) (Urishiol oxidase)	KK1_037180	Cajanus cajan (Pigeon pea) (Cajanus indicus)
C.CAJAN_35857	1		-1.39121		1.32198	AT1G54730	Major facilitator superfamily protein [Source:NCBI gene (formerly Entrezgene);Acc:841914]	OS11G0643800	Monosaccharide transporter (ERD subfamily), ERD protein 6, Salt stress response, Response to sucrose, glucose, and fructose treatments	Sugar transporter ERD6-like 5	KK1_041057	Cajanus cajan (Pigeon pea) (Cajanus indicus)
C.CAJAN_35991	1		-1.40951		1.29076	AT2G37220	RNA-binding (RRM/RBD/RNP motifs) family protein [Source:NCBI gene (formerly Entrezgene);Acc:818299]	OS03G0376600	RNA recognition motif (RRM) protein, NLR (nucleotide-binding site and leucine-rich repeat protein)-mediated rice blast resistance, Modulation of chloroplast immunity, Promotion of RNA editing of chloroplastic ndhB	RRM domain-containing protein	KK1_036683	Cajanus cajan (Pigeon pea) (Cajanus indicus)
C.CAJAN_36142	1		-3.20755		3.79759	AT1G22330	RNA-binding (RRM/RBD/RNP motifs) family protein [Source:NCBI gene (formerly Entrezgene);Acc:838839]	OS06G0220600	RNA recognition motif domain domain containing protein.	RNA-binding protein 38	KK1_034109	Cajanus cajan (Pigeon pea) (Cajanus indicus)
C.CAJAN_36502	1		-1.36822		1.29249	AT3G02100	UDP-Glycosyltransferase superfamily protein [Source:NCBI gene (formerly Entrezgene);Acc:820287]	OS03G0757500	UDP-glucosyltransferase, Regulation of grain size and abiotic stress tolerance	Cytokinin-O-glucosyltransferase 2	KK1_036997	Cajanus cajan (Pigeon pea) (Cajanus indicus)
C.CAJAN_36509	1		-2.22		2.6271	AT3G02100	UDP-Glycosyltransferase superfamily protein [Source:NCBI gene (formerly Entrezgene);Acc:820287]	OS03G0757100	UDP-glucuronosyl/UDP-glucosyltransferase family protein.	Glycosyltransferase (EC 2.4.1.-)	KK1_037004	Cajanus cajan (Pigeon pea) (Cajanus indicus)
C.CAJAN_37913	1		-1.37554		2.42967	AT1G73500	MAP kinase kinase 9 [Source:NCBI gene (formerly Entrezgene);Acc:843685]	OS03G0225100	Mitogen-activated protein kinase (MAPK) kinase, Disease resistance, Drought tolerance	mitogen-activated protein kinase kinase (EC 2.7.12.2)	KK1_037818	Cajanus cajan (Pigeon pea) (Cajanus indicus)
C.CAJAN_38228	1		-1.68412		1.64377	AT2G05100	photosystem II light harvesting complex protein 2.1 [Source:NCBI gene (formerly Entrezgene);Acc:815058]	OS03G0592500	Similar to Photosystem II type II chlorophyll a/b binding protein (Fragment).	Chlorophyll a-b binding protein, chloroplastic	KK1_041897	Cajanus cajan (Pigeon pea) (Cajanus indicus)
C.CAJAN_38228	1		-1.68412		1.64377	AT2G05100	photosystem II light harvesting complex protein 2.1 [Source:NCBI gene (formerly Entrezgene);Acc:815058]	OS03G0592500	Similar to Chloroplast chlorophyll a-b binding protein (Fragment).	Chlorophyll a-b binding protein, chloroplastic	KK1_041897	Cajanus cajan (Pigeon pea) (Cajanus indicus)
C.CAJAN_38728	1		-3.08872		3.22871	AT3G26700	Protein kinase superfamily protein [Source:NCBI gene (formerly Entrezgene);Acc:822282]	OS01G0929200	Serine/threonine protein kinase domain containing protein.	non-specific serine/threonine protein kinase (EC 2.7.11.1)	KK1_040647	Cajanus cajan (Pigeon pea) (Cajanus indicus)
C.CAJAN_39371	1		-3.26757		2.75889	AT4G39250	RAD-like 1 [Source:NCBI gene (formerly Entrezgene);Acc:830081]	OS05G0579600	Homeodomain-like containing protein.	Myb-like domain-containing protein	KK1_035218	Cajanus cajan (Pigeon pea) (Cajanus indicus)
C.CAJAN_39627	1		-1.40055		1.3489	AT5G24010	Protein kinase superfamily protein [Source:NCBI gene (formerly Entrezgene);Acc:832466]	OS06G0334300	Similar to Resistance protein candidate (Fragment).	Receptor-like protein kinase At5g24010 family (EC 2.7.11.1)	KK1_043154	Cajanus cajan (Pigeon pea) (Cajanus indicus)
C.CAJAN_39627	1		-1.40055		1.3489	AT5G24010	Protein kinase superfamily protein [Source:NCBI gene (formerly Entrezgene);Acc:832466]	OS06G0334300	Similar to predicted protein.	Receptor-like protein kinase At5g24010 family (EC 2.7.11.1)	KK1_043154	Cajanus cajan (Pigeon pea) (Cajanus indicus)
C.CAJAN_41653	1		-1.79842		1.52551	AT5G46050	peptide transporter 3 [Source:NCBI gene (formerly Entrezgene);Acc:834646]	OS10G0470700	Peptide transporter, Regulation of resistance to bacterial leaf streak	Peptide transporter PTR3-A	KK1_041744	Cajanus cajan (Pigeon pea) (Cajanus indicus)
C.CAJAN_42248	1		-1.89103		4.26071	AT3G45140	lipoxygenase 2 [Source:NCBI gene (formerly Entrezgene);Acc:823650]	OS08G0509100	Similar to Lipoxygenase, chloroplast precursor (EC 1.13.11.12).	Lipoxygenase (EC 1.13.11.-)	KK1_040535	Cajanus cajan (Pigeon pea) (Cajanus indicus)
C.CAJAN_42248	1		-1.89103		4.26071	AT3G45140	lipoxygenase 2 [Source:NCBI gene (formerly Entrezgene);Acc:823650]	OS08G0509100	Similar to Lipoxygenase.	Lipoxygenase (EC 1.13.11.-)	KK1_040535	Cajanus cajan (Pigeon pea) (Cajanus indicus)
C.CAJAN_42602	1		-1.50697		1.26964	AT4G08850	Leucine-rich repeat receptor-like protein kinase family protein [Source:NCBI gene (formerly Entrezgene);Acc:826456]	OS10G0119200	Leucine-rich repeat receptor-like kinase, Promotion of the susceptibility of rice to brown planthopper (BPH)	LRR receptor-like serine/threonine-protein kinase At4g08850 family	KK1_040634	Cajanus cajan (Pigeon pea) (Cajanus indicus)
C.CAJAN_42786	1		-1.38667		1.58955	AT1G32080	membrane protein [Source:NCBI gene (formerly Entrezgene);Acc:840100]	OS01G0511600	Plastidic glycolate/glycerate transporter, Photorespiration and plant growth	Antiholin-like protein lrgB	KK1_044421	Cajanus cajan (Pigeon pea) (Cajanus indicus)
C.CAJAN_42786	1		-1.38667		1.58955	AT1G32080	membrane protein [Source:NCBI gene (formerly Entrezgene);Acc:840100]	OS01G0511600	Similar to lrgB-like family protein.	Antiholin-like protein lrgB	KK1_044421	Cajanus cajan (Pigeon pea) (Cajanus indicus)
C.CAJAN_43184	1		-2.24887		2.51026	AT3G12500	basic chitinase [Source:NCBI gene (formerly Entrezgene);Acc:820429]	OS06G0726100	Pathogenesis related (PR)-3 chitinase 3, Resistance against sheath blight pathogen	Endochitinase	KK1_039660	Cajanus cajan (Pigeon pea) (Cajanus indicus)
C.CAJAN_43271	1		-1.85696		3.32022	AT4G17500	ethylene responsive element binding factor 1 [Source:NCBI gene (formerly Entrezgene);Acc:827464]	OS02G0654700	AP2/ERF family protein, Abiotic stress response	Ethylene-responsive transcription factor 1A	KK1_046252	Cajanus cajan (Pigeon pea) (Cajanus indicus)
C.CAJAN_43499	1		-2.75663		3.16009	AT1G31450	Eukaryotic aspartyl protease family protein [Source:NCBI gene (formerly Entrezgene);Acc:840035]	OS08G0469000	Peptidase A1 domain containing protein.	Aspartic proteinase nepenthesin-2	KK1_043983	Cajanus cajan (Pigeon pea) (Cajanus indicus)
C.CAJAN_43822	1		-1.82834		2.45294	AT3G51550	Malectin/receptor-like protein kinase family protein [Source:NCBI gene (formerly Entrezgene);Acc:824318]	OS04G0586500	Malectin-like carbohydrate-binding domain domain containing protein.	Receptor-like protein kinase FERONIA	KK1_046794	Cajanus cajan (Pigeon pea) (Cajanus indicus)
C.CAJAN_44200	1		-2.20435		2.09981	AT5G17420	Cellulose synthase family protein [Source:NCBI gene (formerly Entrezgene);Acc:831608]	OS09G0422500	Cellulose synthase A catalytic subunit 9, Cell wall biosynthesis and plant growth	Cellulose synthase (EC 2.4.1.12)	KK1_046943	Cajanus cajan (Pigeon pea) (Cajanus indicus)
C.CAJAN_45190	1		-1.29158		1.90838	AT5G21105	Plant L-ascorbate oxidase [Source:NCBI gene (formerly Entrezgene);Acc:832235]	OS06G0567200	Ascorbate oxidase, Abiotic stress response	L-ascorbate oxidase (EC 1.10.3.3)	KK1_044066	Cajanus cajan (Pigeon pea) (Cajanus indicus)
C.CAJAN_45429	1		-5.52919		5.54319	AT5G07030	Eukaryotic aspartyl protease family protein [Source:NCBI gene (formerly Entrezgene);Acc:830594]	OS07G0658600	Similar to Nucleoid DNA-binding-like protein.	Aspartic proteinase nepenthesin-1	KK1_042911	Cajanus cajan (Pigeon pea) (Cajanus indicus)
C.CAJAN_45332	2	-5.08661			-6.77102	AT5G26742	DEAD box RNA helicase (RH3) [Source:NCBI gene (formerly Entrezgene);Acc:832713]	OS03G0827700	Similar to cDNA clone:J013043E01, full insert sequence.	DEAD-box ATP-dependent RNA helicase 3	KK1_045585	Cajanus cajan (Pigeon pea) (Cajanus indicus)
C.CAJAN_45332	2	-5.08661			-6.77102	AT5G26742	DEAD box RNA helicase (RH3) [Source:NCBI gene (formerly Entrezgene);Acc:832713]	OS03G0827700	Similar to ATP-dependent RNA helicase.	DEAD-box ATP-dependent RNA helicase 3	KK1_045585	Cajanus cajan (Pigeon pea) (Cajanus indicus)
C.CAJAN_00077	2
C.CAJAN_00177	2
C.CAJAN_00345	2		1.3562		-1.68771	AT1G52190	Major facilitator superfamily protein [Source:NCBI gene (formerly Entrezgene);Acc:841649]	OS01G0761500	TGF-beta receptor, type I/II extracellular region family protein.	Peptide transporter At1g52190 family	KK1_000355	Cajanus cajan (Pigeon pea) (Cajanus indicus)
C.CAJAN_00371	2
C.CAJAN_00430	2		1.31022			AT3G16350	Homeodomain-like superfamily protein [Source:NCBI gene (formerly Entrezgene);Acc:820882]	OS10G0561400	Similar to Transcription factor MYBS3.	Myb-like protein J	KK1_000445	Cajanus cajan (Pigeon pea) (Cajanus indicus)
C.CAJAN_00430	2		1.31022			AT3G16350	Homeodomain-like superfamily protein [Source:NCBI gene (formerly Entrezgene);Acc:820882]	OS10G0561400	Similar to Myb transcription factor.	Myb-like protein J	KK1_000445	Cajanus cajan (Pigeon pea) (Cajanus indicus)
C.CAJAN_00430	2		1.31022			AT3G16350	Homeodomain-like superfamily protein [Source:NCBI gene (formerly Entrezgene);Acc:820882]	OS10G0561400	MYB transcription factor, Cold tolerance, Mediation of sugar signaling	Myb-like protein J	KK1_000445	Cajanus cajan (Pigeon pea) (Cajanus indicus)
C.CAJAN_00576	2		2.33535			AT4G19230	cytochrome P450, family 707, subfamily A, polypeptide 1 [Source:NCBI gene (formerly Entrezgene);Acc:827663]	OS02G0703600	Similar to Abscisic acid 8'-hydroxylase 1.	Abscisic acid 8'-hydroxylase 1 (EC 1.14.13.93)	KK1_000595	Cajanus cajan (Pigeon pea) (Cajanus indicus)
C.CAJAN_00576	2		2.33535			AT4G19230	cytochrome P450, family 707, subfamily A, polypeptide 1 [Source:NCBI gene (formerly Entrezgene);Acc:827663]	OS02G0703600	ABA 8'-hydroxylase, Response to submergence	Abscisic acid 8'-hydroxylase 1 (EC 1.14.13.93)	KK1_000595	Cajanus cajan (Pigeon pea) (Cajanus indicus)
C.CAJAN_00779	2		1.17336			AT3G61740	SET domain protein 14 [Source:NCBI gene (formerly Entrezgene);Acc:825347]	OS01G0218800	Similar to SET domain protein.	Histone-lysine N-methyltransferase ATX3	KK1_000801	Cajanus cajan (Pigeon pea) (Cajanus indicus)
C.CAJAN_00779	2		1.17336			AT3G61740	SET domain protein 14 [Source:NCBI gene (formerly Entrezgene);Acc:825347]	OS01G0218800	TRITHORAX-like protein, Regulation of H3K4 methylation, Regulation of plant height and pollen grain development	Histone-lysine N-methyltransferase ATX3	KK1_000801	Cajanus cajan (Pigeon pea) (Cajanus indicus)
C.CAJAN_00951	2				-2.13131	AT3G22930	calmodulin-like 11 [Source:NCBI gene (formerly Entrezgene);Acc:821865]	OS01G0279300	Similar to Calmodulin 1 (Fragment).	Calmodulin-like protein 11	KK1_035987	Cajanus cajan (Pigeon pea) (Cajanus indicus)
C.CAJAN_01052	2		1.79677		-1.15347	AT1G23860	RS-containing zinc finger protein 21 [Source:NCBI gene (formerly Entrezgene);Acc:838997]	OS06G0187900	RSZ subfamily protein, Serine/arginine (SR)-rich protein, Response to drought and cold stress	Splicing factor, arginine/serine-rich 7	KK1_001080	Cajanus cajan (Pigeon pea) (Cajanus indicus)
C.CAJAN_01052	2		1.79677		-1.15347	AT1G23860	RS-containing zinc finger protein 21 [Source:NCBI gene (formerly Entrezgene);Acc:838997]	OS06G0187900	RNA recognition motif, RNP-1 domain containing protein.	Splicing factor, arginine/serine-rich 7	KK1_001080	Cajanus cajan (Pigeon pea) (Cajanus indicus)
C.CAJAN_01420	2		2.09057		-1.33542	AT5G19440	NAD(P)-binding Rossmann-fold superfamily protein [Source:NCBI gene (formerly Entrezgene);Acc:832064]	OS01G0528800	Similar to Cinnamyl alcohol dehydrogenase.	Dihydroflavonol-4-reductase	KK1_001454	Cajanus cajan (Pigeon pea) (Cajanus indicus)
C.CAJAN_01553	2
C.CAJAN_01609	2		1.36189			AT4G16780	homeobox protein 2 [Source:NCBI gene (formerly Entrezgene);Acc:827384]	OS04G0548700	Homeodomain-like containing protein.	Homeobox-leucine zipper protein HAT4	KK1_001647	Cajanus cajan (Pigeon pea) (Cajanus indicus)
C.CAJAN_01670	2		1.78979		-1.20708	AT3G01470	homeobox 1 [Source:NCBI gene (formerly Entrezgene);Acc:821138]	OS02G0729700	Similar to HAHB-7 (Fragment).	Homeobox-leucine zipper protein (HD-ZIP protein) (Homeodomain transcription factor)	KK1_001708	Cajanus cajan (Pigeon pea) (Cajanus indicus)
C.CAJAN_01680	2		2.42865		-1.16761	AT5G62530	aldehyde dehydrogenase 12A1 [Source:NCBI gene (formerly Entrezgene);Acc:836373]	OS05G0536400	Similar to Delta-1-pyrroline-5-carboxylate dehydrogenase.	Aldehyde dehydrogenase	KK1_001718	Cajanus cajan (Pigeon pea) (Cajanus indicus)
C.CAJAN_01681	2		1.62779			AT5G62530	aldehyde dehydrogenase 12A1 [Source:NCBI gene (formerly Entrezgene);Acc:836373]	OS05G0536400	Similar to Delta-1-pyrroline-5-carboxylate dehydrogenase.	Aldehyde dehydrogenase	KK1_001719	Cajanus cajan (Pigeon pea) (Cajanus indicus)
C.CAJAN_02221	2		1.61393			AT1G04120	multidrug resistance-associated protein 5 [Source:NCBI gene (formerly Entrezgene);Acc:839277]	OS03G0142800	Multidrug resistance-associated protein (MRP) ATP-binding cassette (ABC) transporter, Rice orthologue of the maize Lpa1 gene, Phytic acid metabolism	ABC-type xenobiotic transporter (EC 7.6.2.2)	KK1_002274	Cajanus cajan (Pigeon pea) (Cajanus indicus)
C.CAJAN_02221	2		1.61393			AT1G04120	multidrug resistance-associated protein 5 [Source:NCBI gene (formerly Entrezgene);Acc:839277]	OS03G0142800	Hypothetical conserved gene.	ABC-type xenobiotic transporter (EC 7.6.2.2)	KK1_002274	Cajanus cajan (Pigeon pea) (Cajanus indicus)
C.CAJAN_02441	2		1.0057			AT5G62570	Calmodulin binding protein-like protein [Source:NCBI gene (formerly Entrezgene);Acc:836377]	OS03G0436300	Similar to calmodulin binding protein.	Calmodulin-binding protein 60 A	KK1_002503	Cajanus cajan (Pigeon pea) (Cajanus indicus)
C.CAJAN_02451	2		4.23075			AT3G01490	Protein kinase superfamily protein [Source:NCBI gene (formerly Entrezgene);Acc:821136]	OS01G0641000	Similar to Protein kinase.	Serine/threonine-protein kinase HT1 (EC 2.7.11.25)	KK1_002513	Cajanus cajan (Pigeon pea) (Cajanus indicus)
C.CAJAN_02471	2		1.51079			AT1G10560	plant U-box 18 [Source:NCBI gene (formerly Entrezgene);Acc:837597]	OS08G0415600	Similar to ubiquitin-protein ligase.	RING-type E3 ubiquitin transferase (EC 2.3.2.27)	KK1_002533	Cajanus cajan (Pigeon pea) (Cajanus indicus)
C.CAJAN_02473	2		1.41191			AT5G50000	Protein kinase superfamily protein [Source:NCBI gene (formerly Entrezgene);Acc:835064]	OS05G0577700	Similar to ATP binding protein.	Serine/threonine-protein kinase HT1	KK1_002535	Cajanus cajan (Pigeon pea) (Cajanus indicus)
C.CAJAN_02507	2		1.71457		-1.39164	AT1G47240	NRAMP metal ion transporter 2 [Source:NCBI gene (formerly Entrezgene);Acc:841127]	OS12G0581600	Iron transporter, Distribution and accumulation of iron into rice grains, Seed development	Metal transporter Nramp2	KK1_002570	Cajanus cajan (Pigeon pea) (Cajanus indicus)
C.CAJAN_02663	2		1.46949			AT4G18640	Leucine-rich repeat protein kinase family protein [Source:NCBI gene (formerly Entrezgene);Acc:827598]	OS03G0294800	Similar to ATP binding protein.	LRR receptor-like serine/threonine-protein kinase At5g45840 family	KK1_002728	Cajanus cajan (Pigeon pea) (Cajanus indicus)
C.CAJAN_02663	2		1.46949			AT4G18640	Leucine-rich repeat protein kinase family protein [Source:NCBI gene (formerly Entrezgene);Acc:827598]	OS03G0294800	Similar to Ser-thr protein kinase (Fragment).	LRR receptor-like serine/threonine-protein kinase At5g45840 family	KK1_002728	Cajanus cajan (Pigeon pea) (Cajanus indicus)
C.CAJAN_02686	2		1.48455			AT1G52340	NAD(P)-binding Rossmann-fold superfamily protein [Source:NCBI gene (formerly Entrezgene);Acc:841665]	OS03G0810800	Short-chain alcohol dehydrogenase, ABA biosynthesis, Lesion mimic formation, Disease-resistance, Seed dormancy	Xanthoxin dehydrogenase (EC 1.1.1.288)	KK1_002751	Cajanus cajan (Pigeon pea) (Cajanus indicus)
C.CAJAN_02767	2				-1.62846	AT2G05620	proton gradient regulation 5 [Source:NCBI gene (formerly Entrezgene);Acc:815111]	OS08G0566600	Cyclic electron transport in photosystem I (PSI), Redox homeostasis in chloroplasts	Protein PROTON GRADIENT REGULATION 5, chloroplastic	KK1_002835	Cajanus cajan (Pigeon pea) (Cajanus indicus)
C.CAJAN_02821	2		1.55584			AT3G12480	nuclear factor Y, subunit C11 [Source:NCBI gene (formerly Entrezgene);Acc:820427]	OS05G0494100	Histone-like transcription factor, Transcriptional repressor, Repressor of heading date, Inhibition of flowering under long-day condition	Dr1-associated corepressor	KK1_002888	Cajanus cajan (Pigeon pea) (Cajanus indicus)
C.CAJAN_02862	2		1.24632			AT1G74310	heat shock protein 101 [Source:NCBI gene (formerly Entrezgene);Acc:843771]	OS05G0519700	Similar to Heat shock protein 101.	Heat shock protein 101 family	KK1_002930	Cajanus cajan (Pigeon pea) (Cajanus indicus)
C.CAJAN_02862	2		1.24632			AT1G74310	heat shock protein 101 [Source:NCBI gene (formerly Entrezgene);Acc:843771]	OS05G0519700	Heat shock protein 101.	Heat shock protein 101 family	KK1_002930	Cajanus cajan (Pigeon pea) (Cajanus indicus)
C.CAJAN_02862	2		1.24632			AT1G74310	heat shock protein 101 [Source:NCBI gene (formerly Entrezgene);Acc:843771]	OS05G0519700	Heat shock protein, Long-term acquired thermotolerance	Heat shock protein 101 family	KK1_002930	Cajanus cajan (Pigeon pea) (Cajanus indicus)
C.CAJAN_02938	2		1.48566			AT5G23090	nuclear factor Y, subunit B13 [Source:NCBI gene (formerly Entrezgene);Acc:832373]	OS08G0383700	Similar to Repressor protein.	Protein Dr1 isogeny	KK1_003007	Cajanus cajan (Pigeon pea) (Cajanus indicus)
C.CAJAN_02938	2		1.48566			AT5G23090	nuclear factor Y, subunit B13 [Source:NCBI gene (formerly Entrezgene);Acc:832373]	OS08G0383700	Structural homolog of eukaryotic general repressor Dr1, Repressor	Protein Dr1 isogeny	KK1_003007	Cajanus cajan (Pigeon pea) (Cajanus indicus)
C.CAJAN_03104	2		2.33499		-1.53219	AT1G44170	aldehyde dehydrogenase 3H1 [Source:NCBI gene (formerly Entrezgene);Acc:841020]	OS11G0186200	Similar to Aldehyde dehydrogenase (EC 1.2.1.3).	Aldehyde dehydrogenase	KK1_003176	Cajanus cajan (Pigeon pea) (Cajanus indicus)
C.CAJAN_03128	2		1.74122			AT3G52450	plant U-box 22 [Source:NCBI gene (formerly Entrezgene);Acc:824410]	OS02G0539200	E3 ubiquitin ligase, Negative regulation of resistance to M. grisea, Negative regulation of tolerance to drought stress	U-box domain-containing protein (EC 2.3.2.27) (RING-type E3 ubiquitin transferase PUB)	KK1_003200	Cajanus cajan (Pigeon pea) (Cajanus indicus)
C.CAJAN_03318	2		1.17891			AT3G14720	MAP kinase 19 [Source:NCBI gene (formerly Entrezgene);Acc:820700]	OS01G0665200	Similar to Blast and wounding induced mitogen-activated protein kinase.	Mitogen-activated protein kinase 19	KK1_003396	Cajanus cajan (Pigeon pea) (Cajanus indicus)
C.CAJAN_03318	2		1.17891			AT3G14720	MAP kinase 19 [Source:NCBI gene (formerly Entrezgene);Acc:820700]	OS01G0665200	Similar to Mitogen-activated protein kinase 8.	Mitogen-activated protein kinase 19	KK1_003396	Cajanus cajan (Pigeon pea) (Cajanus indicus)
C.CAJAN_03318	2		1.17891			AT3G14720	MAP kinase 19 [Source:NCBI gene (formerly Entrezgene);Acc:820700]	OS01G0665200	Similar to Mitogen activated protein kinase 20-4.	Mitogen-activated protein kinase 19	KK1_003396	Cajanus cajan (Pigeon pea) (Cajanus indicus)
C.CAJAN_03318	2		1.17891			AT3G14720	MAP kinase 19 [Source:NCBI gene (formerly Entrezgene);Acc:820700]	OS01G0665200	Wound- and JA-uninducible MAP kinase, Defense/stress response, Developmental regulation	Mitogen-activated protein kinase 19	KK1_003396	Cajanus cajan (Pigeon pea) (Cajanus indicus)
C.CAJAN_03681	2		1.49679			AT2G18980	Peroxidase superfamily protein [Source:NCBI gene (formerly Entrezgene);Acc:816415]	OS07G0115300	Similar to Peroxidase2 precursor (EC 1.11.1.7).	Peroxidase (EC 1.11.1.7)	KK1_003761	Cajanus cajan (Pigeon pea) (Cajanus indicus)
C.CAJAN_03757	2		1.58398			AT4G26080	Protein phosphatase 2C family protein [Source:NCBI gene (formerly Entrezgene);Acc:828714]	OS01G0583100	Similar to Protein phosphatase 2C.	protein-serine/threonine phosphatase (EC 3.1.3.16)	KK1_003838	Cajanus cajan (Pigeon pea) (Cajanus indicus)
C.CAJAN_03768	2
C.CAJAN_03808	2				-1.8566	AT4G01700	Chitinase family protein [Source:NCBI gene (formerly Entrezgene);Acc:828131]	OS01G0287600	Similar to Chitinase 10.	Chitinase 10 (EC 3.2.1.14)	KK1_003889	Cajanus cajan (Pigeon pea) (Cajanus indicus)
C.CAJAN_03927	2		1.8812			AT3G17510	CBL-interacting protein kinase 1 [Source:NCBI gene (formerly Entrezgene);Acc:821016]	OS01G0292200	Similar to CBL-interacting protein kinase 1.	non-specific serine/threonine protein kinase (EC 2.7.11.1)	KK1_004020	Cajanus cajan (Pigeon pea) (Cajanus indicus)
C.CAJAN_03927	2		1.8812			AT3G17510	CBL-interacting protein kinase 1 [Source:NCBI gene (formerly Entrezgene);Acc:821016]	OS01G0292200	Calcineurin B-like calcium sensor-interacting protein kinase 1, Regulation of grain size and weight through the gibberellin pathway	non-specific serine/threonine protein kinase (EC 2.7.11.1)	KK1_004020	Cajanus cajan (Pigeon pea) (Cajanus indicus)
C.CAJAN_04000	2		3.57395			AT1G19210	Integrase-type DNA-binding superfamily protein [Source:NCBI gene (formerly Entrezgene);Acc:838504]	OS02G0781300	Similar to AP2/ERF domain-containing transcription factor.	Ethylene-responsive transcription factor ERF017 family	KK1_004095	Cajanus cajan (Pigeon pea) (Cajanus indicus)
C.CAJAN_04021	2
C.CAJAN_04076	2		1.21281		-1.01141	AT3G17000	ubiquitin-conjugating enzyme 32 [Source:NCBI gene (formerly Entrezgene);Acc:820956]	OS03G0308000	ER-associated degradation (ERAD)-related E2 ubiquitin conjugating enzyme, Regulation of grain size and weight through the brassinosteroid signaling pathway	E2 ubiquitin-conjugating enzyme (EC 2.3.2.23)	KK1_004173	Cajanus cajan (Pigeon pea) (Cajanus indicus)
C.CAJAN_04089	2
C.CAJAN_04137	2		1.05936			AT1G53570	mitogen-activated protein kinase kinase kinase 3 [Source:NCBI gene (formerly Entrezgene);Acc:841792]	OS11G0207200	Similar to MAP3Ka.	mitogen-activated protein kinase kinase kinase (EC 2.7.11.25)	KK1_004238	Cajanus cajan (Pigeon pea) (Cajanus indicus)
C.CAJAN_04307	2		1.3296			AT4G15960	alpha/beta-Hydrolases superfamily protein [Source:NCBI gene (formerly Entrezgene);Acc:827279]	OS05G0273800	Similar to Soluble epoxide hydrolase.	Epoxide hydrolase 2 (EC 3.3.2.10)	KK1_004411	Cajanus cajan (Pigeon pea) (Cajanus indicus)
C.CAJAN_04391	2		2.44249			AT1G54870	NAD(P)-binding Rossmann-fold superfamily protein [Source:NCBI gene (formerly Entrezgene);Acc:841926]	OS05G0140800	Similar to Dormancy related protein (Fragment).	Glucose and ribitol dehydrogenase	KK1_004498	Cajanus cajan (Pigeon pea) (Cajanus indicus)
C.CAJAN_04499	2		1.59437			AT5G63620	GroES-like zinc-binding alcohol dehydrogenase family protein [Source:NCBI gene (formerly Entrezgene);Acc:836482]	OS08G0109200	Similar to S-glutathione dehydrogenase/class III alcohol dehydrogenase.	Alcohol dehydrogenase 1B	KK1_004611	Cajanus cajan (Pigeon pea) (Cajanus indicus)
C.CAJAN_04601	2		1.72677			AT5G53160	regulatory components of ABA receptor 3 [Source:NCBI gene (formerly Entrezgene);Acc:835397]	OS02G0255500	ABA receptor, Pyrabactin resistance-like (PYL) abscisic acid receptor family protein, Cold and drought stress tolerance, ABA-mediated inhibition of seed germination	Abscisic acid receptor PYL8	KK1_004719	Cajanus cajan (Pigeon pea) (Cajanus indicus)
C.CAJAN_04816	2		1.37189			AT4G31550	WRKY DNA-binding protein 11 [Source:NCBI gene (formerly Entrezgene);Acc:829282]	OS04G0605100	WRKY transcription factor 68.	WRKY transcription factor 11	KK1_004936	Cajanus cajan (Pigeon pea) (Cajanus indicus)
C.CAJAN_05028	2
C.CAJAN_05036	2		2.19698			AT1G31885	NOD26-like intrinsic protein 3;1 [Source:NCBI gene (formerly Entrezgene);Acc:840079]	OS02G0232900	A member of the Nodulin26-like Intrinsic Protein (NIP) family, Arsenite transporter	Nodulin-26	KK1_005160	Cajanus cajan (Pigeon pea) (Cajanus indicus)
C.CAJAN_05038	2		2.14244		-1.42747	AT1G78230	Outer arm dynein light chain 1 protein [Source:NCBI gene (formerly Entrezgene);Acc:844159]	OS03G0190300	Similar to protein binding protein.	Protein phosphatase 1 regulatory subunit pprA	KK1_005162	Cajanus cajan (Pigeon pea) (Cajanus indicus)
C.CAJAN_05045	2		2.05899			AT1G22360	UDP-glucosyl transferase 85A2 [Source:NCBI gene (formerly Entrezgene);Acc:838843]	OS02G0755500	Glycosyltransferase, Drought tolerance, Response to oxidative stress	Glycosyltransferase (EC 2.4.1.-)	KK1_005173	Cajanus cajan (Pigeon pea) (Cajanus indicus)
C.CAJAN_05107	2		1.68794			AT3G11410	protein phosphatase 2CA [Source:NCBI gene (formerly Entrezgene);Acc:820314]	OS01G0846300	Similar to protein phosphatase 2C.	protein-serine/threonine phosphatase (EC 3.1.3.16)	KK1_005222	Cajanus cajan (Pigeon pea) (Cajanus indicus)
C.CAJAN_05107	2		1.68794			AT3G11410	protein phosphatase 2CA [Source:NCBI gene (formerly Entrezgene);Acc:820314]	OS01G0846300	Clade A type 2C protein phosphatase (PP2C), Negative regulation of drought tolerance through ABA signaling, Regulation of the trade-off between plant growth and drought tolerance	protein-serine/threonine phosphatase (EC 3.1.3.16)	KK1_005222	Cajanus cajan (Pigeon pea) (Cajanus indicus)
C.CAJAN_05358	2		1.35025		-1.14375	AT4G25440	zinc finger WD40 repeat protein 1 [Source:NCBI gene (formerly Entrezgene);Acc:828649]	OS02G0677700	Similar to Isoform 2 of Zinc finger CCCH domain-containing protein 17.	Zinc finger CCCH domain-containing protein 48	KK1_005491	Cajanus cajan (Pigeon pea) (Cajanus indicus)
C.CAJAN_05358	2		1.35025		-1.14375	AT4G25440	zinc finger WD40 repeat protein 1 [Source:NCBI gene (formerly Entrezgene);Acc:828649]	OS02G0677700	Similar to Nucleic acid binding protein.	Zinc finger CCCH domain-containing protein 48	KK1_005491	Cajanus cajan (Pigeon pea) (Cajanus indicus)
C.CAJAN_05372	2		1.64905			AT3G47120	RNA recognition motif (RRM)-containing protein [Source:NCBI gene (formerly Entrezgene);Acc:823865]	OS03G0826400	Nucleotide-binding, alpha-beta plait domain containing protein.	Zinc finger CCCH domain-containing protein 42	KK1_005505	Cajanus cajan (Pigeon pea) (Cajanus indicus)
C.CAJAN_05407	2		2.17322			AT2G38470	WRKY DNA-binding protein 33 [Source:NCBI gene (formerly Entrezgene);Acc:818429]	OS01G0826400	WRKY transcription factor, Negative regulation of abscisic acid and gibberellin signaling in aleurone cells	WRKY transcription factor 33	KK1_005541	Cajanus cajan (Pigeon pea) (Cajanus indicus)
C.CAJAN_05443	2		2.41405		-1.18966	AT5G58380	SOS3-interacting protein 1 [Source:NCBI gene (formerly Entrezgene);Acc:835951]	OS01G0824600	Similar to CBL-interacting protein kinase 2.	non-specific serine/threonine protein kinase (EC 2.7.11.1)	KK1_005577	Cajanus cajan (Pigeon pea) (Cajanus indicus)
C.CAJAN_05443	2		2.41405		-1.18966	AT5G58380	SOS3-interacting protein 1 [Source:NCBI gene (formerly Entrezgene);Acc:835951]	OS01G0824600	CDPK (Calcium-dependent protein kinase) family protein, Negative regulation of defense/stress response	non-specific serine/threonine protein kinase (EC 2.7.11.1)	KK1_005577	Cajanus cajan (Pigeon pea) (Cajanus indicus)
C.CAJAN_05485	2		1.36318			AT3G08720	serine/threonine protein kinase 2 [Source:NCBI gene (formerly Entrezgene);Acc:820019]	OS03G0334000	AGC protein kinase	Serine/threonine-protein kinase AtPK19	KK1_005620	Cajanus cajan (Pigeon pea) (Cajanus indicus)
C.CAJAN_05545	2		1.48878			AT2G40200	basic helix-loop-helix (bHLH) DNA-binding superfamily protein [Source:NCBI gene (formerly Entrezgene);Acc:818611]	OS01G0159800	Basic helix-loop-helix (bHLH) transcription factor, Mediation of seed germination, Seedling recovery from salt stress	Transcription factor bHLH51	KK1_005683	Cajanus cajan (Pigeon pea) (Cajanus indicus)
C.CAJAN_05545	2		1.48878			AT2G40200	basic helix-loop-helix (bHLH) DNA-binding superfamily protein [Source:NCBI gene (formerly Entrezgene);Acc:818611]	OS01G0159800	Similar to DNA binding protein.	Transcription factor bHLH51	KK1_005683	Cajanus cajan (Pigeon pea) (Cajanus indicus)
C.CAJAN_05586	2
C.CAJAN_05621	2		1.25729			AT1G50640	ethylene responsive element binding factor 3 [Source:NCBI gene (formerly Entrezgene);Acc:841486]	OS04G0610400	APETALA-2-like transcription Factor, Control of the abscisic acid (ABA)/gibberellin (GA) balance	Ethylene-responsive transcription factor 3	KK1_005761	Cajanus cajan (Pigeon pea) (Cajanus indicus)
C.CAJAN_05636	2		1.9796			AT1G08210	Eukaryotic aspartyl protease family protein [Source:NCBI gene (formerly Entrezgene);Acc:837342]	OS08G0469000	Peptidase A1 domain containing protein.	Aspartic proteinase nepenthesin-1	KK1_005776	Cajanus cajan (Pigeon pea) (Cajanus indicus)
C.CAJAN_05667	2		1.1918			AT5G21105	Plant L-ascorbate oxidase [Source:NCBI gene (formerly Entrezgene);Acc:832235]	OS06G0567200	Ascorbate oxidase, Abiotic stress response	L-ascorbate oxidase (EC 1.10.3.3)	KK1_005808	Cajanus cajan (Pigeon pea) (Cajanus indicus)
C.CAJAN_05800	2		2.19733		-1.37573	AT5G08560	transducin family protein / WD-40 repeat family protein [Source:NCBI gene (formerly Entrezgene);Acc:830756]	OS02G0294600	Similar to transducin family protein / WD-40 repeat family protein.	WD repeat-containing protein 26	KK1_005945	Cajanus cajan (Pigeon pea) (Cajanus indicus)
C.CAJAN_05838	2		1.49221		-1.16828	AT2G42850	cytochrome P450, family 718 [Source:NCBI gene (formerly Entrezgene);Acc:818885]	OS07G0519600	Similar to taxane 10-beta-hydroxylase.	Taxadiene 5-alpha hydroxylase	KK1_005983	Cajanus cajan (Pigeon pea) (Cajanus indicus)
C.CAJAN_05913	2		1.61067		-1.6874	AT1G62300	WRKY family transcription factor [Source:NCBI gene (formerly Entrezgene);Acc:842527]	OS05G0137500	WRKY transcription factor, Positive regulator of leaf senescence	WRKY transcription factor 6	KK1_006062	Cajanus cajan (Pigeon pea) (Cajanus indicus)
C.CAJAN_05991	2		1.63959			AT5G12840	nuclear factor Y, subunit A1 [Source:NCBI gene (formerly Entrezgene);Acc:831124]	OS03G0696300	Nuclear factor (NF)-YA transcription factor, Response to abscisic acid	Nuclear transcription factor Y subunit	KK1_006142	Cajanus cajan (Pigeon pea) (Cajanus indicus)
C.CAJAN_05991	2		1.63959			AT5G12840	nuclear factor Y, subunit A1 [Source:NCBI gene (formerly Entrezgene);Acc:831124]	OS03G0696300	Similar to nuclear transcription factor Y subunit A-1.	Nuclear transcription factor Y subunit	KK1_006142	Cajanus cajan (Pigeon pea) (Cajanus indicus)
C.CAJAN_06066	2		2.16907		-1.85795	AT3G24310	myb domain protein 305 [Source:NCBI gene (formerly Entrezgene);Acc:822019]	OS02G0618400	R2R3-type MYB transcription factor, Adaptive growth regulation	Myb-related protein 305 family	KK1_006233	Cajanus cajan (Pigeon pea) (Cajanus indicus)
C.CAJAN_06482	2		2.09234		-1.06717	AT1G55310	SC35-like splicing factor 33 [Source:NCBI gene (formerly Entrezgene);Acc:841976]	OS03G0374575	Serine/arginine-rich (SR) splicing factor, Regulation of phosphorus homeostasis	35 kDa SR repressor protein	KK1_006670	Cajanus cajan (Pigeon pea) (Cajanus indicus)
C.CAJAN_06509	2		1.16634			AT4G20350	oxidoreductase [Source:NCBI gene (formerly Entrezgene);Acc:827783]	OS10G0420000	Conserved hypothetical protein.	Alkylated DNA repair protein alkB isogeny 6	KK1_006697	Cajanus cajan (Pigeon pea) (Cajanus indicus)
C.CAJAN_06683	2		1.27274			AT2G47800	multidrug resistance-associated protein 4 [Source:NCBI gene (formerly Entrezgene);Acc:819392]	OS01G0356400	Similar to multidrug resistance protein ABC transporter family.	ABC-type xenobiotic transporter (EC 7.6.2.2)	KK1_006871	Cajanus cajan (Pigeon pea) (Cajanus indicus)
C.CAJAN_06698	2		1.13022			AT2G30620	winged-helix DNA-binding transcription factor family protein [Source:NCBI gene (formerly Entrezgene);Acc:817612]	OS03G0799000	Similar to Histone H1.	Histone H1	KK1_006886	Cajanus cajan (Pigeon pea) (Cajanus indicus)
C.CAJAN_06725	2		1.06261			AT4G02380	senescence-associated 21 [Source:NCBI gene (formerly Entrezgene);Acc:828053]	OS01G0314800	Late embryogenesis abundant protein 9, Negative regulation of cold tolerance	Indole-3-acetic acid-induced protein ARG2	KK1_006913	Cajanus cajan (Pigeon pea) (Cajanus indicus)
C.CAJAN_06783	2				-1.56509	AT3G05600	alpha/beta-Hydrolases superfamily protein [Source:NCBI gene (formerly Entrezgene);Acc:819726]	OS03G0829100	Similar to Soluble epoxide hydrolase.	Epoxide hydrolase 2	KK1_006973	Cajanus cajan (Pigeon pea) (Cajanus indicus)
C.CAJAN_06783	2				-1.56509	AT3G05600	alpha/beta-Hydrolases superfamily protein [Source:NCBI gene (formerly Entrezgene);Acc:819726]	OS03G0829100	Similar to epoxide hydrolase 2.	Epoxide hydrolase 2	KK1_006973	Cajanus cajan (Pigeon pea) (Cajanus indicus)
C.CAJAN_06789	2		1.57469			AT1G09140	SERINE-ARGININE PROTEIN 30 [Source:NCBI gene (formerly Entrezgene);Acc:837433]	OS07G0673500	SR subfamily protein, Serine/arginine (SR)-rich protein, Response to cold and heat stress, Response to GA treatment	Pre-mRNA-splicing factor SF2	KK1_006981	Cajanus cajan (Pigeon pea) (Cajanus indicus)
C.CAJAN_06789	2		1.57469			AT1G09140	SERINE-ARGININE PROTEIN 30 [Source:NCBI gene (formerly Entrezgene);Acc:837433]	OS07G0673500	Similar to cDNA clone:001-208-C08, full insert sequence (Fragment).	Pre-mRNA-splicing factor SF2	KK1_006981	Cajanus cajan (Pigeon pea) (Cajanus indicus)
C.CAJAN_06799	2		1.34299			AT1G09090	respiratory burst oxidase-like protein [Source:NCBI gene (formerly Entrezgene);Acc:837430]	OS01G0360200	NADPH oxidase, Disease resistance	Respiratory burst oxidase isogeny protein B	KK1_006991	Cajanus cajan (Pigeon pea) (Cajanus indicus)
C.CAJAN_06799	2		1.34299			AT1G09090	respiratory burst oxidase-like protein [Source:NCBI gene (formerly Entrezgene);Acc:837430]	OS01G0360200	Similar to Respiratory burst oxidase homolog.	Respiratory burst oxidase isogeny protein B	KK1_006991	Cajanus cajan (Pigeon pea) (Cajanus indicus)
C.CAJAN_06803	2
C.CAJAN_06822	2		1.55256			AT1G54940	plant glycogenin-like starch initiation protein 4 [Source:NCBI gene (formerly Entrezgene);Acc:841934]	OS03G0184300	Glycosyl transferase, family 8 protein.	Hexosyltransferase (EC 2.4.1.-)	KK1_007014	Cajanus cajan (Pigeon pea) (Cajanus indicus)
C.CAJAN_06822	2		1.55256			AT1G54940	plant glycogenin-like starch initiation protein 4 [Source:NCBI gene (formerly Entrezgene);Acc:841934]	OS03G0184300	Conserved hypothetical protein.	Hexosyltransferase (EC 2.4.1.-)	KK1_007014	Cajanus cajan (Pigeon pea) (Cajanus indicus)
C.CAJAN_06829	2		1.80113			AT1G54870	NAD(P)-binding Rossmann-fold superfamily protein [Source:NCBI gene (formerly Entrezgene);Acc:841926]	OS05G0140800	Similar to Dormancy related protein (Fragment).	Glucose and ribitol dehydrogenase	KK1_007021	Cajanus cajan (Pigeon pea) (Cajanus indicus)
C.CAJAN_06885	2
C.CAJAN_07023	2
C.CAJAN_07057	2		2.26056			AT1G64660	methionine gamma-lyase [Source:NCBI gene (formerly Entrezgene);Acc:842774]	OS10G0517500	Cystathionine &gamma;-lyase	Methionine gamma-lyase	KK1_007257	Cajanus cajan (Pigeon pea) (Cajanus indicus)
C.CAJAN_07136	2		1.27455			AT2G30580	DREB2A-interacting protein 2 [Source:NCBI gene (formerly Entrezgene);Acc:817608]	OS12G0600200	Similar to Zinc finger, C3HC4 type family protein, expressed.	Polycomb group RING finger protein 1	KK1_007337	Cajanus cajan (Pigeon pea) (Cajanus indicus)
C.CAJAN_07136	2		1.27455			AT2G30580	DREB2A-interacting protein 2 [Source:NCBI gene (formerly Entrezgene);Acc:817608]	OS12G0600200	Similar to Zinc finger, C3HC4 type (RING finger) containing protein.	Polycomb group RING finger protein 1	KK1_007337	Cajanus cajan (Pigeon pea) (Cajanus indicus)
C.CAJAN_07209	2		1.60819		-1.08049	AT1G71960	ATP-binding casette family G25 [Source:NCBI gene (formerly Entrezgene);Acc:843527]	OS11G0177400	Similar to ATPase, coupled to transmembrane movement of substances.	ABC transporter G family member 25	KK1_007412	Cajanus cajan (Pigeon pea) (Cajanus indicus)
C.CAJAN_07253	2		1.50272		-1.04918	AT5G24010	Protein kinase superfamily protein [Source:NCBI gene (formerly Entrezgene);Acc:832466]	OS06G0334300	Similar to predicted protein.	Receptor-like protein kinase At5g24010 family	KK1_007455	Cajanus cajan (Pigeon pea) (Cajanus indicus)
C.CAJAN_07253	2		1.50272		-1.04918	AT5G24010	Protein kinase superfamily protein [Source:NCBI gene (formerly Entrezgene);Acc:832466]	OS06G0334300	Similar to Resistance protein candidate (Fragment).	Receptor-like protein kinase At5g24010 family	KK1_007455	Cajanus cajan (Pigeon pea) (Cajanus indicus)
C.CAJAN_07270	2		1.07683			AT2G45910	U-box domain-containing protein kinase family protein [Source:NCBI gene (formerly Entrezgene);Acc:819199]	OS10G0548700	Receptor-like cytoplasmic kinase, Various stress responses, Regulation of resistance to bacterial leaf streak (BLS)	RING-type E3 ubiquitin transferase (EC 2.3.2.27)	KK1_007473	Cajanus cajan (Pigeon pea) (Cajanus indicus)
C.CAJAN_07270	2		1.07683			AT2G45910	U-box domain-containing protein kinase family protein [Source:NCBI gene (formerly Entrezgene);Acc:819199]	OS10G0548700	Hypothetical conserved gene.	RING-type E3 ubiquitin transferase (EC 2.3.2.27)	KK1_007473	Cajanus cajan (Pigeon pea) (Cajanus indicus)
C.CAJAN_07621	2		3.13236			AT2G01200	indole-3-acetic acid inducible 32 [Source:NCBI gene (formerly Entrezgene);Acc:814648]	OS02G0817600	Similar to Auxin-responsive protein IAA10.	Auxin-induced protein	KK1_007829	Cajanus cajan (Pigeon pea) (Cajanus indicus)
C.CAJAN_07621	2		3.13236			AT2G01200	indole-3-acetic acid inducible 32 [Source:NCBI gene (formerly Entrezgene);Acc:814648]	OS02G0817600	Auxin/indole-3-acetic acid protein 10, Negative regulation of grain size and weight	Auxin-induced protein	KK1_007829	Cajanus cajan (Pigeon pea) (Cajanus indicus)
C.CAJAN_07621	2		3.13236			AT2G01200	indole-3-acetic acid inducible 32 [Source:NCBI gene (formerly Entrezgene);Acc:814648]	OS02G0817600	AUX/IAA protein family protein.	Auxin-induced protein	KK1_007829	Cajanus cajan (Pigeon pea) (Cajanus indicus)
C.CAJAN_07650	2		1.68856			AT1G68320	myb domain protein 62 [Source:NCBI gene (formerly Entrezgene);Acc:843161]	OS01G0128000	R2R3-type transcription factor 1, Maintenance of phosphate homeostasis and root development, Regulation of phosphate starvation signaling and gibberellic acid biosynthesis	Transcription factor MYB21	KK1_007858	Cajanus cajan (Pigeon pea) (Cajanus indicus)
C.CAJAN_07795	2		1.04524			AT4G33920	Protein phosphatase 2C family protein [Source:NCBI gene (formerly Entrezgene);Acc:829536]	OS12G0580900	Similar to Protein phosphatase 2C-like protein.	protein-serine/threonine phosphatase (EC 3.1.3.16)	KK1_008019	Cajanus cajan (Pigeon pea) (Cajanus indicus)
C.CAJAN_07894	2		1.03722			AT3G59350	Protein kinase superfamily protein [Source:NCBI gene (formerly Entrezgene);Acc:825104]	OS01G0899000	Similar to Pti1 kinase-like protein.	Serine/threonine-protein kinase PBS1	KK1_008126	Cajanus cajan (Pigeon pea) (Cajanus indicus)
C.CAJAN_07936	2		1.03541			AT3G55340	phragmoplastin interacting protein 1 [Source:NCBI gene (formerly Entrezgene);Acc:824700]	OS03G0123200	Nucleotide-binding, alpha-beta plait domain containing protein.	Protein gar2	KK1_008168	Cajanus cajan (Pigeon pea) (Cajanus indicus)
C.CAJAN_07967	2				-3.02738	AT2G29420	glutathione S-transferase tau 7 [Source:NCBI gene (formerly Entrezgene);Acc:817491]	OS10G0530400	Similar to Glutathione-S-transferase Cla47.	glutathione transferase (EC 2.5.1.18)	KK1_008206	Cajanus cajan (Pigeon pea) (Cajanus indicus)
C.CAJAN_07969	2		1.19622			AT4G17970	aluminum-activated, malate transporter 12 [Source:NCBI gene (formerly Entrezgene);Acc:827522]	OS10G0572100	Uncharacterised protein family UPF0005 domain containing protein.	Aluminum-activated malate transporter 12	KK1_008208	Cajanus cajan (Pigeon pea) (Cajanus indicus)
C.CAJAN_07970	2		4.08004			AT4G17970	aluminum-activated, malate transporter 12 [Source:NCBI gene (formerly Entrezgene);Acc:827522]	OS10G0572100	Uncharacterised protein family UPF0005 domain containing protein.	Aluminum-activated malate transporter 12	KK1_008209	Cajanus cajan (Pigeon pea) (Cajanus indicus)
C.CAJAN_08061	2		1.05797			AT1G60650	RNA-binding (RRM/RBD/RNP motifs) family protein with retrovirus zinc finger-like domain-containing protein [Source:NCBI gene (formerly Entrezgene);Acc:842359]	OS03G0681900	Similar to RGP-3 (Fragment).	Glycine-rich RNA-binding, abscisic acid-inducible protein	KK1_008304	Cajanus cajan (Pigeon pea) (Cajanus indicus)
C.CAJAN_08150	2		2.1837		-1.69586	AT5G05320	FAD/NAD(P)-binding oxidoreductase family protein [Source:NCBI gene (formerly Entrezgene);Acc:830414]	OS03G0154100	Aromatic-ring hydroxylase family protein.	FAD-binding domain-containing protein	KK1_008394	Cajanus cajan (Pigeon pea) (Cajanus indicus)
C.CAJAN_08167	2		1.00649			AT3G19950	RING/U-box superfamily protein [Source:NCBI gene (formerly Entrezgene);Acc:821533]	OS10G0487400	Zinc finger, RING/FYVE/PHD-type domain containing protein.	RING-type E3 ubiquitin transferase (EC 2.3.2.27)	KK1_008412	Cajanus cajan (Pigeon pea) (Cajanus indicus)
C.CAJAN_08167	2		1.00649			AT3G19950	RING/U-box superfamily protein [Source:NCBI gene (formerly Entrezgene);Acc:821533]	OS10G0487400	Similar to Zinc finger, C3HC4 type family protein, expressed.	RING-type E3 ubiquitin transferase (EC 2.3.2.27)	KK1_008412	Cajanus cajan (Pigeon pea) (Cajanus indicus)
C.CAJAN_08245	2		1.13614			AT3G49190	O-acyltransferase (WSD1-like) family protein [Source:NCBI gene (formerly Entrezgene);Acc:824080]	OS01G0681000	Uncharacterised protein family UPF0089 domain containing protein.	O-acyltransferase WSD1	KK1_008491	Cajanus cajan (Pigeon pea) (Cajanus indicus)
C.CAJAN_08453	2		1.5414		-1.49137	AT5G51070	Clp ATPase [Source:NCBI gene (formerly Entrezgene);Acc:835180]	OS02G0526400	Caseinolytic protease regulatory ATPase module, Intrinsic chaperone, Tolerance to salt and desiccation stresses	Clp R domain-containing protein	KK1_008701	Cajanus cajan (Pigeon pea) (Cajanus indicus)
C.CAJAN_08637	2		2.46209			AT1G68550	Integrase-type DNA-binding superfamily protein [Source:NCBI gene (formerly Entrezgene);Acc:843184]	OS09G0309700	Ethylene response factor, Transcription factor, Negative regulation of ethylene biosynthesis, Drought tolerance	Ethylene-responsive transcription factor ERF118 family	KK1_008889	Cajanus cajan (Pigeon pea) (Cajanus indicus)
C.CAJAN_08689	2		1.48454			AT4G30080	auxin response factor 16 [Source:NCBI gene (formerly Entrezgene);Acc:829131]	OS06G0685700	Auxin response factor 18, Transcriptional repressor, Regulation of source-sink carbohydrate partitioning and reproductive organ development, Regulation of nitrogen metabolism and salt tolerance	Auxin response factor 18	KK1_008942	Cajanus cajan (Pigeon pea) (Cajanus indicus)
C.CAJAN_08718	2		1.50885			AT1G69010	BES1-interacting Myc-like protein 2 [Source:NCBI gene (formerly Entrezgene);Acc:843233]	OS09G0475400	bHLH transcription factor, Homolog of AtBIM1 (BES1-Interacting MYC-like Protein1), Positive regulation of leaf angle, Positive regulation of brassinosteroid signaling	Transcription factor BIM2	KK1_008973	Cajanus cajan (Pigeon pea) (Cajanus indicus)
C.CAJAN_08718	2		1.50885			AT1G69010	BES1-interacting Myc-like protein 2 [Source:NCBI gene (formerly Entrezgene);Acc:843233]	OS09G0475400	Similar to cDNA clone:J023084K14, full insert sequence.	Transcription factor BIM2	KK1_008973	Cajanus cajan (Pigeon pea) (Cajanus indicus)
C.CAJAN_08841	2
C.CAJAN_08876	2		1.98145			AT1G77120	alcohol dehydrogenase 1 [Source:NCBI gene (formerly Entrezgene);Acc:844047]	OS11G0210300	Alcohol dehydrogenase 1.	Alcohol dehydrogenase 1 (EC 1.1.1.1)	KK1_009135	Cajanus cajan (Pigeon pea) (Cajanus indicus)
C.CAJAN_08876	2		1.98145			AT1G77120	alcohol dehydrogenase 1 [Source:NCBI gene (formerly Entrezgene);Acc:844047]	OS11G0210300	Similar to Alcohol dehydrogenase 1.	Alcohol dehydrogenase 1 (EC 1.1.1.1)	KK1_009135	Cajanus cajan (Pigeon pea) (Cajanus indicus)
C.CAJAN_08954	2				-2.48808	AT1G21550	Calcium-binding EF-hand family protein [Source:NCBI gene (formerly Entrezgene);Acc:838756]	OS03G0331700	Similar to cDNA clone:002-120-A09, full insert sequence.	Calcium-binding protein CML44	KK1_009213	Cajanus cajan (Pigeon pea) (Cajanus indicus)
C.CAJAN_09117	2		1.83395			AT2G24430	NAC domain containing protein 38 [Source:NCBI gene (formerly Entrezgene);Acc:816979]	OS09G0497900	No apical meristem (NAM) protein domain containing protein.	Protein CUP-SHAPED COTYLEDON 2	KK1_009376	Cajanus cajan (Pigeon pea) (Cajanus indicus)
C.CAJAN_09122	2
C.CAJAN_09140	2
C.CAJAN_09195	2
C.CAJAN_09319	2				-1.38884	AT1G58520	GDSL-like lipase/acylhydrolase superfamily protein [Source:NCBI gene (formerly Entrezgene);Acc:842218]	OS12G0633600	Protein of unknown function DUF221 domain containing protein.	Membrane protein YLR241W family	KK1_009583	Cajanus cajan (Pigeon pea) (Cajanus indicus)
C.CAJAN_09421	2				-1.21362	AT1G47240	NRAMP metal ion transporter 2 [Source:NCBI gene (formerly Entrezgene);Acc:841127]	OS12G0581600	Iron transporter, Distribution and accumulation of iron into rice grains, Seed development	Metal transporter Nramp2	KK1_009689	Cajanus cajan (Pigeon pea) (Cajanus indicus)
C.CAJAN_09461	2		1.84748			AT2G41710	Integrase-type DNA-binding superfamily protein [Source:NCBI gene (formerly Entrezgene);Acc:818770]	OS05G0389000	Similar to AP2-1 protein (Fragment).	AP2-like ethylene-responsive transcription factor At2g41710 family	KK1_009729	Cajanus cajan (Pigeon pea) (Cajanus indicus)
C.CAJAN_09461	2		1.84748			AT2G41710	Integrase-type DNA-binding superfamily protein [Source:NCBI gene (formerly Entrezgene);Acc:818770]	OS05G0389000	AP2/ERF transcription factor, Regulation of cell elongation and proliferation in root meristem, Organ size control, Nitrogen-responsive regulation of tillering	AP2-like ethylene-responsive transcription factor At2g41710 family	KK1_009729	Cajanus cajan (Pigeon pea) (Cajanus indicus)
C.CAJAN_09489	2		2.3965		-1.72889	AT2G41870	Remorin family protein [Source:NCBI gene (formerly Entrezgene);Acc:818787]	OS03G0808300	Remorin, C-terminal region domain containing protein.	Remorin 4.1-like	LOC106756758	Vigna radiata var. radiata (Mung bean) (Phaseolus aureus)
C.CAJAN_09510	2		1.62079			AT1G51200	A20/AN1-like zinc finger family protein [Source:NCBI gene (formerly Entrezgene);Acc:841543]	OS06G0612800	Similar to cDNA clone:006-301-C11, full insert sequence.	Zinc finger A20 and AN1 domain-containing stress-associated protein 8	KK1_009778	Cajanus cajan (Pigeon pea) (Cajanus indicus)
C.CAJAN_09510	2		1.62079			AT1G51200	A20/AN1-like zinc finger family protein [Source:NCBI gene (formerly Entrezgene);Acc:841543]	OS06G0612800	A member of stress associated protein (SAP) gene family, A20 and AN1 type zinc finger domain containing protein, "Tolerance to salt, drought and cold stress"	Zinc finger A20 and AN1 domain-containing stress-associated protein 8	KK1_009778	Cajanus cajan (Pigeon pea) (Cajanus indicus)
C.CAJAN_09565	2		1.6596			AT2G19660	Cysteine/Histidine-rich C1 domain family protein [Source:NCBI gene (formerly Entrezgene);Acc:816485]	OS07G0611200	Similar to Protein binding protein.	Phorbol-ester/DAG-type domain-containing protein	KK1_009834	Cajanus cajan (Pigeon pea) (Cajanus indicus)
C.CAJAN_09578	2		1.24251			AT3G58040	seven in absentia of Arabidopsis 2 [Source:NCBI gene (formerly Entrezgene);Acc:824973]	OS02G0293400	SIAH-type E3 ligase, Plant growth and development	RING-type E3 ubiquitin transferase (EC 2.3.2.27)	KK1_009849	Cajanus cajan (Pigeon pea) (Cajanus indicus)
C.CAJAN_09634	2		1.65399			AT4G02900	ERD (early-responsive to dehydration stress) family protein [Source:NCBI gene (formerly Entrezgene);Acc:828143]	OS05G0393800	Protein of unknown function DUF221 domain containing protein.	Membrane protein C2G11.09	KK1_009907	Cajanus cajan (Pigeon pea) (Cajanus indicus)
C.CAJAN_09649	2
C.CAJAN_09712	2		1.38433			AT5G43940	GroES-like zinc-binding dehydrogenase family protein [Source:NCBI gene (formerly Entrezgene);Acc:834417]	OS02G0815500	S-nitrosoglutathione reductase, Root growth tolerance to ammonium, Potassium homeostasis	S-(hydroxymethyl)glutathione dehydrogenase (EC 1.1.1.284)	KK1_009988	Cajanus cajan (Pigeon pea) (Cajanus indicus)
C.CAJAN_09715	2
C.CAJAN_09721	2		1.25388			AT2G37150	RING/U-box superfamily protein [Source:NCBI gene (formerly Entrezgene);Acc:818291]	OS05G0163400	Zinc finger, RING/FYVE/PHD-type domain containing protein.	RING-type E3 ubiquitin transferase (EC 2.3.2.27)	KK1_009999 KK1_010095	Cajanus cajan (Pigeon pea) (Cajanus indicus)
C.CAJAN_09721	2		1.25388			AT2G37150	RING/U-box superfamily protein [Source:NCBI gene (formerly Entrezgene);Acc:818291]	OS05G0163400	Non-protein coding transcript.	RING-type E3 ubiquitin transferase (EC 2.3.2.27)	KK1_009999 KK1_010095	Cajanus cajan (Pigeon pea) (Cajanus indicus)
C.CAJAN_09764	2				-1.54232	AT3G09520	exocyst subunit exo70 family protein H4 [Source:NCBI gene (formerly Entrezgene);Acc:820109]	OS11G0157400	Exo70 exocyst complex subunit family protein.	Exocyst subunit Exo70 family protein	KK1_010044	Cajanus cajan (Pigeon pea) (Cajanus indicus)
C.CAJAN_09774	2		1.6238			AT2G37360	ABC-2 type transporter family protein [Source:NCBI gene (formerly Entrezgene);Acc:818312]	OS03G0281900	ATP-binding cassette (ABC) transporter, Hypodermal suberization of roots, Salt stress tolerance	U4/U6 small nuclear ribonucleoprotein PRP3	DEO72_LG6g2578	Vigna unguiculata (Cowpea)
C.CAJAN_09814	2		1.25388			AT2G37150	RING/U-box superfamily protein [Source:NCBI gene (formerly Entrezgene);Acc:818291]	OS05G0163400	Non-protein coding transcript.	RING-type E3 ubiquitin transferase (EC 2.3.2.27)	KK1_009999 KK1_010095	Cajanus cajan (Pigeon pea) (Cajanus indicus)
C.CAJAN_09814	2		1.25388			AT2G37150	RING/U-box superfamily protein [Source:NCBI gene (formerly Entrezgene);Acc:818291]	OS05G0163400	Zinc finger, RING/FYVE/PHD-type domain containing protein.	RING-type E3 ubiquitin transferase (EC 2.3.2.27)	KK1_009999 KK1_010095	Cajanus cajan (Pigeon pea) (Cajanus indicus)
C.CAJAN_09986	2
C.CAJAN_10022	2
C.CAJAN_10098	2		1.26613			AT1G51200	A20/AN1-like zinc finger family protein [Source:NCBI gene (formerly Entrezgene);Acc:841543]	OS06G0612800	A member of stress associated protein (SAP) gene family, A20 and AN1 type zinc finger domain containing protein, "Tolerance to salt, drought and cold stress"	Zinc finger A20 and AN1 domain-containing stress-associated protein 8	KK1_010383	Cajanus cajan (Pigeon pea) (Cajanus indicus)
C.CAJAN_10098	2		1.26613			AT1G51200	A20/AN1-like zinc finger family protein [Source:NCBI gene (formerly Entrezgene);Acc:841543]	OS06G0612800	Similar to cDNA clone:006-301-C11, full insert sequence.	Zinc finger A20 and AN1 domain-containing stress-associated protein 8	KK1_010383	Cajanus cajan (Pigeon pea) (Cajanus indicus)
C.CAJAN_10167	2		1.48882			AT1G09090	respiratory burst oxidase-like protein [Source:NCBI gene (formerly Entrezgene);Acc:837430]	OS01G0360200	NADPH oxidase, Disease resistance	Respiratory burst oxidase isogeny protein B	KK1_010457	Cajanus cajan (Pigeon pea) (Cajanus indicus)
C.CAJAN_10167	2		1.48882			AT1G09090	respiratory burst oxidase-like protein [Source:NCBI gene (formerly Entrezgene);Acc:837430]	OS01G0360200	Similar to Respiratory burst oxidase homolog.	Respiratory burst oxidase isogeny protein B	KK1_010457	Cajanus cajan (Pigeon pea) (Cajanus indicus)
C.CAJAN_10212	2		1.43809			AT5G27400	S-adenosyl-L-methionine-dependent methyltransferases superfamily protein [Source:NCBI gene (formerly Entrezgene);Acc:832799]	OS05G0143200	Conserved hypothetical protein.	Protein FAM86A (EC 2.3.1.48)	KK1_010502	Cajanus cajan (Pigeon pea) (Cajanus indicus)
C.CAJAN_10251	2		1.75041			AT3G62550	Adenine nucleotide alpha hydrolases-like superfamily protein [Source:NCBI gene (formerly Entrezgene);Acc:825429]	OS01G0303800	UspA domain containing protein.	Universal stress protein A-like protein	KK1_010546	Cajanus cajan (Pigeon pea) (Cajanus indicus)
C.CAJAN_10367	2		1.49109		-1.1314	AT3G19950	RING/U-box superfamily protein [Source:NCBI gene (formerly Entrezgene);Acc:821533]	OS06G0101300	Zinc finger, RING/FYVE/PHD-type domain containing protein.	RING-type E3 ubiquitin transferase (EC 2.3.2.27)	KK1_010667	Cajanus cajan (Pigeon pea) (Cajanus indicus)
C.CAJAN_10429	2		1.23931			AT5G67380	casein kinase alpha 1 [Source:NCBI gene (formerly Entrezgene);Acc:836873]	OS07G0114400	Casein kinase II alpha subunit.	Casein kinase II subunit alpha (CK II alpha) (EC 2.7.11.1)	KK1_010729	Cajanus cajan (Pigeon pea) (Cajanus indicus)
C.CAJAN_10431	2		1.07997			AT5G67380	casein kinase alpha 1 [Source:NCBI gene (formerly Entrezgene);Acc:836873]	OS07G0114400	Casein kinase II alpha subunit.	Casein kinase II subunit alpha-1	KK1_010731	Cajanus cajan (Pigeon pea) (Cajanus indicus)
C.CAJAN_10511	2		1.18985			AT3G06190	BTB-POZ and MATH domain 2 [Source:NCBI gene (formerly Entrezgene);Acc:819793]	OS07G0655300	Kelch related domain containing protein.	Speckle-type POZ protein	KK1_010816	Cajanus cajan (Pigeon pea) (Cajanus indicus)
C.CAJAN_10583	2
C.CAJAN_10714	2		2.04785		-1.55113	AT2G47180	galactinol synthase 1 [Source:NCBI gene (formerly Entrezgene);Acc:819331]	OS03G0316200	Galactinol synthase	Hexosyltransferase (EC 2.4.1.-)	KK1_011024	Cajanus cajan (Pigeon pea) (Cajanus indicus)
C.CAJAN_10762	2		1.34897			AT5G28770	bZIP transcription factor family protein [Source:NCBI gene (formerly Entrezgene);Acc:832990]	OS03G0796900	bZIP transcription factor, Globulin gene promoter in endosperm	Light-inducible protein CPRF2	KK1_011073	Cajanus cajan (Pigeon pea) (Cajanus indicus)
C.CAJAN_10906	2		1.31007			AT1G01260	basic helix-loop-helix (bHLH) DNA-binding superfamily protein [Source:NCBI gene (formerly Entrezgene);Acc:839545]	OS01G0235700	Basic helix-loop-helix protein, OsMYC2-like protein 2	Transcription factor (bHLH transcription factor) (Basic helix-loop-helix protein)	KK1_011226	Cajanus cajan (Pigeon pea) (Cajanus indicus)
C.CAJAN_10906	2		1.31007			AT1G01260	basic helix-loop-helix (bHLH) DNA-binding superfamily protein [Source:NCBI gene (formerly Entrezgene);Acc:839545]	OS01G0235700	Similar to BHLH transcription factor (Fragment).	Transcription factor (bHLH transcription factor) (Basic helix-loop-helix protein)	KK1_011226	Cajanus cajan (Pigeon pea) (Cajanus indicus)
C.CAJAN_10973	2				-1.74457	AT2G46830	circadian clock associated 1 [Source:NCBI gene (formerly Entrezgene);Acc:819296]	OS08G0157600	MYB transcription factor, Circadian clock, Tolerance to salinity, osmotic, and drought stresses	Myb-like protein G	KK1_011297	Cajanus cajan (Pigeon pea) (Cajanus indicus)
C.CAJAN_10973	2				-1.74457	AT2G46830	circadian clock associated 1 [Source:NCBI gene (formerly Entrezgene);Acc:819296]	OS08G0157600	Similar to LHY protein.	Myb-like protein G	KK1_011297	Cajanus cajan (Pigeon pea) (Cajanus indicus)
C.CAJAN_11061	2		1.09521			AT4G28880	casein kinase I-like 3 [Source:NCBI gene (formerly Entrezgene);Acc:829009]	OS02G0280400	Similar to Dual specificity kinase 1.	non-specific serine/threonine protein kinase (EC 2.7.11.1)	KK1_011385	Cajanus cajan (Pigeon pea) (Cajanus indicus)
C.CAJAN_11061	2		1.09521			AT4G28880	casein kinase I-like 3 [Source:NCBI gene (formerly Entrezgene);Acc:829009]	OS02G0280400	Hypothetical gene.	non-specific serine/threonine protein kinase (EC 2.7.11.1)	KK1_011385	Cajanus cajan (Pigeon pea) (Cajanus indicus)
C.CAJAN_11061	2		1.09521			AT4G28880	casein kinase I-like 3 [Source:NCBI gene (formerly Entrezgene);Acc:829009]	OS02G0280400	Similar to casein kinase I isoform delta-like.	non-specific serine/threonine protein kinase (EC 2.7.11.1)	KK1_011385	Cajanus cajan (Pigeon pea) (Cajanus indicus)
C.CAJAN_11129	2
C.CAJAN_11198	2		3.07177			AT1G76650	calmodulin-like 38 [Source:NCBI gene (formerly Entrezgene);Acc:843998]	OS01G0955100	Calmodulin-like protein, Drought and salt tolerance	EF-hand domain-containing protein	TanjilG_18286	Lupinus angustifolius (Narrow-leaved blue lupine)
C.CAJAN_11241	2
C.CAJAN_11420	2				-1.27095	AT1G18210	Calcium-binding EF-hand family protein [Source:NCBI gene (formerly Entrezgene);Acc:838401]	OS05G0223000	Similar to TCH2 (TOUCH 2); calcium ion binding.	Calcium-binding protein CML27	KK1_011749	Cajanus cajan (Pigeon pea) (Cajanus indicus)
C.CAJAN_11425	2
C.CAJAN_11719	2		1.24643			AT2G02960	RING/FYVE/PHD zinc finger superfamily protein [Source:NCBI gene (formerly Entrezgene);Acc:814825]	OS08G0436200	Zinc finger, RING/FYVE/PHD-type domain containing protein.	E3 ubiquitin-protein ligase Doa10	KK1_012072	Cajanus cajan (Pigeon pea) (Cajanus indicus)
C.CAJAN_11720	2				-1.02583	AT5G58350	with no lysine (K) kinase 4 [Source:NCBI gene (formerly Entrezgene);Acc:835947]	OS12G0114100	Similar to MAP kinase-like protein.	non-specific serine/threonine protein kinase (EC 2.7.11.1)	KK1_012073	Cajanus cajan (Pigeon pea) (Cajanus indicus)
C.CAJAN_11850	2		1.62331		-1.17533	AT1G70000	myb-like transcription factor family protein [Source:NCBI gene (formerly Entrezgene);Acc:843337]	OS10G0561400	MYB transcription factor, Cold tolerance, Mediation of sugar signaling	Myb-like protein J	KK1_012213	Cajanus cajan (Pigeon pea) (Cajanus indicus)
C.CAJAN_11850	2		1.62331		-1.17533	AT1G70000	myb-like transcription factor family protein [Source:NCBI gene (formerly Entrezgene);Acc:843337]	OS10G0561400	Similar to Myb transcription factor.	Myb-like protein J	KK1_012213	Cajanus cajan (Pigeon pea) (Cajanus indicus)
C.CAJAN_11850	2		1.62331		-1.17533	AT1G70000	myb-like transcription factor family protein [Source:NCBI gene (formerly Entrezgene);Acc:843337]	OS10G0561400	Similar to Transcription factor MYBS3.	Myb-like protein J	KK1_012213	Cajanus cajan (Pigeon pea) (Cajanus indicus)
C.CAJAN_12022	2		1.31716			AT3G50930	cytochrome BC1 synthesi [Source:NCBI gene (formerly Entrezgene);Acc:824257]	OS12G0639200	Similar to ATPase 3.	AAA+ ATPase domain-containing protein	KK1_012391	Cajanus cajan (Pigeon pea) (Cajanus indicus)
C.CAJAN_12199	2		1.55446		-1.09331	AT2G42490	Copper amine oxidase family protein [Source:NCBI gene (formerly Entrezgene);Acc:818849]	OS04G0136200	Similar to OSIGBa0106G07.12 protein.	Amine oxidase (EC 1.4.3.-)	KK1_012572	Cajanus cajan (Pigeon pea) (Cajanus indicus)
C.CAJAN_12266	2		1.40592			AT1G22380	UDP-glucosyl transferase 85A3 [Source:NCBI gene (formerly Entrezgene);Acc:838845]	OS07G0486700	Similar to cytokinin-O-glucosyltransferase 2.	Glycosyltransferase (EC 2.4.1.-)	KK1_012640	Cajanus cajan (Pigeon pea) (Cajanus indicus)
C.CAJAN_12430	2		2.41734			AT2G39800	delta1-pyrroline-5-carboxylate synthase 1 [Source:NCBI gene (formerly Entrezgene);Acc:818566]	OS05G0455500	&delta;<sup>1</sup>-pyrroline-5-carboxylate synthetase	Delta-1-pyrroline-5-carboxylate synthase [Includes: Glutamate 5-kinase (GK) (EC 2.7.2.11) (Gamma-glutamyl kinase); Gamma-glutamyl phosphate reductase (GPR) (EC 1.2.1.41) (Glutamate-5-semialdehyde dehydrogenase) (Glutamyl-gamma-semialdehyde dehydrogenase)]	KK1_012809	Cajanus cajan (Pigeon pea) (Cajanus indicus)
C.CAJAN_12430	2		2.41734			AT2G39800	delta1-pyrroline-5-carboxylate synthase 1 [Source:NCBI gene (formerly Entrezgene);Acc:818566]	OS05G0455500	Similar to Delta-1-pyrroline-5-carboxylate synthetase.	Delta-1-pyrroline-5-carboxylate synthase [Includes: Glutamate 5-kinase (GK) (EC 2.7.2.11) (Gamma-glutamyl kinase); Gamma-glutamyl phosphate reductase (GPR) (EC 1.2.1.41) (Glutamate-5-semialdehyde dehydrogenase) (Glutamyl-gamma-semialdehyde dehydrogenase)]	KK1_012809	Cajanus cajan (Pigeon pea) (Cajanus indicus)
C.CAJAN_12432	2		1.26781			AT2G37770	NAD(P)-linked oxidoreductase superfamily protein [Source:NCBI gene (formerly Entrezgene);Acc:818354]	OS01G0847700	Aldo-keto reductase, Detoxification of reactive aldehydes, Abiotic stress tolerance	Aldose reductase	KK1_012811	Cajanus cajan (Pigeon pea) (Cajanus indicus)
C.CAJAN_12587	2		1.11053			AT5G66900	Disease resistance protein (CC-NBS-LRR class) family [Source:NCBI gene (formerly Entrezgene);Acc:836824]	OS12G0586000	Nucleotide-binding LRR receptor (NLR) family protein	Disease resistance protein At5g66900 family	KK1_012974	Cajanus cajan (Pigeon pea) (Cajanus indicus)
C.CAJAN_12587	2		1.11053			AT5G66900	Disease resistance protein (CC-NBS-LRR class) family [Source:NCBI gene (formerly Entrezgene);Acc:836824]	OS12G0586000	Similar to Disease resistance protein ADR1 (Activated disease resistance protein 1).	Disease resistance protein At5g66900 family	KK1_012974	Cajanus cajan (Pigeon pea) (Cajanus indicus)
C.CAJAN_12771	2		2.59542		-1.23969	AT2G15680	Calcium-binding EF-hand family protein [Source:NCBI gene (formerly Entrezgene);Acc:816061]	OS01G0949500	Similar to Calmodulin (CaM).	Calmodulin-like protein 1	KK1_013163	Cajanus cajan (Pigeon pea) (Cajanus indicus)
C.CAJAN_12801	2		1.49773			AT2G18050	histone H1-3 [Source:NCBI gene (formerly Entrezgene);Acc:816317]	OS04G0253000	Histone H1, Tolerance to cold and heat stress	Histone H1	KK1_013193	Cajanus cajan (Pigeon pea) (Cajanus indicus)
C.CAJAN_12843	2		2.07933			AT2G18193	P-loop containing nucleoside triphosphate hydrolases superfamily protein [Source:NCBI gene (formerly Entrezgene);Acc:816333]	OS01G0605100	Similar to BCS1 protein-like protein.	AAA+ ATPase domain-containing protein	KK1_013235	Cajanus cajan (Pigeon pea) (Cajanus indicus)
C.CAJAN_12882	2		1.45648			AT1G67300	Major facilitator superfamily protein [Source:NCBI gene (formerly Entrezgene);Acc:843050]	OS02G0274900	Monosaccharide transporter, Salt-stress tolerance	Plastidic glucose transporter 2	KK1_013275	Cajanus cajan (Pigeon pea) (Cajanus indicus)
C.CAJAN_12882	2		1.45648			AT1G67300	Major facilitator superfamily protein [Source:NCBI gene (formerly Entrezgene);Acc:843050]	OS02G0274900	Similar to metabolite transport protein csbC.	Plastidic glucose transporter 2	KK1_013275	Cajanus cajan (Pigeon pea) (Cajanus indicus)
C.CAJAN_12882	2		1.45648			AT1G67300	Major facilitator superfamily protein [Source:NCBI gene (formerly Entrezgene);Acc:843050]	OS02G0274900	Major facilitator superfamily protein.	Plastidic glucose transporter 2	KK1_013275	Cajanus cajan (Pigeon pea) (Cajanus indicus)
C.CAJAN_13019	2		1.8766			AT4G15850	RNA helicase 1 [Source:NCBI gene (formerly Entrezgene);Acc:827266]	OS02G0795900	Similar to DEAD box-like RNA helicase (Fragment).	ATP-dependent RNA helicase (EC 3.6.4.13)	KK1_013420	Cajanus cajan (Pigeon pea) (Cajanus indicus)
C.CAJAN_13113	2				-1.28786	AT1G12240	Glycosyl hydrolases family 32 protein [Source:NCBI gene (formerly Entrezgene);Acc:837777]	OS04G0535600	Vacuolar invertase, Homolog of OsINV3, Sucrose metabolism, Regulation of grain size	beta-fructofuranosidase (EC 3.2.1.26)	KK1_013517	Cajanus cajan (Pigeon pea) (Cajanus indicus)
C.CAJAN_13113	2				-1.28786	AT1G12240	Glycosyl hydrolases family 32 protein [Source:NCBI gene (formerly Entrezgene);Acc:837777]	OS04G0535600	Similar to H0502G05.3 protein.	beta-fructofuranosidase (EC 3.2.1.26)	KK1_013517	Cajanus cajan (Pigeon pea) (Cajanus indicus)
C.CAJAN_13175	2		2.47541			AT4G23030	MATE efflux family protein [Source:NCBI gene (formerly Entrezgene);Acc:828402]	OS02G0676400	Multi antimicrobial extrusion protein MatE family protein.	Protein DETOXIFICATION (Multidrug and toxic compound extrusion protein)	KK1_013580	Cajanus cajan (Pigeon pea) (Cajanus indicus)
C.CAJAN_13278	2		1.03968			AT5G19330	ARM repeat protein interacting with ABF2 [Source:NCBI gene (formerly Entrezgene);Acc:832053]	OS05G0398100	Similar to predicted protein.	Vacuolar protein 8	KK1_013686	Cajanus cajan (Pigeon pea) (Cajanus indicus)
C.CAJAN_13338	2		3.2652			AT4G14550	indole-3-acetic acid inducible 14 [Source:NCBI gene (formerly Entrezgene);Acc:827102]	OS01G0178500	A member of rice Aux/IAA family, Cross-talk of auxin and brassinosteroid signaling pathways, Plant morphogenesis	Auxin-induced protein	KK1_013747	Cajanus cajan (Pigeon pea) (Cajanus indicus)
C.CAJAN_13408	2		1.60016			AT3G54420	homolog of carrot EP3-3 chitinase [Source:NCBI gene (formerly Entrezgene);Acc:824608]	OS04G0494100	Class IV chitinase a, Pathogenesis-related (PR)-3 chitinase 5	chitinase (EC 3.2.1.14)	KK1_013820	Cajanus cajan (Pigeon pea) (Cajanus indicus)
C.CAJAN_13476	2		2.10966			AT1G51200	A20/AN1-like zinc finger family protein [Source:NCBI gene (formerly Entrezgene);Acc:841543]	OS06G0612800	A member of stress associated protein (SAP) gene family, A20 and AN1 type zinc finger domain containing protein, "Tolerance to salt, drought and cold stress"	Zinc finger A20 and AN1 domain-containing stress-associated protein 8	KK1_013888	Cajanus cajan (Pigeon pea) (Cajanus indicus)
C.CAJAN_13476	2		2.10966			AT1G51200	A20/AN1-like zinc finger family protein [Source:NCBI gene (formerly Entrezgene);Acc:841543]	OS06G0612800	Similar to cDNA clone:006-301-C11, full insert sequence.	Zinc finger A20 and AN1 domain-containing stress-associated protein 8	KK1_013888	Cajanus cajan (Pigeon pea) (Cajanus indicus)
C.CAJAN_13484	2		1.25692		-1.15426	AT4G34890	xanthine dehydrogenase 1 [Source:NCBI gene (formerly Entrezgene);Acc:829641]	OS03G0429800	Xanthine dehydrogenase, Regulation of leaf senescence	xanthine dehydrogenase (EC 1.17.1.4)	KK1_013896	Cajanus cajan (Pigeon pea) (Cajanus indicus)
C.CAJAN_13484	2		1.25692		-1.15426	AT4G34890	xanthine dehydrogenase 1 [Source:NCBI gene (formerly Entrezgene);Acc:829641]	OS03G0429800	Similar to Xanthine dehydrogenase 1 (EC 1.1.1.204).	xanthine dehydrogenase (EC 1.17.1.4)	KK1_013896	Cajanus cajan (Pigeon pea) (Cajanus indicus)
C.CAJAN_13484	2		1.25692		-1.15426	AT4G34890	xanthine dehydrogenase 1 [Source:NCBI gene (formerly Entrezgene);Acc:829641]	OS03G0429800	Similar to Aldehyde oxidase and xanthine dehydrogenase, molybdopterin binding domain containing protein, expressed.	xanthine dehydrogenase (EC 1.17.1.4)	KK1_013896	Cajanus cajan (Pigeon pea) (Cajanus indicus)
C.CAJAN_13797	2				-1.31962	AT2G20570	GBF's pro-rich region-interacting factor 1 [Source:NCBI gene (formerly Entrezgene);Acc:816579]	OS06G0348800	Transfactor-like protein.	Two-component response regulator-like APRR2	KK1_014220	Cajanus cajan (Pigeon pea) (Cajanus indicus)
C.CAJAN_13797	2				-1.31962	AT2G20570	GBF's pro-rich region-interacting factor 1 [Source:NCBI gene (formerly Entrezgene);Acc:816579]	OS06G0348800	Homeodomain-like containing protein.	Two-component response regulator-like APRR2	KK1_014220	Cajanus cajan (Pigeon pea) (Cajanus indicus)
C.CAJAN_13797	2				-1.31962	AT2G20570	GBF's pro-rich region-interacting factor 1 [Source:NCBI gene (formerly Entrezgene);Acc:816579]	OS06G0348800	GARP transcription factor, Orthologous to maize Golden2-like 1, Regulation of chloroplast development	Two-component response regulator-like APRR2	KK1_014220	Cajanus cajan (Pigeon pea) (Cajanus indicus)
C.CAJAN_13804	2		3.48819			AT5G44210	erf domain protein 9 [Source:NCBI gene (formerly Entrezgene);Acc:834444]	OS04G0610400	APETALA-2-like transcription Factor, Control of the abscisic acid (ABA)/gibberellin (GA) balance	Ethylene-responsive transcription factor 9	KK1_014227	Cajanus cajan (Pigeon pea) (Cajanus indicus)
C.CAJAN_13806	2		2.82221			AT4G28400	Protein phosphatase 2C family protein [Source:NCBI gene (formerly Entrezgene);Acc:828957]	OS07G0507000	Protein phosphatases type-2C (PP2C) protein phosphatase, Regulation of phosphate homeostasis	PPM-type phosphatase domain-containing protein	KK1_014229	Cajanus cajan (Pigeon pea) (Cajanus indicus)
C.CAJAN_13823	2		1.44044			AT4G21440	MYB-like 102 [Source:NCBI gene (formerly Entrezgene);Acc:826916]	OS07G0558100	R2R3-MYB transcription factor 71	Transcription factor MYB39	KK1_014246	Cajanus cajan (Pigeon pea) (Cajanus indicus)
C.CAJAN_14029	2				-1.42139	AT1G56010	NAC domain containing protein 1 [Source:NCBI gene (formerly Entrezgene);Acc:842052]	OS06G0675600	NAC transcription factor, Positive regulator of heading and senescence during the reproductive phase	NAC domain-containing protein 21/22	KK1_014452	Cajanus cajan (Pigeon pea) (Cajanus indicus)
C.CAJAN_14273	2		1.47764			AT5G06710	homeobox leucine zipper protein [Source:NCBI gene (formerly Entrezgene);Acc:830560]	OS04G0548700	Homeodomain-like containing protein.	Homeobox-leucine zipper protein HOX27	KK1_014701	Cajanus cajan (Pigeon pea) (Cajanus indicus)
C.CAJAN_14327	2		2.66553			AT4G31550	WRKY DNA-binding protein 11 [Source:NCBI gene (formerly Entrezgene);Acc:829282]	OS04G0605100	WRKY transcription factor 68.	WRKY transcription factor 11	KK1_014755	Cajanus cajan (Pigeon pea) (Cajanus indicus)
C.CAJAN_14416	2		4.03905			AT3G07255	nuclear transport factor 2/RNA recognition motif protein [Source:NCBI gene (formerly Entrezgene);Acc:28718981]	OS07G0602900	Protein of unknown function DUF1675 domain containing protein.	Ninja-family protein (ABI-binding protein)	KK1_014846	Cajanus cajan (Pigeon pea) (Cajanus indicus)
C.CAJAN_14416	2		4.03905			AT3G07255	nuclear transport factor 2/RNA recognition motif protein [Source:NCBI gene (formerly Entrezgene);Acc:28718981]	OS07G0602900	Similar to UPF0737 protein 1.	Ninja-family protein (ABI-binding protein)	KK1_014846	Cajanus cajan (Pigeon pea) (Cajanus indicus)
C.CAJAN_14613	2		4.30615			AT1G80160	Lactoylglutathione lyase / glyoxalase I family protein [Source:NCBI gene (formerly Entrezgene);Acc:844356]	OS05G0171900	Similar to Lactoylglutathione lyase.	VOC domain-containing protein	KK1_015043	Cajanus cajan (Pigeon pea) (Cajanus indicus)
C.CAJAN_14613	2		4.30615			AT1G80160	Lactoylglutathione lyase / glyoxalase I family protein [Source:NCBI gene (formerly Entrezgene);Acc:844356]	OS05G0171900	Glyoxalase/bleomycin resistance protein/dioxygenase domain containing protein.	VOC domain-containing protein	KK1_015043	Cajanus cajan (Pigeon pea) (Cajanus indicus)
C.CAJAN_14690	2		1.44088			AT5G46410	SCP1-like small phosphatase 4 [Source:NCBI gene (formerly Entrezgene);Acc:834684]	OS01G0629400	NLI interacting factor domain containing protein.	CTD small phosphatase-like protein 2-B (EC 3.1.3.16)	KK1_015121	Cajanus cajan (Pigeon pea) (Cajanus indicus)
C.CAJAN_14690	2		1.44088			AT5G46410	SCP1-like small phosphatase 4 [Source:NCBI gene (formerly Entrezgene);Acc:834684]	OS01G0629400	Similar to Ctd-phosphatase-like protein (Fragment).	CTD small phosphatase-like protein 2-B (EC 3.1.3.16)	KK1_015121	Cajanus cajan (Pigeon pea) (Cajanus indicus)
C.CAJAN_14777	2		2.08303		-1.05687	AT1G12140	flavin-monooxygenase glucosinolate S-oxygenase 5 [Source:NCBI gene (formerly Entrezgene);Acc:837766]	OS10G0553800	Flavin-containing monooxygenase FMO family protein.	Flavin-containing monooxygenase (EC 1.-.-.-)	KK1_015212	Cajanus cajan (Pigeon pea) (Cajanus indicus)
C.CAJAN_14964	2				-1.16136	AT5G13750	zinc induced facilitator-like 1 [Source:NCBI gene (formerly Entrezgene);Acc:831220]	OS11G0134900	Efflux transporter of deoxymugineic acid, Phytosiderophore efflux transporter, Iron acquisition	Membrane protein YCR023C family	KK1_015401	Cajanus cajan (Pigeon pea) (Cajanus indicus)
C.CAJAN_15335	2
C.CAJAN_15444	2		1.68883			AT5G65790	myb domain protein 68 [Source:NCBI gene (formerly Entrezgene);Acc:836708]	OS08G0248700	MYELOBLASTOSIS (MYB) transcription factor 36a, Regulation of Casparian strip formation at the root endodermis	Transcription factor RAX3	KK1_015888	Cajanus cajan (Pigeon pea) (Cajanus indicus)
C.CAJAN_15632	2		1.19572			AT3G18440	aluminum-activated malate transporter 9 [Source:NCBI gene (formerly Entrezgene);Acc:821373]	OS02G0730600	Similar to predicted protein.	Aluminum-activated malate transporter 9	KK1_016081	Cajanus cajan (Pigeon pea) (Cajanus indicus)
C.CAJAN_15679	2		1.21393			AT4G29100	basic helix-loop-helix (bHLH) DNA-binding superfamily protein [Source:NCBI gene (formerly Entrezgene);Acc:829031]	OS05G0228400	Atypical basic helix-loop-helix transcription factor, "Regulation of plant height, internode elongation, and panicle exsertion", Regulation of GA biosynthesis	Transcription factor bHLH68	KK1_016140	Cajanus cajan (Pigeon pea) (Cajanus indicus)
C.CAJAN_15679	2		1.21393			AT4G29100	basic helix-loop-helix (bHLH) DNA-binding superfamily protein [Source:NCBI gene (formerly Entrezgene);Acc:829031]	OS05G0228400	Basic helix-loop-helix dimerisation region bHLH domain containing protein.	Transcription factor bHLH68	KK1_016140	Cajanus cajan (Pigeon pea) (Cajanus indicus)
C.CAJAN_15711	2		6.23454			AT5G01980	RING/U-box superfamily protein [Source:NCBI gene (formerly Entrezgene);Acc:831911]	OS05G0110000	Zinc finger, RING/FYVE/PHD-type domain containing protein.	RING-type E3 ubiquitin transferase (EC 2.3.2.27)	KK1_016173	Cajanus cajan (Pigeon pea) (Cajanus indicus)
C.CAJAN_15741	2				-1.01634	AT1G18330	Homeodomain-like superfamily protein [Source:NCBI gene (formerly Entrezgene);Acc:838413]	OS06G0728700	Homeodomain-like containing protein.	Myb-like protein G	KK1_016203	Cajanus cajan (Pigeon pea) (Cajanus indicus)
C.CAJAN_15749	2		2.18148			AT3G47570	Leucine-rich repeat protein kinase family protein [Source:NCBI gene (formerly Entrezgene);Acc:823911]	OS08G0248100	Protein kinase, core domain containing protein.	non-specific serine/threonine protein kinase (EC 2.7.11.1)	KK1_016211	Cajanus cajan (Pigeon pea) (Cajanus indicus)
C.CAJAN_15754	2		1.81629			AT5G25930	kinase family with leucine-rich repeat domain-containing protein [Source:NCBI gene (formerly Entrezgene);Acc:832662]	OS02G0228300	LRR-receptor-like kinase (LRR-RLK) family protein	LRR receptor-like serine/threonine-protein kinase ERL1	KK1_016216	Cajanus cajan (Pigeon pea) (Cajanus indicus)
C.CAJAN_15807	2		1.12101			AT5G51280	DEAD-box protein abstrakt [Source:NCBI gene (formerly Entrezgene);Acc:835202]	OS06G0697200	DEAD-box protein abstrakt.	RNA helicase (EC 3.6.4.13)	KK1_016270	Cajanus cajan (Pigeon pea) (Cajanus indicus)
C.CAJAN_15866	2		1.20321			AT5G62190	DEAD box RNA helicase (PRH75) [Source:NCBI gene (formerly Entrezgene);Acc:836340]	OS09G0520700	Similar to RNA helicase.	RNA helicase (EC 3.6.4.13)	KK1_016330	Cajanus cajan (Pigeon pea) (Cajanus indicus)
C.CAJAN_15866	2		1.20321			AT5G62190	DEAD box RNA helicase (PRH75) [Source:NCBI gene (formerly Entrezgene);Acc:836340]	OS09G0520700	Similar to DEAD/DEAH box helicase family protein.	RNA helicase (EC 3.6.4.13)	KK1_016330	Cajanus cajan (Pigeon pea) (Cajanus indicus)
C.CAJAN_15927	2		1.25887			AT5G63610	cyclin-dependent kinase E;1 [Source:NCBI gene (formerly Entrezgene);Acc:836481]	OS10G0580300	Serine/threonine protein kinase domain containing protein.	Cyclin-dependent kinase E-1	KK1_016392	Cajanus cajan (Pigeon pea) (Cajanus indicus)
C.CAJAN_15977	2		1.88531			AT5G52660	Homeodomain-like superfamily protein [Source:NCBI gene (formerly Entrezgene);Acc:835343]	OS02G0680700	Similar to DNA binding protein.	Myb-like protein G	KK1_016444	Cajanus cajan (Pigeon pea) (Cajanus indicus)
C.CAJAN_16090	2		1.90107			AT4G09730	RH39 [Source:NCBI gene (formerly Entrezgene);Acc:826559]	OS01G0184500	DEAD-like helicase, N-terminal domain containing protein.	DEAD-box ATP-dependent RNA helicase 39	KK1_016560	Cajanus cajan (Pigeon pea) (Cajanus indicus)
C.CAJAN_16266	2		2.01968			AT1G72830	nuclear factor Y, subunit A3 [Source:NCBI gene (formerly Entrezgene);Acc:843614]	OS03G0174900	Similar to RAPB protein.	Nuclear transcription factor Y subunit	KK1_016742	Cajanus cajan (Pigeon pea) (Cajanus indicus)
C.CAJAN_16266	2		2.01968			AT1G72830	nuclear factor Y, subunit A3 [Source:NCBI gene (formerly Entrezgene);Acc:843614]	OS03G0174900	NF-YA transcription factor 1, Suppression of jasmonic acid-mediated antiviral defense	Nuclear transcription factor Y subunit	KK1_016742	Cajanus cajan (Pigeon pea) (Cajanus indicus)
C.CAJAN_16389	2
C.CAJAN_16460	2		2.39923			AT2G33310	auxin-induced protein 13 [Source:NCBI gene (formerly Entrezgene);Acc:817894]	OS02G0817600	AUX/IAA protein family protein.	Auxin-induced protein	KK1_016942	Cajanus cajan (Pigeon pea) (Cajanus indicus)
C.CAJAN_16460	2		2.39923			AT2G33310	auxin-induced protein 13 [Source:NCBI gene (formerly Entrezgene);Acc:817894]	OS02G0817600	Similar to Auxin-responsive protein IAA10.	Auxin-induced protein	KK1_016942	Cajanus cajan (Pigeon pea) (Cajanus indicus)
C.CAJAN_16460	2		2.39923			AT2G33310	auxin-induced protein 13 [Source:NCBI gene (formerly Entrezgene);Acc:817894]	OS02G0817600	Auxin/indole-3-acetic acid protein 10, Negative regulation of grain size and weight	Auxin-induced protein	KK1_016942	Cajanus cajan (Pigeon pea) (Cajanus indicus)
C.CAJAN_16499	2
C.CAJAN_16549	2		1.11688			AT1G30500	nuclear factor Y, subunit A7 [Source:NCBI gene (formerly Entrezgene);Acc:839929]	OS12G0613000	Nuclear factor Y (NF-Y) transcription factor A9, CCAAT box binding factor, Heme-associated protein (HAP)2B	Nuclear transcription factor Y subunit	KK1_017033	Cajanus cajan (Pigeon pea) (Cajanus indicus)
C.CAJAN_16594	2		1.89297		-1.368	AT1G48040	Protein phosphatase 2C family protein [Source:NCBI gene (formerly Entrezgene);Acc:841222]	OS01G0295700	Similar to Protein phosphatase-2C.	protein-serine/threonine phosphatase (EC 3.1.3.16)	KK1_017080	Cajanus cajan (Pigeon pea) (Cajanus indicus)
C.CAJAN_16799	2		1.96271			AT1G62300	WRKY family transcription factor [Source:NCBI gene (formerly Entrezgene);Acc:842527]	OS05G0137500	WRKY transcription factor, Positive regulator of leaf senescence	WRKY transcription factor 6	KK1_017294	Cajanus cajan (Pigeon pea) (Cajanus indicus)
C.CAJAN_16935	2		2.00357		-1.50578	AT5G18560	Integrase-type DNA-binding superfamily protein [Source:NCBI gene (formerly Entrezgene);Acc:831974]	OS07G0669500	ERF transcription factor, Mediation of the transition from spikelet to floret meristem, Determination of panicle branching and spikelet formation	Ethylene-responsive transcription factor ERF086 family	KK1_017438	Cajanus cajan (Pigeon pea) (Cajanus indicus)
C.CAJAN_16965	2		1.16724			AT5G58950	Protein kinase superfamily protein [Source:NCBI gene (formerly Entrezgene);Acc:836012]	OS05G0519200	Similar to protein kinase.	Serine/threonine-protein kinase HT1	KK1_017469	Cajanus cajan (Pigeon pea) (Cajanus indicus)
C.CAJAN_16965	2		1.16724			AT5G58950	Protein kinase superfamily protein [Source:NCBI gene (formerly Entrezgene);Acc:836012]	OS05G0519200	Serine/threonine protein kinase domain containing protein.	Serine/threonine-protein kinase HT1	KK1_017469	Cajanus cajan (Pigeon pea) (Cajanus indicus)
C.CAJAN_16970	2		1.63198			AT1G72520	PLAT/LH2 domain-containing lipoxygenase family protein [Source:NCBI gene (formerly Entrezgene);Acc:843584]	OS03G0179900	Similar to Lipoxygenase.	Lipoxygenase domain-containing protein	KK1_017474	Cajanus cajan (Pigeon pea) (Cajanus indicus)
C.CAJAN_16970	2		1.63198			AT1G72520	PLAT/LH2 domain-containing lipoxygenase family protein [Source:NCBI gene (formerly Entrezgene);Acc:843584]	OS03G0179900	Similar to Avr9/Cf-9 rapidly elicited protein 44 (Fragment).	Lipoxygenase domain-containing protein	KK1_017474	Cajanus cajan (Pigeon pea) (Cajanus indicus)
C.CAJAN_17062	2
C.CAJAN_17081	2		1.81496		-1.07074	AT1G61140	SNF2 domain-containing protein / helicase domain-containing protein / zinc finger protein-like protein [Source:NCBI gene (formerly Entrezgene);Acc:842407]	OS01G0779400	Zinc finger, RING/FYVE/PHD-type domain containing protein.	ATP-dependent helicase C23E6.02	KK1_017587	Cajanus cajan (Pigeon pea) (Cajanus indicus)
C.CAJAN_17081	2		1.81496		-1.07074	AT1G61140	SNF2 domain-containing protein / helicase domain-containing protein / zinc finger protein-like protein [Source:NCBI gene (formerly Entrezgene);Acc:842407]	OS01G0779400	Snf2 family chromatin remodeling ATPase, Chromatin remodeling factor 706, Negative regulation of alkaline tolerance, Salt and drought stress response, Response to M. oryzae infection	ATP-dependent helicase C23E6.02	KK1_017587	Cajanus cajan (Pigeon pea) (Cajanus indicus)
C.CAJAN_17164	2		3.05838			AT4G25980	peroxidase superfamily protein [Source:NCBI gene (formerly Entrezgene);Acc:828704]	OS11G0210100	Similar to Class III peroxidase 133.	Anthocyanidin 3-O-glucosyltransferase	KK1_017663	Cajanus cajan (Pigeon pea) (Cajanus indicus)
C.CAJAN_17329	2		1.44069			AT2G41870	Remorin family protein [Source:NCBI gene (formerly Entrezgene);Acc:818787]	OS03G0808300	Remorin, C-terminal region domain containing protein.
C.CAJAN_17333	2		2.34929		-1.23245	AT3G57530	calcium-dependent protein kinase 32 [Source:NCBI gene (formerly Entrezgene);Acc:824920]	OS07G0568600	Similar to calcium-dependent protein kinase, isoform AK1.	Calcium-dependent protein kinase 8	KK1_017846	Cajanus cajan (Pigeon pea) (Cajanus indicus)
C.CAJAN_17333	2		2.34929		-1.23245	AT3G57530	calcium-dependent protein kinase 32 [Source:NCBI gene (formerly Entrezgene);Acc:824920]	OS07G0568600	Calcium-dependent protein kinase 20	Calcium-dependent protein kinase 8	KK1_017846	Cajanus cajan (Pigeon pea) (Cajanus indicus)
C.CAJAN_17334	2		1.70489			AT3G57520	seed imbibition 2 [Source:NCBI gene (formerly Entrezgene);Acc:824919]	OS07G0209100	Similar to Seed imbibition protein (Fragment).	galactinol--sucrose galactosyltransferase (EC 2.4.1.82)	KK1_017847	Cajanus cajan (Pigeon pea) (Cajanus indicus)
C.CAJAN_17676	2				-2.2704	AT2G38340	Integrase-type DNA-binding superfamily protein [Source:NCBI gene (formerly Entrezgene);Acc:818414]	OS01G0165000	Transcription factor, Dehydration and salt stress tolerance	Dehydration-responsive element-binding protein 2A	KK1_018199	Cajanus cajan (Pigeon pea) (Cajanus indicus)
C.CAJAN_17676	2				-2.2704	AT2G38340	Integrase-type DNA-binding superfamily protein [Source:NCBI gene (formerly Entrezgene);Acc:818414]	OS01G0165000	DRE binding protein 2.	Dehydration-responsive element-binding protein 2A	KK1_018199	Cajanus cajan (Pigeon pea) (Cajanus indicus)
C.CAJAN_17687	2		1.10436			AT1G72710	casein kinase 1-like protein 2 [Source:NCBI gene (formerly Entrezgene);Acc:843603]	OS05G0593800	Similar to Dual specificity kinase 1.	non-specific serine/threonine protein kinase (EC 2.7.11.1)	KK1_018210	Cajanus cajan (Pigeon pea) (Cajanus indicus)
C.CAJAN_17753	2		1.38548			AT3G13960	growth-regulating factor 5 [Source:NCBI gene (formerly Entrezgene);Acc:820609]	OS02G0776900	Transcription activator, Gibberellin (GA)-induced stem elongation	Growth-regulating factor	KK1_018276	Cajanus cajan (Pigeon pea) (Cajanus indicus)
C.CAJAN_17753	2		1.38548			AT3G13960	growth-regulating factor 5 [Source:NCBI gene (formerly Entrezgene);Acc:820609]	OS02G0776900	Similar to Growth-regulating factor 1.	Growth-regulating factor	KK1_018276	Cajanus cajan (Pigeon pea) (Cajanus indicus)
C.CAJAN_17902	2		1.42101			AT1G12680	phosphoenolpyruvate carboxylase-related kinase 2 [Source:NCBI gene (formerly Entrezgene);Acc:837824]	OS09G0466900	Similar to Serine-threonine protein kinase.	Serine/threonine-protein kinase PEPKR2	KK1_018433	Cajanus cajan (Pigeon pea) (Cajanus indicus)
C.CAJAN_17902	2		1.42101			AT1G12680	phosphoenolpyruvate carboxylase-related kinase 2 [Source:NCBI gene (formerly Entrezgene);Acc:837824]	OS09G0466900	Similar to Calcium-dependent protein kinase.	Serine/threonine-protein kinase PEPKR2	KK1_018433	Cajanus cajan (Pigeon pea) (Cajanus indicus)
C.CAJAN_17992	2		1.41769			AT2G03340	WRKY DNA-binding protein 3 [Source:NCBI gene (formerly Entrezgene);Acc:814863]	OS12G0507300	Similar to WRKY DNA binding domain containing protein, expressed.	WRKY transcription factor 4	KK1_018523	Cajanus cajan (Pigeon pea) (Cajanus indicus)
C.CAJAN_18114	2		2.64497			AT2G20890	photosystem II reaction center PSB29 protein [Source:NCBI gene (formerly Entrezgene);Acc:816623]	OS03G0192700	Myo-inositol 3-phosphate synthase 1, Phytic acid biosynthesis, Determination of phytic acid accumulation in grain	hAT-like transposase RNase-H fold domain-containing protein	KK1_018593	Cajanus cajan (Pigeon pea) (Cajanus indicus)
C.CAJAN_18118	2		1.4654			AT1G73100	histone-lysine N-methyltransferase, H3 lysine-9 specific SUVH3-like protein [Source:NCBI gene (formerly Entrezgene);Acc:843641]	OS05G0490700	Rice Su(var)3-9 homolog (SUVH), Histone methyltransferase, Retrotransposon repression	Histone-lysine N-methyltransferase, H3 lysine-9 specific SUVH1 (EC 2.1.1.43)	KK1_018649	Cajanus cajan (Pigeon pea) (Cajanus indicus)
C.CAJAN_18118	2		1.4654			AT1G73100	histone-lysine N-methyltransferase, H3 lysine-9 specific SUVH3-like protein [Source:NCBI gene (formerly Entrezgene);Acc:843641]	OS05G0490700	Hypothetical gene.	Histone-lysine N-methyltransferase, H3 lysine-9 specific SUVH1 (EC 2.1.1.43)	KK1_018649	Cajanus cajan (Pigeon pea) (Cajanus indicus)
C.CAJAN_18148	2		1.37993			AT1G68570	Major facilitator superfamily protein [Source:NCBI gene (formerly Entrezgene);Acc:843186]	OS05G0410900	Similar to peptide transporter PTR2.	Peptide transporter PTR2	KK1_018680	Cajanus cajan (Pigeon pea) (Cajanus indicus)
C.CAJAN_18175	2		1.81149			AT2G41010	calmodulin (CAM)-binding protein of 25 kDa [Source:NCBI gene (formerly Entrezgene);Acc:818701]	OS11G0131100	VQ domain containing protein.	VQ domain-containing protein	KK1_018708	Cajanus cajan (Pigeon pea) (Cajanus indicus)
C.CAJAN_18318	2
C.CAJAN_18429	2		1.93582		-1.67916	AT3G61180	RING/U-box superfamily protein [Source:NCBI gene (formerly Entrezgene);Acc:825290]	OS02G0674700	Similar to protein binding protein.	E3 ubiquitin-protein ligase At4g11680 family	KK1_018968	Cajanus cajan (Pigeon pea) (Cajanus indicus)
C.CAJAN_18432	2		2.1587			AT4G00720	shaggy-like protein kinase 32 [Source:NCBI gene (formerly Entrezgene);Acc:828023]	OS10G0521700	Glycogen synthase kinase, Non-receptor serine/threonine protein kinase	non-specific serine/threonine protein kinase (EC 2.7.11.1)	KK1_018971	Cajanus cajan (Pigeon pea) (Cajanus indicus)
C.CAJAN_18570	2		2.53012			AT4G33330	plant glycogenin-like starch initiation protein 3 [Source:NCBI gene (formerly Entrezgene);Acc:829469]	OS03G0184300	Conserved hypothetical protein.	Hexosyltransferase (EC 2.4.1.-)	KK1_019113	Cajanus cajan (Pigeon pea) (Cajanus indicus)
C.CAJAN_18570	2		2.53012			AT4G33330	plant glycogenin-like starch initiation protein 3 [Source:NCBI gene (formerly Entrezgene);Acc:829469]	OS03G0184300	Glycosyl transferase, family 8 protein.	Hexosyltransferase (EC 2.4.1.-)	KK1_019113	Cajanus cajan (Pigeon pea) (Cajanus indicus)
C.CAJAN_18602	2		2.75737			AT3G50060	myb domain protein 77 [Source:NCBI gene (formerly Entrezgene);Acc:824168]	OS09G0106700	Similar to Myb proto-oncogene protein (C-myb).	Transcription factor MYB44	KK1_019145	Cajanus cajan (Pigeon pea) (Cajanus indicus)
C.CAJAN_18678	2
C.CAJAN_18757	2		2.03901		-1.62304	AT5G39420	CDC2C [Source:NCBI gene (formerly Entrezgene);Acc:833938]	OS07G0596600	Similar to Cdc2MsC protein.	Serine/threonine-protein kinase At1g54610 family	KK1_019304	Cajanus cajan (Pigeon pea) (Cajanus indicus)
C.CAJAN_18757	2		2.03901		-1.62304	AT5G39420	CDC2C [Source:NCBI gene (formerly Entrezgene);Acc:833938]	OS07G0596600	Similar to predicted protein.	Serine/threonine-protein kinase At1g54610 family	KK1_019304	Cajanus cajan (Pigeon pea) (Cajanus indicus)
C.CAJAN_18757	2		2.03901		-1.62304	AT5G39420	CDC2C [Source:NCBI gene (formerly Entrezgene);Acc:833938]	OS07G0596600	Similar to IBS1 (IMPAIRED IN BABA-INDUCED STERILITY 1); ATP binding / kinase/ protein kinase/ protein serine/threonine kinase/ protein tyrosine kinase.	Serine/threonine-protein kinase At1g54610 family	KK1_019304	Cajanus cajan (Pigeon pea) (Cajanus indicus)
C.CAJAN_18806	2		1.60243			AT3G29400	exocyst subunit exo70 family protein E1 [Source:NCBI gene (formerly Entrezgene);Acc:822601]	OS01G0763750	Exo70 exocyst complex subunit family protein.	Exocyst subunit Exo70 family protein	KK1_019352	Cajanus cajan (Pigeon pea) (Cajanus indicus)
C.CAJAN_18806	2		1.60243			AT3G29400	exocyst subunit exo70 family protein E1 [Source:NCBI gene (formerly Entrezgene);Acc:822601]	OS01G0763750	Exocyst subunit EXO70 family protein E1, Homolog of EXO70E2 in Arabidopsis thaliana (AtEXO70E2), BPH (brown planthopper) resistance	Exocyst subunit Exo70 family protein	KK1_019352	Cajanus cajan (Pigeon pea) (Cajanus indicus)
C.CAJAN_18820	2		2.47249			AT4G08920	cryptochrome 1 [Source:NCBI gene (formerly Entrezgene);Acc:826470]	OS04G0452100	Cryptochrome 1, blue light photoreceptor	Cryptochrome-1	KK1_019366	Cajanus cajan (Pigeon pea) (Cajanus indicus)
C.CAJAN_18820	2		2.47249			AT4G08920	cryptochrome 1 [Source:NCBI gene (formerly Entrezgene);Acc:826470]	OS04G0452100	Cryptochrome 1b, blue light photoreceptor, Regulation of blue light-mediated de-etiolation, Blue light-dependent inhibition of coleoptile and leaf elongation	Cryptochrome-1	KK1_019366	Cajanus cajan (Pigeon pea) (Cajanus indicus)
C.CAJAN_18913	2		1.57448		-1.18412	AT1G16220	Protein phosphatase 2C family protein [Source:NCBI gene (formerly Entrezgene);Acc:838190]	OS02G0471500	Protein phosphatase 2C domain containing protein.	PPM-type phosphatase domain-containing protein	KK1_019464	Cajanus cajan (Pigeon pea) (Cajanus indicus)
C.CAJAN_18913	2		1.57448		-1.18412	AT1G16220	Protein phosphatase 2C family protein [Source:NCBI gene (formerly Entrezgene);Acc:838190]	OS02G0471500	Similar to protein phosphatase 2C containing protein.	PPM-type phosphatase domain-containing protein	KK1_019464	Cajanus cajan (Pigeon pea) (Cajanus indicus)
C.CAJAN_18976	2		1.30494			AT4G39100	PHD finger family protein / bromo-adjacent homology (BAH) domain-containing protein [Source:NCBI gene (formerly Entrezgene);Acc:830065]	OS07G0186400	Homolog of Arabidopsis SHL (SHORT LIFE), BAH (Bromo adjacent homology) domain-containing protein, Mediation of genome-wide transcriptional repression	PHD finger protein 2	KK1_019528	Cajanus cajan (Pigeon pea) (Cajanus indicus)
C.CAJAN_18977	2		1.14758			AT1G20440	cold-regulated 47 [Source:NCBI gene (formerly Entrezgene);Acc:838632]			Dehydrin COR47	KK1_019529	Cajanus cajan (Pigeon pea) (Cajanus indicus)
C.CAJAN_19055	2		1.28799			AT1G36730	Translation initiation factor IF2/IF5 [Source:NCBI gene (formerly Entrezgene);Acc:840582]	OS06G0698674	eIF4-gamma/eIF5/eIF2-epsilon domain containing protein.	Eukaryotic translation initiation factor 5	KK1_019608	Cajanus cajan (Pigeon pea) (Cajanus indicus)
C.CAJAN_19116	2		1.79391			AT5G42340	Plant U-Box 15 [Source:NCBI gene (formerly Entrezgene);Acc:834240]	OS02G0168400	Hypothetical conserved gene.	RING-type E3 ubiquitin transferase (EC 2.3.2.27)	KK1_019672	Cajanus cajan (Pigeon pea) (Cajanus indicus)
C.CAJAN_19175	2		1.45562			AT1G78380	glutathione S-transferase TAU 19 [Source:NCBI gene (formerly Entrezgene);Acc:844174]	OS09G0367700	Tau class glutathione S-transferase, Tolerance against sheath blight disease	Glutathione S-transferase (EC 2.5.1.18)	KK1_019731	Cajanus cajan (Pigeon pea) (Cajanus indicus)
C.CAJAN_19176	2		2.4461			AT1G78380	glutathione S-transferase TAU 19 [Source:NCBI gene (formerly Entrezgene);Acc:844174]	OS09G0367700	Tau class glutathione S-transferase, Tolerance against sheath blight disease	glutathione transferase (EC 2.5.1.18)	KK1_019732	Cajanus cajan (Pigeon pea) (Cajanus indicus)
C.CAJAN_19232	2		1.26788			AT5G56340	RING/U-box superfamily protein [Source:NCBI gene (formerly Entrezgene);Acc:835734]	OS03G0812200	Zinc finger, RING/FYVE/PHD-type domain containing protein.	RING-type E3 ubiquitin transferase (EC 2.3.2.27)	KK1_019789	Cajanus cajan (Pigeon pea) (Cajanus indicus)
C.CAJAN_19314	2		2.50553		-1.15675	AT1G67360	Rubber elongation factor protein (REF) [Source:NCBI gene (formerly Entrezgene);Acc:843057]	OS07G0671800	Similar to Stress-related protein-like protein (Fragment).	REF/SRPP-like protein At1g67360	KK1_019873	Cajanus cajan (Pigeon pea) (Cajanus indicus)
C.CAJAN_19315	2		1.11724			AT1G67370	DNA-binding HORMA family protein [Source:NCBI gene (formerly Entrezgene);Acc:843058]	OS09G0506800	HORMA-domain protein, Promotion of homologous chromosome synapsis at meiosis I	CTD small phosphatase-like protein 2-A (EC 3.1.3.-, EC 3.1.3.16)	KK1_019874	Cajanus cajan (Pigeon pea) (Cajanus indicus)
C.CAJAN_19315	2		1.11724			AT1G67370	DNA-binding HORMA family protein [Source:NCBI gene (formerly Entrezgene);Acc:843058]	OS09G0506800	Similar to Meiotic asynaptic mutant 1.	CTD small phosphatase-like protein 2-A (EC 3.1.3.-, EC 3.1.3.16)	KK1_019874	Cajanus cajan (Pigeon pea) (Cajanus indicus)
C.CAJAN_19385	2		1.76162			AT5G14420	RING domain ligase2 [Source:NCBI gene (formerly Entrezgene);Acc:831293]	OS01G0908700	Similar to Hnrpa2b1-prov protein.	E3 ubiquitin-protein ligase RGLG2	KK1_019949	Cajanus cajan (Pigeon pea) (Cajanus indicus)
C.CAJAN_19418	2		1.35469			AT5G10320	ATP synthase subunit B [Source:NCBI gene (formerly Entrezgene);Acc:830896]	OS04G0451100	Similar to H0815C01.3 protein.	Polyadenylate-binding protein 2	KK1_019983	Cajanus cajan (Pigeon pea) (Cajanus indicus)
C.CAJAN_19439	2		1.87592			AT2G22170	Lipase/lipooxygenase, PLAT/LH2 family protein [Source:NCBI gene (formerly Entrezgene);Acc:816751]	OS02G0753300	Lipoxygenase, LH2 domain containing protein.	PLAT domain-containing protein	KK1_020008	Cajanus cajan (Pigeon pea) (Cajanus indicus)
C.CAJAN_19502	2		1.07924			AT2G40090	ABC2 homolog 9 [Source:NCBI gene (formerly Entrezgene);Acc:818597]	OS03G0698350	Similar to ATATH9 (ABC2 homolog 9).	ABC1 protein At2g40090	KK1_020071	Cajanus cajan (Pigeon pea) (Cajanus indicus)
C.CAJAN_19563	2		1.57232			AT3G03440	ARM repeat superfamily protein [Source:NCBI gene (formerly Entrezgene);Acc:821253]	OS01G0112500	Similar to Plakoglobin/armadillo/beta-catenin-like protein (Fragment).	U-box domain-containing protein 4	KK1_020136	Cajanus cajan (Pigeon pea) (Cajanus indicus)
C.CAJAN_19586	2		1.49075			AT1G14900	high mobility group A [Source:NCBI gene (formerly Entrezgene);Acc:838055]	OS08G0428800	Similar to High mobility group I/Y-2.	HMG-Y-related protein A	KK1_020159	Cajanus cajan (Pigeon pea) (Cajanus indicus)
C.CAJAN_19604	2		1.20434			AT1G66180	Eukaryotic aspartyl protease family protein [Source:NCBI gene (formerly Entrezgene);Acc:842933]	OS03G0271900	Peptidase aspartic, catalytic domain containing protein.	Aspartic proteinase PCS1	D0Y65_047475	Glycine soja (Wild soybean)
C.CAJAN_19651	2		1.55716			AT5G37490	ARM repeat superfamily protein [Source:NCBI gene (formerly Entrezgene);Acc:833727]	OS06G0248500	E3 ubiquitin ligase, Positive regulation of resistance to M. grisea	U-box domain-containing protein (EC 2.3.2.27) (RING-type E3 ubiquitin transferase PUB)	KK1_020228	Cajanus cajan (Pigeon pea) (Cajanus indicus)
C.CAJAN_19670	2		1.744			AT5G56550	oxidative stress 3 [Source:NCBI gene (formerly Entrezgene);Acc:835756]	OS01G0739500	Conserved hypothetical protein.	Oxidative stress 3	KK1_020247	Cajanus cajan (Pigeon pea) (Cajanus indicus)
C.CAJAN_19736	2		1.95389			AT5G58350	with no lysine (K) kinase 4 [Source:NCBI gene (formerly Entrezgene);Acc:835947]	OS07G0572800	WNK (With No Lysine) kinase, Ser/thr protein kinase family member, Abiotic stress tolerance, Internal circadian rhythm	non-specific serine/threonine protein kinase (EC 2.7.11.1)	KK1_020318	Cajanus cajan (Pigeon pea) (Cajanus indicus)
C.CAJAN_19736	2		1.95389			AT5G58350	with no lysine (K) kinase 4 [Source:NCBI gene (formerly Entrezgene);Acc:835947]	OS07G0572800	Hypothetical conserved gene.	non-specific serine/threonine protein kinase (EC 2.7.11.1)	KK1_020318	Cajanus cajan (Pigeon pea) (Cajanus indicus)
C.CAJAN_19779	2		1.40469			AT3G54140	peptide transporter 1 [Source:NCBI gene (formerly Entrezgene);Acc:824581]	OS01G0142800	Putative peptide transporter, Long-distance translocation of dimethylarsinate to rice grain	Peptide transporter PTR1	KK1_020361	Cajanus cajan (Pigeon pea) (Cajanus indicus)
C.CAJAN_19779	2		1.40469			AT3G54140	peptide transporter 1 [Source:NCBI gene (formerly Entrezgene);Acc:824581]	OS01G0142800	Similar to Peptide transporter.	Peptide transporter PTR1	KK1_020361	Cajanus cajan (Pigeon pea) (Cajanus indicus)
C.CAJAN_19779	2		1.40469			AT3G54140	peptide transporter 1 [Source:NCBI gene (formerly Entrezgene);Acc:824581]	OS01G0142800	Similar to cDNA clone:J023036E09, full insert sequence (Fragment).	Peptide transporter PTR1	KK1_020361	Cajanus cajan (Pigeon pea) (Cajanus indicus)
C.CAJAN_19873	2		1.50742			AT5G12840	nuclear factor Y, subunit A1 [Source:NCBI gene (formerly Entrezgene);Acc:831124]	OS03G0696300	Similar to nuclear transcription factor Y subunit A-1.	Nuclear transcription factor Y subunit	KK1_020460	Cajanus cajan (Pigeon pea) (Cajanus indicus)
C.CAJAN_19873	2		1.50742			AT5G12840	nuclear factor Y, subunit A1 [Source:NCBI gene (formerly Entrezgene);Acc:831124]	OS03G0696300	Nuclear factor (NF)-YA transcription factor, Response to abscisic acid	Nuclear transcription factor Y subunit	KK1_020460	Cajanus cajan (Pigeon pea) (Cajanus indicus)
C.CAJAN_20000	2				-1.73384	AT2G15680	Calcium-binding EF-hand family protein [Source:NCBI gene (formerly Entrezgene);Acc:816061]	OS09G0458700	EF hand domain containing protein.	Calmodulin-like protein 1	KK1_020594	Cajanus cajan (Pigeon pea) (Cajanus indicus)
C.CAJAN_20201	2		1.40023			AT5G52640	heat shock-like protein [Source:NCBI gene (formerly Entrezgene);Acc:835341]	OS04G0107900	Similar to Heat shock protein 80.	Heat shock protein 81-1	KK1_020801	Cajanus cajan (Pigeon pea) (Cajanus indicus)
C.CAJAN_20201	2		1.40023			AT5G52640	heat shock-like protein [Source:NCBI gene (formerly Entrezgene);Acc:835341]	OS04G0107900	Non-protein coding transcript.	Heat shock protein 81-1	KK1_020801	Cajanus cajan (Pigeon pea) (Cajanus indicus)
C.CAJAN_20201	2		1.40023			AT5G52640	heat shock-like protein [Source:NCBI gene (formerly Entrezgene);Acc:835341]	OS04G0107900	Similar to Heat shock protein 82.	Heat shock protein 81-1	KK1_020801	Cajanus cajan (Pigeon pea) (Cajanus indicus)
C.CAJAN_20201	2		1.40023			AT5G52640	heat shock-like protein [Source:NCBI gene (formerly Entrezgene);Acc:835341]	OS04G0107900	Heat shock protein 81-1 (HSP81-1) (Heat shock protein 83).	Heat shock protein 81-1	KK1_020801	Cajanus cajan (Pigeon pea) (Cajanus indicus)
C.CAJAN_20336	2		3.62723			AT1G77120	alcohol dehydrogenase 1 [Source:NCBI gene (formerly Entrezgene);Acc:844047]	OS11G0210300	Alcohol dehydrogenase 1.	Alcohol dehydrogenase 1	KK1_020941	Cajanus cajan (Pigeon pea) (Cajanus indicus)
C.CAJAN_20336	2		3.62723			AT1G77120	alcohol dehydrogenase 1 [Source:NCBI gene (formerly Entrezgene);Acc:844047]	OS11G0210300	Similar to Alcohol dehydrogenase 1.	Alcohol dehydrogenase 1	KK1_020941	Cajanus cajan (Pigeon pea) (Cajanus indicus)
C.CAJAN_20339	2		4.23031			AT1G21550	Calcium-binding EF-hand family protein [Source:NCBI gene (formerly Entrezgene);Acc:838756]	OS04G0492800	Similar to H0425E08.6 protein.	Calcium-binding protein CML44	KK1_020944	Cajanus cajan (Pigeon pea) (Cajanus indicus)
C.CAJAN_20488	2		1.43699			AT1G30500	nuclear factor Y, subunit A7 [Source:NCBI gene (formerly Entrezgene);Acc:839929]	OS12G0613000	Nuclear factor Y (NF-Y) transcription factor A9, CCAAT box binding factor, Heme-associated protein (HAP)2B	Nuclear transcription factor Y subunit	KK1_021101	Cajanus cajan (Pigeon pea) (Cajanus indicus)
C.CAJAN_20505	2		2.79694			AT3G54940	Papain family cysteine protease [Source:NCBI gene (formerly Entrezgene);Acc:824659]	OS02G0469600	Abiotic stress-induced cysteine proteinase, Abiotic stress response	Cysteine proteinase A494	KK1_021118	Cajanus cajan (Pigeon pea) (Cajanus indicus)
C.CAJAN_20619	2		1.28348			AT3G16857	response regulator 1 [Source:NCBI gene (formerly Entrezgene);Acc:820940]	OS01G0904700	B-type response regulator, Cytokinin signaling	Two-component response regulator ARR2	KK1_021234	Cajanus cajan (Pigeon pea) (Cajanus indicus)
C.CAJAN_20624	2		2.03162			AT4G33565	RING/U-box superfamily protein [Source:NCBI gene (formerly Entrezgene);Acc:829496]	OS02G0676500	Similar to OSIGBa0127A14.6 protein.	RING-H2 finger protein ATL1H	KK1_021239	Cajanus cajan (Pigeon pea) (Cajanus indicus)
C.CAJAN_20790	2		2.61894		-1.28287	AT4G01280	Homeodomain-like superfamily protein [Source:NCBI gene (formerly Entrezgene);Acc:827903]	OS02G0680700	Similar to DNA binding protein.	Myb-like protein G	KK1_021411	Cajanus cajan (Pigeon pea) (Cajanus indicus)
C.CAJAN_20854	2		1.62259			AT2G46150	Late embryosis abundant (LEA) hydroxyproline-rich glycoprotein family [Source:NCBI gene (formerly Entrezgene);Acc:819222]	OS01G0736500	Similar to harpin-induced protein.	Late embryogenesis abundant protein LEA-2 subgroup domain-containing protein	KK1_021478	Cajanus cajan (Pigeon pea) (Cajanus indicus)
C.CAJAN_20860	2		2.64395			AT1G64000	WRKY DNA-binding protein 56 [Source:NCBI gene (formerly Entrezgene);Acc:842703]	OS01G0734000	WRKY transcription factor 23, Modulation of pathogen responses and dark-induced leaf senescence	WRKY transcription factor 56	KK1_021486	Cajanus cajan (Pigeon pea) (Cajanus indicus)
C.CAJAN_20953	2		2.08916			AT2G28420	Lactoylglutathione lyase / glyoxalase I family protein [Source:NCBI gene (formerly Entrezgene);Acc:817390]	OS07G0657100	Glyoxalase I, Abiotic stress tolerance	Lactoylglutathione lyase	KK1_021582	Cajanus cajan (Pigeon pea) (Cajanus indicus)
C.CAJAN_20987	2		2.78095			AT5G16770	myb domain protein 9 [Source:NCBI gene (formerly Entrezgene);Acc:831540]	OS06G0221000	R2R3-MYB transcription factor 64	Transcription factor MYB39	KK1_021616	Cajanus cajan (Pigeon pea) (Cajanus indicus)
C.CAJAN_21094	2		2.47669			AT3G47440	tonoplast intrinsic protein 5;1 [Source:NCBI gene (formerly Entrezgene);Acc:823898]	OS04G0550800	Major intrinsic protein family protein.	Aquaporin TIP5-1	KK1_021723	Cajanus cajan (Pigeon pea) (Cajanus indicus)
C.CAJAN_21208	2		1.3652			AT5G59550	zinc finger (C3HC4-type RING finger) family protein [Source:NCBI gene (formerly Entrezgene);Acc:836074]	OS05G0110000	Zinc finger, RING/FYVE/PHD-type domain containing protein.	RING-type E3 ubiquitin transferase (EC 2.3.2.27)	KK1_021837	Cajanus cajan (Pigeon pea) (Cajanus indicus)
C.CAJAN_21307	2		2.0661		-1.7911	AT2G16780	Transducin family protein / WD-40 repeat family protein [Source:NCBI gene (formerly Entrezgene);Acc:816179]	OS03G0640100	Rice homolog of AtMSI1, Reproductive development	WD-40 repeat-containing protein MSI3	KK1_021937	Cajanus cajan (Pigeon pea) (Cajanus indicus)
C.CAJAN_21424	2		2.58976			AT5G59730	exocyst subunit exo70 family protein H7 [Source:NCBI gene (formerly Entrezgene);Acc:836094]	OS09G0439600	Exo70 exocyst complex subunit family protein.	Exocyst subunit Exo70 family protein	KK1_022057	Cajanus cajan (Pigeon pea) (Cajanus indicus)
C.CAJAN_21432	2		1.46589			AT3G46290	hercules receptor kinase 1 [Source:NCBI gene (formerly Entrezgene);Acc:823774]	OS06G0334300	Similar to Resistance protein candidate (Fragment).	Receptor-like protein kinase HERK 1	KK1_022066	Cajanus cajan (Pigeon pea) (Cajanus indicus)
C.CAJAN_21432	2		1.46589			AT3G46290	hercules receptor kinase 1 [Source:NCBI gene (formerly Entrezgene);Acc:823774]	OS06G0334300	Similar to predicted protein.	Receptor-like protein kinase HERK 1	KK1_022066	Cajanus cajan (Pigeon pea) (Cajanus indicus)
C.CAJAN_21452	2		1.06139			AT3G45640	mitogen-activated protein kinase 3 [Source:NCBI gene (formerly Entrezgene);Acc:823706]	OS03G0285800	Mitogen-activated protein kinase 5, BTH-induced MAPK 1, Disease resistance, Abiotic stress tolerance, Positively regulation of drought, salt and cold tolerance,	Mitogen-activated protein kinase (EC 2.7.11.24)	KK1_022086	Cajanus cajan (Pigeon pea) (Cajanus indicus)
C.CAJAN_21452	2		1.06139			AT3G45640	mitogen-activated protein kinase 3 [Source:NCBI gene (formerly Entrezgene);Acc:823706]	OS03G0285800	MAP Kinase.	Mitogen-activated protein kinase (EC 2.7.11.24)	KK1_022086	Cajanus cajan (Pigeon pea) (Cajanus indicus)
C.CAJAN_21583	2		2.48429			AT2G36870	xyloglucan endotransglucosylase/hydrolase 32 [Source:NCBI gene (formerly Entrezgene);Acc:818259]	OS07G0480800	Cellulase (EC 3.2.1.4).	Xyloglucan endotransglucosylase/hydrolase (EC 2.4.1.207)	KK1_022220	Cajanus cajan (Pigeon pea) (Cajanus indicus)
C.CAJAN_21668	2		3.69224			AT1G08440	aluminum activated malate transporter family protein [Source:NCBI gene (formerly Entrezgene);Acc:837364]	OS04G0417000	Similar to Aluminum-activated malate transporter.	Aluminum-activated malate transporter 2	KK1_022310	Cajanus cajan (Pigeon pea) (Cajanus indicus)
C.CAJAN_21913	2		1.57702		-1.00679	AT5G57110	autoinhibited Ca2+ -ATPase [Source:NCBI gene (formerly Entrezgene);Acc:835815]	OS04G0605500	Similar to Calcium-transporting ATPase 8, plasma membrane-type (EC 3.6.3.8) (Ca(2+)-ATPase isoform 8).	Calcium-transporting ATPase (EC 7.2.2.10)	KK1_022565	Cajanus cajan (Pigeon pea) (Cajanus indicus)
C.CAJAN_21913	2		1.57702		-1.00679	AT5G57110	autoinhibited Ca2+ -ATPase [Source:NCBI gene (formerly Entrezgene);Acc:835815]	OS04G0605500	Similar to P-type ATPase (Fragment).	Calcium-transporting ATPase (EC 7.2.2.10)	KK1_022565	Cajanus cajan (Pigeon pea) (Cajanus indicus)
C.CAJAN_21913	2		1.57702		-1.00679	AT5G57110	autoinhibited Ca2+ -ATPase [Source:NCBI gene (formerly Entrezgene);Acc:835815]	OS04G0605500	P-type IIB Ca(2+) ATPase, Stress tolerance	Calcium-transporting ATPase (EC 7.2.2.10)	KK1_022565	Cajanus cajan (Pigeon pea) (Cajanus indicus)
C.CAJAN_22031	2
C.CAJAN_22041	2		1.93161			AT5G12840	nuclear factor Y, subunit A1 [Source:NCBI gene (formerly Entrezgene);Acc:831124]	OS03G0696300	Similar to nuclear transcription factor Y subunit A-1.	Nuclear transcription factor Y subunit	KK1_022693	Cajanus cajan (Pigeon pea) (Cajanus indicus)
C.CAJAN_22041	2		1.93161			AT5G12840	nuclear factor Y, subunit A1 [Source:NCBI gene (formerly Entrezgene);Acc:831124]	OS03G0696300	Nuclear factor (NF)-YA transcription factor, Response to abscisic acid	Nuclear transcription factor Y subunit	KK1_022693	Cajanus cajan (Pigeon pea) (Cajanus indicus)
C.CAJAN_22070	2		1.87649		-1.87649	AT5G12380	annexin 8 [Source:NCBI gene (formerly Entrezgene);Acc:831113]	OS02G0753800	Calcium-binding protein, Annexin, Heat and drought stress tolerance	Annexin	KK1_022723	Cajanus cajan (Pigeon pea) (Cajanus indicus)
C.CAJAN_22144	2
C.CAJAN_22151	2
C.CAJAN_22273	2
C.CAJAN_22301	2		1.65055			AT2G26730	Leucine-rich repeat protein kinase family protein [Source:NCBI gene (formerly Entrezgene);Acc:817214]	OS07G0681100	Similar to Receptor-like protein kinase.	Inactive receptor kinase At2g26730 family	KK1_022959	Cajanus cajan (Pigeon pea) (Cajanus indicus)
C.CAJAN_22301	2		1.65055			AT2G26730	Leucine-rich repeat protein kinase family protein [Source:NCBI gene (formerly Entrezgene);Acc:817214]	OS07G0681100	Similar to Leucine-rich repeat receptor-like protein kinase (Fragment).	Inactive receptor kinase At2g26730 family	KK1_022959	Cajanus cajan (Pigeon pea) (Cajanus indicus)
C.CAJAN_22500	2		1.17497			AT5G51120	polyadenylate-binding protein 1 [Source:NCBI gene (formerly Entrezgene);Acc:835186]	OS06G0219600	Similar to Poly(A)-binding protein II-like.	Polyadenylate-binding protein 2	KK1_023162	Cajanus cajan (Pigeon pea) (Cajanus indicus)
C.CAJAN_22542	2		2.17158			AT3G23150	Signal transduction histidine kinase, hybrid-type, ethylene sensor [Source:NCBI gene (formerly Entrezgene);Acc:821891]	OS04G0169100	Similar to Ethylene receptor-like protein 1.	Ethylene receptor 2	KK1_023204	Cajanus cajan (Pigeon pea) (Cajanus indicus)
C.CAJAN_22542	2		2.17158			AT3G23150	Signal transduction histidine kinase, hybrid-type, ethylene sensor [Source:NCBI gene (formerly Entrezgene);Acc:821891]	OS04G0169100	Ethylene receptor, Ethylene response, Floral transition and starch accumulation	Ethylene receptor 2	KK1_023204	Cajanus cajan (Pigeon pea) (Cajanus indicus)
C.CAJAN_22559	2		3.08941			AT3G23240	ethylene response factor 1 [Source:NCBI gene (formerly Entrezgene);Acc:821902]	OS03G0860100	Ethylene response factor, Transcriptional activator, Positive regulation of disease resistance	Ethylene-responsive transcription factor 1B	KK1_023222	Cajanus cajan (Pigeon pea) (Cajanus indicus)
C.CAJAN_22563	2				-1.00877	AT3G54700	phosphate transporter 1;7 [Source:NCBI gene (formerly Entrezgene);Acc:824635]	OS10G0444700	Phosphate transporter, Pi homeostasis	Inorganic phosphate transporter 1-7	KK1_023226	Cajanus cajan (Pigeon pea) (Cajanus indicus)
C.CAJAN_22563	2				-1.00877	AT3G54700	phosphate transporter 1;7 [Source:NCBI gene (formerly Entrezgene);Acc:824635]	OS10G0444700	Similar to Phosphate transporter 6.	Inorganic phosphate transporter 1-7	KK1_023226	Cajanus cajan (Pigeon pea) (Cajanus indicus)
C.CAJAN_22746	2
C.CAJAN_22772	2		1.31464			AT3G47160	RING/U-box superfamily protein [Source:NCBI gene (formerly Entrezgene);Acc:823869]	OS10G0500300	Zinc finger, RING/FYVE/PHD-type domain containing protein.	RING finger protein 141 family	KK1_023445	Cajanus cajan (Pigeon pea) (Cajanus indicus)
C.CAJAN_22856	2		1.34257			AT4G27420	ABC-2 type transporter family protein [Source:NCBI gene (formerly Entrezgene);Acc:828850]	OS03G0157400	ABC transporter-like domain containing protein.	ABC transporter G family member 14	KK1_023529	Cajanus cajan (Pigeon pea) (Cajanus indicus)
C.CAJAN_22856	2		1.34257			AT4G27420	ABC-2 type transporter family protein [Source:NCBI gene (formerly Entrezgene);Acc:828850]	OS03G0157400	Similar to white-brown-complex ABC transporter family.	ABC transporter G family member 14	KK1_023529	Cajanus cajan (Pigeon pea) (Cajanus indicus)
C.CAJAN_22901	2		1.23635			AT5G64220	Calmodulin-binding transcription activator protein with CG-1 and Ankyrin domain [Source:NCBI gene (formerly Entrezgene);Acc:836543]	OS03G0191000	Ca<sup>2+</sup>/CaM-associated transcription factor, Negative regulation of thermotolerance	Calmodulin-binding transcription activator 2	KK1_023575	Cajanus cajan (Pigeon pea) (Cajanus indicus)
C.CAJAN_23007	2		1.52596			AT3G04690	Malectin/receptor-like protein kinase family protein [Source:NCBI gene (formerly Entrezgene);Acc:819627]	OS01G0769700	Receptor-like kinase, Control of reproductive growth and development, Repression of cell death	Receptor-like protein kinase ANXUR1	KK1_023685	Cajanus cajan (Pigeon pea) (Cajanus indicus)
C.CAJAN_23007	2		1.52596			AT3G04690	Malectin/receptor-like protein kinase family protein [Source:NCBI gene (formerly Entrezgene);Acc:819627]	OS01G0769700	Similar to predicted protein.	Receptor-like protein kinase ANXUR1	KK1_023685	Cajanus cajan (Pigeon pea) (Cajanus indicus)
C.CAJAN_23277	2		1.72037			AT5G14420	RING domain ligase2 [Source:NCBI gene (formerly Entrezgene);Acc:831293]	OS01G0908700	Similar to Hnrpa2b1-prov protein.	E3 ubiquitin-protein ligase RGLG2	KK1_023957	Cajanus cajan (Pigeon pea) (Cajanus indicus)
C.CAJAN_23494	2				-2.37245	AT1G49230	RING/U-box superfamily protein [Source:NCBI gene (formerly Entrezgene);Acc:841346]	OS04G0419550	Zinc finger, RING-type domain containing protein.	RING-type E3 ubiquitin transferase (EC 2.3.2.27)	KK1_024182	Cajanus cajan (Pigeon pea) (Cajanus indicus)
C.CAJAN_23518	2		1.16718			AT5G09330	NAC domain containing protein 82 [Source:NCBI gene (formerly Entrezgene);Acc:830792]	OS05G0426200	NAC transcription factor, Iron homeostasis	NAC domain-containing protein 78	KK1_024205	Cajanus cajan (Pigeon pea) (Cajanus indicus)
C.CAJAN_23804	2		1.39902			AT5G58003	C-terminal domain phosphatase-like 4 [Source:NCBI gene (formerly Entrezgene);Acc:5008312]	OS05G0390500	BRCT domain containing protein.	RNA polymerase II C-terminal domain phosphatase-like (EC 3.1.3.16)	KK1_024494	Cajanus cajan (Pigeon pea) (Cajanus indicus)
C.CAJAN_23881	2		1.30862			AT2G42570	TRICHOME BIREFRINGENCE-LIKE 39 [Source:NCBI gene (formerly Entrezgene);Acc:818857]	OS01G0652100	Protein of unknown function DUF231, plant domain containing protein.	Protein trichome birefringence-like 39	HKW66_Vig0219480 LR48_Vigan05g137700	Phaseolus angularis (Azuki bean) (Vigna angularis)
C.CAJAN_23927	2		1.02016			AT5G44170	S-adenosyl-L-methionine-dependent methyltransferases superfamily protein [Source:NCBI gene (formerly Entrezgene);Acc:834440]	OS05G0564100	Nicotinamide N-methyltransferase, putative domain containing protein.	Protein-lysine methyltransferase METTL21D	D0Y65_032143	Glycine soja (Wild soybean)
C.CAJAN_23961	2		1.28598		-1.11571	AT1G53050	Protein kinase superfamily protein [Source:NCBI gene (formerly Entrezgene);Acc:841739]	OS08G0112500	Hypothetical conserved gene.	Serine/threonine-protein kinase At1g54610 family	KK1_024763	Cajanus cajan (Pigeon pea) (Cajanus indicus)
C.CAJAN_23961	2		1.28598		-1.11571	AT1G53050	Protein kinase superfamily protein [Source:NCBI gene (formerly Entrezgene);Acc:841739]	OS08G0112500	Similar to Cyclin-dependent protein kinase-like protein.	Serine/threonine-protein kinase At1g54610 family	KK1_024763	Cajanus cajan (Pigeon pea) (Cajanus indicus)
C.CAJAN_23984	2		1.67106			AT2G20880	Integrase-type DNA-binding superfamily protein [Source:NCBI gene (formerly Entrezgene);Acc:816622]	OS02G0638650	Pathogenesis-related transcriptional factor and ERF domain containing protein.	Ethylene-responsive transcription factor ERF053 family	KK1_024787	Cajanus cajan (Pigeon pea) (Cajanus indicus)
C.CAJAN_24197	2		1.24762			AT3G51000	alpha/beta-Hydrolases superfamily protein [Source:NCBI gene (formerly Entrezgene);Acc:824264]	OS10G0498200	Epoxide hydrolase family protein.	Epoxide hydrolase 2	KK1_024872	Cajanus cajan (Pigeon pea) (Cajanus indicus)
C.CAJAN_24593	2		1.03632			AT2G02380	glutathione S-transferase (class zeta) 2 [Source:NCBI gene (formerly Entrezgene);Acc:814769]	OS02G0564000	Glutathione S-transferase, Defense/stress response	glutathione transferase (EC 2.5.1.18)	KK1_026021	Cajanus cajan (Pigeon pea) (Cajanus indicus)
C.CAJAN_24660	2		2.05879			AT1G68810	basic helix-loop-helix (bHLH) DNA-binding superfamily protein [Source:NCBI gene (formerly Entrezgene);Acc:843213]	OS03G0260600	Helix-loop-helix DNA-binding domain containing protein.	Transcription factor bHLH30	KK1_025022	Cajanus cajan (Pigeon pea) (Cajanus indicus)
C.CAJAN_24684	2		1.48385			AT3G54940	Papain family cysteine protease [Source:NCBI gene (formerly Entrezgene);Acc:824659]	OS07G0480900	Similar to Cysteine protease (Fragment).	Cysteine proteinase A494 family	KK1_025048	Cajanus cajan (Pigeon pea) (Cajanus indicus)
C.CAJAN_24731	2		2.74374			AT1G28360	ERF domain protein 12 [Source:NCBI gene (formerly Entrezgene);Acc:839732]	OS05G0497200	AP2/ERF (APETALA2/ethylene-responsive factor) protein, Regulation of spikelet meristem determinancy and floral organ identity	Ethylene-responsive transcription factor 12	KK1_026203	Cajanus cajan (Pigeon pea) (Cajanus indicus)
C.CAJAN_24862	2		1.55681			AT4G37770	1-amino-cyclopropane-1-carboxylate synthase 8 [Source:NCBI gene (formerly Entrezgene);Acc:829933]	OS03G0727600	ACC synthase, Ethylene biosynthesis	1-aminocyclopropane-1-carboxylate synthase (EC 4.4.1.14) (S-adenosyl-L-methionine methylthioadenosine-lyase)	KK1_024960	Cajanus cajan (Pigeon pea) (Cajanus indicus)
C.CAJAN_24909	2		4.12837			AT5G17600	RING/U-box superfamily protein [Source:NCBI gene (formerly Entrezgene);Acc:831626]	OS06G0271600	Zinc finger, RING/FYVE/PHD-type domain containing protein.	RING-type E3 ubiquitin transferase (EC 2.3.2.27)	KK1_025581	Cajanus cajan (Pigeon pea) (Cajanus indicus)
C.CAJAN_24910	2
C.CAJAN_24982	2		1.00586			AT4G32250	Protein kinase superfamily protein [Source:NCBI gene (formerly Entrezgene);Acc:829358]	OS06G0639500	Protein kinase, core domain containing protein.	E3 ubiquitin-protein ligase KEG	KK1_025657	Cajanus cajan (Pigeon pea) (Cajanus indicus)
C.CAJAN_25020	2		1.03761			AT2G40940	ethylene response sensor 1 [Source:NCBI gene (formerly Entrezgene);Acc:818693]	OS03G0701700	Ethylene receptor, Inhibition of root growth and promotion of shoot elongation during submergence	Ethylene receptor	KK1_027192	Cajanus cajan (Pigeon pea) (Cajanus indicus)
C.CAJAN_25020	2		1.03761			AT2G40940	ethylene response sensor 1 [Source:NCBI gene (formerly Entrezgene);Acc:818693]	OS03G0701700	Similar to Ethylene receptor.	Ethylene receptor	KK1_027192	Cajanus cajan (Pigeon pea) (Cajanus indicus)
C.CAJAN_25024	2		2.35446		-1.60538	AT4G02280	sucrose synthase 3 [Source:NCBI gene (formerly Entrezgene);Acc:828081]	OS03G0340500	Similar to Sucrose synthase (EC 2.4.1.13).	Sucrose synthase (EC 2.4.1.13)	KK1_027196	Cajanus cajan (Pigeon pea) (Cajanus indicus)
C.CAJAN_25024	2		2.35446		-1.60538	AT4G02280	sucrose synthase 3 [Source:NCBI gene (formerly Entrezgene);Acc:828081]	OS03G0340500	Similar to sucrose synthase2.	Sucrose synthase (EC 2.4.1.13)	KK1_027196	Cajanus cajan (Pigeon pea) (Cajanus indicus)
C.CAJAN_25091	2		2.22049			AT4G31550	WRKY DNA-binding protein 11 [Source:NCBI gene (formerly Entrezgene);Acc:829282]	OS04G0605100	WRKY transcription factor 68.	WRKY transcription factor 11	KK1_025513	Cajanus cajan (Pigeon pea) (Cajanus indicus)
C.CAJAN_25120	2		1.50851		-1.0801	AT1G48040	Protein phosphatase 2C family protein [Source:NCBI gene (formerly Entrezgene);Acc:841222]	OS05G0134200	Similar to Protein phosphatase-2C.	protein-serine/threonine phosphatase (EC 3.1.3.16)	KK1_025542	Cajanus cajan (Pigeon pea) (Cajanus indicus)
C.CAJAN_25200	2		1.16084			AT1G11260	sugar transporter 1 [Source:NCBI gene (formerly Entrezgene);Acc:837667]	OS07G0106200	Monosaccharide transporter 3, Accumulation of monosaccharides required for cell wall synthesis	Sugar carrier protein C	KK1_026932	Cajanus cajan (Pigeon pea) (Cajanus indicus)
C.CAJAN_25200	2		1.16084			AT1G11260	sugar transporter 1 [Source:NCBI gene (formerly Entrezgene);Acc:837667]	OS07G0106200	Similar to Monosaccharide transporter 3.	Sugar carrier protein C	KK1_026932	Cajanus cajan (Pigeon pea) (Cajanus indicus)
C.CAJAN_25288	2				-1.55182	AT3G03000	EF hand calcium-binding protein family [Source:NCBI gene (formerly Entrezgene);Acc:821161]	OS01G0505600	EF-Hand type domain containing protein.	Calcium-binding protein CML17	KK1_025338	Cajanus cajan (Pigeon pea) (Cajanus indicus)
C.CAJAN_25439	2		1.40057			AT1G53270	ABC-2 type transporter family protein [Source:NCBI gene (formerly Entrezgene);Acc:841761]	OS01G0615500	ABC transporter-like domain containing protein.	ABC transporter G family member 10	KK1_026813	Cajanus cajan (Pigeon pea) (Cajanus indicus)
C.CAJAN_25482	2		1.23651			AT1G50640	ethylene responsive element binding factor 3 [Source:NCBI gene (formerly Entrezgene);Acc:841486]	OS04G0669200	Similar to Ethylene response factor 2 (Ethylene response factor 3).	Ethylene-responsive transcription factor 3	KK1_025913	Cajanus cajan (Pigeon pea) (Cajanus indicus)
C.CAJAN_25566	2				-1.79511	AT2G28200	C2H2-type zinc finger family protein [Source:NCBI gene (formerly Entrezgene);Acc:817366]	OS05G0114400	Zinc finger, C2H2-type domain containing protein.	C2H2-type domain-containing protein	KK1_026322	Cajanus cajan (Pigeon pea) (Cajanus indicus)
C.CAJAN_25816	2		1.35522			AT5G19410	ABC-2 type transporter family protein [Source:NCBI gene (formerly Entrezgene);Acc:832061]	OS05G0384600	Similar to ATPase, coupled to transmembrane movement of substances.	ABC transporter G family member 23	KK1_025824	Cajanus cajan (Pigeon pea) (Cajanus indicus)
C.CAJAN_25816	2		1.35522			AT5G19410	ABC-2 type transporter family protein [Source:NCBI gene (formerly Entrezgene);Acc:832061]	OS05G0384600	ABC transporter-like domain containing protein.	ABC transporter G family member 23	KK1_025824	Cajanus cajan (Pigeon pea) (Cajanus indicus)
C.CAJAN_25852	2		2.45076		-1.55834	AT4G01470	tonoplast intrinsic protein 1;3 [Source:NCBI gene (formerly Entrezgene);Acc:828051]	OS01G0975900	Similar to Tonoplast membrane integral protein ZmTIP1-2.	Aquaporin TIP1-3	KK1_027436	Cajanus cajan (Pigeon pea) (Cajanus indicus)
C.CAJAN_25852	2		2.45076		-1.55834	AT4G01470	tonoplast intrinsic protein 1;3 [Source:NCBI gene (formerly Entrezgene);Acc:828051]	OS01G0975900	Tonoplast intrinsic protein 1;2, Arsenite tolerance	Aquaporin TIP1-3	KK1_027436	Cajanus cajan (Pigeon pea) (Cajanus indicus)
C.CAJAN_25865	2		2.11643			AT5G59950	RNA-binding (RRM/RBD/RNP motifs) family protein [Source:NCBI gene (formerly Entrezgene);Acc:836117]	OS12G0100100	Similar to ALY protein.	RNA and export factor-binding protein 2	KK1_027450	Cajanus cajan (Pigeon pea) (Cajanus indicus)
C.CAJAN_25865	2		2.11643			AT5G59950	RNA-binding (RRM/RBD/RNP motifs) family protein [Source:NCBI gene (formerly Entrezgene);Acc:836117]	OS12G0100100	RNA binding domain (RBD) containing protein, Abiotic stress tolerance	RNA and export factor-binding protein 2	KK1_027450	Cajanus cajan (Pigeon pea) (Cajanus indicus)
C.CAJAN_26035	2				-1.13082	AT2G46620	P-loop containing nucleoside triphosphate hydrolases superfamily protein [Source:NCBI gene (formerly Entrezgene);Acc:819274]	OS03G0114400	Similar to Avr9/Cf-9 rapidly elicited protein 102 (Fragment).	AAA+ ATPase domain-containing protein	KK1_027546	Cajanus cajan (Pigeon pea) (Cajanus indicus)
C.CAJAN_26101	2		1.61582			AT2G34930	disease resistance family protein / LRR family protein [Source:NCBI gene (formerly Entrezgene);Acc:818058]	OS06G0140200	LRR receptor like protein, Modulation of resistance against rice black streaked dwarf virus (RBSDV) infection, Mediation of immunity against viral infection	LRR receptor-like serine/threonine-protein kinase GSO2	KK1_027083	Cajanus cajan (Pigeon pea) (Cajanus indicus)
C.CAJAN_26125	2		1.01738			AT1G34190	NAC domain containing protein 17 [Source:NCBI gene (formerly Entrezgene);Acc:840318]	OS05G0426200	NAC transcription factor, Iron homeostasis	NAC domain-containing protein 78	KK1_027112	Cajanus cajan (Pigeon pea) (Cajanus indicus)
C.CAJAN_26181	2		3.06412			AT1G80160	Lactoylglutathione lyase / glyoxalase I family protein [Source:NCBI gene (formerly Entrezgene);Acc:844356]	OS05G0171900	Similar to Lactoylglutathione lyase.	VOC domain-containing protein	KK1_027034	Cajanus cajan (Pigeon pea) (Cajanus indicus)
C.CAJAN_26181	2		3.06412			AT1G80160	Lactoylglutathione lyase / glyoxalase I family protein [Source:NCBI gene (formerly Entrezgene);Acc:844356]	OS05G0171900	Glyoxalase/bleomycin resistance protein/dioxygenase domain containing protein.	VOC domain-containing protein	KK1_027034	Cajanus cajan (Pigeon pea) (Cajanus indicus)
C.CAJAN_26245	2		1.05111			AT4G31540	exocyst subunit exo70 family protein G1 [Source:NCBI gene (formerly Entrezgene);Acc:829281]	OS06G0698600	Exo70 exocyst complex subunit family protein.	Exocyst subunit Exo70 family protein	KK1_027778	Cajanus cajan (Pigeon pea) (Cajanus indicus)
C.CAJAN_26479	2		1.16313			AT5G19350	RNA-binding (RRM/RBD/RNP motifs) family protein [Source:NCBI gene (formerly Entrezgene);Acc:832055]	OS03G0174100	Similar to RNA Binding Protein 45.	RNA-binding protein C23E6.01c	KK1_028838	Cajanus cajan (Pigeon pea) (Cajanus indicus)
C.CAJAN_26501	2		1.46804		-1.00925	AT4G11610	C2 calcium/lipid-binding plant phosphoribosyltransferase family protein [Source:NCBI gene (formerly Entrezgene);Acc:826766]	OS04G0683800	FT-interacting protein, Regulation of drought response	Multiple C2 and transmembrane domain-containing protein 1 (EC 3.1.1.5)	KK1_028860	Cajanus cajan (Pigeon pea) (Cajanus indicus)
C.CAJAN_26845	2		1.16842			AT5G61960	MEI2-like protein 1 [Source:NCBI gene (formerly Entrezgene);Acc:836317]	OS02G0517531	Similar to Mei2-like protein.	Meiosis protein mei2	KK1_029302	Cajanus cajan (Pigeon pea) (Cajanus indicus)
C.CAJAN_26845	2		1.16842			AT5G61960	MEI2-like protein 1 [Source:NCBI gene (formerly Entrezgene);Acc:836317]	OS02G0517531	MEI2-like protein, RNA recognition motif (RRM)-containing RNA binding protein, Regulation of grain size and weight, Regulation of heading date	Meiosis protein mei2	KK1_029302	Cajanus cajan (Pigeon pea) (Cajanus indicus)
C.CAJAN_26985	2
C.CAJAN_27053	2		1.24572		-1.0428	AT2G33150	peroxisomal 3-ketoacyl-CoA thiolase 3 [Source:NCBI gene (formerly Entrezgene);Acc:817876]	OS02G0817700	Similar to 3-ketoacyl-CoA thiolase (Fragment).	acetyl-CoA C-acyltransferase (EC 2.3.1.16)	KK1_027377	Cajanus cajan (Pigeon pea) (Cajanus indicus)
C.CAJAN_27113	2		1.00361			AT1G18890	calcium-dependent protein kinase 1 [Source:NCBI gene (formerly Entrezgene);Acc:838470]	OS01G0832300	Calcium-dependent protein kinase 3	Calcium-dependent protein kinase 30	KK1_027513	Cajanus cajan (Pigeon pea) (Cajanus indicus)
C.CAJAN_27158	2		2.50029			AT3G07700	Protein kinase superfamily protein [Source:NCBI gene (formerly Entrezgene);Acc:819961]	OS09G0250700	ABC-1 domain containing protein.	Protein ACTIVITY OF BC1 COMPLEX KINASE 7, chloroplastic	ABC1K7 CR513_54753	Mucuna pruriens (Velvet bean) (Dolichos pruriens)
C.CAJAN_27181	2		1.93933			AT5G55560	Protein kinase superfamily protein [Source:NCBI gene (formerly Entrezgene);Acc:835650]	OS07G0584100	Similar to MAP kinase-like protein.	non-specific serine/threonine protein kinase (EC 2.7.11.1)	KK1_030226	Cajanus cajan (Pigeon pea) (Cajanus indicus)
C.CAJAN_27183	2		1.26601			AT2G04880	zinc-dependent activator protein-1 [Source:NCBI gene (formerly Entrezgene);Acc:815035]	OS07G0583700	WRKY transcription factor, Regulation of stem elongation and seed development	WRKY transcription factor 1	KK1_030228	Cajanus cajan (Pigeon pea) (Cajanus indicus)
C.CAJAN_27206	2		1.49896			AT4G17615	calcineurin B-like protein 1 [Source:NCBI gene (formerly Entrezgene);Acc:827481]	OS10G0564800	Calcineurin B-like protein, Calcium sensor protein, Reguration of potassium uptake by CBL1-CIPK23 complex	Calcineurin B-like protein	KK1_026641	Cajanus cajan (Pigeon pea) (Cajanus indicus)
C.CAJAN_27213	2		1.11709			AT4G33950	Protein kinase superfamily protein [Source:NCBI gene (formerly Entrezgene);Acc:829541]	OS10G0564500	Serine/threonine protein kinase, Hyperosmotic stress response	Serine/threonine-protein kinase SAPK3	KK1_026648	Cajanus cajan (Pigeon pea) (Cajanus indicus)
C.CAJAN_27233	2		1.7449			AT5G47120	BAX inhibitor 1 [Source:NCBI gene (formerly Entrezgene);Acc:834758]	OS02G0125300	Bax inhibitor, Regulation of fungal elicitor-induced cell death	Bax inhibitor 1	KK1_026670	Cajanus cajan (Pigeon pea) (Cajanus indicus)
C.CAJAN_27233	2		1.7449			AT5G47120	BAX inhibitor 1 [Source:NCBI gene (formerly Entrezgene);Acc:834758]	OS02G0125300	Bax inhibitor-1 (BI-1) (OsBI-1).	Bax inhibitor 1	KK1_026670	Cajanus cajan (Pigeon pea) (Cajanus indicus)
C.CAJAN_27438	2
C.CAJAN_27518	2		1.42486		-1.1667	AT4G02340	alpha/beta-Hydrolases superfamily protein [Source:NCBI gene (formerly Entrezgene);Acc:828063]	OS10G0498200	Epoxide hydrolase family protein.	Epoxide hydrolase 2	KK1_031461	Cajanus cajan (Pigeon pea) (Cajanus indicus)
C.CAJAN_27667	2
C.CAJAN_27693	2		1.17413			AT1G17420	lipoxygenase 3 [Source:NCBI gene (formerly Entrezgene);Acc:838314]	OS03G0179900	Similar to Lipoxygenase.	Lipoxygenase (EC 1.13.11.-)	KK1_027740	Cajanus cajan (Pigeon pea) (Cajanus indicus)
C.CAJAN_27693	2		1.17413			AT1G17420	lipoxygenase 3 [Source:NCBI gene (formerly Entrezgene);Acc:838314]	OS03G0179900	Similar to Avr9/Cf-9 rapidly elicited protein 44 (Fragment).	Lipoxygenase (EC 1.13.11.-)	KK1_027740	Cajanus cajan (Pigeon pea) (Cajanus indicus)
C.CAJAN_27789	2		1.32405			AT5G10350	RNA-binding (RRM/RBD/RNP motifs) family protein [Source:NCBI gene (formerly Entrezgene);Acc:830899]	OS02G0757900	Similar to Polyadenylate-binding protein 2.	Polyadenylate-binding protein 2	KK1_029016	Cajanus cajan (Pigeon pea) (Cajanus indicus)
C.CAJAN_27789	2		1.32405			AT5G10350	RNA-binding (RRM/RBD/RNP motifs) family protein [Source:NCBI gene (formerly Entrezgene);Acc:830899]	OS02G0757900	Similar to Poly(A)-binding protein II-like.	Polyadenylate-binding protein 2	KK1_029016	Cajanus cajan (Pigeon pea) (Cajanus indicus)
C.CAJAN_27837	2
C.CAJAN_27971	2		2.46664		-1.23511	AT1G55850	cellulose synthase like E1 [Source:NCBI gene (formerly Entrezgene);Acc:842035]	OS09G0478100	Cellulose synthase like protein E1	Cellulose synthase-like protein E1	KK1_028465	Cajanus cajan (Pigeon pea) (Cajanus indicus)
C.CAJAN_27971	2		2.46664		-1.23511	AT1G55850	cellulose synthase like E1 [Source:NCBI gene (formerly Entrezgene);Acc:842035]	OS09G0478100	Similar to Isoform 2 of Cellulose synthase-like protein E1.	Cellulose synthase-like protein E1	KK1_028465	Cajanus cajan (Pigeon pea) (Cajanus indicus)
C.CAJAN_27971	2		2.46664		-1.23511	AT1G55850	cellulose synthase like E1 [Source:NCBI gene (formerly Entrezgene);Acc:842035]	OS09G0478100	Similar to Cellulose synthase-like protein E1.	Cellulose synthase-like protein E1	KK1_028465	Cajanus cajan (Pigeon pea) (Cajanus indicus)
C.CAJAN_28072	2		1.2775			AT2G14260	proline iminopeptidase [Source:NCBI gene (formerly Entrezgene);Acc:815913]	OS05G0513900	Proline iminopeptidase (EC 3.4.11.5) (PIP) (Prolyl aminopeptidase) (PAP)	Proline iminopeptidase (EC 3.4.11.5)	KK1_029851	Cajanus cajan (Pigeon pea) (Cajanus indicus)
C.CAJAN_28072	2		1.2775			AT2G14260	proline iminopeptidase [Source:NCBI gene (formerly Entrezgene);Acc:815913]	OS05G0513900	Similar to Proline iminopeptidase.	Proline iminopeptidase (EC 3.4.11.5)	KK1_029851	Cajanus cajan (Pigeon pea) (Cajanus indicus)
C.CAJAN_28175	2		1.28757		-1.44683	AT4G01970	stachyose synthase [Source:NCBI gene (formerly Entrezgene);Acc:828186]	OS07G0209100	Similar to Seed imbibition protein (Fragment).	galactinol--sucrose galactosyltransferase (EC 2.4.1.82)	KK1_030786	Cajanus cajan (Pigeon pea) (Cajanus indicus)
C.CAJAN_28195	2		2.99932			AT2G38470	WRKY DNA-binding protein 33 [Source:NCBI gene (formerly Entrezgene);Acc:818429]	OS01G0826400	WRKY transcription factor, Negative regulation of abscisic acid and gibberellin signaling in aleurone cells	WRKY transcription factor 33	KK1_033158	Cajanus cajan (Pigeon pea) (Cajanus indicus)
C.CAJAN_28219	2		1.31311			AT3G46640	Homeodomain-like superfamily protein [Source:NCBI gene (formerly Entrezgene);Acc:823817]	OS01G0971800	Transcription factor with a GARP DNA-binding domain, Photoperiodic control of flowering time, Clock associated-component	Two-component response regulator ARR2	KK1_033182	Cajanus cajan (Pigeon pea) (Cajanus indicus)
C.CAJAN_28245	2				-1.95371	AT4G37180	Homeodomain-like superfamily protein [Source:NCBI gene (formerly Entrezgene);Acc:829872]	OS12G0586300	MYB transcription factor, Regulation of grain length and weight	Two-component response regulator ARR2	KK1_028504	Cajanus cajan (Pigeon pea) (Cajanus indicus)
C.CAJAN_28416	2		2.39075		-1.39819	AT3G53990	Adenine nucleotide alpha hydrolases-like superfamily protein [Source:NCBI gene (formerly Entrezgene);Acc:824566]	OS05G0453700	Similar to ENOD18 protein (Fragment).	Universal stress protein A-like protein	KK1_027659	Cajanus cajan (Pigeon pea) (Cajanus indicus)
C.CAJAN_28416	2		2.39075		-1.39819	AT3G53990	Adenine nucleotide alpha hydrolases-like superfamily protein [Source:NCBI gene (formerly Entrezgene);Acc:824566]	OS05G0453700	Similar to USP family protein.	Universal stress protein A-like protein	KK1_027659	Cajanus cajan (Pigeon pea) (Cajanus indicus)
C.CAJAN_28528	2		1.4489		-1.34187	AT2G42490	Copper amine oxidase family protein [Source:NCBI gene (formerly Entrezgene);Acc:818849]	OS04G0136200	Similar to OSIGBa0106G07.12 protein.	Amine oxidase (EC 1.4.3.-)	KK1_028905	Cajanus cajan (Pigeon pea) (Cajanus indicus)
C.CAJAN_28568	2		1.19294			AT4G26470	Calcium-binding EF-hand family protein [Source:NCBI gene (formerly Entrezgene);Acc:828753]	OS06G0609600	EF-Hand type domain containing protein.	Calcium-binding protein CML21	KK1_027324	Cajanus cajan (Pigeon pea) (Cajanus indicus)
C.CAJAN_28675	2		1.00821			AT5G61510	GroES-like zinc-binding alcohol dehydrogenase family protein [Source:NCBI gene (formerly Entrezgene);Acc:836272]	OS03G0101600	Similar to Oxidoreductase, zinc-binding dehydrogenase family protein, expressed.	Quinone oxidoreductase	KK1_028210	Cajanus cajan (Pigeon pea) (Cajanus indicus)
C.CAJAN_28702	2		1.03474			AT3G30390	Transmembrane amino acid transporter family protein [Source:NCBI gene (formerly Entrezgene);Acc:822740]	OS06G0633800	Amino acid transporter, transmembrane domain containing protein.	Sodium-coupled neutral amino acid transporter 3	KK1_030104	Cajanus cajan (Pigeon pea) (Cajanus indicus)
C.CAJAN_28918	2		1.16272			AT3G01400	ARM repeat superfamily protein [Source:NCBI gene (formerly Entrezgene);Acc:821320]	OS07G0587500	Armadillo-like helical domain containing protein.	U-box domain-containing protein 4	KK1_029636	Cajanus cajan (Pigeon pea) (Cajanus indicus)
C.CAJAN_29423	2		2.6828			AT1G17180	glutathione S-transferase TAU 25 [Source:NCBI gene (formerly Entrezgene);Acc:838289]	OS09G0367700	Tau class glutathione S-transferase, Tolerance against sheath blight disease	glutathione transferase (EC 2.5.1.18)	KK1_029967	Cajanus cajan (Pigeon pea) (Cajanus indicus)
C.CAJAN_29489	2		1.12116			AT5G49230	Drought-responsive family protein [Source:NCBI gene (formerly Entrezgene);Acc:834983]	OS05G0358000	Drought induced 19 family protein.	Protein DEHYDRATION-INDUCED 19 isogeny 7	KK1_031066	Cajanus cajan (Pigeon pea) (Cajanus indicus)
C.CAJAN_29489	2		1.12116			AT5G49230	Drought-responsive family protein [Source:NCBI gene (formerly Entrezgene);Acc:834983]	OS05G0358000	Conserved hypothetical protein.	Protein DEHYDRATION-INDUCED 19 isogeny 7	KK1_031066	Cajanus cajan (Pigeon pea) (Cajanus indicus)
C.CAJAN_29510	2
C.CAJAN_29531	2
C.CAJAN_29558	2		2.47152			AT2G40330	PYR1-like 6 [Source:NCBI gene (formerly Entrezgene);Acc:818626]	OS05G0213500	Rice orthologue of the abscisic acid (ABA) receptor, Positive regulator of the ABA signal transduction pathway, Abiotic stress tolerance	Abscisic acid receptor PYL6	KK1_027859	Cajanus cajan (Pigeon pea) (Cajanus indicus)
C.CAJAN_29579	2		1.19355			AT5G53390	O-acyltransferase (WSD1-like) family protein [Source:NCBI gene (formerly Entrezgene);Acc:835420]	OS01G0681000	Uncharacterised protein family UPF0089 domain containing protein.	O-acyltransferase WSD1	KK1_033374	Cajanus cajan (Pigeon pea) (Cajanus indicus)
C.CAJAN_29909	2		1.66173		-1.84924	AT3G42640	H[+]-ATPase 8 [Source:NCBI gene (formerly Entrezgene);Acc:823281]	OS04G0656100	Similar to OSIGBa0158D24.1 protein.	Plasma membrane ATPase (EC 7.1.2.1)	KK1_032164	Cajanus cajan (Pigeon pea) (Cajanus indicus)
C.CAJAN_29909	2		1.66173		-1.84924	AT3G42640	H[+]-ATPase 8 [Source:NCBI gene (formerly Entrezgene);Acc:823281]	OS04G0656100	H<sup>+</sup>-ATPase, Blue light-induced stomatal opening of dumbbell-shaped guard cells, N uptake, Regulation of lesion mimic leaf and panicle development	Plasma membrane ATPase (EC 7.1.2.1)	KK1_032164	Cajanus cajan (Pigeon pea) (Cajanus indicus)
C.CAJAN_30140	2		5.00164			AT3G56970	basic helix-loop-helix (bHLH) DNA-binding superfamily protein [Source:NCBI gene (formerly Entrezgene);Acc:824864]	OS01G0952800	Conserved hypothetical protein.	Transcription factor ORG2	KK1_032049	Cajanus cajan (Pigeon pea) (Cajanus indicus)
C.CAJAN_30140	2		5.00164			AT3G56970	basic helix-loop-helix (bHLH) DNA-binding superfamily protein [Source:NCBI gene (formerly Entrezgene);Acc:824864]	OS01G0952800	Iron-related bHLH transcription factor 2, Tolerance to Fe deficiency, Regulation of Fe uptake from soil, Fe transport during germination, Fe translocation to grain during seed maturation	Transcription factor ORG2	KK1_032049	Cajanus cajan (Pigeon pea) (Cajanus indicus)
C.CAJAN_30195	2		1.87844			AT2G24270	aldehyde dehydrogenase 11A3 [Source:NCBI gene (formerly Entrezgene);Acc:816962]	OS08G0440800	Glyceraldehyde-3-phosphate dehydrogenase.	NADP-dependent glyceraldehyde-3-phosphate dehydrogenase (EC 1.2.1.9) (Glyceraldehyde-3-phosphate dehydrogenase [NADP(+)]) (Non-phosphorylating glyceraldehyde 3-phosphate dehydrogenase) (Triosephosphate dehydrogenase)	KK1_032683	Cajanus cajan (Pigeon pea) (Cajanus indicus)
C.CAJAN_30418	2		1.35577			AT4G33300	ADR1-like 1 [Source:NCBI gene (formerly Entrezgene);Acc:829466]	OS12G0586000	Nucleotide-binding LRR receptor (NLR) family protein	Disease resistance protein At4g33300 family	KK1_034764	Cajanus cajan (Pigeon pea) (Cajanus indicus)
C.CAJAN_30418	2		1.35577			AT4G33300	ADR1-like 1 [Source:NCBI gene (formerly Entrezgene);Acc:829466]	OS12G0586000	Similar to Disease resistance protein ADR1 (Activated disease resistance protein 1).	Disease resistance protein At4g33300 family	KK1_034764	Cajanus cajan (Pigeon pea) (Cajanus indicus)
C.CAJAN_30419	2
C.CAJAN_30506	2		1.01853			AT5G46410	SCP1-like small phosphatase 4 [Source:NCBI gene (formerly Entrezgene);Acc:834684]	OS01G0665300	NLI interacting factor domain containing protein.	CTD small phosphatase-like protein 2 (EC 3.1.3.16)	KK1_029534	Cajanus cajan (Pigeon pea) (Cajanus indicus)
C.CAJAN_30506	2		1.01853			AT5G46410	SCP1-like small phosphatase 4 [Source:NCBI gene (formerly Entrezgene);Acc:834684]	OS01G0665300	Similar to CTD-phosphatase-like protein.	CTD small phosphatase-like protein 2 (EC 3.1.3.16)	KK1_029534	Cajanus cajan (Pigeon pea) (Cajanus indicus)
C.CAJAN_30709	2
C.CAJAN_30818	2		1.02977			AT1G03110	Transducin/WD40 repeat-like superfamily protein [Source:NCBI gene (formerly Entrezgene);Acc:839572]	OS03G0746800	WD-40 repeat containing protein.	tRNA (guanine-N(7)-)-methyltransferase non-catalytic subunit (WD repeat-containing protein 4 homolog)	KK1_032383	Cajanus cajan (Pigeon pea) (Cajanus indicus)
C.CAJAN_30939	2		1.36603			AT5G01830	ARM repeat superfamily protein [Source:NCBI gene (formerly Entrezgene);Acc:831850]	OS05G0476700	U-box E3ubiquitin ligase, Positive regulation of cold stress response	RING-type E3 ubiquitin transferase (EC 2.3.2.27)	KK1_029924	Cajanus cajan (Pigeon pea) (Cajanus indicus)
C.CAJAN_31076	2
C.CAJAN_31211	2		1.144			AT1G74520	HVA22 homologue A [Source:NCBI gene (formerly Entrezgene);Acc:843793]	OS06G0226600	TB2/DP1 and HVA22 related protein family protein.	HVA22-like protein	KK1_030462	Cajanus cajan (Pigeon pea) (Cajanus indicus)
C.CAJAN_31362	2		1.78173			AT4G37180	Homeodomain-like superfamily protein [Source:NCBI gene (formerly Entrezgene);Acc:829872]	OS12G0586300	MYB transcription factor, Regulation of grain length and weight	Two-component response regulator ARR1	KK1_030343	Cajanus cajan (Pigeon pea) (Cajanus indicus)
C.CAJAN_31394	2		3.28597			AT3G19950	RING/U-box superfamily protein [Source:NCBI gene (formerly Entrezgene);Acc:821533]	OS10G0487400	Zinc finger, RING/FYVE/PHD-type domain containing protein.	RING-type E3 ubiquitin transferase (EC 2.3.2.27)	KK1_033640	Cajanus cajan (Pigeon pea) (Cajanus indicus)
C.CAJAN_31394	2		3.28597			AT3G19950	RING/U-box superfamily protein [Source:NCBI gene (formerly Entrezgene);Acc:821533]	OS10G0487400	Similar to Zinc finger, C3HC4 type family protein, expressed.	RING-type E3 ubiquitin transferase (EC 2.3.2.27)	KK1_033640	Cajanus cajan (Pigeon pea) (Cajanus indicus)
C.CAJAN_31509	2		1.13817			AT4G08500	MAPK/ERK kinase kinase 1 [Source:NCBI gene (formerly Entrezgene);Acc:826409]	OS03G0703400	MAPK kinase kinase22, Chloroplast development	mitogen-activated protein kinase kinase kinase (EC 2.7.11.25)	KK1_030863	Cajanus cajan (Pigeon pea) (Cajanus indicus)
C.CAJAN_31552	2		1.51369			AT1G74920	aldehyde dehydrogenase 10A8 [Source:NCBI gene (formerly Entrezgene);Acc:843831]	OS08G0424500	Similar to Betaine aldehyde dehydrogenase.	aminobutyraldehyde dehydrogenase (EC 1.2.1.19)	KK1_031366	Cajanus cajan (Pigeon pea) (Cajanus indicus)
C.CAJAN_31552	2		1.51369			AT1G74920	aldehyde dehydrogenase 10A8 [Source:NCBI gene (formerly Entrezgene);Acc:843831]	OS08G0424500	Betaine aldehyde dehydrogenase, Rice fragrance	aminobutyraldehyde dehydrogenase (EC 1.2.1.19)	KK1_031366	Cajanus cajan (Pigeon pea) (Cajanus indicus)
C.CAJAN_31641	2		2.66383			AT1G07160	Protein phosphatase 2C family protein [Source:NCBI gene (formerly Entrezgene);Acc:837227]	OS03G0292100	Hypothetical conserved gene.	protein-serine/threonine phosphatase (EC 3.1.3.16)	KK1_032706	Cajanus cajan (Pigeon pea) (Cajanus indicus)
C.CAJAN_31642	2		2.53932			AT1G07150	mitogen-activated protein kinase kinase kinase 13 [Source:NCBI gene (formerly Entrezgene);Acc:837226]	OS03G0292700	Similar to Protein kinase domain containing protein, expressed.	Mitogen-activated protein kinase kinase kinase A	KK1_032707	Cajanus cajan (Pigeon pea) (Cajanus indicus)
C.CAJAN_31781	2		1.45084			AT3G16785	phospholipase D P1 [Source:NCBI gene (formerly Entrezgene);Acc:820932]	OS05G0358700	Similar to predicted protein.	Phospholipase (EC 3.1.4.4)	KK1_035060	Cajanus cajan (Pigeon pea) (Cajanus indicus)
C.CAJAN_31913	2		3.16219			AT4G25980	peroxidase superfamily protein [Source:NCBI gene (formerly Entrezgene);Acc:828704]	OS12G0191500	Similar to Peroxidase 43 precursor (EC 1.11.1.7) (Atperox P43).	peroxidase (EC 1.11.1.7)	KK1_031622	Cajanus cajan (Pigeon pea) (Cajanus indicus)
C.CAJAN_32066	2		1.01632			AT1G77840	Translation initiation factor IF2/IF5 [Source:NCBI gene (formerly Entrezgene);Acc:844119]	OS06G0698674	eIF4-gamma/eIF5/eIF2-epsilon domain containing protein.	Eukaryotic translation initiation factor 5	KK1_036375	Cajanus cajan (Pigeon pea) (Cajanus indicus)
C.CAJAN_32193	2		2.09451			AT5G25110	CBL-interacting protein kinase 25 [Source:NCBI gene (formerly Entrezgene);Acc:832582]	OS09G0418000	Similar to CBL-interacting protein kinase 16.	non-specific serine/threonine protein kinase (EC 2.7.11.1)	100780478 GLYMA_06G062100	Glycine max (Soybean) (Glycine hispida)
C.CAJAN_32193	2		2.09451			AT5G25110	CBL-interacting protein kinase 25 [Source:NCBI gene (formerly Entrezgene);Acc:832582]	OS09G0418000	Serine/threonine protein kinase domain containing protein.	non-specific serine/threonine protein kinase (EC 2.7.11.1)	100780478 GLYMA_06G062100	Glycine max (Soybean) (Glycine hispida)
C.CAJAN_32656	2				-1.43878	AT3G26744	basic helix-loop-helix (bHLH) DNA-binding superfamily protein [Source:NCBI gene (formerly Entrezgene);Acc:822287]	OS01G0928000	Basic helix-loop-helix (bHLH) transcription factor, Control of stomatal initiation, Regulation of mature stoma differentiation	Transcription factor ICE1	KK1_030586	Cajanus cajan (Pigeon pea) (Cajanus indicus)
C.CAJAN_32766	2
C.CAJAN_32962	2		1.4001			AT5G22000	RING-H2 group F2A [Source:NCBI gene (formerly Entrezgene);Acc:832260]	OS11G0572500	Similar to predicted protein.	RING-type E3 ubiquitin transferase (EC 2.3.2.27)	KK1_034939	Cajanus cajan (Pigeon pea) (Cajanus indicus)
C.CAJAN_32962	2		1.4001			AT5G22000	RING-H2 group F2A [Source:NCBI gene (formerly Entrezgene);Acc:832260]	OS11G0572500	Arsenic-induced RING finger E3 ligase 2, Positive regulation of As stress tolerance	RING-type E3 ubiquitin transferase (EC 2.3.2.27)	KK1_034939	Cajanus cajan (Pigeon pea) (Cajanus indicus)
C.CAJAN_32970	2		1.04237			AT2G32540	cellulose synthase-like B4 [Source:NCBI gene (formerly Entrezgene);Acc:817815]	OS10G0341700	Similar to cDNA clone:J023010H01, full insert sequence.	Cellulose synthase-like protein H1	KK1_034948	Cajanus cajan (Pigeon pea) (Cajanus indicus)
C.CAJAN_32970	2		1.04237			AT2G32540	cellulose synthase-like B4 [Source:NCBI gene (formerly Entrezgene);Acc:817815]	OS10G0341700	Cellulose synthase like protein H1	Cellulose synthase-like protein H1	KK1_034948	Cajanus cajan (Pigeon pea) (Cajanus indicus)
C.CAJAN_32970	2		1.04237			AT2G32540	cellulose synthase-like B4 [Source:NCBI gene (formerly Entrezgene);Acc:817815]	OS10G0341700	Cellulose synthase-like H1.	Cellulose synthase-like protein H1	KK1_034948	Cajanus cajan (Pigeon pea) (Cajanus indicus)
C.CAJAN_33325	2		2.43569			AT2G37670	Transducin/WD40 repeat-like superfamily protein [Source:NCBI gene (formerly Entrezgene);Acc:818344]	OS12G0178633	WD40 repeat domain containing protein.	WD repeat-containing protein 44	KK1_030892	Cajanus cajan (Pigeon pea) (Cajanus indicus)
C.CAJAN_33414	2		1.04103			AT1G45976	S-ribonuclease binding protein 1 [Source:NCBI gene (formerly Entrezgene);Acc:841106]	OS03G0263800	S-ribonuclease binding protein, SBP1, pollen domain containing protein.	RING finger protein B	KK1_030165	Cajanus cajan (Pigeon pea) (Cajanus indicus)
C.CAJAN_33428	2		1.8335			AT1G46768	related to AP2 1 [Source:NCBI gene (formerly Entrezgene);Acc:841117]	OS04G0648900	Similar to Dehydration responsive element binding protein 2F (DREB2F protein).	Ethylene-responsive transcription factor RAP2-1	KK1_030180	Cajanus cajan (Pigeon pea) (Cajanus indicus)
C.CAJAN_33601	2		1.06228			AT3G45310	Cysteine proteinases superfamily protein [Source:NCBI gene (formerly Entrezgene);Acc:823669]	OS09G0442300	Similar to Oryzain gamma chain (Fragment).	Thiol protease aleurain-like	KK1_031518	Cajanus cajan (Pigeon pea) (Cajanus indicus)
C.CAJAN_33674	2		1.39717			AT1G54100	aldehyde dehydrogenase 7B4 [Source:NCBI gene (formerly Entrezgene);Acc:841849]	OS09G0440300	Similar to Aldehyde dehydrogenase family 7 member A1 (EC 1.2.1.3) (Antiquitin 1) (Matured fruit 60 kDa protein) (MF-60).	aldehyde dehydrogenase (NAD(+)) (EC 1.2.1.3)	KK1_034839	Cajanus cajan (Pigeon pea) (Cajanus indicus)
C.CAJAN_33674	2		1.39717			AT1G54100	aldehyde dehydrogenase 7B4 [Source:NCBI gene (formerly Entrezgene);Acc:841849]	OS09G0440300	Similar to Aldehyde dehydrogenase.	aldehyde dehydrogenase (NAD(+)) (EC 1.2.1.3)	KK1_034839	Cajanus cajan (Pigeon pea) (Cajanus indicus)
C.CAJAN_33674	2		1.39717			AT1G54100	aldehyde dehydrogenase 7B4 [Source:NCBI gene (formerly Entrezgene);Acc:841849]	OS09G0440300	Aldehyde dehydrogenase, Seed maturation, Maintenance of viability during storage, Lysine catabolism	aldehyde dehydrogenase (NAD(+)) (EC 1.2.1.3)	KK1_034839	Cajanus cajan (Pigeon pea) (Cajanus indicus)
C.CAJAN_33918	2
C.CAJAN_33947	2
C.CAJAN_34001	2
C.CAJAN_34078	2
C.CAJAN_34481	2
C.CAJAN_34482	2		1.99138			AT3G12490	cystatin B [Source:NCBI gene (formerly Entrezgene);Acc:820428]	OS01G0270100	Similar to cDNA clone:001-200-C04, full insert sequence.	Cysteine proteinase inhibitor	KK1_038471	Cajanus cajan (Pigeon pea) (Cajanus indicus)
C.CAJAN_34482	2		1.99138			AT3G12490	cystatin B [Source:NCBI gene (formerly Entrezgene);Acc:820428]	OS01G0270100	Similar to Cysteine protease inhibitor.	Cysteine proteinase inhibitor	KK1_038471	Cajanus cajan (Pigeon pea) (Cajanus indicus)
C.CAJAN_34532	2		1.32158			AT3G49190	O-acyltransferase (WSD1-like) family protein [Source:NCBI gene (formerly Entrezgene);Acc:824080]	OS01G0681000	Uncharacterised protein family UPF0089 domain containing protein.	O-acyltransferase WSD1	KK1_033942	Cajanus cajan (Pigeon pea) (Cajanus indicus)
C.CAJAN_34605	2		1.18539			AT3G12490	cystatin B [Source:NCBI gene (formerly Entrezgene);Acc:820428]	OS01G0270100	Similar to Cysteine protease inhibitor.	Cysteine proteinase inhibitor	KK1_032988	Cajanus cajan (Pigeon pea) (Cajanus indicus)
C.CAJAN_34605	2		1.18539			AT3G12490	cystatin B [Source:NCBI gene (formerly Entrezgene);Acc:820428]	OS01G0270100	Similar to cDNA clone:001-200-C04, full insert sequence.	Cysteine proteinase inhibitor	KK1_032988	Cajanus cajan (Pigeon pea) (Cajanus indicus)
C.CAJAN_34660	2		1.11056			AT3G22380	time for coffee [Source:NCBI gene (formerly Entrezgene);Acc:821807]	OS07G0571100	Hypothetical conserved gene.	Protein TIME FOR COFFEE	KK1_035239	Cajanus cajan (Pigeon pea) (Cajanus indicus)
C.CAJAN_34660	2		1.11056			AT3G22380	time for coffee [Source:NCBI gene (formerly Entrezgene);Acc:821807]	OS07G0571100	Conserved hypothetical protein.	Protein TIME FOR COFFEE	KK1_035239	Cajanus cajan (Pigeon pea) (Cajanus indicus)
C.CAJAN_34702	2		1.24822			AT3G55530	RING/U-box superfamily protein [Source:NCBI gene (formerly Entrezgene);Acc:824718]	OS03G0272300	RING-finger containing E3 ubiquitin ligase, Ortholog of Arabidopsis SDIR1, Drought tolerance	Protein goliath	KK1_033735	Cajanus cajan (Pigeon pea) (Cajanus indicus)
C.CAJAN_34702	2		1.24822			AT3G55530	RING/U-box superfamily protein [Source:NCBI gene (formerly Entrezgene);Acc:824718]	OS03G0272300	Similar to protein binding protein.	Protein goliath	KK1_033735	Cajanus cajan (Pigeon pea) (Cajanus indicus)
C.CAJAN_34704	2		1.23855			AT5G59550	zinc finger (C3HC4-type RING finger) family protein [Source:NCBI gene (formerly Entrezgene);Acc:836074]	OS05G0110000	Zinc finger, RING/FYVE/PHD-type domain containing protein.	RING-type E3 ubiquitin transferase (EC 2.3.2.27)	KK1_033737	Cajanus cajan (Pigeon pea) (Cajanus indicus)
C.CAJAN_34754	2		4.99123	5.93316		AT5G59310	lipid transfer protein 4 [Source:NCBI gene (formerly Entrezgene);Acc:836050]	OS12G0115000	Lipid transfer protein Class I, Lipid transfer protein b1	Non-specific lipid-transfer protein	KK1_041587	Cajanus cajan (Pigeon pea) (Cajanus indicus)
C.CAJAN_34926	2		1.34276			AT4G38740		OS02G0121300	Cyclophilin, Peptidyl-prolyl cis-trans isomerase, Auxin signal transduction, Lateral root initiation, Stress tolerance	Peptidyl-prolyl cis-trans isomerase (PPIase) (EC 5.2.1.8)	KK1_039023	Cajanus cajan (Pigeon pea) (Cajanus indicus)
C.CAJAN_34992	2		1.79061		-1.05684	AT3G09230	myb domain protein 1 [Source:NCBI gene (formerly Entrezgene);Acc:820079]	OS01G0850400	R2R3-MYB transcription factor 16, Response to drought and cadmium stresses	Transcription factor MYB44	KK1_032750	Cajanus cajan (Pigeon pea) (Cajanus indicus)
C.CAJAN_35051	2		2.02132			AT2G23770	protein kinase family protein / peptidoglycan-binding LysM domain-containing protein [Source:NCBI gene (formerly Entrezgene);Acc:816909]	OS06G0625200	Protein kinase-like domain containing protein.	LRR receptor-like serine/threonine-protein kinase At5g48740 family	KK1_031396	Cajanus cajan (Pigeon pea) (Cajanus indicus)
C.CAJAN_35194	2		1.27503			AT5G67030	zeaxanthin epoxidase (ZEP) (ABA1) [Source:NCBI gene (formerly Entrezgene);Acc:836838]	OS04G0448900	Zeaxanthin epoxidase, Abscisic acid (ABA) biosynthesis, "Resistance to osmotic and drought stresses, seed development and dormancy", Disease resistance	FAD-binding domain-containing protein	KK1_037725	Cajanus cajan (Pigeon pea) (Cajanus indicus)
C.CAJAN_35277	2		1.57811			AT2G23340	DREB and EAR motif protein 3 [Source:NCBI gene (formerly Entrezgene);Acc:816866]	OS04G0648900	Similar to Dehydration responsive element binding protein 2F (DREB2F protein).	Ethylene-responsive transcription factor RAP2-1	KK1_036304	Cajanus cajan (Pigeon pea) (Cajanus indicus)
C.CAJAN_35300	2		2.12403			AT1G11910	aspartic proteinase A1 [Source:NCBI gene (formerly Entrezgene);Acc:837740]	OS05G0567100	Aspartic proteinase oryzasin 1 precursor (EC 3.4.23.-).	Aspartic proteinase oryzasin-1 (EC 3.4.23.40)	KK1_034719	Cajanus cajan (Pigeon pea) (Cajanus indicus)
C.CAJAN_35300	2		2.12403			AT1G11910	aspartic proteinase A1 [Source:NCBI gene (formerly Entrezgene);Acc:837740]	OS05G0567100	Aspartic proteinase	Aspartic proteinase oryzasin-1 (EC 3.4.23.40)	KK1_034719	Cajanus cajan (Pigeon pea) (Cajanus indicus)
C.CAJAN_35300	2		2.12403			AT1G11910	aspartic proteinase A1 [Source:NCBI gene (formerly Entrezgene);Acc:837740]	OS05G0567100	Similar to Phytepsin.	Aspartic proteinase oryzasin-1 (EC 3.4.23.40)	KK1_034719	Cajanus cajan (Pigeon pea) (Cajanus indicus)
C.CAJAN_35326	2
C.CAJAN_35495	2		1.61876			AT3G18440	aluminum-activated malate transporter 9 [Source:NCBI gene (formerly Entrezgene);Acc:821373]	OS02G0730600	Similar to predicted protein.	Aluminum-activated malate transporter 9	KK1_038503	Cajanus cajan (Pigeon pea) (Cajanus indicus)
C.CAJAN_35782	2				-1.73323	AT1G63270	non-intrinsic ABC protein 10 [Source:NCBI gene (formerly Entrezgene);Acc:842633]	OS04G0627200	Similar to H0303G06.1 protein.	ABC transporter I family member 1 (EC 3.6.3.25, EC 3.6.3.29)	KK1_038099	Cajanus cajan (Pigeon pea) (Cajanus indicus)
C.CAJAN_35862	2		1.80465			AT1G54730	Major facilitator superfamily protein [Source:NCBI gene (formerly Entrezgene);Acc:841914]	OS11G0643800	Monosaccharide transporter (ERD subfamily), ERD protein 6, Salt stress response, Response to sucrose, glucose, and fructose treatments	Sugar transporter ERD6-like 5	KK1_041062	Cajanus cajan (Pigeon pea) (Cajanus indicus)
C.CAJAN_35918	2		1.77451		-1.29716	AT2G30860	glutathione S-transferase PHI 9 [Source:NCBI gene (formerly Entrezgene);Acc:817636]	OS03G0135300	Similar to Glutathione S-transferase GST 10 (EC 2.5.1.18).	glutathione transferase (EC 2.5.1.18)	KK1_037027	Cajanus cajan (Pigeon pea) (Cajanus indicus)
C.CAJAN_35998	2		2.51813			AT3G53200	myb domain protein 27 [Source:NCBI gene (formerly Entrezgene);Acc:824486]	OS11G0700500	R2R3-MYB transcription factor, Promotion of seed germination under deep-sowing conditions	Transcription factor MYB48	KK1_036690	Cajanus cajan (Pigeon pea) (Cajanus indicus)
C.CAJAN_36430	2		1.20587			AT4G32600	C3H4 type zinc finger protein [Source:NCBI gene (formerly Entrezgene);Acc:829395]	OS05G0179000	Zinc finger, RING/FYVE/PHD-type domain containing protein.	E3 ubiquitin-protein ligase At4g11680 family	KK1_039117	Cajanus cajan (Pigeon pea) (Cajanus indicus)
C.CAJAN_36453	2
C.CAJAN_36518	2				-2.57566	AT2G36270	Basic-leucine zipper (bZIP) transcription factor family protein [Source:NCBI gene (formerly Entrezgene);Acc:818199]	OS01G0859300	bZIP transcription factor, Stress response and ABA signal transduction, Regulation of plant fertility	Protein ABSCISIC ACID-INSENSITIVE 5	KK1_037931	Cajanus cajan (Pigeon pea) (Cajanus indicus)
C.CAJAN_36589	2		1.54665			AT5G37490	ARM repeat superfamily protein [Source:NCBI gene (formerly Entrezgene);Acc:833727]	OS06G0248500	E3 ubiquitin ligase, Positive regulation of resistance to M. grisea	U-box domain-containing protein (EC 2.3.2.27) (RING-type E3 ubiquitin transferase PUB)	KK1_038642	Cajanus cajan (Pigeon pea) (Cajanus indicus)
C.CAJAN_36593	2		1.51352			AT3G02850	STELAR K+ outward rectifier [Source:NCBI gene (formerly Entrezgene);Acc:821052]	OS06G0250600	Outward Shaker K<sup>+</sup> channel, K<sup>+</sup> release by guard cells for stomatal closure, K<sup>+</sup> translocation toward the shoots	Potassium channel	KK1_038646	Cajanus cajan (Pigeon pea) (Cajanus indicus)
C.CAJAN_36600	2		1.6301			AT1G66180	Eukaryotic aspartyl protease family protein [Source:NCBI gene (formerly Entrezgene);Acc:842933]	OS03G0271900	Peptidase aspartic, catalytic domain containing protein.	Aspartic proteinase nepenthesin-1	KK1_038653	Cajanus cajan (Pigeon pea) (Cajanus indicus)
C.CAJAN_36601	2		1.71774			AT3G51000	alpha/beta-Hydrolases superfamily protein [Source:NCBI gene (formerly Entrezgene);Acc:824264]	OS01G0255000	Similar to Soluble epoxide hydrolase.	AB hydrolase superfamily protein yfhM (EC 3.3.2.10, EC 3.3.2.9)	KK1_038975	Cajanus cajan (Pigeon pea) (Cajanus indicus)
C.CAJAN_36937	2		1.91298			AT4G23980	auxin response factor 9 [Source:NCBI gene (formerly Entrezgene);Acc:828498]	OS02G0557200	Auxin response factor 7, Control of root growth	Auxin response factor	KK1_041283	Cajanus cajan (Pigeon pea) (Cajanus indicus)
C.CAJAN_36964	2		2.12779			AT5G14780	formate dehydrogenase [Source:NCBI gene (formerly Entrezgene);Acc:831330]	OS06G0486800	Similar to Formate dehydrogenase, mitochondrial precursor (EC 1.2.1.2) (NAD- dependent formate dehydrogenase) (FDH).	Formate dehydrogenase, mitochondrial (FDH) (EC 1.17.1.9) (NAD-dependent formate dehydrogenase)	KK1_039437	Cajanus cajan (Pigeon pea) (Cajanus indicus)
C.CAJAN_37255	2		1.23384			AT3G43190	sucrose synthase 4 [Source:NCBI gene (formerly Entrezgene);Acc:823393]	OS06G0194900	Sucrose synthase 2 (EC 2.4.1.13).	Sucrose synthase (EC 2.4.1.13)	KK1_037434	Cajanus cajan (Pigeon pea) (Cajanus indicus)
C.CAJAN_37255	2		1.23384			AT3G43190	sucrose synthase 4 [Source:NCBI gene (formerly Entrezgene);Acc:823393]	OS06G0194900	Similar to Sucrose synthase 2.	Sucrose synthase (EC 2.4.1.13)	KK1_037434	Cajanus cajan (Pigeon pea) (Cajanus indicus)
C.CAJAN_37255	2		1.23384			AT3G43190	sucrose synthase 4 [Source:NCBI gene (formerly Entrezgene);Acc:823393]	OS06G0194900	Sucrose synthase, Target gene of OsmiR5519	Sucrose synthase (EC 2.4.1.13)	KK1_037434	Cajanus cajan (Pigeon pea) (Cajanus indicus)
C.CAJAN_37357	2		1.33553			AT1G64060	respiratory burst oxidase protein F [Source:NCBI gene (formerly Entrezgene);Acc:842710]	OS05G0528000	Respiratory burst oxidase homolog protein, Reactive oxygen species formation	Respiratory burst oxidase isogeny protein A	KK1_041176	Cajanus cajan (Pigeon pea) (Cajanus indicus)
C.CAJAN_37428	2		2.10312			AT4G00430	plasma membrane intrinsic protein 1;4 [Source:NCBI gene (formerly Entrezgene);Acc:827956]	OS02G0666200	Aquaporin.	Aquaporin PIP1-1	KK1_038297	Cajanus cajan (Pigeon pea) (Cajanus indicus)
C.CAJAN_37428	2		2.10312			AT4G00430	plasma membrane intrinsic protein 1;4 [Source:NCBI gene (formerly Entrezgene);Acc:827956]	OS02G0666200	Aquaporin, Water channel, Salt tolerance, Seed germination, Response to osmotic and chilling stress	Aquaporin PIP1-1	KK1_038297	Cajanus cajan (Pigeon pea) (Cajanus indicus)
C.CAJAN_37897	2		1.16724			AT1G80660	H[+]-ATPase 9 [Source:NCBI gene (formerly Entrezgene);Acc:844405]	OS04G0656100	Similar to OSIGBa0158D24.1 protein.	Plasma membrane ATPase (EC 7.1.2.1)	KK1_040849	Cajanus cajan (Pigeon pea) (Cajanus indicus)
C.CAJAN_37897	2		1.16724			AT1G80660	H[+]-ATPase 9 [Source:NCBI gene (formerly Entrezgene);Acc:844405]	OS04G0656100	H<sup>+</sup>-ATPase, Blue light-induced stomatal opening of dumbbell-shaped guard cells, N uptake, Regulation of lesion mimic leaf and panicle development	Plasma membrane ATPase (EC 7.1.2.1)	KK1_040849	Cajanus cajan (Pigeon pea) (Cajanus indicus)
C.CAJAN_37993	2		1.82317			AT4G21350	plant U-box 8 [Source:NCBI gene (formerly Entrezgene);Acc:827885]	OS06G0102700	Similar to predicted protein.	RING-type E3 ubiquitin transferase (EC 2.3.2.27)	KK1_037828	Cajanus cajan (Pigeon pea) (Cajanus indicus)
C.CAJAN_37993	2		1.82317			AT4G21350	plant U-box 8 [Source:NCBI gene (formerly Entrezgene);Acc:827885]	OS06G0102700	Plant U-box (PUB) protein 12, E3 ubiquitin ligase, Negative regulation of rice immunity	RING-type E3 ubiquitin transferase (EC 2.3.2.27)	KK1_037828	Cajanus cajan (Pigeon pea) (Cajanus indicus)
C.CAJAN_38105	2		2.19841		-1.72341	AT5G65640	beta HLH protein 93 [Source:NCBI gene (formerly Entrezgene);Acc:836690]	OS03G0135700	Transcriptional activator Rb homolog (Fragment).	Transcription factor bHLH93	KK1_037359	Cajanus cajan (Pigeon pea) (Cajanus indicus)
C.CAJAN_38105	2		2.19841		-1.72341	AT5G65640	beta HLH protein 93 [Source:NCBI gene (formerly Entrezgene);Acc:836690]	OS03G0135700	Basic helix-loop-helix transcription factor, Nucleotide-binding site leucine-rich repeat (NLR) protein-mediated resistance to rice blast disease	Transcription factor bHLH93	KK1_037359	Cajanus cajan (Pigeon pea) (Cajanus indicus)
C.CAJAN_38209	2		1.42747			AT5G20910	RING/U-box superfamily protein [Source:NCBI gene (formerly Entrezgene);Acc:832215]	OS09G0434200	Similar to ABI3-interacting protein 2-1 protein.	RING-type E3 ubiquitin transferase (EC 2.3.2.27)	KK1_035681	Cajanus cajan (Pigeon pea) (Cajanus indicus)
C.CAJAN_38209	2		1.42747			AT5G20910	RING/U-box superfamily protein [Source:NCBI gene (formerly Entrezgene);Acc:832215]	OS09G0434200	RING finger E3 ligase, Ortholog of Arabidopsis ABI3-interacting protein 2 (AIP2), Control of seed germination and stress responses, Regulation of ABA signaling in germinating seed	RING-type E3 ubiquitin transferase (EC 2.3.2.27)	KK1_035681	Cajanus cajan (Pigeon pea) (Cajanus indicus)
C.CAJAN_38539	2		1.27893			AT2G34500	cytochrome P450, family 710, subfamily A, polypeptide 1 [Source:NCBI gene (formerly Entrezgene);Acc:818013]	OS01G0211600	Cytochrome P450 family protein.	C-22 sterol desaturase	KK1_039984	Cajanus cajan (Pigeon pea) (Cajanus indicus)
C.CAJAN_38864	2		3.36692			AT1G02930	glutathione S-transferase 6 [Source:NCBI gene (formerly Entrezgene);Acc:839515]	OS01G0933900	Similar to Glutathione transferase III(B) (EC 2.5.1.18).	glutathione transferase (EC 2.5.1.18)	KK1_039163	Cajanus cajan (Pigeon pea) (Cajanus indicus)
C.CAJAN_38895	2		2.20645		-1.63886	AT5G14420	RING domain ligase2 [Source:NCBI gene (formerly Entrezgene);Acc:831293]	OS01G0908700	Similar to Hnrpa2b1-prov protein.	E3 ubiquitin-protein ligase RGLG2	KK1_033752	Cajanus cajan (Pigeon pea) (Cajanus indicus)
C.CAJAN_38993	2		1.43355			AT5G20510	alfin-like 5 [Source:NCBI gene (formerly Entrezgene);Acc:832173]	OS01G0887700	Similar to Nucleic acid binding protein.	PHD finger protein ALFIN-LIKE	KK1_035471	Cajanus cajan (Pigeon pea) (Cajanus indicus)
C.CAJAN_38993	2		1.43355			AT5G20510	alfin-like 5 [Source:NCBI gene (formerly Entrezgene);Acc:832173]	OS01G0887700	Zinc finger, RING/FYVE/PHD-type domain containing protein.	PHD finger protein ALFIN-LIKE	KK1_035471	Cajanus cajan (Pigeon pea) (Cajanus indicus)
C.CAJAN_39372	2		1.97791		-1.64143	AT4G37260	myb domain protein 73 [Source:NCBI gene (formerly Entrezgene);Acc:829880]	OS09G0106700	Similar to Myb proto-oncogene protein (C-myb).	Transcription factor MYB44	KK1_035219	Cajanus cajan (Pigeon pea) (Cajanus indicus)
C.CAJAN_39470	2		2.29786			AT5G62480	glutathione S-transferase tau 9 [Source:NCBI gene (formerly Entrezgene);Acc:836368]	OS09G0467200	Tau class glutathione transferase, Response to abiotic stresses	Glutathione S-transferase (EC 2.5.1.18)	KK1_036517	Cajanus cajan (Pigeon pea) (Cajanus indicus)
C.CAJAN_39527	2		1.89621		-1.36426	AT2G26650	K+ transporter 1 [Source:NCBI gene (formerly Entrezgene);Acc:817206]	OS01G0648000	Potassium channel, Potassium uptake, Salt stress tolerance	Potassium channel	KK1_042311	Cajanus cajan (Pigeon pea) (Cajanus indicus)
C.CAJAN_39543	2		1.60598			AT5G02790	Glutathione S-transferase family protein [Source:NCBI gene (formerly Entrezgene);Acc:831798]	OS03G0283100	Lambda class glutathione S-transferase, Maize In2-1 homologue, Detoxification of some chemical compounds	Protein IN2-1 isogeny B	KK1_041114	Cajanus cajan (Pigeon pea) (Cajanus indicus)
C.CAJAN_39543	2		1.60598			AT5G02790	Glutathione S-transferase family protein [Source:NCBI gene (formerly Entrezgene);Acc:831798]	OS03G0283100	Similar to In2-1 protein.	Protein IN2-1 isogeny B	KK1_041114	Cajanus cajan (Pigeon pea) (Cajanus indicus)
C.CAJAN_39559	2		2.05696			AT5G55560	Protein kinase superfamily protein [Source:NCBI gene (formerly Entrezgene);Acc:835650]	OS07G0584100	Similar to MAP kinase-like protein.	non-specific serine/threonine protein kinase (EC 2.7.11.1)	KK1_043894	Cajanus cajan (Pigeon pea) (Cajanus indicus)
C.CAJAN_39868	2
C.CAJAN_40195	2		1.37161			AT1G12110	nitrate transporter 1.1 [Source:NCBI gene (formerly Entrezgene);Acc:837763]	OS08G0155400	Similar to cDNA clone:J023045B01, full insert sequence.	Nitrate/chlorate transporter	KK1_041122	Cajanus cajan (Pigeon pea) (Cajanus indicus)
C.CAJAN_40195	2		1.37161			AT1G12110	nitrate transporter 1.1 [Source:NCBI gene (formerly Entrezgene);Acc:837763]	OS08G0155400	Similar to Nitrate/chlorate transporter.	Nitrate/chlorate transporter	KK1_041122	Cajanus cajan (Pigeon pea) (Cajanus indicus)
C.CAJAN_40195	2		1.37161			AT1G12110	nitrate transporter 1.1 [Source:NCBI gene (formerly Entrezgene);Acc:837763]	OS08G0155400	A member of the nitrate transporter 1/peptide transporter family, Regulation of N utilization and flowering	Nitrate/chlorate transporter	KK1_041122	Cajanus cajan (Pigeon pea) (Cajanus indicus)
C.CAJAN_40311	2		1.31344			AT3G49530	NAC domain containing protein 62 [Source:NCBI gene (formerly Entrezgene);Acc:824115]	OS08G0157900	Similar to NAM protein.	NAC domain-containing protein 78	KK1_042360	Cajanus cajan (Pigeon pea) (Cajanus indicus)
C.CAJAN_40404	2		1.84713		-1.36683	AT3G11440	myb domain protein 65 [Source:NCBI gene (formerly Entrezgene);Acc:820317]	OS01G0812000	Transcriptional activator of gibberellin-dependent alpha-amylase expression, Regulation of nutrient mobilization in germination	Transcription factor GAMYB	KK1_043319	Cajanus cajan (Pigeon pea) (Cajanus indicus)
C.CAJAN_40404	2		1.84713		-1.36683	AT3G11440	myb domain protein 65 [Source:NCBI gene (formerly Entrezgene);Acc:820317]	OS01G0812000	Similar to cDNA clone:J033109N02, full insert sequence.	Transcription factor GAMYB	KK1_043319	Cajanus cajan (Pigeon pea) (Cajanus indicus)
C.CAJAN_40404	2		1.84713		-1.36683	AT3G11440	myb domain protein 65 [Source:NCBI gene (formerly Entrezgene);Acc:820317]	OS01G0812000	Myb-like transcription factor, Induction of alpha-amylase in aleurone, Pollen development	Transcription factor GAMYB	KK1_043319	Cajanus cajan (Pigeon pea) (Cajanus indicus)
C.CAJAN_40502	2		3.83905			AT5G20480	EF-TU receptor [Source:NCBI gene (formerly Entrezgene);Acc:832170]	OS11G0172150	Similar to Leucine Rich Repeat family protein, expressed.	non-specific serine/threonine protein kinase (EC 2.7.11.1)	KK1_044933	Cajanus cajan (Pigeon pea) (Cajanus indicus)
C.CAJAN_40540	2		1.79208			AT2G41970	Protein kinase superfamily protein [Source:NCBI gene (formerly Entrezgene);Acc:818797]	OS02G0565500	Similar to Pto kinase interactor 1.	Protein STRUBBELIG-RECEPTOR FAMILY 8	KK1_040670	Cajanus cajan (Pigeon pea) (Cajanus indicus)
C.CAJAN_40591	2		1.9119		-1.03773	AT2G39760	BTB/POZ/MATH-domains containing protein [Source:NCBI gene (formerly Entrezgene);Acc:818561]	OS07G0101400	Kelch related domain containing protein.	Speckle-type POZ protein-like A	KK1_038207	Cajanus cajan (Pigeon pea) (Cajanus indicus)
C.CAJAN_40611	2		1.46113			AT3G43810	calmodulin 7 [Source:NCBI gene (formerly Entrezgene);Acc:823492]	OS03G0319300	Calmodulin, Ca<sup>2+</sup> sensor, Ca<sup>2+</sup> signalling, Thermotolerance	Calmodulin (EC 2.7.11.19)	D0Y65_005267 D0Y65_005664 D0Y65_011619 D0Y65_037639 D0Y65_050729 glysoja_038240 glysoja_043206 glysoja_046857 glysoja_048843 glysoja_049463	Glycine soja (Wild soybean)
C.CAJAN_40833	2		1.16807			AT1G80400	RING/U-box superfamily protein [Source:NCBI gene (formerly Entrezgene);Acc:844380]	OS01G0178700	Similar to Protein binding protein.	E3 ubiquitin-protein ligase At4g11680 family	KK1_042259	Cajanus cajan (Pigeon pea) (Cajanus indicus)
C.CAJAN_40974	2
C.CAJAN_41118	2		1.32842			AT4G23740	Leucine-rich repeat protein kinase family protein [Source:NCBI gene (formerly Entrezgene);Acc:828474]	OS01G0223600	Leucine-rich repeat (LRR)-type receptor-like kinase, Regulation of chlorophyll degradation and leaf senescence	Inactive receptor kinase At4g23740 family	KK1_040568	Cajanus cajan (Pigeon pea) (Cajanus indicus)
C.CAJAN_41155	2		1.47719			AT3G57130	Ankyrin repeat family protein / BTB/POZ domain-containing protein [Source:NCBI gene (formerly Entrezgene);Acc:824880]	OS01G0948900	Ankyrin repeat containing protein.	BTB/POZ domain-containing protein 9	KK1_039038	Cajanus cajan (Pigeon pea) (Cajanus indicus)
C.CAJAN_41155	2		1.47719			AT3G57130	Ankyrin repeat family protein / BTB/POZ domain-containing protein [Source:NCBI gene (formerly Entrezgene);Acc:824880]	OS01G0948900	BTB/POX VIRUS AND ZINC FINGER (POZ) domain and ankyrin repeats containing protein, Regulator of proximal-distal patterning of leaves	BTB/POZ domain-containing protein 9	KK1_039038	Cajanus cajan (Pigeon pea) (Cajanus indicus)
C.CAJAN_41238	2		1.62754			AT5G24890	stress response NST1-like protein [Source:NCBI gene (formerly Entrezgene);Acc:832558]	OS09G0499000	SnRK1A protein kinase-interacting negative regulator, Repression of sugar/nutrient starvation signaling
C.CAJAN_41239	2		1.92797			AT4G31550	WRKY DNA-binding protein 11 [Source:NCBI gene (formerly Entrezgene);Acc:829282]	OS04G0287400	WRKY transcription factor, Positive regulator in defense response, Negative regulator in GA signaling	WRKY transcription factor 11	KK1_045329	Cajanus cajan (Pigeon pea) (Cajanus indicus)
C.CAJAN_41362	2				-1.21822	AT5G37490	ARM repeat superfamily protein [Source:NCBI gene (formerly Entrezgene);Acc:833727]	OS03G0240600	U-box containing E3 ligase, Response to phosphate starvation	U-box domain-containing protein (EC 2.3.2.27) (RING-type E3 ubiquitin transferase PUB)	KK1_043842	Cajanus cajan (Pigeon pea) (Cajanus indicus)
C.CAJAN_41411	2				-3.17248	AT3G20310	ethylene response factor 7 [Source:NCBI gene (formerly Entrezgene);Acc:821575]	OS04G0610400	APETALA-2-like transcription Factor, Control of the abscisic acid (ABA)/gibberellin (GA) balance	Ethylene-responsive transcription factor 7	KK1_042664	Cajanus cajan (Pigeon pea) (Cajanus indicus)
C.CAJAN_41444	2
C.CAJAN_41764	2		1.80028		-1.15349	AT1G08810	myb domain protein 60 [Source:NCBI gene (formerly Entrezgene);Acc:837403]	OS08G0437300	R2R3-MYB transcription factor 78	Myb-related protein 306 family	KK1_040127	Cajanus cajan (Pigeon pea) (Cajanus indicus)
C.CAJAN_41792	2		1.14489			AT1G11260	sugar transporter 1 [Source:NCBI gene (formerly Entrezgene);Acc:837667]	OS07G0106200	Monosaccharide transporter 3, Accumulation of monosaccharides required for cell wall synthesis	Sugar transport protein 1	KK1_045177	Cajanus cajan (Pigeon pea) (Cajanus indicus)
C.CAJAN_41792	2		1.14489			AT1G11260	sugar transporter 1 [Source:NCBI gene (formerly Entrezgene);Acc:837667]	OS07G0106200	Similar to Monosaccharide transporter 3.	Sugar transport protein 1	KK1_045177	Cajanus cajan (Pigeon pea) (Cajanus indicus)
C.CAJAN_41886	2		2.01785			AT3G59080	Eukaryotic aspartyl protease family protein [Source:NCBI gene (formerly Entrezgene);Acc:825077]	OS02G0314600	Peptidase A1 domain containing protein.	Aspartic proteinase nepenthesin-2	KK1_044483	Cajanus cajan (Pigeon pea) (Cajanus indicus)
C.CAJAN_42082	2		1.55296			AT3G49530	NAC domain containing protein 62 [Source:NCBI gene (formerly Entrezgene);Acc:824115]	OS08G0157900	Similar to NAM protein.	NAC domain-containing protein 78	KK1_041848	Cajanus cajan (Pigeon pea) (Cajanus indicus)
C.CAJAN_42337	2		2.09852			AT5G02320	myb domain protein 3r-5 [Source:NCBI gene (formerly Entrezgene);Acc:831802]	OS01G0841500	R1R2R3 MYB transcription factor, Stress tolerance	Myb-related protein 3R-1	KK1_046389	Cajanus cajan (Pigeon pea) (Cajanus indicus)
C.CAJAN_42930	2
C.CAJAN_42992	2		1.74437		-1.21126	AT4G01070	UDP-Glycosyltransferase superfamily protein [Source:NCBI gene (formerly Entrezgene);Acc:827912]	OS02G0242100	Similar to hydroquinone glucosyltransferase.	Glycosyltransferase (EC 2.4.1.-)	GLYMA_08G338200	Glycine max (Soybean) (Glycine hispida)
C.CAJAN_43151	2		1.53102			AT5G65640	beta HLH protein 93 [Source:NCBI gene (formerly Entrezgene);Acc:836690]	OS03G0135700	Transcriptional activator Rb homolog (Fragment).	Transcription factor bHLH93	KK1_041307	Cajanus cajan (Pigeon pea) (Cajanus indicus)
C.CAJAN_43151	2		1.53102			AT5G65640	beta HLH protein 93 [Source:NCBI gene (formerly Entrezgene);Acc:836690]	OS03G0135700	Basic helix-loop-helix transcription factor, Nucleotide-binding site leucine-rich repeat (NLR) protein-mediated resistance to rice blast disease	Transcription factor bHLH93	KK1_041307	Cajanus cajan (Pigeon pea) (Cajanus indicus)
C.CAJAN_43312	2		1.25028			AT3G25780	allene oxide cyclase 3 [Source:NCBI gene (formerly Entrezgene);Acc:822169]	OS03G0438100	Allene oxide cyclase, Biosynthesis of jasmonic acid, Defence response	allene-oxide cyclase (EC 5.3.99.6)	KK1_040921	Cajanus cajan (Pigeon pea) (Cajanus indicus)
C.CAJAN_43312	2		1.25028			AT3G25780	allene oxide cyclase 3 [Source:NCBI gene (formerly Entrezgene);Acc:822169]	OS03G0438100	Similar to Allene oxide cyclase precursor (EC 5.3.99.6) (Allene oxide cylase).	allene-oxide cyclase (EC 5.3.99.6)	KK1_040921	Cajanus cajan (Pigeon pea) (Cajanus indicus)
C.CAJAN_43373	2				-1.59773	AT5G01380	Homeodomain-like superfamily protein [Source:NCBI gene (formerly Entrezgene);Acc:831895]	OS05G0128000	Homeodomain-like containing protein.	Zinc finger and SCAN domain-containing protein 20	KK1_044200	Cajanus cajan (Pigeon pea) (Cajanus indicus)
C.CAJAN_44079	2		1.86286			AT3G18830	polyol/monosaccharide transporter 5 [Source:NCBI gene (formerly Entrezgene);Acc:821416]	OS07G0582400	Monosaccharide transporter (PLT subfamily), PLT protein 5	Polyol transporter 5	KK1_045052	Cajanus cajan (Pigeon pea) (Cajanus indicus)
C.CAJAN_44215	2		1.12179			AT1G15520	pleiotropic drug resistance 12 [Source:NCBI gene (formerly Entrezgene);Acc:838122]	OS01G0609300	Hypothetical conserved gene.	Pleiotropic drug resistance protein 3	KK1_044634	Cajanus cajan (Pigeon pea) (Cajanus indicus)
C.CAJAN_44215	2		1.12179			AT1G15520	pleiotropic drug resistance 12 [Source:NCBI gene (formerly Entrezgene);Acc:838122]	OS01G0609300	PDR-type ABC transporter 9	Pleiotropic drug resistance protein 3	KK1_044634	Cajanus cajan (Pigeon pea) (Cajanus indicus)
C.CAJAN_44385	2		1.54822		-1.08449	AT2G41190	Transmembrane amino acid transporter family protein [Source:NCBI gene (formerly Entrezgene);Acc:818718]	OS02G0101000	Similar to amino acid permease.	Vacuolar amino acid transporter 1	KK1_042608	Cajanus cajan (Pigeon pea) (Cajanus indicus)
C.CAJAN_44385	2		1.54822		-1.08449	AT2G41190	Transmembrane amino acid transporter family protein [Source:NCBI gene (formerly Entrezgene);Acc:818718]	OS02G0101000	Amino acid transporter, transmembrane domain containing protein.	Vacuolar amino acid transporter 1	KK1_042608	Cajanus cajan (Pigeon pea) (Cajanus indicus)
C.CAJAN_44460	2		1.44096			AT5G23090	nuclear factor Y, subunit B13 [Source:NCBI gene (formerly Entrezgene);Acc:832373]	OS08G0383700	Similar to Repressor protein.	Protein Dr1 isogeny	KK1_043076	Cajanus cajan (Pigeon pea) (Cajanus indicus)
C.CAJAN_44460	2		1.44096			AT5G23090	nuclear factor Y, subunit B13 [Source:NCBI gene (formerly Entrezgene);Acc:832373]	OS08G0383700	Structural homolog of eukaryotic general repressor Dr1, Repressor	Protein Dr1 isogeny	KK1_043076	Cajanus cajan (Pigeon pea) (Cajanus indicus)
C.CAJAN_45118	2
C.CAJAN_45205	2		1.25318			AT3G47090	Leucine-rich repeat protein kinase family protein [Source:NCBI gene (formerly Entrezgene);Acc:823862]	OS06G0585982	Protein kinase, catalytic domain domain containing protein.	non-specific serine/threonine protein kinase (EC 2.7.11.1)	KK1_047614	Cajanus cajan (Pigeon pea) (Cajanus indicus)
C.CAJAN_46172	2		4.02055			AT1G59950	NAD(P)-linked oxidoreductase superfamily protein [Source:NCBI gene (formerly Entrezgene);Acc:842289]	OS04G0447600	Similar to NADPH-dependent codeinone reductase (EC 1.1.1.247).	NAD(P)H-dependent 6'-deoxychalcone synthase	KK1_047349	Cajanus cajan (Pigeon pea) (Cajanus indicus)
C.CAJAN_46531	2				-2.41114	AT2G18510	RNA-binding (RRM/RBD/RNP motifs) family protein [Source:NCBI gene (formerly Entrezgene);Acc:816366]	OS10G0457000	Hypothetical conserved gene.	Splicing factor 3B subunit 4	KK1_047620	Cajanus cajan (Pigeon pea) (Cajanus indicus)
C.CAJAN_46531	2				-2.41114	AT2G18510	RNA-binding (RRM/RBD/RNP motifs) family protein [Source:NCBI gene (formerly Entrezgene);Acc:816366]	OS10G0457000	Nucleotide-binding, alpha-beta plait domain containing protein.	Splicing factor 3B subunit 4	KK1_047620	Cajanus cajan (Pigeon pea) (Cajanus indicus)
C.CAJAN_46780	2
C.CAJAN_46963	2		2.23079			AT1G61720	NAD(P)-binding Rossmann-fold superfamily protein [Source:NCBI gene (formerly Entrezgene);Acc:842469]	OS04G0630900	Similar to H0105C05.3 protein.	Leucoanthocyanidin reductase (EC 1.3.1.77)	KK1_049977	Cajanus cajan (Pigeon pea) (Cajanus indicus)
C.CAJAN_46974	2
C.CAJAN_46982	2		4.59733			AT1G78340	glutathione S-transferase TAU 22 [Source:NCBI gene (formerly Entrezgene);Acc:844169]	OS10G0528400	Tau class glutathione S-transferase 3	Glutathione S-transferase (EC 2.5.1.18)	KK1_050574	Cajanus cajan (Pigeon pea) (Cajanus indicus)
C.CAJAN_47636	2				-2.31547	AT2G35615	Eukaryotic aspartyl protease family protein [Source:NCBI gene (formerly Entrezgene);Acc:818129]	OS04G0448300	Peptidase A1 domain containing protein.	Aspartic proteinase nepenthesin-1	KK1_045274	Cajanus cajan (Pigeon pea) (Cajanus indicus)
C.CAJAN_47878	2				-4.43864	AT5G09360	laccase 14 [Source:NCBI gene (formerly Entrezgene);Acc:830795]	OS01G0842500	Similar to Laccase (EC 1.10.3.2).	Laccase-14	KK1_049409	Cajanus cajan (Pigeon pea) (Cajanus indicus)
C.CAJAN_47902	2		2.87976			AT4G19230	cytochrome P450, family 707, subfamily A, polypeptide 1 [Source:NCBI gene (formerly Entrezgene);Acc:827663]	OS02G0703600	ABA 8'-hydroxylase, Response to submergence	Abscisic acid 8'-hydroxylase 1 (EC 1.14.13.93)	KK1_042748	Cajanus cajan (Pigeon pea) (Cajanus indicus)
C.CAJAN_47902	2		2.87976			AT4G19230	cytochrome P450, family 707, subfamily A, polypeptide 1 [Source:NCBI gene (formerly Entrezgene);Acc:827663]	OS02G0703600	Similar to Abscisic acid 8'-hydroxylase 1.	Abscisic acid 8'-hydroxylase 1 (EC 1.14.13.93)	KK1_042748	Cajanus cajan (Pigeon pea) (Cajanus indicus)
C.CAJAN_48170	2				-2.66388	AT1G12740	cytochrome P450, family 87, subfamily A, polypeptide 2 [Source:NCBI gene (formerly Entrezgene);Acc:837830]	OS04G0570000	Cytochrome P450 87A3, Auxin signaling in the regulation of coleoptile growth	Cytochrome P450 87A3 (EC 1.14.-.-)	KK1_049563	Cajanus cajan (Pigeon pea) (Cajanus indicus)
C.CAJAN_48176	2		1.21606			AT1G53190	RING/U-box superfamily protein [Source:NCBI gene (formerly Entrezgene);Acc:841753]	OS01G0667700	Similar to RING-finger protein like.	RING-type E3 ubiquitin transferase (EC 2.3.2.27)	KK1_048377	Cajanus cajan (Pigeon pea) (Cajanus indicus)
C.CAJAN_48176	2		1.21606			AT1G53190	RING/U-box superfamily protein [Source:NCBI gene (formerly Entrezgene);Acc:841753]	OS01G0667700	Zinc finger, RING/FYVE/PHD-type domain containing protein.	RING-type E3 ubiquitin transferase (EC 2.3.2.27)	KK1_048377	Cajanus cajan (Pigeon pea) (Cajanus indicus)
C.CAJAN_48176	2		1.21606			AT1G53190	RING/U-box superfamily protein [Source:NCBI gene (formerly Entrezgene);Acc:841753]	OS01G0667700	RING-type E3 ligase, Resistance to M. oryzae	RING-type E3 ubiquitin transferase (EC 2.3.2.27)	KK1_048377	Cajanus cajan (Pigeon pea) (Cajanus indicus)
C.CAJAN_48561	2		2.16573			AT3G56400	WRKY DNA-binding protein 70 [Source:NCBI gene (formerly Entrezgene);Acc:824807]	OS03G0335200	Similar to WRKY1 (WRKY transcription factor 17).	WRKY transcription factor 70	KK1_049896	Cajanus cajan (Pigeon pea) (Cajanus indicus)
C.CAJAN_48623	2		1.61775			AT5G58070	temperature-induced lipocalin [Source:NCBI gene (formerly Entrezgene);Acc:835919]	OS02G0612900	Similar to Temperature stress-induced lipocalin.	Outer membrane lipoprotein blc	KK1_048779	Cajanus cajan (Pigeon pea) (Cajanus indicus)
C.CAJAN_48670	2			-5.01458	-2.09363	AT1G59960	NAD(P)-linked oxidoreductase superfamily protein [Source:NCBI gene (formerly Entrezgene);Acc:842290]	OS03G0237100	Similar to NADPH-dependent codeinone reductase (EC 1.1.1.247).	NAD(P)H-dependent oxidoreductase 1 (EC 2.3.1.170)	KK1_049711	Cajanus cajan (Pigeon pea) (Cajanus indicus)
C.CAJAN_34081	3	7.12878	3.22326			AT3G51590	lipid transfer protein 12 [Source:NCBI gene (formerly Entrezgene);Acc:824322]	OS12G0115000	Lipid transfer protein Class I, Lipid transfer protein b1	Non-specific lipid-transfer protein	KK1_032953	Cajanus cajan (Pigeon pea) (Cajanus indicus)
C.CAJAN_00820	3	5.63917	3.61673		2.21909	AT4G38620	myb domain protein 4 [Source:NCBI gene (formerly Entrezgene);Acc:830018]	OS04G0517100	SG2-type MYB transcription factor, Cold tolerance, Resistance to fungal and bacterial pathogens, Panicle development	Transcription repressor MYB4	KK1_000843	Cajanus cajan (Pigeon pea) (Cajanus indicus)
C.CAJAN_00820	3	5.63917	3.61673		2.21909	AT4G38620	myb domain protein 4 [Source:NCBI gene (formerly Entrezgene);Acc:830018]	OS04G0517100	Similar to OSIGBa0145M07.4 protein.	Transcription repressor MYB4	KK1_000843	Cajanus cajan (Pigeon pea) (Cajanus indicus)
C.CAJAN_14010	3	5.51934	4.91687			AT1G17180	glutathione S-transferase TAU 25 [Source:NCBI gene (formerly Entrezgene);Acc:838289]	OS09G0367700	Tau class glutathione S-transferase, Tolerance against sheath blight disease	Glutathione S-transferase (EC 2.5.1.18)	KK1_014433	Cajanus cajan (Pigeon pea) (Cajanus indicus)
C.CAJAN_47241	3	5.15432	3.99191			AT1G17180	glutathione S-transferase TAU 25 [Source:NCBI gene (formerly Entrezgene);Acc:838289]	OS10G0528400	Tau class glutathione S-transferase 3	Glutathione S-transferase (EC 2.5.1.18)	KK1_050645	Cajanus cajan (Pigeon pea) (Cajanus indicus)
C.CAJAN_41255	3	5.12593	5.5176			AT5G24090	chitinase A [Source:NCBI gene (formerly Entrezgene);Acc:832474]	OS01G0860400	Similar to Acidic endochitinase precursor (EC 3.2.1.14).	chitinase (EC 3.2.1.14)	KK1_041081	Cajanus cajan (Pigeon pea) (Cajanus indicus)
C.CAJAN_28065	3	4.75178	2.55116			AT2G14580	basic pathosis-related protein 1 [Source:NCBI gene (formerly Entrezgene);Acc:815945]	OS10G0191300	Similar to PR-1a pathogenesis related protein (Hv-1a) precursor.	SCP domain-containing protein	KK1_029844	Cajanus cajan (Pigeon pea) (Cajanus indicus)
C.CAJAN_43412	3	4.68226	2.19523			AT1G02205	Fatty acid hydroxylase superfamily [Source:NCBI gene (formerly Entrezgene);Acc:837602]	OS02G0621300	Homologous protein of CER1, Very-long-chain (VLC) alkane biosynthesis, Regulation of anther development and plastids differentiation	Protein WAX2	KK1_042537	Cajanus cajan (Pigeon pea) (Cajanus indicus)
C.CAJAN_11145	3	4.47994	5.72037		-1.98793	AT1G20450	Dehydrin family protein [Source:NCBI gene (formerly Entrezgene);Acc:838633]	OS02G0669100	SK<sub>3</sub>-type dehydrin, Response to abiotic stress, Drought and salt stress tolerance	Phosphoprotein ECPP44	KK1_011472	Cajanus cajan (Pigeon pea) (Cajanus indicus)
C.CAJAN_19478	3	4.4114	5.43558			AT2G39940	RNI-like superfamily protein [Source:NCBI gene (formerly Entrezgene);Acc:818581]	OS05G0449500	Component of the SCF E3 ubiquitin ligase complex, Jasmonate-regulated defense responses, Regulation of leaf senescence	Coronatine-insensitive protein 1	KK1_020047	Cajanus cajan (Pigeon pea) (Cajanus indicus)
C.CAJAN_48663	3	4.40623	3.44279			AT1G78380	glutathione S-transferase TAU 19 [Source:NCBI gene (formerly Entrezgene);Acc:844174]	OS09G0367700	Tau class glutathione S-transferase, Tolerance against sheath blight disease	Glutathione S-transferase (EC 2.5.1.18)	KK1_049921	Cajanus cajan (Pigeon pea) (Cajanus indicus)
C.CAJAN_41024	3	4.38319	3.2381			AT2G46410	Homeodomain-like superfamily protein [Source:NCBI gene (formerly Entrezgene);Acc:819249]	OS01G0619100	R3 MYB transcription factor	Transcription factor CPC	KK1_041839	Cajanus cajan (Pigeon pea) (Cajanus indicus)
C.CAJAN_39345	3	4.37891	4.97498			AT1G20850	xylem cysteine peptidase 2 [Source:NCBI gene (formerly Entrezgene);Acc:838677]	OS01G0971400	Similar to Cysteine proteinase.	P34 probable thiol protease	KK1_038576	Cajanus cajan (Pigeon pea) (Cajanus indicus)
C.CAJAN_18697	3	4.34298	6.64873			AT1G75490	Integrase-type DNA-binding superfamily protein [Source:NCBI gene (formerly Entrezgene);Acc:843885]	OS08G0565200	Pathogenesis-related transcriptional factor and ERF domain containing protein.	Dehydration-responsive element-binding protein 2D	KK1_019242	Cajanus cajan (Pigeon pea) (Cajanus indicus)
C.CAJAN_15760	3	4.33381	6.34335			AT1G17810	beta-tonoplast intrinsic protein [Source:NCBI gene (formerly Entrezgene);Acc:838359]	OS10G0492600	Similar to Tonoplast membrane integral protein ZmTIP3-1.	Aquaporin TIP-type alpha	KK1_016223	Cajanus cajan (Pigeon pea) (Cajanus indicus)
C.CAJAN_19115	3	4.28816	6.28281			AT5G19640	Major facilitator superfamily protein [Source:NCBI gene (formerly Entrezgene);Acc:832084]	OS02G0716800	TGF-beta receptor, type I/II extracellular region family protein.	Peptide transporter PTR1	KK1_019671	Cajanus cajan (Pigeon pea) (Cajanus indicus)
C.CAJAN_00136	3	4.15715	2.9613			AT5G25610	BURP domain-containing protein [Source:NCBI gene (formerly Entrezgene);Acc:832636]	OS01G0733500	Similar to Dehydration-induced protein RD22-like protein 1.	Dehydration-responsive protein RD22	KK1_000137	Cajanus cajan (Pigeon pea) (Cajanus indicus)
C.CAJAN_38834	3	4.08676	6.1698		-2.2268	AT2G25620	DNA-binding protein phosphatase 1 [Source:NCBI gene (formerly Entrezgene);Acc:817102]	OS02G0799000	Protein phosphatase 2C 27, Negative regulation of cold tolerance	protein-serine/threonine phosphatase (EC 3.1.3.16)	KK1_041989	Cajanus cajan (Pigeon pea) (Cajanus indicus)
C.CAJAN_29119	3	4.06378	5.08166			AT5G41570	WRKY DNA-binding protein 24 [Source:NCBI gene (formerly Entrezgene);Acc:834159]	OS01G0734000	WRKY transcription factor 23, Modulation of pathogen responses and dark-induced leaf senescence	WRKY transcription factor 24	KK1_030707	Cajanus cajan (Pigeon pea) (Cajanus indicus)
C.CAJAN_19179	3	3.93557	3.50948			AT1G78380	glutathione S-transferase TAU 19 [Source:NCBI gene (formerly Entrezgene);Acc:844174]	OS09G0367700	Tau class glutathione S-transferase, Tolerance against sheath blight disease	glutathione transferase (EC 2.5.1.18)	KK1_019735	Cajanus cajan (Pigeon pea) (Cajanus indicus)
C.CAJAN_41951	3	3.93511	4.34422			AT5G21960	Integrase-type DNA-binding superfamily protein [Source:NCBI gene (formerly Entrezgene);Acc:832256]	OS02G0781300	Similar to AP2/ERF domain-containing transcription factor.	Ethylene-responsive transcription factor ERF017 family	KK1_039221	Cajanus cajan (Pigeon pea) (Cajanus indicus)
C.CAJAN_00196	3	3.93279	5.92103		-2.76581	AT1G80160	Lactoylglutathione lyase / glyoxalase I family protein [Source:NCBI gene (formerly Entrezgene);Acc:844356]	OS05G0171900	Similar to Lactoylglutathione lyase.	Metallothiol transferase fosB	KK1_000197	Cajanus cajan (Pigeon pea) (Cajanus indicus)
C.CAJAN_00196	3	3.93279	5.92103		-2.76581	AT1G80160	Lactoylglutathione lyase / glyoxalase I family protein [Source:NCBI gene (formerly Entrezgene);Acc:844356]	OS05G0171900	Glyoxalase/bleomycin resistance protein/dioxygenase domain containing protein.	Metallothiol transferase fosB	KK1_000197	Cajanus cajan (Pigeon pea) (Cajanus indicus)
C.CAJAN_30893	3	3.86776	4.37814		-1.22608	AT3G29575	ABI five binding protein 3 [Source:NCBI gene (formerly Entrezgene);Acc:822619]	OS03G0419100	Protein of unknown function DUF1675 family protein.	Ninja-family protein (ABI-binding protein)	KK1_032615	Cajanus cajan (Pigeon pea) (Cajanus indicus)
C.CAJAN_15921	3	3.8478	3.96461			AT1G01720	NAC (No Apical Meristem) domain transcriptional regulator superfamily protein [Source:NCBI gene (formerly Entrezgene);Acc:839265]	OS01G0884300	NAC transcription factor, Drought tolerance, Response to abiotic and biotic stresses	NAC domain-containing protein 2	KK1_016386	Cajanus cajan (Pigeon pea) (Cajanus indicus)
C.CAJAN_13272	3	3.8375	5.22899		-2.27053	AT5G26340	Major facilitator superfamily protein [Source:NCBI gene (formerly Entrezgene);Acc:832703]	OS03G0218400	Monosaccharide transporter 4, Monosaccharides supply for seed development during the course of grain filling	Sugar transport protein 13	KK1_013680	Cajanus cajan (Pigeon pea) (Cajanus indicus)
C.CAJAN_07311	3	3.77231	2.19305			AT3G59140	multidrug resistance-associated protein 14 [Source:NCBI gene (formerly Entrezgene);Acc:825083]	OS06G0158900	ATP-Binding Cassette (ABC) transporter, Multidrug resistance-associated protein	ABC-type xenobiotic transporter (EC 7.6.2.2)	KK1_007514	Cajanus cajan (Pigeon pea) (Cajanus indicus)
C.CAJAN_23599	3	3.76613	3.12513			AT4G15800	ralf-like 33 [Source:NCBI gene (formerly Entrezgene);Acc:827260]	OS01G0358100	Rapid ALkalinization Factor family protein.	Protein RALF-like 33	KK1_010454	Cajanus cajan (Pigeon pea) (Cajanus indicus)
C.CAJAN_11619	3	3.75182	5.23069		-1.84761	AT1G13740	ABI five binding protein 2 [Source:NCBI gene (formerly Entrezgene);Acc:837934]	OS07G0602900	Similar to UPF0737 protein 1.	Ninja-family protein (ABI-binding protein)	KK1_011969	Cajanus cajan (Pigeon pea) (Cajanus indicus)
C.CAJAN_11619	3	3.75182	5.23069		-1.84761	AT1G13740	ABI five binding protein 2 [Source:NCBI gene (formerly Entrezgene);Acc:837934]	OS07G0602900	Protein of unknown function DUF1675 domain containing protein.	Ninja-family protein (ABI-binding protein)	KK1_011969	Cajanus cajan (Pigeon pea) (Cajanus indicus)
C.CAJAN_07501	3	3.7331	3.13456			AT3G22600	Bifunctional inhibitor/lipid-transfer protein/seed storage 2S albumin superfamily protein [Source:NCBI gene (formerly Entrezgene);Acc:821832]	OS03G0793800	Plant lipid transfer protein and hydrophobic protein, helical domain containing protein.	Non-specific lipid-transfer protein-like protein At2g13820 family	KK1_007706	Cajanus cajan (Pigeon pea) (Cajanus indicus)
C.CAJAN_02318	3	3.6766	5.45185			AT1G48000	myb domain protein 112 [Source:NCBI gene (formerly Entrezgene);Acc:841218]	OS07G0688200	R2R3-MYB transcription factor 73	Transcription factor MYB21	KK1_002378	Cajanus cajan (Pigeon pea) (Cajanus indicus)
C.CAJAN_14151	3	3.66996	4.86734			AT2G46680	homeobox 7 [Source:NCBI gene (formerly Entrezgene);Acc:819280]	OS09G0528200	Similar to Homeobox-leucine zipper protein HOX6.	Homeobox-leucine zipper protein (HD-ZIP protein) (Homeodomain transcription factor)	KK1_014577	Cajanus cajan (Pigeon pea) (Cajanus indicus)
C.CAJAN_08907	3	3.6128	1.58223			AT1G15960	NRAMP metal ion transporter 6 [Source:NCBI gene (formerly Entrezgene);Acc:838166]	OS07G0257200	Manganese and Cadmium transporter, Mn and Cd uptake	Metal transporter Nramp6	KK1_009166	Cajanus cajan (Pigeon pea) (Cajanus indicus)
C.CAJAN_07312	3	3.53945	2.88067			AT3G59140	multidrug resistance-associated protein 14 [Source:NCBI gene (formerly Entrezgene);Acc:825083]	OS06G0158900	ATP-Binding Cassette (ABC) transporter, Multidrug resistance-associated protein	ABC-type xenobiotic transporter (EC 7.6.2.2)	KK1_007515	Cajanus cajan (Pigeon pea) (Cajanus indicus)
C.CAJAN_22482	3	3.49376	2.70183			AT2G29420	glutathione S-transferase tau 7 [Source:NCBI gene (formerly Entrezgene);Acc:817491]	OS09G0467200	Tau class glutathione transferase, Response to abiotic stresses	glutathione transferase (EC 2.5.1.18)	KK1_023144	Cajanus cajan (Pigeon pea) (Cajanus indicus)
C.CAJAN_13995	3	3.48765	5.23395			AT3G14440	nine-cis-epoxycarotenoid dioxygenase 3 [Source:NCBI gene (formerly Entrezgene);Acc:820667]	OS03G0645900	9-cis-epoxycarotenoid dioxygenase, ABA biosynthesis, Resistance to brown planthopper, Preharvest sprouting resistance, Regulation of grain development	9-cis-epoxycarotenoid dioxygenase (EC 1.13.11.51)	KK1_014418	Cajanus cajan (Pigeon pea) (Cajanus indicus)
C.CAJAN_37783	3	3.46728	3.44781			AT4G25580	CAP160 protein [Source:NCBI gene (formerly Entrezgene);Acc:828663]			Low-temperature-induced 65 kDa protein	KK1_036657	Cajanus cajan (Pigeon pea) (Cajanus indicus)
C.CAJAN_21693	3	3.46266	2.11033			AT3G51680	NAD(P)-binding Rossmann-fold superfamily protein [Source:NCBI gene (formerly Entrezgene);Acc:824331]	OS04G0179200	Similar to Stem secoisolariciresinol dehydrogenase (Fragment).	Momilactone A synthase	KK1_022336	Cajanus cajan (Pigeon pea) (Cajanus indicus)
C.CAJAN_13269	3	3.44008	5.42464			AT2G29380	highly ABA-induced PP2C protein 3 [Source:NCBI gene (formerly Entrezgene);Acc:817487]	OS01G0656200	Protein phosphatase 2C family protein, Salinity tolerance in the seedling stage	protein-serine/threonine phosphatase (EC 3.1.3.16)	KK1_013677 KK1_025359	Cajanus cajan (Pigeon pea) (Cajanus indicus)
C.CAJAN_23998	3	3.44008	5.42464			AT2G29380	highly ABA-induced PP2C protein 3 [Source:NCBI gene (formerly Entrezgene);Acc:817487]	OS01G0656200	Protein phosphatase 2C family protein, Salinity tolerance in the seedling stage	protein-serine/threonine phosphatase (EC 3.1.3.16)	KK1_013677 KK1_025359	Cajanus cajan (Pigeon pea) (Cajanus indicus)
C.CAJAN_24902	3	3.35864	5.29564		-1.90969	AT1G60190	ARM repeat superfamily protein [Source:NCBI gene (formerly Entrezgene);Acc:842314]	OS08G0415600	Similar to ubiquitin-protein ligase.	RING-type E3 ubiquitin transferase (EC 2.3.2.27)	KK1_025574	Cajanus cajan (Pigeon pea) (Cajanus indicus)
C.CAJAN_47777	3	3.33062	3.54645			AT1G15520	pleiotropic drug resistance 12 [Source:NCBI gene (formerly Entrezgene);Acc:838122]	OS08G0384500	ABC transporter-like domain containing protein.	Pleiotropic drug resistance protein 3	KK1_044634	Cajanus cajan (Pigeon pea) (Cajanus indicus)
C.CAJAN_01015	3	3.29604	5.28727			AT5G40390	Raffinose synthase family protein [Source:NCBI gene (formerly Entrezgene);Acc:834037]	OS08G0495800	Raffinose synthase family protein.	galactinol--sucrose galactosyltransferase (EC 2.4.1.82)	KK1_001043	Cajanus cajan (Pigeon pea) (Cajanus indicus)
C.CAJAN_01015	3	3.29604	5.28727			AT5G40390	Raffinose synthase family protein [Source:NCBI gene (formerly Entrezgene);Acc:834037]	OS08G0495800	Chloroplast alkaline &alpha;-galactosidase, Degradation of thylakoid membrane during leaf senescence	galactinol--sucrose galactosyltransferase (EC 2.4.1.82)	KK1_001043	Cajanus cajan (Pigeon pea) (Cajanus indicus)
C.CAJAN_03944	3	3.26505	5.30593			AT1G17180	glutathione S-transferase TAU 25 [Source:NCBI gene (formerly Entrezgene);Acc:838289]	OS09G0367700	Tau class glutathione S-transferase, Tolerance against sheath blight disease	glutathione transferase (EC 2.5.1.18)	KK1_004037	Cajanus cajan (Pigeon pea) (Cajanus indicus)
C.CAJAN_17265	3	3.2124	1.81713			AT1G80160	Lactoylglutathione lyase / glyoxalase I family protein [Source:NCBI gene (formerly Entrezgene);Acc:844356]	OS05G0171900	Similar to Lactoylglutathione lyase.	Metallothiol transferase fosB	KK1_017776	Cajanus cajan (Pigeon pea) (Cajanus indicus)
C.CAJAN_17265	3	3.2124	1.81713			AT1G80160	Lactoylglutathione lyase / glyoxalase I family protein [Source:NCBI gene (formerly Entrezgene);Acc:844356]	OS05G0171900	Glyoxalase/bleomycin resistance protein/dioxygenase domain containing protein.	Metallothiol transferase fosB	KK1_017776	Cajanus cajan (Pigeon pea) (Cajanus indicus)
C.CAJAN_09758	3	3.1609	4.14476			AT2G37430	C2H2 and C2HC zinc fingers superfamily protein [Source:NCBI gene (formerly Entrezgene);Acc:818319]	OS03G0279700	Similar to ZPT2-12.	C2H2-type domain-containing protein	KK1_010038	Cajanus cajan (Pigeon pea) (Cajanus indicus)
C.CAJAN_18717	3	3.1591	2.40025			AT5G39670	Calcium-binding EF-hand family protein [Source:NCBI gene (formerly Entrezgene);Acc:833963]	OS11G0600500	Calcium-binding EF-hand domain containing protein.	Calcium-binding protein CML45	KK1_019263	Cajanus cajan (Pigeon pea) (Cajanus indicus)
C.CAJAN_20004	3	3.12421	2.56794			AT4G34410	redox responsive transcription factor 1 [Source:NCBI gene (formerly Entrezgene);Acc:829591]	OS09G0457900	AP2/ERF transcription factor, Regulation of the internode elongation	Ethylene-responsive transcription factor ERF109	KK1_020598	Cajanus cajan (Pigeon pea) (Cajanus indicus)
C.CAJAN_18967	3	3.10936	5.03196		-1.29135	AT3G18830	polyol/monosaccharide transporter 5 [Source:NCBI gene (formerly Entrezgene);Acc:821416]	OS07G0582400	Monosaccharide transporter (PLT subfamily), PLT protein 5	Polyol transporter 5	KK1_019519	Cajanus cajan (Pigeon pea) (Cajanus indicus)
C.CAJAN_33584	3	3.09179	3.37214		-1.85162	AT3G13960	growth-regulating factor 5 [Source:NCBI gene (formerly Entrezgene);Acc:820609]	OS04G0600900	Transcriptional activator/repressor, Reguration of KNOX gene, Oskn2 (Regulator of meristem function)	Growth-regulating factor	KK1_031501	Cajanus cajan (Pigeon pea) (Cajanus indicus)
C.CAJAN_33584	3	3.09179	3.37214		-1.85162	AT3G13960	growth-regulating factor 5 [Source:NCBI gene (formerly Entrezgene);Acc:820609]	OS04G0600900	Similar to B0403H10-OSIGBa0105A11.9 protein.	Growth-regulating factor	KK1_031501	Cajanus cajan (Pigeon pea) (Cajanus indicus)
C.CAJAN_43923	3	3.03161	4.77152		-1.95114	AT5G13080	WRKY DNA-binding protein 75 [Source:NCBI gene (formerly Entrezgene);Acc:831147]	OS11G0490900	WRKY transcription factor 72, ABA response with respect to germination and abiotic stresses, ABA signalling and auxin transport	WRKY transcription factor 75	KK1_045166	Cajanus cajan (Pigeon pea) (Cajanus indicus)
C.CAJAN_20517	3	3.03079	4.80887		-1.7921	AT1G29390	cold regulated 314 thylakoid membrane 2 [Source:NCBI gene (formerly Entrezgene);Acc:839814]	OS05G0566800	Cold acclimation protein COR413-TM1	Cold-regulated 413 inner membrane protein 2, chloroplastic	COR413IM2 CR513_44564	Mucuna pruriens (Velvet bean) (Dolichos pruriens)
C.CAJAN_27589	3	3.02385	3.00943			AT3G24503	aldehyde dehydrogenase 2C4 [Source:NCBI gene (formerly Entrezgene);Acc:822042]	OS01G0591000	Cytosolic aldehyde dehydrogenase	Aldehyde dehydrogenase family 2 member C4	KK1_028960	Cajanus cajan (Pigeon pea) (Cajanus indicus)
C.CAJAN_27589	3	3.02385	3.00943			AT3G24503	aldehyde dehydrogenase 2C4 [Source:NCBI gene (formerly Entrezgene);Acc:822042]	OS01G0591000	Aldehyde/histidinol dehydrogenase domain containing protein.	Aldehyde dehydrogenase family 2 member C4	KK1_028960	Cajanus cajan (Pigeon pea) (Cajanus indicus)
C.CAJAN_31002	3	3.01812	2.88086			AT1G30360	Early-responsive to dehydration stress protein (ERD4) [Source:NCBI gene (formerly Entrezgene);Acc:839916]	OS07G0150100	Protein of unknown function DUF221 domain containing protein.	Membrane protein C24H6.13	KK1_033297	Cajanus cajan (Pigeon pea) (Cajanus indicus)
C.CAJAN_39469	3	3.01242	3.71605			AT3G47600	myb domain protein 94 [Source:NCBI gene (formerly Entrezgene);Acc:823914]	OS08G0437300	R2R3-MYB transcription factor 78	Myb-related protein 306 family	KK1_036516	Cajanus cajan (Pigeon pea) (Cajanus indicus)
C.CAJAN_43190	3	2.99672	3.22387			AT1G64660	methionine gamma-lyase [Source:NCBI gene (formerly Entrezgene);Acc:842774]	OS10G0517500	Cystathionine &gamma;-lyase	Methionine gamma-lyase	KK1_042316	Cajanus cajan (Pigeon pea) (Cajanus indicus)
C.CAJAN_12137	3	2.98314	2.60862			AT1G24100	UDP-glucosyl transferase 74B1 [Source:NCBI gene (formerly Entrezgene);Acc:839022]	OS09G0518200	UDP:glucose salicylic acid glucosyltransferase, Chemically-induced disease resistance	N-hydroxythioamide S-beta-glucosyltransferase	KK1_012509	Cajanus cajan (Pigeon pea) (Cajanus indicus)
C.CAJAN_24381	3	2.98103	4.31426			AT4G27250	NAD(P)-binding Rossmann-fold superfamily protein [Source:NCBI gene (formerly Entrezgene);Acc:828833]	OS06G0683100	NAD(P)-binding domain containing protein.	Dihydroflavonol-4-reductase	KK1_024594	Cajanus cajan (Pigeon pea) (Cajanus indicus)
C.CAJAN_20389	3	2.95971	4.8239			AT2G39800	delta1-pyrroline-5-carboxylate synthase 1 [Source:NCBI gene (formerly Entrezgene);Acc:818566]	OS05G0455500	&delta;<sup>1</sup>-pyrroline-5-carboxylate synthetase	Delta-1-pyrroline-5-carboxylate synthase [Includes: Glutamate 5-kinase (GK) (EC 2.7.2.11) (Gamma-glutamyl kinase); Gamma-glutamyl phosphate reductase (GPR) (EC 1.2.1.41) (Glutamate-5-semialdehyde dehydrogenase) (Glutamyl-gamma-semialdehyde dehydrogenase)]	KK1_020995	Cajanus cajan (Pigeon pea) (Cajanus indicus)
C.CAJAN_20389	3	2.95971	4.8239			AT2G39800	delta1-pyrroline-5-carboxylate synthase 1 [Source:NCBI gene (formerly Entrezgene);Acc:818566]	OS05G0455500	Similar to Delta-1-pyrroline-5-carboxylate synthetase.	Delta-1-pyrroline-5-carboxylate synthase [Includes: Glutamate 5-kinase (GK) (EC 2.7.2.11) (Gamma-glutamyl kinase); Gamma-glutamyl phosphate reductase (GPR) (EC 1.2.1.41) (Glutamate-5-semialdehyde dehydrogenase) (Glutamyl-gamma-semialdehyde dehydrogenase)]	KK1_020995	Cajanus cajan (Pigeon pea) (Cajanus indicus)
C.CAJAN_35441	3	2.89215	2.43512			AT1G02205	Fatty acid hydroxylase superfamily [Source:NCBI gene (formerly Entrezgene);Acc:837602]	OS02G0621300	Homologous protein of CER1, Very-long-chain (VLC) alkane biosynthesis, Regulation of anther development and plastids differentiation	Protein WAX2	KK1_035456	Cajanus cajan (Pigeon pea) (Cajanus indicus)
C.CAJAN_45625	3	2.87567	2.86977			AT1G05680	Uridine diphosphate glycosyltransferase 74E2 [Source:NCBI gene (formerly Entrezgene);Acc:837075]	OS09G0518200	UDP:glucose salicylic acid glucosyltransferase, Chemically-induced disease resistance	UDP-glucosyltransferase At1g05670 family	KK1_046411	Cajanus cajan (Pigeon pea) (Cajanus indicus)
C.CAJAN_18728	3	2.87538	3.496			AT3G28960	Transmembrane amino acid transporter family protein [Source:NCBI gene (formerly Entrezgene);Acc:822536]	OS04G0460300	Amino acid transporter, transmembrane domain containing protein.	Vacuolar amino acid transporter 1	KK1_019275	Cajanus cajan (Pigeon pea) (Cajanus indicus)
C.CAJAN_32711	3	2.87413	2.47017			AT2G37770	NAD(P)-linked oxidoreductase superfamily protein [Source:NCBI gene (formerly Entrezgene);Acc:818354]	OS01G0847700	Aldo-keto reductase, Detoxification of reactive aldehydes, Abiotic stress tolerance	Aldose reductase	KK1_034986	Cajanus cajan (Pigeon pea) (Cajanus indicus)
C.CAJAN_43564	3	2.85563	3.06152		-1.24321	AT3G09270	glutathione S-transferase TAU 8 [Source:NCBI gene (formerly Entrezgene);Acc:820083]	OS01G0949800	Similar to Glutathione S-transferase GST 28 (EC 2.5.1.18) (Fragment).	glutathione transferase (EC 2.5.1.18)	KK1_043632	Cajanus cajan (Pigeon pea) (Cajanus indicus)
C.CAJAN_00328	3	2.85237	3.40962			AT3G16280	Integrase-type DNA-binding superfamily protein [Source:NCBI gene (formerly Entrezgene);Acc:820874]	OS04G0550200	APETALA2/ETHYLENE RESPONSE FACTOR (AP2/ERF) family transcription factor, Positive regulation of secondary cell wall synthesis and mechanical strength in rice peduncles, Negative regulation of seed length	Ethylene-responsive transcription factor ERF036 family	KK1_000339	Cajanus cajan (Pigeon pea) (Cajanus indicus)
C.CAJAN_30930	3	2.81392	4.16341		-1.38988	AT5G59320	lipid transfer protein 3 [Source:NCBI gene (formerly Entrezgene);Acc:836051]	OS11G0115350	Similar to Non-specific lipid-transfer protein 2.	Non-specific lipid-transfer protein	KK1_029915	Cajanus cajan (Pigeon pea) (Cajanus indicus)
C.CAJAN_05982	3	2.80996	4.3133		-1.74056	AT1G55760	BTB/POZ domain-containing protein [Source:NCBI gene (formerly Entrezgene);Acc:842025]	OS08G0495500	Kelch related domain containing protein.	Protein maternal effect lethal 26	KK1_006133	Cajanus cajan (Pigeon pea) (Cajanus indicus)
C.CAJAN_12085	3	2.79508	4.15525			AT1G60190	ARM repeat superfamily protein [Source:NCBI gene (formerly Entrezgene);Acc:842314]	OS08G0415600	Similar to ubiquitin-protein ligase.	RING-type E3 ubiquitin transferase (EC 2.3.2.27)	KK1_012454	Cajanus cajan (Pigeon pea) (Cajanus indicus)
C.CAJAN_18812	3	2.77761	4.00963		-1.47397	AT3G29575	ABI five binding protein 3 [Source:NCBI gene (formerly Entrezgene);Acc:822619]	OS07G0602900	Protein of unknown function DUF1675 domain containing protein.	Ninja-family protein (ABI-binding protein)	KK1_019358	Cajanus cajan (Pigeon pea) (Cajanus indicus)
C.CAJAN_18812	3	2.77761	4.00963		-1.47397	AT3G29575	ABI five binding protein 3 [Source:NCBI gene (formerly Entrezgene);Acc:822619]	OS07G0602900	Similar to UPF0737 protein 1.	Ninja-family protein (ABI-binding protein)	KK1_019358	Cajanus cajan (Pigeon pea) (Cajanus indicus)
C.CAJAN_16784	3	2.77323	2.75896			AT4G04330	Chaperonin-like RbcX protein [Source:NCBI gene (formerly Entrezgene);Acc:825753]	OS08G0425200	Chaperonin-like RbcX domain containing protein.	Chaperonin-like RBCX protein 1, chloroplastic	KK1_017279	Cajanus cajan (Pigeon pea) (Cajanus indicus)
C.CAJAN_47724	3	2.75568	3.29281			AT5G17740	P-loop containing nucleoside triphosphate hydrolases superfamily protein [Source:NCBI gene (formerly Entrezgene);Acc:831642]	OS01G0605100	Similar to BCS1 protein-like protein.	P-loop nucleoside triphosphate hydrolase superfamily protein (Putative ATPase, AAA-type, core, AAA-type ATPase domain-containing protein)	11412166 MTR_5g020980 MtrunA17_Chr5g0404651	Medicago truncatula (Barrel medic) (Medicago tribuloides)
C.CAJAN_18311	3	2.75182	3.65581			AT4G01280	Homeodomain-like superfamily protein [Source:NCBI gene (formerly Entrezgene);Acc:827903]	OS02G0680700	Similar to DNA binding protein.	Myb-like protein G	KK1_018846	Cajanus cajan (Pigeon pea) (Cajanus indicus)
C.CAJAN_11945	3	2.7461	3.69354		-2.01488	AT3G50830	cold-regulated 413-plasma membrane 2 [Source:NCBI gene (formerly Entrezgene);Acc:824247]	OS03G0767800	Cold acclimation WCOR413 family protein.	Cold-regulated 413 plasma membrane protein 2	KK1_012309	Cajanus cajan (Pigeon pea) (Cajanus indicus)
C.CAJAN_11945	3	2.7461	3.69354		-2.01488	AT3G50830	cold-regulated 413-plasma membrane 2 [Source:NCBI gene (formerly Entrezgene);Acc:824247]	OS03G0767800	Cold acclimation protein WCOR413-like protein	Cold-regulated 413 plasma membrane protein 2	KK1_012309	Cajanus cajan (Pigeon pea) (Cajanus indicus)
C.CAJAN_41905	3	2.74595	5.3022			AT4G25470	C-repeat/DRE binding factor 2 [Source:NCBI gene (formerly Entrezgene);Acc:828651]	OS04G0572400	Dehydration-responsive element binding protein 1E, Chilling tolerance, Positive regulation of heat tolerance	Dehydration-responsive element-binding protein 1C	KK1_042413	Cajanus cajan (Pigeon pea) (Cajanus indicus)
C.CAJAN_19849	3	2.70763	4.99611			AT5G58490	NAD(P)-binding Rossmann-fold superfamily protein [Source:NCBI gene (formerly Entrezgene);Acc:835962]	OS03G0818200	NAD(P)-binding domain containing protein.	Dihydroflavonol-4-reductase	KK1_020434	Cajanus cajan (Pigeon pea) (Cajanus indicus)
C.CAJAN_13168	3	2.66574	3.9338			AT1G63030	Integrase-type DNA-binding superfamily protein [Source:NCBI gene (formerly Entrezgene);Acc:842606]	OS04G0572400	Dehydration-responsive element binding protein 1E, Chilling tolerance, Positive regulation of heat tolerance	Dehydration-responsive element-binding protein 1F	KK1_013573	Cajanus cajan (Pigeon pea) (Cajanus indicus)
C.CAJAN_33121	3	2.64859	2.37572			AT1G61720	NAD(P)-binding Rossmann-fold superfamily protein [Source:NCBI gene (formerly Entrezgene);Acc:842469]	OS04G0631000	Similar to H0105C05.4 protein.	Leucoanthocyanidin reductase	KK1_035373	Cajanus cajan (Pigeon pea) (Cajanus indicus)
C.CAJAN_13519	3	2.62748	3.2109			AT5G59480	Haloacid dehalogenase-like hydrolase (HAD) superfamily protein [Source:NCBI gene (formerly Entrezgene);Acc:836067]	OS03G0273800	Haloacid dehalogenase-like hydrolase (HAD) superfamily member, Drought tolerance	Suppressor of disruption of TFIIS	CR513_62320	Mucuna pruriens (Velvet bean) (Dolichos pruriens)
C.CAJAN_04121	3	2.61619	5.40483		-1.83901	AT5G64530	xylem NAC domain 1 [Source:NCBI gene (formerly Entrezgene);Acc:836574]	OS02G0555300	NAC transcription factor family protein, Positive regulation of rice resistance to sheath blight	NAC domain-containing protein 68	KK1_004221	Cajanus cajan (Pigeon pea) (Cajanus indicus)
C.CAJAN_20718	3	2.61098	1.80149			AT1G63650	basic helix-loop-helix (bHLH) DNA-binding superfamily protein [Source:NCBI gene (formerly Entrezgene);Acc:842669]	OS04G0557800	Similar to R-type basic helix-loop-helix protein.	Transcription factor EGL1	KK1_021338	Cajanus cajan (Pigeon pea) (Cajanus indicus)
C.CAJAN_07410	3	2.59405	6.1301			AT4G25480	dehydration response element B1A [Source:NCBI gene (formerly Entrezgene);Acc:828652]	OS04G0572400	Dehydration-responsive element binding protein 1E, Chilling tolerance, Positive regulation of heat tolerance	Dehydration-responsive element-binding protein 1C	KK1_007613	Cajanus cajan (Pigeon pea) (Cajanus indicus)
C.CAJAN_12754	3	2.57929	2.32598			AT3G50310	mitogen-activated protein kinase kinase kinase 20 [Source:NCBI gene (formerly Entrezgene);Acc:824193]	OS02G0322400	Similar to NPKL2 (Fragment).	Mitogen-activated protein kinase kinase kinase 3	KK1_013146	Cajanus cajan (Pigeon pea) (Cajanus indicus)
C.CAJAN_25855	3	2.56418	3.86612			AT2G28710	C2H2-type zinc finger family protein [Source:NCBI gene (formerly Entrezgene);Acc:817420]	OS03G0279700	Similar to ZPT2-12.	C2H2-type domain-containing protein	KK1_027439	Cajanus cajan (Pigeon pea) (Cajanus indicus)
C.CAJAN_18100	3	2.55456	2.90358			AT1G14390	Leucine-rich repeat protein kinase family protein [Source:NCBI gene (formerly Entrezgene);Acc:838001]	OS11G0308800	Hypothetical conserved gene.	LRR receptor-like serine/threonine-protein kinase At1g14390 family	KK1_018631	Cajanus cajan (Pigeon pea) (Cajanus indicus)
C.CAJAN_37029	3	2.52379	3.98002		-2.1882	AT2G29420	glutathione S-transferase tau 7 [Source:NCBI gene (formerly Entrezgene);Acc:817491]	OS09G0467200	Tau class glutathione transferase, Response to abiotic stresses	glutathione transferase (EC 2.5.1.18)	KK1_042555	Cajanus cajan (Pigeon pea) (Cajanus indicus)
C.CAJAN_03355	3	2.52183	2.59274			AT3G55290	NAD(P)-binding Rossmann-fold superfamily protein [Source:NCBI gene (formerly Entrezgene);Acc:824695]	OS08G0510400	Short-chain dehydrogenase/reductase SDR domain containing protein.	3-oxoacyl-[acyl-carrier-protein] reductase (EC 1.1.1.100)	KK1_003433	Cajanus cajan (Pigeon pea) (Cajanus indicus)
C.CAJAN_36443	3	2.51849	4.7778		-2.04585	AT2G25625	histone deacetylase-like protein [Source:NCBI gene (formerly Entrezgene);Acc:817103]	OS05G0575000	Stress-induced chloroplast degradation, Regulation of nitrogen assimilation during stress-induced senescence
C.CAJAN_29871	3	2.47065	3.46594			AT1G01720	NAC (No Apical Meristem) domain transcriptional regulator superfamily protein [Source:NCBI gene (formerly Entrezgene);Acc:839265]	OS01G0884300	NAC transcription factor, Drought tolerance, Response to abiotic and biotic stresses	NAC domain-containing protein 2	KK1_032793	Cajanus cajan (Pigeon pea) (Cajanus indicus)
C.CAJAN_22852	3	2.46808	2.61865			AT1G61110	NAC domain containing protein 25 [Source:NCBI gene (formerly Entrezgene);Acc:842404]	OS07G0566500	NAC transcription factor, Regulation of seed-storage protein content	NAC domain-containing protein 18	KK1_023525	Cajanus cajan (Pigeon pea) (Cajanus indicus)
C.CAJAN_18922	3	2.44068	3.94625		-1.7095	AT1G60710	NAD(P)-linked oxidoreductase superfamily protein [Source:NCBI gene (formerly Entrezgene);Acc:842365]	OS04G0338000	Similar to IN2-2 protein.	Auxin-induced protein PCNT115 family (EC 1.1.1.-)	KK1_019473	Cajanus cajan (Pigeon pea) (Cajanus indicus)
C.CAJAN_00836	3	2.42341	1.35093			AT2G46600	Calcium-binding EF-hand family protein [Source:NCBI gene (formerly Entrezgene);Acc:819272]	OS02G0122600	EF-Hand type domain containing protein.	Centrin-2	KK1_000859	Cajanus cajan (Pigeon pea) (Cajanus indicus)
C.CAJAN_07787	3	2.41875	5.28305		-1.90261	AT3G19580	zinc-finger protein 2 [Source:NCBI gene (formerly Entrezgene);Acc:821495]	OS12G0583700	TFIIIA-type zinc finger protein, Tolerance to salt and drought stresses	Zinc finger protein 1	KK1_008012	Cajanus cajan (Pigeon pea) (Cajanus indicus)
C.CAJAN_31551	3	2.41806	2.06306			AT3G48180	CDP-diacylglycerol-glycerol-3-phosphate 3-phosphatidyltransferase [Source:NCBI gene (formerly Entrezgene);Acc:823973]	OS02G0740600	Conserved hypothetical protein.	CDP-diacylglycerol--glycerol-3-phosphate 3-phosphatidyltransferase	KK1_031365	Cajanus cajan (Pigeon pea) (Cajanus indicus)
C.CAJAN_46226	3	2.3837	2.47853			AT1G70670	Caleosin-related family protein [Source:NCBI gene (formerly Entrezgene);Acc:843404]	OS06G0254700	Caleosin-like peroxygenase, Response to abiotic stress	Peroxygenase 4	KK1_046924	Cajanus cajan (Pigeon pea) (Cajanus indicus)
C.CAJAN_18402	3	2.37473	2.50326			AT5G61430	NAC domain containing protein 100 [Source:NCBI gene (formerly Entrezgene);Acc:836264]	OS04G0460600	Similar to H0219H12.10 protein.	Protein CUP-SHAPED COTYLEDON 2	KK1_018938	Cajanus cajan (Pigeon pea) (Cajanus indicus)
C.CAJAN_18402	3	2.37473	2.50326			AT5G61430	NAC domain containing protein 100 [Source:NCBI gene (formerly Entrezgene);Acc:836264]	OS04G0460600	NAC transcription factor, Regulation of shoot branching, plant height and flowering time, Negative regulation of bacterial blight resistance	Protein CUP-SHAPED COTYLEDON 2	KK1_018938	Cajanus cajan (Pigeon pea) (Cajanus indicus)
C.CAJAN_17901	3	2.37273	3.82156			AT2G29420	glutathione S-transferase tau 7 [Source:NCBI gene (formerly Entrezgene);Acc:817491]	OS09G0467200	Tau class glutathione transferase, Response to abiotic stresses	glutathione transferase (EC 2.5.1.18)	KK1_018432	Cajanus cajan (Pigeon pea) (Cajanus indicus)
C.CAJAN_00640	3	2.35838	2.98225			AT1G30220	inositol transporter 2 [Source:NCBI gene (formerly Entrezgene);Acc:839902]	OS07G0151200	Monosaccharide transporter (INT subfamily), Salt stress response, Response to IAA, 6-BA, SA, and GA treatments	Inositol transporter 2	KK1_000659	Cajanus cajan (Pigeon pea) (Cajanus indicus)
C.CAJAN_08081	3	2.34842	4.25512			AT5G04760	Duplicated homeodomain-like superfamily protein [Source:NCBI gene (formerly Entrezgene);Acc:830354]	OS05G0449900	R2R3-MYB transcription factor 57	Myb-like protein J	KK1_008325	Cajanus cajan (Pigeon pea) (Cajanus indicus)
C.CAJAN_11728	3	2.34728	2.15585			AT1G69850	nitrate transporter 1:2 [Source:NCBI gene (formerly Entrezgene);Acc:843321]	OS06G0581000	Similar to Nitrate transporter NTL1.	Peptide transporter PTR1	KK1_012083	Cajanus cajan (Pigeon pea) (Cajanus indicus)
C.CAJAN_43785	3	2.34036	5.31004		-2.96968	AT3G15500	NAC domain containing protein 3 [Source:NCBI gene (formerly Entrezgene);Acc:820789]	OS01G0816100	Plant-specific transcription factor, Regulation of hypersensitive response (HR) cell death	NAC domain-containing protein 55	KK1_046380	Cajanus cajan (Pigeon pea) (Cajanus indicus)
C.CAJAN_18316	3	2.33286	4.37016		-2.50197	AT3G61510	ACC synthase 1 [Source:NCBI gene (formerly Entrezgene);Acc:825324]	OS04G0578000	ACC synthase, Ethylene biosynthesis	1-aminocyclopropane-1-carboxylate synthase (EC 4.4.1.14) (S-adenosyl-L-methionine methylthioadenosine-lyase)	KK1_018851	Cajanus cajan (Pigeon pea) (Cajanus indicus)
C.CAJAN_18150	3	2.31731	2.55615			AT1G68570	Major facilitator superfamily protein [Source:NCBI gene (formerly Entrezgene);Acc:843186]	OS05G0410900	Similar to peptide transporter PTR2.	Peptide transporter PTR5	KK1_018682	Cajanus cajan (Pigeon pea) (Cajanus indicus)
C.CAJAN_10075	3	2.31514	3.77616		-1.87662	AT2G36270	Basic-leucine zipper (bZIP) transcription factor family protein [Source:NCBI gene (formerly Entrezgene);Acc:818199]	OS01G0859300	bZIP transcription factor, Stress response and ABA signal transduction, Regulation of plant fertility	Protein ABSCISIC ACID-INSENSITIVE 5	KK1_010360	Cajanus cajan (Pigeon pea) (Cajanus indicus)
C.CAJAN_02150	3	2.29646	2.01656			AT3G09270	glutathione S-transferase TAU 8 [Source:NCBI gene (formerly Entrezgene);Acc:820083]	OS09G0467200	Tau class glutathione transferase, Response to abiotic stresses	glutathione transferase (EC 2.5.1.18)	KK1_002202	Cajanus cajan (Pigeon pea) (Cajanus indicus)
C.CAJAN_18293	3	2.29631	1.84061			AT1G01580	ferric reduction oxidase 2 [Source:NCBI gene (formerly Entrezgene);Acc:839411]	OS04G0578600	Similar to H0404F02.15 protein.	FAD-binding FR-type domain-containing protein	KK1_018828	Cajanus cajan (Pigeon pea) (Cajanus indicus)
C.CAJAN_18293	3	2.29631	1.84061			AT1G01580	ferric reduction oxidase 2 [Source:NCBI gene (formerly Entrezgene);Acc:839411]	OS04G0578600	Ferric reductase oxidase, Iron homeostasis, "Drought, heat, salinity stress response"	FAD-binding FR-type domain-containing protein	KK1_018828	Cajanus cajan (Pigeon pea) (Cajanus indicus)
C.CAJAN_23090	3	2.28939	3.97099		-1.71367	AT1G68090	annexin 5 [Source:NCBI gene (formerly Entrezgene);Acc:843137]	OS09G0394900	Similar to Annexin-like protein.	Annexin	KK1_023768	Cajanus cajan (Pigeon pea) (Cajanus indicus)
C.CAJAN_05512	3	2.25399	2.89367			AT3G03440	ARM repeat superfamily protein [Source:NCBI gene (formerly Entrezgene);Acc:821253]	OS01G0112500	Similar to Plakoglobin/armadillo/beta-catenin-like protein (Fragment).	U-box domain-containing protein 4	KK1_005647	Cajanus cajan (Pigeon pea) (Cajanus indicus)
C.CAJAN_07683	3	2.22814	2.78889			AT2G21620	Adenine nucleotide alpha hydrolases-like superfamily protein [Source:NCBI gene (formerly Entrezgene);Acc:816700]	OS02G0705400	Similar to Pathogen induced protein 2-4.	Universal stress protein PHOS32	LOC113865763	Abrus precatorius (Indian licorice) (Glycine abrus)
C.CAJAN_16452	3	2.22354	3.1739			AT1G15520	pleiotropic drug resistance 12 [Source:NCBI gene (formerly Entrezgene);Acc:838122]	OS01G0609300	PDR-type ABC transporter 9	Pleiotropic drug resistance protein 1	KK1_016934	Cajanus cajan (Pigeon pea) (Cajanus indicus)
C.CAJAN_16452	3	2.22354	3.1739			AT1G15520	pleiotropic drug resistance 12 [Source:NCBI gene (formerly Entrezgene);Acc:838122]	OS01G0609300	Hypothetical conserved gene.	Pleiotropic drug resistance protein 1	KK1_016934	Cajanus cajan (Pigeon pea) (Cajanus indicus)
C.CAJAN_46344	3	2.21029	1.99231			AT3G51000	alpha/beta-Hydrolases superfamily protein [Source:NCBI gene (formerly Entrezgene);Acc:824264]	OS12G0636400	Similar to Epoxide hydrolase 2.	Epoxide hydrolase 2	KK1_048985	Cajanus cajan (Pigeon pea) (Cajanus indicus)
C.CAJAN_40757	3	2.20439	2.42381			AT2G30860	glutathione S-transferase PHI 9 [Source:NCBI gene (formerly Entrezgene);Acc:817636]	OS03G0135300	Similar to Glutathione S-transferase GST 10 (EC 2.5.1.18).	glutathione transferase (EC 2.5.1.18)	KK1_044027	Cajanus cajan (Pigeon pea) (Cajanus indicus)
C.CAJAN_04448	3	2.19787	2.01267			AT1G62300	WRKY family transcription factor [Source:NCBI gene (formerly Entrezgene);Acc:842527]	OS05G0137500	WRKY transcription factor, Positive regulator of leaf senescence	WRKY transcription factor 6	KK1_004558	Cajanus cajan (Pigeon pea) (Cajanus indicus)
C.CAJAN_00350	3	2.19343	2.66441		-1.65581	AT1G79820	Major facilitator superfamily protein [Source:NCBI gene (formerly Entrezgene);Acc:844321]	OS02G0274900	Similar to metabolite transport protein csbC.	Plastidic glucose transporter 3	KK1_000360	Cajanus cajan (Pigeon pea) (Cajanus indicus)
C.CAJAN_00350	3	2.19343	2.66441		-1.65581	AT1G79820	Major facilitator superfamily protein [Source:NCBI gene (formerly Entrezgene);Acc:844321]	OS02G0274900	Major facilitator superfamily protein.	Plastidic glucose transporter 3	KK1_000360	Cajanus cajan (Pigeon pea) (Cajanus indicus)
C.CAJAN_00350	3	2.19343	2.66441		-1.65581	AT1G79820	Major facilitator superfamily protein [Source:NCBI gene (formerly Entrezgene);Acc:844321]	OS02G0274900	Monosaccharide transporter, Salt-stress tolerance	Plastidic glucose transporter 3	KK1_000360	Cajanus cajan (Pigeon pea) (Cajanus indicus)
C.CAJAN_38043	3	2.15383	3.18415			AT3G23920	beta-amylase 1 [Source:NCBI gene (formerly Entrezgene);Acc:821975]	OS03G0141200	Beta-amylase, Control of transient starch degradation in rice leaves, Regulation of the seed setting rate, chalkiness formation, seed germination, and the stress response	Beta-amylase (EC 3.2.1.2)	KK1_039701	Cajanus cajan (Pigeon pea) (Cajanus indicus)
C.CAJAN_31628	3	2.15367	1.3302			AT5G50260	Cysteine proteinases superfamily protein [Source:NCBI gene (formerly Entrezgene);Acc:835091]	OS08G0556900	Similar to Vignain.	Vignain	KK1_031785	Cajanus cajan (Pigeon pea) (Cajanus indicus)
C.CAJAN_31628	3	2.15367	1.3302			AT5G50260	Cysteine proteinases superfamily protein [Source:NCBI gene (formerly Entrezgene);Acc:835091]	OS08G0556900	Similar to Cysteine proteinase (EC 3.4.22.-).	Vignain	KK1_031785	Cajanus cajan (Pigeon pea) (Cajanus indicus)
C.CAJAN_13721	3	2.14869	2.08005			AT5G21940	hybrid signal transduction histidine kinase M-like protein [Source:NCBI gene (formerly Entrezgene);Acc:832254]	OS02G0778700	Similar to MTD1.	DUF4005 domain-containing protein	HKW66_Vig0223890 LR48_Vigan07g254800	Phaseolus angularis (Azuki bean) (Vigna angularis)
C.CAJAN_01304	3	2.14009	3.51118		-1.15467	AT1G01720	NAC (No Apical Meristem) domain transcriptional regulator superfamily protein [Source:NCBI gene (formerly Entrezgene);Acc:839265]	OS01G0884300	NAC transcription factor, Drought tolerance, Response to abiotic and biotic stresses	NAC domain-containing protein 2	KK1_001336	Cajanus cajan (Pigeon pea) (Cajanus indicus)
C.CAJAN_18198	3	2.13815	1.5881			AT4G37850	basic helix-loop-helix (bHLH) DNA-binding superfamily protein [Source:NCBI gene (formerly Entrezgene);Acc:829941]	OS03G0725800	Helix-loop-helix DNA-binding domain containing protein.	Transcription factor bHLH25	KK1_018731	Cajanus cajan (Pigeon pea) (Cajanus indicus)
C.CAJAN_09368	3	2.13144	4.11231			AT1G27730	salt tolerance zinc finger [Source:NCBI gene (formerly Entrezgene);Acc:839666]	OS12G0583700	TFIIIA-type zinc finger protein, Tolerance to salt and drought stresses	Zinc finger protein 1	KK1_009633	Cajanus cajan (Pigeon pea) (Cajanus indicus)
C.CAJAN_19585	3	2.12717	2.2418			AT5G16710	dehydroascorbate reductase 1 [Source:NCBI gene (formerly Entrezgene);Acc:831532]	OS06G0232600	Non-protein coding transcript.	GST N-terminal domain-containing protein	KK1_020158	Cajanus cajan (Pigeon pea) (Cajanus indicus)
C.CAJAN_19585	3	2.12717	2.2418			AT5G16710	dehydroascorbate reductase 1 [Source:NCBI gene (formerly Entrezgene);Acc:831532]	OS06G0232600	Similar to Dehydroascorbate reductase.	GST N-terminal domain-containing protein	KK1_020158	Cajanus cajan (Pigeon pea) (Cajanus indicus)
C.CAJAN_22069	3	2.12234	4.19365		-2.11729	AT5G12380	annexin 8 [Source:NCBI gene (formerly Entrezgene);Acc:831113]	OS06G0221200	Annexin 5, Cold stress tolerance	Annexin	KK1_022722	Cajanus cajan (Pigeon pea) (Cajanus indicus)
C.CAJAN_21218	3	2.1132	1.31078			AT5G59480	Haloacid dehalogenase-like hydrolase (HAD) superfamily protein [Source:NCBI gene (formerly Entrezgene);Acc:836067]	OS03G0273800	Haloacid dehalogenase-like hydrolase (HAD) superfamily member, Drought tolerance	Suppressor of disruption of TFIIS	D0Y65_029871	Glycine soja (Wild soybean)
C.CAJAN_00461	3	2.11121	2.38831			AT5G06760	Late Embryosis Abundant 4-5 [Source:NCBI gene (formerly Entrezgene);Acc:830565]			18 kDa seed maturation protein	KK1_000478	Cajanus cajan (Pigeon pea) (Cajanus indicus)
C.CAJAN_16454	3	2.10718	2.27131			AT1G04120	multidrug resistance-associated protein 5 [Source:NCBI gene (formerly Entrezgene);Acc:839277]	OS03G0142800	Multidrug resistance-associated protein (MRP) ATP-binding cassette (ABC) transporter, Rice orthologue of the maize Lpa1 gene, Phytic acid metabolism	ABC-type xenobiotic transporter (EC 7.6.2.2)	KK1_016936	Cajanus cajan (Pigeon pea) (Cajanus indicus)
C.CAJAN_16454	3	2.10718	2.27131			AT1G04120	multidrug resistance-associated protein 5 [Source:NCBI gene (formerly Entrezgene);Acc:839277]	OS03G0142800	Hypothetical conserved gene.	ABC-type xenobiotic transporter (EC 7.6.2.2)	KK1_016936	Cajanus cajan (Pigeon pea) (Cajanus indicus)
C.CAJAN_38430	3	2.10136	4.24901		-2.33822	AT3G11840	E3 ubiquitin-protein ligase PUB24-like protein [Source:NCBI gene (formerly Entrezgene);Acc:820357]	OS04G0686000	Zinc finger, RING/FYVE/PHD-type domain containing protein.	U-box domain-containing protein (EC 2.3.2.27) (RING-type E3 ubiquitin transferase PUB)	KK1_035712	Cajanus cajan (Pigeon pea) (Cajanus indicus)
C.CAJAN_29409	3	2.09674	3.68959		-1.77035	AT3G03270	Adenine nucleotide alpha hydrolases-like superfamily protein [Source:NCBI gene (formerly Entrezgene);Acc:821303]	OS02G0773200	UspA domain containing protein.	Universal stress protein A-like protein	KK1_029951	Cajanus cajan (Pigeon pea) (Cajanus indicus)
C.CAJAN_47425	3	2.09424	2.27723			AT1G30270	CBL-interacting protein kinase 23 [Source:NCBI gene (formerly Entrezgene);Acc:839907]	OS07G0150700	Serine/threonine protein kinase, Pollination and drought stress responses, Reguration of potassium uptake by CBL1-CIPK23 complex	CBL-interacting serine/threonine-protein kinase 23	KK1_046597	Cajanus cajan (Pigeon pea) (Cajanus indicus)
C.CAJAN_09114	3	2.09232	2.24613			AT5G24800	basic leucine zipper 9 [Source:NCBI gene (formerly Entrezgene);Acc:832549]	OS02G0175100	Similar to RISBZ4.	Regulatory protein opaque-2	KK1_009373	Cajanus cajan (Pigeon pea) (Cajanus indicus)
C.CAJAN_09114	3	2.09232	2.24613			AT5G24800	basic leucine zipper 9 [Source:NCBI gene (formerly Entrezgene);Acc:832549]	OS02G0175100	bZIP transcription factor	Regulatory protein opaque-2	KK1_009373	Cajanus cajan (Pigeon pea) (Cajanus indicus)
C.CAJAN_33931	3	2.05383	2.04647			AT3G12500	basic chitinase [Source:NCBI gene (formerly Entrezgene);Acc:820429]	OS05G0399400	Chitinase 9.	chitinase (EC 3.2.1.14)	KK1_034048	Cajanus cajan (Pigeon pea) (Cajanus indicus)
C.CAJAN_05858	3	2.03827	1.64514			AT3G47860	chloroplastic lipocalin [Source:NCBI gene (formerly Entrezgene);Acc:823942]	OS04G0626400	Similar to OSIGBa0148A10.12 protein.	Apolipoprotein D	KK1_006004	Cajanus cajan (Pigeon pea) (Cajanus indicus)
C.CAJAN_01700	3	2.03124	1.30575			AT1G74520	HVA22 homologue A [Source:NCBI gene (formerly Entrezgene);Acc:843793]	OS02G0747500	Similar to HVA22-like protein e (AtHVA22e).	HVA22-like protein	KK1_001738	Cajanus cajan (Pigeon pea) (Cajanus indicus)
C.CAJAN_43383	3	2.0198	2.11445			AT1G70680	Caleosin-related family protein [Source:NCBI gene (formerly Entrezgene);Acc:843405]	OS03G0222600	Similar to caleosin.	Peroxygenase 5	KK1_041324	Cajanus cajan (Pigeon pea) (Cajanus indicus)
C.CAJAN_04423	3	1.99563				AT4G21960	Peroxidase superfamily protein [Source:NCBI gene (formerly Entrezgene);Acc:828285]	OS07G0694300	Similar to Peroxidase.	Peroxidase (EC 1.11.1.7)	KK1_004530	Cajanus cajan (Pigeon pea) (Cajanus indicus)
C.CAJAN_34215	3	1.98785	1.52672			AT3G07360	plant U-box 9 [Source:NCBI gene (formerly Entrezgene);Acc:819924]	OS02G0488600	Armadillo-like helical domain containing protein.	U-box domain-containing protein 9	KK1_030145	Cajanus cajan (Pigeon pea) (Cajanus indicus)
C.CAJAN_38927	3	1.98519	3.13563			AT3G23000	CBL-interacting protein kinase 7 [Source:NCBI gene (formerly Entrezgene);Acc:821874]	OS03G0634400	Calcineurin B-like protein-interacting protein kinase 7, Cold sensing	non-specific serine/threonine protein kinase (EC 2.7.11.1)	KK1_040591	Cajanus cajan (Pigeon pea) (Cajanus indicus)
C.CAJAN_37064	3	1.96374	1.63152			AT5G13750	zinc induced facilitator-like 1 [Source:NCBI gene (formerly Entrezgene);Acc:831220]	OS11G0134900	Efflux transporter of deoxymugineic acid, Phytosiderophore efflux transporter, Iron acquisition	Membrane protein YCR023C family	KK1_037519	Cajanus cajan (Pigeon pea) (Cajanus indicus)
C.CAJAN_30702	3	1.94554	2.92517			AT5G50700	hydroxysteroid dehydrogenase 1 [Source:NCBI gene (formerly Entrezgene);Acc:835141]	OS12G0464400	Similar to Oxidoreductase, short chain dehydrogenase/reductase family protein, expressed.	Hydroxysteroid 11-beta-dehydrogenase 1-like protein	KK1_033341	Cajanus cajan (Pigeon pea) (Cajanus indicus)
C.CAJAN_18796	3	1.94361	1.66799			AT3G02100	UDP-Glycosyltransferase superfamily protein [Source:NCBI gene (formerly Entrezgene);Acc:820287]	OS03G0757500	UDP-glucosyltransferase, Regulation of grain size and abiotic stress tolerance	Cytokinin-O-glucosyltransferase 2 (EC 2.4.1.210)	KK1_019344	Cajanus cajan (Pigeon pea) (Cajanus indicus)
C.CAJAN_09450	3	1.94206	1.79514			AT4G34131	UDP-glucosyl transferase 73B3 [Source:NCBI gene (formerly Entrezgene);Acc:829559]	OS04G0556600	cis-Zeatin-O-glucosyltransferase, Catalyze O-glucosylation of cZ and cZ-riboside	Zeatin O-glucosyltransferase (EC 2.4.1.111)	KK1_009718	Cajanus cajan (Pigeon pea) (Cajanus indicus)
C.CAJAN_11088	3	1.93537	2.10109			AT4G32730	Homeodomain-like protein [Source:NCBI gene (formerly Entrezgene);Acc:829409]	OS12G0238000	R2R3-MYB transcription factor 95	Myb-related protein 3R-1	KK1_011412	Cajanus cajan (Pigeon pea) (Cajanus indicus)
C.CAJAN_19516	3	1.93341	2.83008			AT3G55950	CRINKLY4 related 3 [Source:NCBI gene (formerly Entrezgene);Acc:824761]	OS05G0127300	Serine/threonine protein kinase domain containing protein.	non-specific serine/threonine protein kinase (EC 2.7.11.1)	KK1_020085	Cajanus cajan (Pigeon pea) (Cajanus indicus)
C.CAJAN_19516	3	1.93341	2.83008			AT3G55950	CRINKLY4 related 3 [Source:NCBI gene (formerly Entrezgene);Acc:824761]	OS05G0127300	Regulator of chromosome condensation/beta-lactamase-inhibitor protein II domain containing protein.	non-specific serine/threonine protein kinase (EC 2.7.11.1)	KK1_020085	Cajanus cajan (Pigeon pea) (Cajanus indicus)
C.CAJAN_39597	3	1.91372	1.76377			AT3G11340	UDP-Glycosyltransferase superfamily protein [Source:NCBI gene (formerly Entrezgene);Acc:820307]	OS07G0241500	UDP-glucuronosyl/UDP-glucosyltransferase family protein.	Cytokinin-N-glucosyltransferase 2	KK1_041237	Cajanus cajan (Pigeon pea) (Cajanus indicus)
C.CAJAN_32909	3	1.91285	1.89233			AT2G41430	dehydration-induced protein (ERD15) [Source:NCBI gene (formerly Entrezgene);Acc:818741]	OS07G0661400	Conserved hypothetical protein.	Polyadenylate-binding protein-interacting protein 2	KK1_037579	Cajanus cajan (Pigeon pea) (Cajanus indicus)
C.CAJAN_14362	3	1.89733	1.99617			AT1G05680	Uridine diphosphate glycosyltransferase 74E2 [Source:NCBI gene (formerly Entrezgene);Acc:837075]	OS09G0518200	UDP:glucose salicylic acid glucosyltransferase, Chemically-induced disease resistance	Glycosyltransferase (EC 2.4.1.-)	KK1_014792	Cajanus cajan (Pigeon pea) (Cajanus indicus)
C.CAJAN_20727	3	1.87286	1.49372			AT4G00460	RHO guanyl-nucleotide exchange factor 3 [Source:NCBI gene (formerly Entrezgene);Acc:827967]	OS10G0550300	Rop nucleotide exchanger, PRONE domain containing protein.	Rop guanine nucleotide exchange factor 2	KK1_021347	Cajanus cajan (Pigeon pea) (Cajanus indicus)
C.CAJAN_22128	3	1.87223	1.24636			AT3G29320	Glycosyl transferase, family 35 [Source:NCBI gene (formerly Entrezgene);Acc:822590]	OS03G0758100	Starch phosphorylase, Alpha-glucan phosphorylase, Starch biosynthesis in rice endosperm at low temperature	Alpha-1,4 glucan phosphorylase (EC 2.4.1.1)	KK1_022782	Cajanus cajan (Pigeon pea) (Cajanus indicus)
C.CAJAN_19514	3	1.87143	2.87862		-1.28571	AT3G08510	phospholipase C 2 [Source:NCBI gene (formerly Entrezgene);Acc:819999]	OS03G0289300	Similar to Phosphoinositide-specific phospholipase C.	Phosphoinositide phospholipase C (EC 3.1.4.11)	KK1_020083	Cajanus cajan (Pigeon pea) (Cajanus indicus)
C.CAJAN_46763	3	1.85828	1.09197			AT5G07290	MEI2-like 4 [Source:NCBI gene (formerly Entrezgene);Acc:830620]	OS02G0517531	Similar to Mei2-like protein.	Meiosis protein mei2	KK1_047461	Cajanus cajan (Pigeon pea) (Cajanus indicus)
C.CAJAN_46763	3	1.85828	1.09197			AT5G07290	MEI2-like 4 [Source:NCBI gene (formerly Entrezgene);Acc:830620]	OS02G0517531	MEI2-like protein, RNA recognition motif (RRM)-containing RNA binding protein, Regulation of grain size and weight, Regulation of heading date	Meiosis protein mei2	KK1_047461	Cajanus cajan (Pigeon pea) (Cajanus indicus)
C.CAJAN_38151	3	1.85761	1.8494			AT1G01720	NAC (No Apical Meristem) domain transcriptional regulator superfamily protein [Source:NCBI gene (formerly Entrezgene);Acc:839265]	OS01G0884300	NAC transcription factor, Drought tolerance, Response to abiotic and biotic stresses	NAC domain-containing protein 2	KK1_040357	Cajanus cajan (Pigeon pea) (Cajanus indicus)
C.CAJAN_11530	3	1.8575	3.18228		-1.3177	AT4G11600	glutathione peroxidase 6 [Source:NCBI gene (formerly Entrezgene);Acc:826765]	OS04G0556300	Similar to Glutathione peroxidase.	Glutathione peroxidase	KK1_011869	Cajanus cajan (Pigeon pea) (Cajanus indicus)
C.CAJAN_11530	3	1.8575	3.18228		-1.3177	AT4G11600	glutathione peroxidase 6 [Source:NCBI gene (formerly Entrezgene);Acc:826765]	OS04G0556300	Glutathione peroxidase, Reponse to salt, cold and drought stress	Glutathione peroxidase	KK1_011869	Cajanus cajan (Pigeon pea) (Cajanus indicus)
C.CAJAN_43561	3	1.8517	1.57024			AT3G09270	glutathione S-transferase TAU 8 [Source:NCBI gene (formerly Entrezgene);Acc:820083]	OS01G0949800	Similar to Glutathione S-transferase GST 28 (EC 2.5.1.18) (Fragment).	glutathione transferase (EC 2.5.1.18)	KK1_043629	Cajanus cajan (Pigeon pea) (Cajanus indicus)
C.CAJAN_27615	3	1.832	3.19586		-1.03101	AT1G03970	G-box binding factor 4 [Source:NCBI gene (formerly Entrezgene);Acc:839356]	OS01G0867300	bZIP transcription factor, Abiotic stress response, ABA signaling, Suppressor of floral transition upon drought stress	G-box-binding factor 4	KK1_030398	Cajanus cajan (Pigeon pea) (Cajanus indicus)
C.CAJAN_19144	3	1.81687	2.17			AT1G45249	abscisic acid responsive elements-binding factor 2 [Source:NCBI gene (formerly Entrezgene);Acc:841095]	OS08G0472000	bZIP transcription factor, Abscisic acid (ABA)-regulated transcription	ABSCISIC ACID-INSENSITIVE 5-like protein 5	KK1_019700	Cajanus cajan (Pigeon pea) (Cajanus indicus)
C.CAJAN_06814	3	1.81677	2.36119			AT1G55020	lipoxygenase 1 [Source:NCBI gene (formerly Entrezgene);Acc:841944]	OS03G0700700	Similar to Lipoxygenase.	Lipoxygenase (EC 1.13.11.-)	KK1_007007	Cajanus cajan (Pigeon pea) (Cajanus indicus)
C.CAJAN_06814	3	1.81677	2.36119			AT1G55020	lipoxygenase 1 [Source:NCBI gene (formerly Entrezgene);Acc:841944]	OS03G0700700	Lipoxygenase, Tolerance to wounding and BPH attack	Lipoxygenase (EC 1.13.11.-)	KK1_007007	Cajanus cajan (Pigeon pea) (Cajanus indicus)
C.CAJAN_24732	3	1.81329	4.36057			AT5G44210	erf domain protein 9 [Source:NCBI gene (formerly Entrezgene);Acc:834444]	OS05G0497300	Ethylene response factor 74, Rice ortholog of AP2/ERF transcription factor (ZmEREB92), Negative regulation of seed germination, Regulation of seed germination under cold stress	Ethylene-responsive transcription factor 4	KK1_026204	Cajanus cajan (Pigeon pea) (Cajanus indicus)
C.CAJAN_15176	3	1.80734	2.78115		-1.042	AT1G07350	RNA-binding (RRM/RBD/RNP motifs) family protein [Source:NCBI gene (formerly Entrezgene);Acc:837246]	OS03G0265600	Similar to Transformer-2-like protein.	RNA-binding protein C25G10.01	KK1_015614	Cajanus cajan (Pigeon pea) (Cajanus indicus)
C.CAJAN_21315	3	1.77128	2.21192			AT1G20080	Calcium-dependent lipid-binding (CaLB domain) family protein [Source:NCBI gene (formerly Entrezgene);Acc:838597]	OS09G0538800	Similar to Synaptotagmin C.	Extended synaptotagmin-2-B	KK1_021945	Cajanus cajan (Pigeon pea) (Cajanus indicus)
C.CAJAN_21315	3	1.77128	2.21192			AT1G20080	Calcium-dependent lipid-binding (CaLB domain) family protein [Source:NCBI gene (formerly Entrezgene);Acc:838597]	OS09G0538800	Similar to calcium lipid binding protein-like.	Extended synaptotagmin-2-B	KK1_021945	Cajanus cajan (Pigeon pea) (Cajanus indicus)
C.CAJAN_00463	3	1.727	1.99663			AT3G21250	multidrug resistance-associated protein 6 [Source:NCBI gene (formerly Entrezgene);Acc:821679]	OS05G0196100	Similar to multidrug resistance associated protein 1.	ABC-type xenobiotic transporter (EC 7.6.2.2)	KK1_000480	Cajanus cajan (Pigeon pea) (Cajanus indicus)
C.CAJAN_00463	3	1.727	1.99663			AT3G21250	multidrug resistance-associated protein 6 [Source:NCBI gene (formerly Entrezgene);Acc:821679]	OS05G0196100	Multidrug resistance associated protein 1.	ABC-type xenobiotic transporter (EC 7.6.2.2)	KK1_000480	Cajanus cajan (Pigeon pea) (Cajanus indicus)
C.CAJAN_43189	3	1.71086	2.88647			AT4G00870	basic helix-loop-helix (bHLH) DNA-binding superfamily protein [Source:NCBI gene (formerly Entrezgene);Acc:827990]	OS10G0575000	JAZ-interacting transcription factor, MYC2 transcription factor, Positive regulator of jasmonate (JA) signaling pathway, Bacterial blight resistance, Spikelet development	Transcription factor (bHLH transcription factor) (Basic helix-loop-helix protein)	KK1_042315	Cajanus cajan (Pigeon pea) (Cajanus indicus)
C.CAJAN_27639	3	1.69635	2.74418		-1.46364	AT5G06860	polygalacturonase inhibiting protein 1 [Source:NCBI gene (formerly Entrezgene);Acc:830577]	OS05G0104700	Leucine-rich repeat (LRR) protein, Inhibitor of fungal polygalacturonase, Defence response	Polygalacturonase inhibitor 2	KK1_030422	Cajanus cajan (Pigeon pea) (Cajanus indicus)
C.CAJAN_07940	3	1.67967	1.94112			AT1G80480	plastid transcriptionally active 17 [Source:NCBI gene (formerly Entrezgene);Acc:844387]	OS02G0800000	PRLI-interacting factor L (Fragment).	COBW domain-containing protein 2	KK1_008173	Cajanus cajan (Pigeon pea) (Cajanus indicus)
C.CAJAN_02370	3	1.67861	1.29272			AT1G13280	allene oxide cyclase 4 [Source:NCBI gene (formerly Entrezgene);Acc:837888]	OS03G0438100	Similar to Allene oxide cyclase precursor (EC 5.3.99.6) (Allene oxide cylase).	allene-oxide cyclase (EC 5.3.99.6)	KK1_002432	Cajanus cajan (Pigeon pea) (Cajanus indicus)
C.CAJAN_02370	3	1.67861	1.29272			AT1G13280	allene oxide cyclase 4 [Source:NCBI gene (formerly Entrezgene);Acc:837888]	OS03G0438100	Allene oxide cyclase, Biosynthesis of jasmonic acid, Defence response	allene-oxide cyclase (EC 5.3.99.6)	KK1_002432	Cajanus cajan (Pigeon pea) (Cajanus indicus)
C.CAJAN_25014	3	1.66562	1.94335			AT4G02200	Drought-responsive family protein [Source:NCBI gene (formerly Entrezgene);Acc:827516]	OS05G0358000	Drought induced 19 family protein.	Protein DEHYDRATION-INDUCED 19 isogeny 2	KK1_027185	Cajanus cajan (Pigeon pea) (Cajanus indicus)
C.CAJAN_25014	3	1.66562	1.94335			AT4G02200	Drought-responsive family protein [Source:NCBI gene (formerly Entrezgene);Acc:827516]	OS05G0358000	Conserved hypothetical protein.	Protein DEHYDRATION-INDUCED 19 isogeny 2	KK1_027185	Cajanus cajan (Pigeon pea) (Cajanus indicus)
C.CAJAN_30548	3	1.6467	1.92845			AT3G56200	Transmembrane amino acid transporter family protein [Source:NCBI gene (formerly Entrezgene);Acc:824786]	OS01G0825800	Similar to Amino acid-polyamine transporter.	Sodium-coupled neutral amino acid transporter 6	KK1_033518	Cajanus cajan (Pigeon pea) (Cajanus indicus)
C.CAJAN_30548	3	1.6467	1.92845			AT3G56200	Transmembrane amino acid transporter family protein [Source:NCBI gene (formerly Entrezgene);Acc:824786]	OS01G0825800	Amino acid transporter, transmembrane domain containing protein.	Sodium-coupled neutral amino acid transporter 6	KK1_033518	Cajanus cajan (Pigeon pea) (Cajanus indicus)
C.CAJAN_06855	3	1.64026	1.8259			AT3G05700	Drought-responsive family protein [Source:NCBI gene (formerly Entrezgene);Acc:819739]	OS05G0358000	Drought induced 19 family protein.	Protein DEHYDRATION-INDUCED 19 isogeny 3	KK1_007049	Cajanus cajan (Pigeon pea) (Cajanus indicus)
C.CAJAN_06855	3	1.64026	1.8259			AT3G05700	Drought-responsive family protein [Source:NCBI gene (formerly Entrezgene);Acc:819739]	OS05G0358000	Conserved hypothetical protein.	Protein DEHYDRATION-INDUCED 19 isogeny 3	KK1_007049	Cajanus cajan (Pigeon pea) (Cajanus indicus)
C.CAJAN_39542	3	1.62384	2.32081			AT5G02790	Glutathione S-transferase family protein [Source:NCBI gene (formerly Entrezgene);Acc:831798]	OS03G0283100	Lambda class glutathione S-transferase, Maize In2-1 homologue, Detoxification of some chemical compounds	Protein IN2-1 isogeny B	KK1_041113	Cajanus cajan (Pigeon pea) (Cajanus indicus)
C.CAJAN_39542	3	1.62384	2.32081			AT5G02790	Glutathione S-transferase family protein [Source:NCBI gene (formerly Entrezgene);Acc:831798]	OS03G0283100	Similar to In2-1 protein.	Protein IN2-1 isogeny B	KK1_041113	Cajanus cajan (Pigeon pea) (Cajanus indicus)
C.CAJAN_19469	3	1.61566	2.02166			AT5G10080	Eukaryotic aspartyl protease family protein [Source:NCBI gene (formerly Entrezgene);Acc:830872]	OS02G0751100	Peptidase A1 domain containing protein.	Aspartic proteinase-like protein 1	KK1_020038	Cajanus cajan (Pigeon pea) (Cajanus indicus)
C.CAJAN_19469	3	1.61566	2.02166			AT5G10080	Eukaryotic aspartyl protease family protein [Source:NCBI gene (formerly Entrezgene);Acc:830872]	OS02G0751100	Hypothetical conserved gene.	Aspartic proteinase-like protein 1	KK1_020038	Cajanus cajan (Pigeon pea) (Cajanus indicus)
C.CAJAN_01596	3	1.60967	1.5988			AT5G47390	myb-like transcription factor family protein [Source:NCBI gene (formerly Entrezgene);Acc:834786]	OS10G0561400	Similar to Myb transcription factor.	Myb-like protein J	KK1_001634	Cajanus cajan (Pigeon pea) (Cajanus indicus)
C.CAJAN_01596	3	1.60967	1.5988			AT5G47390	myb-like transcription factor family protein [Source:NCBI gene (formerly Entrezgene);Acc:834786]	OS10G0561400	Similar to Transcription factor MYBS3.	Myb-like protein J	KK1_001634	Cajanus cajan (Pigeon pea) (Cajanus indicus)
C.CAJAN_01596	3	1.60967	1.5988			AT5G47390	myb-like transcription factor family protein [Source:NCBI gene (formerly Entrezgene);Acc:834786]	OS10G0561400	MYB transcription factor, Cold tolerance, Mediation of sugar signaling	Myb-like protein J	KK1_001634	Cajanus cajan (Pigeon pea) (Cajanus indicus)
C.CAJAN_05580	3	1.57234	1.70667			AT4G14270	polyadenylate-binding protein interacting protein [Source:NCBI gene (formerly Entrezgene);Acc:827068]	OS03G0353400	Similar to Early response to dehydration 15-like protein.	Polyadenylate-binding protein-interacting protein 2	KK1_005720	Cajanus cajan (Pigeon pea) (Cajanus indicus)
C.CAJAN_05580	3	1.57234	1.70667			AT4G14270	polyadenylate-binding protein interacting protein [Source:NCBI gene (formerly Entrezgene);Acc:827068]	OS03G0353400	Similar to Poly(A)-binding protein C-terminal interacting protein 6.	Polyadenylate-binding protein-interacting protein 2	KK1_005720	Cajanus cajan (Pigeon pea) (Cajanus indicus)
C.CAJAN_09786	3	1.54887	2.4586		-1.03032	AT5G02790	Glutathione S-transferase family protein [Source:NCBI gene (formerly Entrezgene);Acc:831798]	OS03G0283100	Lambda class glutathione S-transferase, Maize In2-1 homologue, Detoxification of some chemical compounds	Protein IN2-1 isogeny B	KK1_010067	Cajanus cajan (Pigeon pea) (Cajanus indicus)
C.CAJAN_09786	3	1.54887	2.4586		-1.03032	AT5G02790	Glutathione S-transferase family protein [Source:NCBI gene (formerly Entrezgene);Acc:831798]	OS03G0283100	Similar to In2-1 protein.	Protein IN2-1 isogeny B	KK1_010067	Cajanus cajan (Pigeon pea) (Cajanus indicus)
C.CAJAN_24537	3	1.54225	1.46707			AT2G23320	WRKY DNA-binding protein 15 [Source:NCBI gene (formerly Entrezgene);Acc:816864]	OS12G0597700	WRKY transcription factor, Cold tolerance	WRKY transcription factor 15	KK1_025753	Cajanus cajan (Pigeon pea) (Cajanus indicus)
C.CAJAN_24537	3	1.54225	1.46707			AT2G23320	WRKY DNA-binding protein 15 [Source:NCBI gene (formerly Entrezgene);Acc:816864]	OS12G0597700	Similar to WRKY DNA binding domain containing protein, expressed.	WRKY transcription factor 15	KK1_025753	Cajanus cajan (Pigeon pea) (Cajanus indicus)
C.CAJAN_24315	3	1.50788	1.37254			AT1G04120	multidrug resistance-associated protein 5 [Source:NCBI gene (formerly Entrezgene);Acc:839277]	OS01G0902100	Similar to MRP-like ABC transporter.	ABC-type xenobiotic transporter (EC 7.6.2.2)	KK1_025182	Cajanus cajan (Pigeon pea) (Cajanus indicus)
C.CAJAN_39540	3	1.48745	2.18431			AT3G12620	Protein phosphatase 2C family protein [Source:NCBI gene (formerly Entrezgene);Acc:820442]	OS06G0717800	Similar to Protein phosphatase 2C.	protein-serine/threonine phosphatase (EC 3.1.3.16)	KK1_041111	Cajanus cajan (Pigeon pea) (Cajanus indicus)
C.CAJAN_39540	3	1.48745	2.18431			AT3G12620	Protein phosphatase 2C family protein [Source:NCBI gene (formerly Entrezgene);Acc:820442]	OS06G0717800	Similar to Protein phosphatase 2C-like protein.	protein-serine/threonine phosphatase (EC 3.1.3.16)	KK1_041111	Cajanus cajan (Pigeon pea) (Cajanus indicus)
C.CAJAN_39540	3	1.48745	2.18431			AT3G12620	Protein phosphatase 2C family protein [Source:NCBI gene (formerly Entrezgene);Acc:820442]	OS06G0717800	PP2C.D phosphatase, D subfamily of type 2C protein phosphatase, Positive regulation of aluminum resistance	protein-serine/threonine phosphatase (EC 3.1.3.16)	KK1_041111	Cajanus cajan (Pigeon pea) (Cajanus indicus)
C.CAJAN_00206	3	1.47593	2.41068			AT3G15730	phospholipase D alpha 1 [Source:NCBI gene (formerly Entrezgene);Acc:820816]	OS01G0172400	Phospholipase D alpha 1 (EC:3.1.4.4), Drought tolerance, Regulation of cold acclimation signaling	Phospholipase D (EC 3.1.4.4)	KK1_000207	Cajanus cajan (Pigeon pea) (Cajanus indicus)
C.CAJAN_00206	3	1.47593	2.41068			AT3G15730	phospholipase D alpha 1 [Source:NCBI gene (formerly Entrezgene);Acc:820816]	OS01G0172400	Phospholipase D alpha 1 precursor (EC 3.1.4.4) (PLD alpha 1) (Choline phosphatase 1) (Phosphatidylcholine-hydrolyzing phospholipase D 1).	Phospholipase D (EC 3.1.4.4)	KK1_000207	Cajanus cajan (Pigeon pea) (Cajanus indicus)
C.CAJAN_00206	3	1.47593	2.41068			AT3G15730	phospholipase D alpha 1 [Source:NCBI gene (formerly Entrezgene);Acc:820816]	OS01G0172400	Similar to Phospholipase D alpha 1.	Phospholipase D (EC 3.1.4.4)	KK1_000207	Cajanus cajan (Pigeon pea) (Cajanus indicus)
C.CAJAN_11098	3	1.47099	2.38702			AT5G25610	BURP domain-containing protein [Source:NCBI gene (formerly Entrezgene);Acc:832636]	OS01G0733500	Similar to Dehydration-induced protein RD22-like protein 1.	Dehydration-responsive protein RD22	KK1_011423	Cajanus cajan (Pigeon pea) (Cajanus indicus)
C.CAJAN_09487	3	1.45969	2.31787			AT3G57520	seed imbibition 2 [Source:NCBI gene (formerly Entrezgene);Acc:824919]	OS07G0209100	Similar to Seed imbibition protein (Fragment).	galactinol--sucrose galactosyltransferase (EC 2.4.1.82)	KK1_009755	Cajanus cajan (Pigeon pea) (Cajanus indicus)
C.CAJAN_00610	3	1.45488	1.41375			AT3G01470	homeobox 1 [Source:NCBI gene (formerly Entrezgene);Acc:821138]	OS02G0729700	Similar to HAHB-7 (Fragment).	Homeobox-leucine zipper protein (HD-ZIP protein) (Homeodomain transcription factor)	KK1_000629	Cajanus cajan (Pigeon pea) (Cajanus indicus)
C.CAJAN_32230	3	1.43993	1.06221			AT5G57150	basic helix-loop-helix (bHLH) DNA-binding superfamily protein [Source:NCBI gene (formerly Entrezgene);Acc:835821]	OS04G0301500	Basic helix-loop-helix transcription activator, Control of disease resistance, Regulation of salicylic acid (SA) and jasmonic acid (JA) signaling	Transcription factor bHLH35	KK1_031633	Cajanus cajan (Pigeon pea) (Cajanus indicus)
C.CAJAN_35773	3	1.40438	2.62045		-1.00823	AT3G15260	Protein phosphatase 2C family protein [Source:NCBI gene (formerly Entrezgene);Acc:820757]	OS07G0507000	Protein phosphatases type-2C (PP2C) protein phosphatase, Regulation of phosphate homeostasis	PPM-type phosphatase domain-containing protein	KK1_035983	Cajanus cajan (Pigeon pea) (Cajanus indicus)
C.CAJAN_21224	3	1.40084	1.89694			AT1G51140	basic helix-loop-helix (bHLH) DNA-binding superfamily protein [Source:NCBI gene (formerly Entrezgene);Acc:841537]	OS08G0506700	Basic helix-loop-helix (bHLH) transcription factor, Homolog of Arabidopsis FBH, Control of flowering	Transcription factor bHLH122 family	KK1_021853	Cajanus cajan (Pigeon pea) (Cajanus indicus)
C.CAJAN_35192	3	1.3974	1.90422			AT1G59740	Major facilitator superfamily protein [Source:NCBI gene (formerly Entrezgene);Acc:842267]	OS01G0748950	Nitrate transporter of the NRT1/NPF family, Arbuscular mycorrhizal (AM)-induced nitrate transporter, Mycorrhizal nitrate acquisition, Symbiotic nitrogen uptake	Peptide transporter PTR1	KK1_037982	Cajanus cajan (Pigeon pea) (Cajanus indicus)
C.CAJAN_41659	3	1.34092				AT1G17180	glutathione S-transferase TAU 25 [Source:NCBI gene (formerly Entrezgene);Acc:838289]	OS09G0367700	Tau class glutathione S-transferase, Tolerance against sheath blight disease	glutathione transferase (EC 2.5.1.18)	KK1_041033	Cajanus cajan (Pigeon pea) (Cajanus indicus)
C.CAJAN_19847	3	1.31911	2.81533			AT2G30150	UDP-Glycosyltransferase superfamily protein [Source:NCBI gene (formerly Entrezgene);Acc:817567]	OS01G0805400	Cytokinin glycosyltransferase	Cytokinin-O-glucosyltransferase 2 (EC 2.4.1.210)	KK1_020432	Cajanus cajan (Pigeon pea) (Cajanus indicus)
C.CAJAN_06603	3	1.15361	1.60566			AT4G28650	Leucine-rich repeat transmembrane protein kinase family protein [Source:NCBI gene (formerly Entrezgene);Acc:828983]	OS02G0111800	LRR-receptor-like kinase (LRR-RLK) family protein	LRR receptor-like serine/threonine-protein kinase HSL2	KK1_006791	Cajanus cajan (Pigeon pea) (Cajanus indicus)
C.CAJAN_36243	3	1.14234	2.88704		-1.82359	AT4G39110	Malectin/receptor-like protein kinase family protein [Source:NCBI gene (formerly Entrezgene);Acc:830066]	OS06G0126250	Receptor-like kinase, A member of the Catharanthus roseus receptor-like kinase1-like (CrRLK1L) subfamily, Control of high-affinity potassium transporters, Regulation of pollen tube growth and integrity	Receptor-like protein kinase At4g39110 family	KK1_036922	Cajanus cajan (Pigeon pea) (Cajanus indicus)
C.CAJAN_10753	3	1.10065	2.90035			AT3G04690	Malectin/receptor-like protein kinase family protein [Source:NCBI gene (formerly Entrezgene);Acc:819627]	OS05G0280700	CrRLK1L family protein, ROS-mediated pollen-tube elongation	Receptor-like protein kinase ANXUR2 (EC 2.7.11.1)	KK1_011064	Cajanus cajan (Pigeon pea) (Cajanus indicus)
C.CAJAN_10753	3	1.10065	2.90035			AT3G04690	Malectin/receptor-like protein kinase family protein [Source:NCBI gene (formerly Entrezgene);Acc:819627]	OS05G0280700	Hypothetical conserved gene.	Receptor-like protein kinase ANXUR2 (EC 2.7.11.1)	KK1_011064	Cajanus cajan (Pigeon pea) (Cajanus indicus)
C.CAJAN_34137	4	6.78945				AT1G10360	glutathione S-transferase TAU 18 [Source:NCBI gene (formerly Entrezgene);Acc:837575]	OS10G0530900	Similar to Glutathione S-transferase GST 30 (EC 2.5.1.18).	glutathione transferase (EC 2.5.1.18)	KK1_035570	Cajanus cajan (Pigeon pea) (Cajanus indicus)
C.CAJAN_34137	4	6.78945				AT1G10360	glutathione S-transferase TAU 18 [Source:NCBI gene (formerly Entrezgene);Acc:837575]	OS10G0530900	Similar to cDNA clone:006-203-F02, full insert sequence.	glutathione transferase (EC 2.5.1.18)	KK1_035570	Cajanus cajan (Pigeon pea) (Cajanus indicus)
C.CAJAN_15310	4	5.68361				AT2G01150	RING-H2 finger protein 2B [Source:NCBI gene (formerly Entrezgene);Acc:814644]	OS01G0266100	Similar to RING finger family protein.	RING-H2 zinc finger protein RHA2b	KK1_015753	Cajanus cajan (Pigeon pea) (Cajanus indicus)
C.CAJAN_46948	4	4.97323				AT5G59310	lipid transfer protein 4 [Source:NCBI gene (formerly Entrezgene);Acc:836050]	OS11G0115350	Similar to Non-specific lipid-transfer protein 2.	Non-specific lipid-transfer protein	KK1_046519	Cajanus cajan (Pigeon pea) (Cajanus indicus)
C.CAJAN_19929	4	4.66727				AT1G17420	lipoxygenase 3 [Source:NCBI gene (formerly Entrezgene);Acc:838314]	OS04G0447100	Type-2 13-lipoxygenase, Control of hull splitting	Lipoxygenase (EC 1.13.11.-)	KK1_020516	Cajanus cajan (Pigeon pea) (Cajanus indicus)
C.CAJAN_19929	4	4.66727				AT1G17420	lipoxygenase 3 [Source:NCBI gene (formerly Entrezgene);Acc:838314]	OS04G0447100	Similar to Lipoxygenase.	Lipoxygenase (EC 1.13.11.-)	KK1_020516	Cajanus cajan (Pigeon pea) (Cajanus indicus)
C.CAJAN_04489	4	4.59704				AT5G47550	Cystatin/monellin superfamily protein [Source:NCBI gene (formerly Entrezgene);Acc:834805]	OS03G0429000	Proteinase inhibitor I25, cystatin domain containing protein.	Cysteine proteinase inhibitor 5	KK1_004601	Cajanus cajan (Pigeon pea) (Cajanus indicus)
C.CAJAN_34795	4	4.55431				AT2G31180	myb domain protein 14 [Source:NCBI gene (formerly Entrezgene);Acc:817674]	OS04G0517100	Similar to OSIGBa0145M07.4 protein.	Myb-related protein Myb4	KK1_034269	Cajanus cajan (Pigeon pea) (Cajanus indicus)
C.CAJAN_34795	4	4.55431				AT2G31180	myb domain protein 14 [Source:NCBI gene (formerly Entrezgene);Acc:817674]	OS04G0517100	SG2-type MYB transcription factor, Cold tolerance, Resistance to fungal and bacterial pathogens, Panicle development	Myb-related protein Myb4	KK1_034269	Cajanus cajan (Pigeon pea) (Cajanus indicus)
C.CAJAN_46495	4	4.41592	1.78513		2.11007	AT5G60020	laccase 17 [Source:NCBI gene (formerly Entrezgene);Acc:836124]	OS01G0842500	Similar to Laccase (EC 1.10.3.2).	Laccase (EC 1.10.3.2) (Benzenediol:oxygen oxidoreductase) (Diphenol oxidase) (Urishiol oxidase)	KK1_043341	Cajanus cajan (Pigeon pea) (Cajanus indicus)
C.CAJAN_47547	4	4.19258				AT5G24090	chitinase A [Source:NCBI gene (formerly Entrezgene);Acc:832474]	OS01G0660200	Acidic class III chitinase OsChib3a precursor (Chitinase) (EC 3.2.1.14).	Acidic endochitinase (EC 3.2.1.14)	KK1_049131	Cajanus cajan (Pigeon pea) (Cajanus indicus)
C.CAJAN_29640	4	4.14188				AT2G38540	lipid transfer protein 1 [Source:NCBI gene (formerly Entrezgene);Acc:818436]	OS12G0115100	Lipid transfer protein Class II, Lipid transfer protein a15	Non-specific lipid-transfer protein	KK1_029260	Cajanus cajan (Pigeon pea) (Cajanus indicus)
C.CAJAN_47671	4	3.92614				AT3G13790	Glycosyl hydrolases family 32 protein [Source:NCBI gene (formerly Entrezgene);Acc:820591]	OS04G0413200	Cell-wall Invertase 3	Beta-fructofuranosidase, insoluble isoenzyme CWINV1 (EC 3.2.1.26)	KK1_048754	Cajanus cajan (Pigeon pea) (Cajanus indicus)
C.CAJAN_25975	4	3.89198				AT5G57710	Double Clp-N motif-containing P-loop nucleoside triphosphate hydrolases superfamily protein [Source:NCBI gene (formerly Entrezgene);Acc:835878]	OS08G0250900	Homologue of the Arabidopsis thaliana Suppressor of MAX2-1, Negative regulation of arbuscular mycorrhizal symbiosis, Control of strigolactone biosynthesis	Chaperone protein clpB	KK1_026686	Cajanus cajan (Pigeon pea) (Cajanus indicus)
C.CAJAN_12880	4	3.73559				AT4G28950	RHO-related protein from plants 9 [Source:NCBI gene (formerly Entrezgene);Acc:829016]	OS05G0513800	Small GTP-binding protein OsRac2.	Rac-like GTP-binding protein ARAC7	KK1_013273	Cajanus cajan (Pigeon pea) (Cajanus indicus)
C.CAJAN_12880	4	3.73559				AT4G28950	RHO-related protein from plants 9 [Source:NCBI gene (formerly Entrezgene);Acc:829016]	OS05G0513800	Similar to Rac-like GTP-binding protein 2.	Rac-like GTP-binding protein ARAC7	KK1_013273	Cajanus cajan (Pigeon pea) (Cajanus indicus)
C.CAJAN_06295	4	3.6725				AT3G52910	growth-regulating factor 4 [Source:NCBI gene (formerly Entrezgene);Acc:824457]	OS02G0701300	Growth-regulating factor, Regulation of grain shape and panicle length, Negative regulation of seed shattering	Growth-regulating factor	KK1_006472	Cajanus cajan (Pigeon pea) (Cajanus indicus)
C.CAJAN_32712	4	3.57783	1.87243		1.64395	AT2G37770	NAD(P)-linked oxidoreductase superfamily protein [Source:NCBI gene (formerly Entrezgene);Acc:818354]	OS01G0847700	Aldo-keto reductase, Detoxification of reactive aldehydes, Abiotic stress tolerance	Aldose reductase	KK1_034987	Cajanus cajan (Pigeon pea) (Cajanus indicus)
C.CAJAN_12224	4	3.52044				AT4G24660	homeobox protein 22 [Source:NCBI gene (formerly Entrezgene);Acc:828568]	OS05G0579300	Homeodomain-related domain containing protein.	ZF-HD homeobox protein At4g24660 family	KK1_012597	Cajanus cajan (Pigeon pea) (Cajanus indicus)
C.CAJAN_32591	4	3.51094	1.55362		2.37173	AT3G56400	WRKY DNA-binding protein 70 [Source:NCBI gene (formerly Entrezgene);Acc:824807]	OS01G0656400	Similar to WRKY transcription factor 15.	WRKY transcription factor 70	KK1_033766	Cajanus cajan (Pigeon pea) (Cajanus indicus)
C.CAJAN_05308	4	3.34608				AT3G06120	basic helix-loop-helix (bHLH) DNA-binding superfamily protein [Source:NCBI gene (formerly Entrezgene);Acc:819785]	OS05G0597000	Orthologue of Arabidopsis MUTE, Basic helix-loop-helix (bHLH) transcription factor, Regulation of stomatal development, Control of guard mother cell fate progression	Transcription factor MUTE	KK1_005440	Cajanus cajan (Pigeon pea) (Cajanus indicus)
C.CAJAN_36119	4	3.3441				AT5G61890	Integrase-type DNA-binding superfamily protein [Source:NCBI gene (formerly Entrezgene);Acc:836310]	OS04G0398000	ERF transcription factor, A member of APETALA2/Ethylene-Responsive Element Binding Protein(AP2/EREBP) family, Regulation of drought stress response, Innate immunity	Ethylene-responsive transcription factor ERF114 family	KK1_037060	Cajanus cajan (Pigeon pea) (Cajanus indicus)
C.CAJAN_36119	4	3.3441				AT5G61890	Integrase-type DNA-binding superfamily protein [Source:NCBI gene (formerly Entrezgene);Acc:836310]	OS04G0398000	Pathogenesis-related transcriptional factor and ERF domain containing protein.	Ethylene-responsive transcription factor ERF114 family	KK1_037060	Cajanus cajan (Pigeon pea) (Cajanus indicus)
C.CAJAN_22480	4	3.33153				AT2G29470	glutathione S-transferase tau 3 [Source:NCBI gene (formerly Entrezgene);Acc:817496]	OS09G0467200	Tau class glutathione transferase, Response to abiotic stresses	Glutathione S-transferase (EC 2.5.1.18)	KK1_023142	Cajanus cajan (Pigeon pea) (Cajanus indicus)
C.CAJAN_00138	4	3.25715				AT5G25610	BURP domain-containing protein [Source:NCBI gene (formerly Entrezgene);Acc:832636]	OS01G0733500	Similar to Dehydration-induced protein RD22-like protein 1.	Dehydration-responsive protein RD22	KK1_000139	Cajanus cajan (Pigeon pea) (Cajanus indicus)
C.CAJAN_30949	4	3.20422				AT1G02205	Fatty acid hydroxylase superfamily [Source:NCBI gene (formerly Entrezgene);Acc:837602]	OS10G0471100	Similar to CER1.	Protein WAX2	KK1_029936	Cajanus cajan (Pigeon pea) (Cajanus indicus)
C.CAJAN_30949	4	3.20422				AT1G02205	Fatty acid hydroxylase superfamily [Source:NCBI gene (formerly Entrezgene);Acc:837602]	OS10G0471100	Protein with high similarity to proteins involved in wax production, Cuticular wax biosynthesis	Protein WAX2	KK1_029936	Cajanus cajan (Pigeon pea) (Cajanus indicus)
C.CAJAN_41251	4	3.09493				AT5G24090	chitinase A [Source:NCBI gene (formerly Entrezgene);Acc:832474]	OS01G0860500	Similar to Hevamine A precursor [Includes: Chitinase (EC 3.2.1.14); Lysozyme (EC 3.2.1.17)].	chitinase (EC 3.2.1.14)	KK1_041077	Cajanus cajan (Pigeon pea) (Cajanus indicus)
C.CAJAN_34079	4	3.08814				AT1G19020	CDP-diacylglycerol-glycerol-3-phosphate 3-phosphatidyltransferase [Source:NCBI gene (formerly Entrezgene);Acc:838483]	OS02G0740600	Conserved hypothetical protein.
C.CAJAN_35885	4	3.04966				AT5G67060	basic helix-loop-helix (bHLH) DNA-binding superfamily protein [Source:NCBI gene (formerly Entrezgene);Acc:836841]	OS09G0455300	Basic helix-loop-helix (bHLH) transcription factor, Control of root thickness and root length, Response to abiotic stresses	Transcription factor HEC1	KK1_032905	Cajanus cajan (Pigeon pea) (Cajanus indicus)
C.CAJAN_09090	4	3.02075				AT2G25880	ataurora2 [Source:NCBI gene (formerly Entrezgene);Acc:817129]	OS01G0191800	Similar to Aurora kinase.	Aurora kinase (EC 2.7.11.1)	KK1_009349	Cajanus cajan (Pigeon pea) (Cajanus indicus)
C.CAJAN_35218	4	3.00658				AT2G18370	Bifunctional inhibitor/lipid-transfer protein/seed storage 2S albumin superfamily protein [Source:NCBI gene (formerly Entrezgene);Acc:816352]	OS12G0115000	Lipid transfer protein Class I, Lipid transfer protein b1	Non-specific lipid-transfer protein	KK1_032228	Cajanus cajan (Pigeon pea) (Cajanus indicus)
C.CAJAN_22906	4	2.9631				AT1G17840	white-brown complex-like protein [Source:NCBI gene (formerly Entrezgene);Acc:838363]	OS09G0472200	Similar to white-brown-complex ABC transporter family.	ABC transporter G family member 11	KK1_023580	Cajanus cajan (Pigeon pea) (Cajanus indicus)
C.CAJAN_04548	4	2.93791				AT2G34060	Peroxidase superfamily protein [Source:NCBI gene (formerly Entrezgene);Acc:817967]	OS08G0532700	Similar to Peroxidase 55 precursor (EC 1.11.1.7) (Atperox P55) (ATP20a).	Peroxidase (EC 1.11.1.7)	KK1_004663	Cajanus cajan (Pigeon pea) (Cajanus indicus)
C.CAJAN_13754	4	2.92749				AT5G10280	myb domain protein 92 [Source:NCBI gene (formerly Entrezgene);Acc:830892]	OS07G0558100	R2R3-MYB transcription factor 71	Myb-related protein Myb4	KK1_014176	Cajanus cajan (Pigeon pea) (Cajanus indicus)
C.CAJAN_35920	4	2.91455				AT2G30860	glutathione S-transferase PHI 9 [Source:NCBI gene (formerly Entrezgene);Acc:817636]	OS03G0135300	Similar to Glutathione S-transferase GST 10 (EC 2.5.1.18).	glutathione transferase (EC 2.5.1.18)	KK1_037031	Cajanus cajan (Pigeon pea) (Cajanus indicus)
[truncated: 932 more rows]

## Sheet: fc_Drought_DEGs_module
locus_id	cluster	colors	PA16_peg_vs._PA16_ctrl_log2fc	PA992_peg_vs._PA992_ctrl_log2fc	PA16_peg_vs._PA16_ctrl_q_value	PA992_peg_vs._PA992_ctrl_q_value	at_locus_id_y	at_description_y	os_locus_id_y	os_description_y	other_protein_name_y	other_gene_name_y	other_organism_y	Unnamed: 17	Unnamed: 18	Unnamed: 19	Unnamed: 20	Unnamed: 21
[truncated: 166 more rows]

[truncated: 1 more sheets: fc_IRON_DEGs]
