# Supplementary material for: Transcriptional regulation reveals potent drought tolerance mechanisms in contrasting genotypes of Cajanus cajan (L.) Millspaugh
Source: BMC Plant Biol. 2025 Oct 2;25:1287. doi: 10.1186/s12870-025-07174-6 (PMC12490149; doi:10.1186/s12870-025-07174-6)
Supplement: Supplementary file 11 — Additional file 11: Table S5- Gene ontology (GO) terms related to biological processes and molecular functions in all samples. The listed GO terms are associated with differentially expressed genes (DEGs) in PA16 and PA992 under PEG vs. control conditions, as well as in PEG-treated PA16 vs. PA992. The table includes GO terms linked to both upregulated and downregulated genes, providing insights into their functional roles in stress adaptation [file 12870_2025_7174_MOESM11_ESM.xlsx]

## Sheet: PA16(PEG vs. ctrl)_up
ID	Description	GeneRatio	BgRatio	pvalue	p.adjust	qvalue	geneID	Count
GO:0009695	jasmonic acid biosynthetic process	51/1502	101/6766	3.14487e-10	1.73911e-07	1.67506e-07	C.cajan_33139/C.cajan_42438/C.cajan_31031/C.cajan_35908/C.cajan_17695/C.cajan_17696/C.cajan_43030/C.cajan_13398/C.cajan_21236/C.cajan_19929/C.cajan_12171/C.cajan_25731/C.cajan_08516/C.cajan_13028/C.cajan_40782/C.cajan_25728/C.cajan_43786/C.cajan_42596/C.cajan_19067/C.cajan_15921/C.cajan_35164/C.cajan_32074/C.cajan_03620/C.cajan_24757/C.cajan_31964/C.cajan_02682/C.cajan_15868/C.cajan_04004/C.cajan…	51
GO:0009611	response to wounding	74/1502	208/6766	5.43432e-06	0.00150259	0.00144725	C.cajan_33139/C.cajan_27509/C.cajan_42438/C.cajan_17695/C.cajan_23139/C.cajan_00820/C.cajan_17696/C.cajan_43030/C.cajan_20859/C.cajan_20998/C.cajan_13398/C.cajan_21236/C.cajan_26450/C.cajan_19929/C.cajan_25731/C.cajan_08516/C.cajan_13028/C.cajan_40782/C.cajan_25728/C.cajan_43786/C.cajan_19067/C.cajan_22908/C.cajan_47671/C.cajan_15921/C.cajan_25206/C.cajan_04526/C.cajan_22910/C.cajan_35164/C.cajan…	74
GO:0009620	response to fungus	25/1502	50/6766	1.36386e-05	0.00229216	0.00220773	C.cajan_21236/C.cajan_19929/C.cajan_25731/C.cajan_08516/C.cajan_13028/C.cajan_40782/C.cajan_25728/C.cajan_19067/C.cajan_15921/C.cajan_35164/C.cajan_32074/C.cajan_31964/C.cajan_02682/C.cajan_25655/C.cajan_41948/C.cajan_26258/C.cajan_29871/C.cajan_44133/C.cajan_01304/C.cajan_09368/C.cajan_29237/C.cajan_27668/C.cajan_03113/C.cajan_17186/C.cajan_38151	25
GO:0009409	response to cold	76/1502	221/6766	1.65798e-05	0.00229216	0.00220773	C.cajan_07296/C.cajan_24931/C.cajan_09556/C.cajan_28622/C.cajan_10278/C.cajan_45355/C.cajan_14474/C.cajan_04612/C.cajan_23139/C.cajan_06744/C.cajan_43030/C.cajan_20859/C.cajan_21236/C.cajan_37816/C.cajan_11145/C.cajan_00136/C.cajan_21284/C.cajan_43786/C.cajan_46796/C.cajan_32712/C.cajan_32591/C.cajan_13995/C.cajan_24757/C.cajan_00138/C.cajan_22075/C.cajan_25670/C.cajan_20841/C.cajan_27354/C.cajan…	76
GO:0042538	hyperosmotic salinity response	38/1502	93/6766	3.67997e-05	0.00387427	0.00373157	C.cajan_28622/C.cajan_04612/C.cajan_23139/C.cajan_43030/C.cajan_25731/C.cajan_13028/C.cajan_25728/C.cajan_43786/C.cajan_00196/C.cajan_15921/C.cajan_25206/C.cajan_35164/C.cajan_21698/C.cajan_13995/C.cajan_24757/C.cajan_40858/C.cajan_17265/C.cajan_20389/C.cajan_03835/C.cajan_04004/C.cajan_41948/C.cajan_14294/C.cajan_22755/C.cajan_07410/C.cajan_29871/C.cajan_07787/C.cajan_43785/C.cajan_16452/C.cajan…	38
GO:0033383	geranyl diphosphate metabolic process	8/1502	6766-09-01	4.20355e-05	0.00387427	0.00373157	C.cajan_47159/C.cajan_42331/C.cajan_41225/C.cajan_03564/C.cajan_20963/C.cajan_24379/C.cajan_46030/C.cajan_34537	8
GO:0009414	response to water deprivation	64/1502	184/6766	5.16646e-05	0.00408151	0.00393117	C.cajan_07296/C.cajan_09556/C.cajan_10278/C.cajan_45355/C.cajan_04612/C.cajan_23139/C.cajan_06744/C.cajan_43030/C.cajan_10940/C.cajan_25731/C.cajan_13028/C.cajan_25728/C.cajan_43786/C.cajan_00196/C.cajan_15921/C.cajan_25206/C.cajan_14151/C.cajan_35164/C.cajan_32712/C.cajan_21698/C.cajan_13995/C.cajan_21693/C.cajan_24757/C.cajan_01015/C.cajan_17265/C.cajan_22075/C.cajan_25670/C.cajan_03835/C.cajan…	64
GO:0009753	response to jasmonic acid	35/1502	93/6766	0.000493911	0.0341416	0.0328841	C.cajan_33139/C.cajan_42438/C.cajan_28064/C.cajan_17695/C.cajan_00820/C.cajan_17696/C.cajan_13398/C.cajan_21236/C.cajan_28065/C.cajan_26450/C.cajan_19929/C.cajan_34795/C.cajan_41024/C.cajan_08516/C.cajan_19067/C.cajan_15921/C.cajan_25206/C.cajan_32074/C.cajan_26531/C.cajan_39469/C.cajan_03835/C.cajan_18311/C.cajan_11858/C.cajan_29871/C.cajan_18735/C.cajan_07787/C.cajan_44133/C.cajan_01304/C.cajan…	35

## Sheet: PA16(PEG vs. ctrl)_down
ID	Description	GeneRatio	BgRatio	pvalue	p.adjust	qvalue	geneID	Count
GO:0009220	pyrimidine ribonucleotide biosynthetic process	19/542	58/6766	5.30855e-08	2.35699e-05	2.28547e-05	C.cajan_11209/C.cajan_07811/C.cajan_03250/C.cajan_05830/C.cajan_09628/C.cajan_44221/C.cajan_11547/C.cajan_28759/C.cajan_43975/C.cajan_20815/C.cajan_40869/C.cajan_31807/C.cajan_02874/C.cajan_21384/C.cajan_14030/C.cajan_12693/C.cajan_12433/C.cajan_25474/C.cajan_30896	19
GO:0001510	RNA methylation	24/542	100/6766	7.16278e-07	0.000159014	0.000154188	C.cajan_11209/C.cajan_39190/C.cajan_12006/C.cajan_16548/C.cajan_17202/C.cajan_26281/C.cajan_02926/C.cajan_03250/C.cajan_13422/C.cajan_44221/C.cajan_11547/C.cajan_28759/C.cajan_40869/C.cajan_40232/C.cajan_21384/C.cajan_46509/C.cajan_21632/C.cajan_17846/C.cajan_06480/C.cajan_14030/C.cajan_17098/C.cajan_19918/C.cajan_12433/C.cajan_04271	24
GO:0006626	protein targeting to mitochondrion	12/542	38/6766	2.41301e-05	0.00357125	0.00346288	C.cajan_02874/C.cajan_46509/C.cajan_22476/C.cajan_38819/C.cajan_11409/C.cajan_36044/C.cajan_43212/C.cajan_19918/C.cajan_06083/C.cajan_04271/C.cajan_25474/C.cajan_30896	12
GO:0009116	nucleoside metabolic process	6/542	6766-10-01	4.08438e-05	0.00453366	0.00439608	C.cajan_05830/C.cajan_34006/C.cajan_21277/C.cajan_01577/C.cajan_12875/C.cajan_12876	6
GO:0009615	response to virus	9/542	24/6766	5.56437e-05	0.00494116	0.00479121	C.cajan_25872/C.cajan_10757/C.cajan_03393/C.cajan_32167/C.cajan_21188/C.cajan_00671/C.cajan_00695/C.cajan_09732/C.cajan_25876	9
GO:0010264	myo-inositol hexakisphosphate biosynthetic process	10/542	35/6766	0.000292657	0.0216566	0.0209994	C.cajan_37177/C.cajan_18722/C.cajan_26283/C.cajan_37179/C.cajan_02047/C.cajan_37729/C.cajan_07051/C.cajan_19181/C.cajan_37502/C.cajan_39050	10
GO:0008272	sulfate transport	6/542	14/6766	0.000441773	0.0280211	0.0271707	C.cajan_44959/C.cajan_27576/C.cajan_15537/C.cajan_04986/C.cajan_30809/C.cajan_19473	6
GO:0042026	protein refolding	4/542	6766-06-01	0.000536147	0.0297562	0.0288532	C.cajan_13996/C.cajan_00495/C.cajan_22476/C.cajan_06083	4
GO:0009408	response to heat	19/542	106/6766	0.000655642	0.032345	0.0313635	C.cajan_27949/C.cajan_37177/C.cajan_25872/C.cajan_03393/C.cajan_21188/C.cajan_00671/C.cajan_38213/C.cajan_15978/C.cajan_25497/C.cajan_37179/C.cajan_22476/C.cajan_33492/C.cajan_00695/C.cajan_09732/C.cajan_09396/C.cajan_25876/C.cajan_06083/C.cajan_11831/C.cajan_08013	19
GO:0006457	protein folding	20/542	119/6766	0.0011116	0.0493552	0.0478574	C.cajan_27949/C.cajan_19971/C.cajan_25872/C.cajan_35520/C.cajan_03393/C.cajan_09277/C.cajan_38978/C.cajan_21188/C.cajan_00671/C.cajan_38213/C.cajan_15978/C.cajan_33492/C.cajan_00695/C.cajan_09732/C.cajan_09396/C.cajan_25876/C.cajan_00550/C.cajan_27190/C.cajan_25474/C.cajan_19354	20

## Sheet: PA992(PEG vs. ctrl)_up
ID	Description	GeneRatio	BgRatio	pvalue	p.adjust	qvalue	geneID	Count
GO:0009414	response to water deprivation	102/2547	184/6766	5.18107e-07	0.000159767	0.000153979	C.cajan_27113/C.cajan_08061/C.cajan_27213/C.cajan_29489/C.cajan_44215/C.cajan_34702/C.cajan_13484/C.cajan_05621/C.cajan_12432/C.cajan_06683/C.cajan_35194/C.cajan_37357/C.cajan_34926/C.cajan_34242/C.cajan_21208/C.cajan_40195/C.cajan_02686/C.cajan_12801/C.cajan_27206/C.cajan_31552/C.cajan_42857/C.cajan_16756/C.cajan_05107/C.cajan_44792/C.cajan_27233/C.cajan_41764/C.cajan_17265/C.cajan_06855/C.cajan…	102
GO:0010286	heat acclimation	39/2547	55/6766	5.18724e-07	0.000159767	0.000153979	C.cajan_02862/C.cajan_04430/C.cajan_34242/C.cajan_27317/C.cajan_10932/C.cajan_42859/C.cajan_13657/C.cajan_40556/C.cajan_41414/C.cajan_30692/C.cajan_30876/C.cajan_16828/C.cajan_25484/C.cajan_06172/C.cajan_26968/C.cajan_39979/C.cajan_25503/C.cajan_21322/C.cajan_05569/C.cajan_33125/C.cajan_29121/C.cajan_15926/C.cajan_32001/C.cajan_03745/C.cajan_25130/C.cajan_37319/C.cajan_21306/C.cajan_41415/C.cajan…	39
GO:0010200	response to chitin	115/2547	218/6766	2.88466e-06	0.000592317	0.00057086	C.cajan_16514/C.cajan_41295/C.cajan_07894/C.cajan_29530/C.cajan_07795/C.cajan_37313/C.cajan_21452/C.cajan_26949/C.cajan_14878/C.cajan_29261/C.cajan_39367/C.cajan_44215/C.cajan_18214/C.cajan_36477/C.cajan_32356/C.cajan_27693/C.cajan_19487/C.cajan_08200/C.cajan_12717/C.cajan_00046/C.cajan_01444/C.cajan_19667/C.cajan_06305/C.cajan_12022/C.cajan_34242/C.cajan_02351/C.cajan_24479/C.cajan_05485/C.cajan…	115
GO:0006623	protein targeting to vacuole	24/2547	31/6766	7.21357e-06	0.00111089	0.00107065	C.cajan_12682/C.cajan_26125/C.cajan_29363/C.cajan_16514/C.cajan_01252/C.cajan_39388/C.cajan_21614/C.cajan_15210/C.cajan_11719/C.cajan_18273/C.cajan_10932/C.cajan_28158/C.cajan_32595/C.cajan_04088/C.cajan_33933/C.cajan_31120/C.cajan_20899/C.cajan_29825/C.cajan_14506/C.cajan_17651/C.cajan_20137/C.cajan_23660/C.cajan_34915/C.cajan_39188	24
GO:0009407	toxin catabolic process	54/2547	92/6766	3.01764e-05	0.00371773	0.00358305	C.cajan_28568/C.cajan_04076/C.cajan_12717/C.cajan_27053/C.cajan_38539/C.cajan_03505/C.cajan_19175/C.cajan_30673/C.cajan_43561/C.cajan_05913/C.cajan_35918/C.cajan_41385/C.cajan_04300/C.cajan_19737/C.cajan_15139/C.cajan_16799/C.cajan_27606/C.cajan_14362/C.cajan_04448/C.cajan_02150/C.cajan_08150/C.cajan_19585/C.cajan_33195/C.cajan_11788/C.cajan_39470/C.cajan_25825/C.cajan_40757/C.cajan_22482/C.cajan…	54
GO:0006635	fatty acid beta-oxidation	31/2547	48/6766	0.000133426	0.0136984	0.0132022	C.cajan_11942/C.cajan_15653/C.cajan_26827/C.cajan_04076/C.cajan_27053/C.cajan_14867/C.cajan_07879/C.cajan_18976/C.cajan_37664/C.cajan_48385/C.cajan_25870/C.cajan_19175/C.cajan_06565/C.cajan_43561/C.cajan_31120/C.cajan_03400/C.cajan_38848/C.cajan_04063/C.cajan_04300/C.cajan_05716/C.cajan_02150/C.cajan_14661/C.cajan_27097/C.cajan_33195/C.cajan_11788/C.cajan_25825/C.cajan_05850/C.cajan_43564/C.cajan…	31
GO:0006914	autophagy	18/2547	24/6766	0.000217653	0.0163882	0.0157945	C.cajan_37199/C.cajan_23178/C.cajan_23268/C.cajan_03972/C.cajan_04430/C.cajan_27317/C.cajan_18273/C.cajan_13100/C.cajan_20899/C.cajan_00571/C.cajan_22902/C.cajan_29424/C.cajan_32603/C.cajan_16828/C.cajan_17164/C.cajan_02157/C.cajan_42616/C.cajan_23139	18
GO:0042538	hyperosmotic salinity response	52/2547	93/6766	0.000239437	0.0163882	0.0157945	C.cajan_27113/C.cajan_23104/C.cajan_44215/C.cajan_31211/C.cajan_18140/C.cajan_05621/C.cajan_01700/C.cajan_37357/C.cajan_37664/C.cajan_34242/C.cajan_48623/C.cajan_16756/C.cajan_05107/C.cajan_17265/C.cajan_38151/C.cajan_25478/C.cajan_10209/C.cajan_10840/C.cajan_17333/C.cajan_09602/C.cajan_23089/C.cajan_12430/C.cajan_25731/C.cajan_13785/C.cajan_26968/C.cajan_41948/C.cajan_16452/C.cajan_29871/C.cajan…	52
GO:0042542	response to hydrogen peroxide	52/2547	93/6766	0.000239437	0.0163882	0.0157945	C.cajan_13794/C.cajan_06748/C.cajan_18214/C.cajan_30053/C.cajan_32516/C.cajan_02862/C.cajan_22283/C.cajan_30364/C.cajan_17732/C.cajan_13182/C.cajan_07753/C.cajan_41414/C.cajan_19036/C.cajan_13314/C.cajan_02255/C.cajan_25888/C.cajan_01179/C.cajan_21101/C.cajan_29776/C.cajan_29852/C.cajan_10714/C.cajan_13689/C.cajan_36583/C.cajan_32892/C.cajan_10308/C.cajan_10387/C.cajan_41597/C.cajan_39979/C.cajan…	52
GO:0008284	positive regulation of cell population proliferation	2547-12-01	14/6766	0.000310178	0.019107	0.0184148	C.cajan_17203/C.cajan_07966/C.cajan_42421/C.cajan_01705/C.cajan_33023/C.cajan_05214/C.cajan_40311/C.cajan_37308/C.cajan_07148/C.cajan_33933/C.cajan_24283/C.cajan_09713	12
GO:0030968	endoplasmic reticulum unfolded protein response	44/2547	77/6766	0.000372286	0.020848	0.0200927	C.cajan_27113/C.cajan_07795/C.cajan_37313/C.cajan_06725/C.cajan_31509/C.cajan_32356/C.cajan_08200/C.cajan_28731/C.cajan_00046/C.cajan_37357/C.cajan_10762/C.cajan_24479/C.cajan_05485/C.cajan_21208/C.cajan_14013/C.cajan_31781/C.cajan_42082/C.cajan_19085/C.cajan_08271/C.cajan_27233/C.cajan_23558/C.cajan_41287/C.cajan_09490/C.cajan_10209/C.cajan_46796/C.cajan_10840/C.cajan_17333/C.cajan_09602/C.cajan…	44
GO:0009738	abscisic acid-activated signaling pathway	64/2547	122/6766	0.000550887	0.0282789	0.0272544	C.cajan_27113/C.cajan_21452/C.cajan_06725/C.cajan_33509/C.cajan_27213/C.cajan_44215/C.cajan_18214/C.cajan_31509/C.cajan_32356/C.cajan_43312/C.cajan_24614/C.cajan_00046/C.cajan_37357/C.cajan_34242/C.cajan_05485/C.cajan_31781/C.cajan_04522/C.cajan_12663/C.cajan_08271/C.cajan_27233/C.cajan_15754/C.cajan_16266/C.cajan_10209/C.cajan_46796/C.cajan_19144/C.cajan_10840/C.cajan_17333/C.cajan_09602/C.cajan…	64
GO:0009693	ethylene biosynthetic process	32/2547	53/6766	0.0006266	0.0296912	0.0286156	C.cajan_33509/C.cajan_26949/C.cajan_16193/C.cajan_28568/C.cajan_27242/C.cajan_34242/C.cajan_21208/C.cajan_25990/C.cajan_24537/C.cajan_36589/C.cajan_19651/C.cajan_16760/C.cajan_38455/C.cajan_18426/C.cajan_10209/C.cajan_42543/C.cajan_21682/C.cajan_41094/C.cajan_13785/C.cajan_20004/C.cajan_26968/C.cajan_00843/C.cajan_09174/C.cajan_33511/C.cajan_09758/C.cajan_25129/C.cajan_18316/C.cajan_24757/C.cajan…	32
GO:0010583	response to cyclopentenone	42/2547	75/6766	0.000887559	0.0387117	0.0373093	C.cajan_28568/C.cajan_12717/C.cajan_38539/C.cajan_19175/C.cajan_43561/C.cajan_05913/C.cajan_41385/C.cajan_19737/C.cajan_15139/C.cajan_16799/C.cajan_14362/C.cajan_04448/C.cajan_02150/C.cajan_08150/C.cajan_19585/C.cajan_33195/C.cajan_39470/C.cajan_24517/C.cajan_22482/C.cajan_35299/C.cajan_11840/C.cajan_40803/C.cajan_09858/C.cajan_12279/C.cajan_43564/C.cajan_29769/C.cajan_13338/C.cajan_48663/C.cajan…	42
GO:0050832	defense response to fungus	85/2547	172/6766	0.000942656	0.0387117	0.0373093	C.cajan_27113/C.cajan_41295/C.cajan_21452/C.cajan_06725/C.cajan_06578/C.cajan_35995/C.cajan_44215/C.cajan_31509/C.cajan_32356/C.cajan_29047/C.cajan_08200/C.cajan_43312/C.cajan_04430/C.cajan_00046/C.cajan_06305/C.cajan_14510/C.cajan_37357/C.cajan_02351/C.cajan_27317/C.cajan_24479/C.cajan_11943/C.cajan_25990/C.cajan_31781/C.cajan_25876/C.cajan_36593/C.cajan_32591/C.cajan_07496/C.cajan_26101/C.cajan…	85
GO:0035556	intracellular signal transduction	31/2547	52/6766	0.00102696	0.0395379	0.0381056	C.cajan_29530/C.cajan_33509/C.cajan_04517/C.cajan_43312/C.cajan_24614/C.cajan_05485/C.cajan_04816/C.cajan_24537/C.cajan_01633/C.cajan_04522/C.cajan_36589/C.cajan_42082/C.cajan_19651/C.cajan_05913/C.cajan_15754/C.cajan_41239/C.cajan_16799/C.cajan_04448/C.cajan_10209/C.cajan_41094/C.cajan_20004/C.cajan_14327/C.cajan_35299/C.cajan_19516/C.cajan_19514/C.cajan_05400/C.cajan_07385/C.cajan_33511/C.cajan…	31

## Sheet: PA992(PEG vs. ctrl)_down
ID	Description	GeneRatio	BgRatio	pvalue	p.adjust	qvalue	geneID	Count
GO:0019344	cysteine biosynthetic process	42/1451	96/6766	6.77643e-07	0.00041675	0.000380907	C.cajan_21268/C.cajan_01316/C.cajan_29851/C.cajan_09541/C.cajan_10777/C.cajan_41998/C.cajan_23366/C.cajan_02932/C.cajan_23493/C.cajan_37913/C.cajan_09514/C.cajan_23426/C.cajan_18851/C.cajan_18936/C.cajan_19533/C.cajan_19368/C.cajan_43951/C.cajan_23425/C.cajan_29506/C.cajan_31080/C.cajan_15050/C.cajan_00592/C.cajan_04436/C.cajan_04983/C.cajan_22297/C.cajan_36302/C.cajan_12914/C.cajan_18058/C.cajan…	42
GO:0009834	plant-type secondary cell wall biogenesis	19/1451	31/6766	1.71764e-06	0.000523361	0.000478348	C.cajan_02029/C.cajan_32543/C.cajan_09821/C.cajan_10358/C.cajan_09822/C.cajan_27396/C.cajan_33682/C.cajan_27929/C.cajan_23508/C.cajan_33680/C.cajan_44200/C.cajan_09218/C.cajan_39694/C.cajan_29533/C.cajan_09823/C.cajan_24538/C.cajan_21506/C.cajan_21507/C.cajan_34120	19
GO:0010027	thylakoid membrane organization	37/1451	84/6766	2.55298e-06	0.000523361	0.000478348	C.cajan_20849/C.cajan_26141/C.cajan_01316/C.cajan_11248/C.cajan_26778/C.cajan_23371/C.cajan_04071/C.cajan_10277/C.cajan_23829/C.cajan_23895/C.cajan_23933/C.cajan_12926/C.cajan_29187/C.cajan_30468/C.cajan_15510/C.cajan_06002/C.cajan_12605/C.cajan_06131/C.cajan_25604/C.cajan_27954/C.cajan_42786/C.cajan_36960/C.cajan_01890/C.cajan_06584/C.cajan_19162/C.cajan_12862/C.cajan_25450/C.cajan_05438/C.cajan…	37
GO:0009658	chloroplast organization	22/1451	42/6766	9.69832e-06	0.00149112	0.00136287	C.cajan_22117/C.cajan_24626/C.cajan_16698/C.cajan_21820/C.cajan_41668/C.cajan_37578/C.cajan_07989/C.cajan_23371/C.cajan_41998/C.cajan_25604/C.cajan_27954/C.cajan_42786/C.cajan_27319/C.cajan_28717/C.cajan_13996/C.cajan_05438/C.cajan_23681/C.cajan_39050/C.cajan_32159/C.cajan_03999/C.cajan_07703/C.cajan_29016	22
GO:0006098	pentose-phosphate shunt	32/1451	73/6766	1.36265e-05	0.00167606	0.00153191	C.cajan_21268/C.cajan_26141/C.cajan_11248/C.cajan_26778/C.cajan_20448/C.cajan_10277/C.cajan_23829/C.cajan_30477/C.cajan_29187/C.cajan_02932/C.cajan_30468/C.cajan_06002/C.cajan_12605/C.cajan_23493/C.cajan_01890/C.cajan_18851/C.cajan_06281/C.cajan_28717/C.cajan_18936/C.cajan_22976/C.cajan_19533/C.cajan_35173/C.cajan_00592/C.cajan_01862/C.cajan_07972/C.cajan_42007/C.cajan_30725/C.cajan_00062/C.cajan…	32
GO:0006364	rRNA processing	39/1451	99/6766	3.41384e-05	0.00349918	0.00319823	C.cajan_21268/C.cajan_15612/C.cajan_21820/C.cajan_41668/C.cajan_02570/C.cajan_37578/C.cajan_26141/C.cajan_01316/C.cajan_26778/C.cajan_23371/C.cajan_04071/C.cajan_33930/C.cajan_10277/C.cajan_23829/C.cajan_23933/C.cajan_02932/C.cajan_15510/C.cajan_10474/C.cajan_19944/C.cajan_38967/C.cajan_34447/C.cajan_01890/C.cajan_26847/C.cajan_18936/C.cajan_27961/C.cajan_19533/C.cajan_19368/C.cajan_41261/C.cajan…	39
GO:0016117	carotenoid biosynthetic process	23/1451	49/6766	6.01423e-05	0.00528393	0.00482947	C.cajan_29431/C.cajan_33930/C.cajan_10277/C.cajan_44875/C.cajan_12926/C.cajan_29187/C.cajan_06131/C.cajan_38967/C.cajan_01890/C.cajan_23426/C.cajan_30162/C.cajan_26687/C.cajan_23425/C.cajan_12862/C.cajan_42248/C.cajan_31870/C.cajan_42007/C.cajan_30725/C.cajan_00062/C.cajan_29926/C.cajan_20482/C.cajan_16919/C.cajan_09296	23
GO:0015995	chlorophyll biosynthetic process	28/1451	66/6766	9.46795e-05	0.00593411	0.00542373	C.cajan_21268/C.cajan_26141/C.cajan_29431/C.cajan_29851/C.cajan_10277/C.cajan_44875/C.cajan_29187/C.cajan_09467/C.cajan_38967/C.cajan_01890/C.cajan_26847/C.cajan_26687/C.cajan_28717/C.cajan_18936/C.cajan_19449/C.cajan_03473/C.cajan_07972/C.cajan_42248/C.cajan_31870/C.cajan_42007/C.cajan_30725/C.cajan_16831/C.cajan_29926/C.cajan_18995/C.cajan_05160/C.cajan_16919/C.cajan_09296/C.cajan_06115	28
GO:0006268	DNA unwinding involved in DNA replication	6/1451	6766-06-01	9.64896e-05	0.00593411	0.00542373	C.cajan_21250/C.cajan_28154/C.cajan_27486/C.cajan_29906/C.cajan_26688/C.cajan_04052	6
GO:0019853	L-ascorbic acid biosynthetic process	6/1451	6766-06-01	9.64896e-05	0.00593411	0.00542373	C.cajan_18468/C.cajan_25497/C.cajan_05097/C.cajan_17771/C.cajan_04492/C.cajan_05905	6
GO:0009902	chloroplast relocation	17/1451	34/6766	0.000211811	0.0118422	0.0108237	C.cajan_26141/C.cajan_26778/C.cajan_04071/C.cajan_10277/C.cajan_23829/C.cajan_23933/C.cajan_12926/C.cajan_29187/C.cajan_15510/C.cajan_18936/C.cajan_14507/C.cajan_19162/C.cajan_12862/C.cajan_00592/C.cajan_29926/C.cajan_18995/C.cajan_01564	17
GO:0006414	translational elongation	13/1451	23/6766	0.000249187	0.0127708	0.0116724	C.cajan_08513/C.cajan_17362/C.cajan_39190/C.cajan_27908/C.cajan_17280/C.cajan_40406/C.cajan_38027/C.cajan_12862/C.cajan_29645/C.cajan_09166/C.cajan_08772/C.cajan_08589/C.cajan_01564	13
GO:0010304	PSII associated light-harvesting complex II catabolic process	9/1451	13/6766	0.000287595	0.0136054	0.0124353	C.cajan_13628/C.cajan_21268/C.cajan_26778/C.cajan_29187/C.cajan_00422/C.cajan_18936/C.cajan_04600/C.cajan_32159/C.cajan_18995	9
GO:0010207	photosystem II assembly	27/1451	67/6766	0.000348135	0.0149836	0.0136949	C.cajan_21268/C.cajan_02570/C.cajan_01316/C.cajan_18240/C.cajan_26778/C.cajan_04071/C.cajan_33930/C.cajan_10277/C.cajan_23829/C.cajan_23933/C.cajan_02932/C.cajan_15510/C.cajan_27319/C.cajan_18936/C.cajan_19533/C.cajan_19368/C.cajan_17245/C.cajan_00592/C.cajan_42634/C.cajan_01862/C.cajan_07972/C.cajan_30725/C.cajan_16831/C.cajan_00062/C.cajan_29926/C.cajan_18995/C.cajan_01564	27
GO:0010103	stomatal complex morphogenesis	26/1451	64/6766	0.000383486	0.0149836	0.0136949	C.cajan_07011/C.cajan_01316/C.cajan_01441/C.cajan_09071/C.cajan_12805/C.cajan_09541/C.cajan_07021/C.cajan_38967/C.cajan_22873/C.cajan_13137/C.cajan_19533/C.cajan_02328/C.cajan_00592/C.cajan_42634/C.cajan_05972/C.cajan_29099/C.cajan_13736/C.cajan_47313/C.cajan_09296/C.cajan_23531/C.cajan_45401/C.cajan_07842/C.cajan_27705/C.cajan_04028/C.cajan_10811/C.cajan_33587	26
GO:0019288	isopentenyl diphosphate biosynthetic process	methylerythritol 4-phosphate pathway	37/1451	102/6766	0.000389816	0.0149836	0.0136949	C.cajan_10094/C.cajan_21268/C.cajan_41668/C.cajan_26141/C.cajan_11248/C.cajan_29431/C.cajan_33930/C.cajan_10277/C.cajan_10777/C.cajan_41998/C.cajan_44875/C.cajan_12926/C.cajan_29187/C.cajan_02932/C.cajan_06002/C.cajan_12605/C.cajan_06131/C.cajan_38967/C.cajan_01890/C.cajan_26847/C.cajan_26687/C.cajan_18936/C.cajan_19533/C.cajan_19162/C.cajan_12862/C.cajan_01862/C.cajan_07972/C.cajan_42248/C.cajan…	37
GO:0006096	glycolytic process	33/1451	89/6766	0.000503074	0.0181994	0.0166341	C.cajan_21268/C.cajan_06251/C.cajan_21035/C.cajan_11897/C.cajan_14257/C.cajan_13397/C.cajan_03842/C.cajan_31663/C.cajan_41998/C.cajan_10769/C.cajan_40137/C.cajan_18468/C.cajan_33141/C.cajan_44418/C.cajan_23768/C.cajan_01043/C.cajan_06281/C.cajan_18936/C.cajan_43951/C.cajan_29506/C.cajan_10358/C.cajan_23871/C.cajan_15050/C.cajan_48660/C.cajan_43822/C.cajan_42634/C.cajan_09968/C.cajan_03999/C.cajan…	33
GO:0019252	starch biosynthetic process	26/1451	67/6766	0.000880252	0.0300753	0.0274886	C.cajan_07011/C.cajan_10046/C.cajan_21268/C.cajan_16830/C.cajan_01316/C.cajan_17260/C.cajan_11248/C.cajan_35694/C.cajan_02932/C.cajan_30468/C.cajan_06002/C.cajan_36960/C.cajan_00422/C.cajan_19533/C.cajan_15165/C.cajan_43951/C.cajan_35173/C.cajan_07972/C.cajan_42248/C.cajan_11404/C.cajan_16831/C.cajan_29926/C.cajan_18995/C.cajan_15762/C.cajan_01564/C.cajan_12009	26
GO:0019761	glucosinolate biosynthetic process	27/1451	71/6766	0.00101631	0.0328963	0.0300669	C.cajan_13628/C.cajan_27785/C.cajan_06002/C.cajan_38967/C.cajan_23426/C.cajan_19533/C.cajan_04600/C.cajan_23481/C.cajan_23425/C.cajan_29506/C.cajan_12633/C.cajan_04492/C.cajan_01045/C.cajan_04436/C.cajan_04983/C.cajan_23434/C.cajan_13501/C.cajan_41207/C.cajan_15020/C.cajan_32085/C.cajan_18995/C.cajan_07110/C.cajan_26960/C.cajan_09749/C.cajan_13102/C.cajan_32628/C.cajan_19473	27
GO:0006270	DNA replication initiation	15/1451	32/6766	0.00117551	0.0361471	0.0330382	C.cajan_24936/C.cajan_21799/C.cajan_12751/C.cajan_33910/C.cajan_29016/C.cajan_21250/C.cajan_15419/C.cajan_28265/C.cajan_28154/C.cajan_27486/C.cajan_02877/C.cajan_29906/C.cajan_39047/C.cajan_26688/C.cajan_04052	15
GO:0052544	defense response by callose deposition in cell wall	7/1451	6766-10-01	0.0013336	0.0390554	0.0356963	C.cajan_25497/C.cajan_00313/C.cajan_34546/C.cajan_35618/C.cajan_26673/C.cajan_05905/C.cajan_32628	7
GO:0030244	cellulose biosynthetic process	16/1451	36/6766	0.00164377	0.0459508	0.0419986	C.cajan_12805/C.cajan_32974/C.cajan_05097/C.cajan_32972/C.cajan_23481/C.cajan_11643/C.cajan_29506/C.cajan_10358/C.cajan_15050/C.cajan_43822/C.cajan_33682/C.cajan_31116/C.cajan_33680/C.cajan_32092/C.cajan_44200/C.cajan_09218	16

## Sheet: PEG(PA16 vs. PA992)_up
ID	Description	GeneRatio	BgRatio	pvalue	p.adjust	qvalue	geneID	Count
GO:0010075	regulation of meristem growth	55/1740	103/6766	1.49808e-09	4.57723e-07	4.05349e-07	C.cajan_12057/C.cajan_44574/C.cajan_39094/C.cajan_28657/C.cajan_12805/C.cajan_21071/C.cajan_16660/C.cajan_20591/C.cajan_29099/C.cajan_18788/C.cajan_04929/C.cajan_23930/C.cajan_24880/C.cajan_17997/C.cajan_08196/C.cajan_20736/C.cajan_29774/C.cajan_36301/C.cajan_15613/C.cajan_29506/C.cajan_18336/C.cajan_39327/C.cajan_30300/C.cajan_21363/C.cajan_05221/C.cajan_19968/C.cajan_20905/C.cajan_28518/C.cajan…	55
GO:0006949	syncytium formation	21/1740	25/6766	1.5622e-09	4.57723e-07	4.05349e-07	C.cajan_00107/C.cajan_27905/C.cajan_19671/C.cajan_44050/C.cajan_19488/C.cajan_29438/C.cajan_23170/C.cajan_19040/C.cajan_31245/C.cajan_39045/C.cajan_12755/C.cajan_31624/C.cajan_30489/C.cajan_20238/C.cajan_11240/C.cajan_13529/C.cajan_19735/C.cajan_40741/C.cajan_21172/C.cajan_43869/C.cajan_27522	21
GO:0009932	cell tip growth	37/1740	60/6766	3.98459e-09	7.78323e-07	6.89264e-07	C.cajan_19538/C.cajan_07454/C.cajan_00107/C.cajan_23366/C.cajan_45853/C.cajan_14517/C.cajan_31870/C.cajan_27905/C.cajan_40937/C.cajan_18788/C.cajan_23930/C.cajan_24880/C.cajan_00448/C.cajan_10358/C.cajan_00759/C.cajan_40141/C.cajan_29506/C.cajan_39327/C.cajan_21363/C.cajan_19968/C.cajan_19488/C.cajan_23916/C.cajan_00282/C.cajan_20132/C.cajan_19294/C.cajan_12081/C.cajan_44685/C.cajan_24253/C.cajan…	37
GO:0043481	anthocyanin accumulation in tissues in response to UV light	40/1740	69/6766	1.19273e-08	1.74735e-06	1.54741e-06	C.cajan_19538/C.cajan_00107/C.cajan_23366/C.cajan_21071/C.cajan_45853/C.cajan_31870/C.cajan_27905/C.cajan_40937/C.cajan_18788/C.cajan_23930/C.cajan_23108/C.cajan_24880/C.cajan_09859/C.cajan_45077/C.cajan_00448/C.cajan_10358/C.cajan_00759/C.cajan_44293/C.cajan_41570/C.cajan_29506/C.cajan_39327/C.cajan_21363/C.cajan_19968/C.cajan_19488/C.cajan_07388/C.cajan_23916/C.cajan_00282/C.cajan_20132/C.cajan…	40
GO:0009825	multidimensional cell growth	34/1740	57/6766	5.6314e-08	6.6e-06	5.8448e-06	C.cajan_26992/C.cajan_19538/C.cajan_00107/C.cajan_23366/C.cajan_21071/C.cajan_45853/C.cajan_31870/C.cajan_27905/C.cajan_40937/C.cajan_18788/C.cajan_23930/C.cajan_24880/C.cajan_00448/C.cajan_10358/C.cajan_00759/C.cajan_29506/C.cajan_39327/C.cajan_21363/C.cajan_19968/C.cajan_19488/C.cajan_23916/C.cajan_00282/C.cajan_20132/C.cajan_12081/C.cajan_44685/C.cajan_41978/C.cajan_07525/C.cajan_16469/C.cajan…	34
GO:0000271	polysaccharide biosynthetic process	33/1740	55/6766	7.2419e-08	7.07292e-06	6.26361e-06	C.cajan_19538/C.cajan_00107/C.cajan_23366/C.cajan_21071/C.cajan_45853/C.cajan_31870/C.cajan_27905/C.cajan_40937/C.cajan_18788/C.cajan_06311/C.cajan_23930/C.cajan_24880/C.cajan_00448/C.cajan_00759/C.cajan_39327/C.cajan_21082/C.cajan_21363/C.cajan_19968/C.cajan_19488/C.cajan_23916/C.cajan_00282/C.cajan_20132/C.cajan_12081/C.cajan_44685/C.cajan_41978/C.cajan_07525/C.cajan_16469/C.cajan_27935/C.cajan…	33
GO:0045492	xylan biosynthetic process	40/1740	76/6766	4.33934e-07	3.63264e-05	3.21698e-05	C.cajan_31846/C.cajan_35477/C.cajan_03789/C.cajan_39772/C.cajan_35404/C.cajan_07489/C.cajan_36716/C.cajan_24538/C.cajan_05092/C.cajan_10213/C.cajan_07217/C.cajan_09312/C.cajan_24645/C.cajan_17684/C.cajan_33680/C.cajan_12697/C.cajan_33682/C.cajan_37773/C.cajan_44200/C.cajan_27396/C.cajan_25451/C.cajan_32543/C.cajan_13790/C.cajan_12049/C.cajan_20629/C.cajan_38881/C.cajan_04175/C.cajan_09218/C.cajan…	40
GO:0071555	cell wall organization	33/1740	59/6766	7.16912e-07	5.25138e-05	4.6505e-05	C.cajan_26212/C.cajan_15406/C.cajan_19538/C.cajan_00107/C.cajan_23366/C.cajan_21071/C.cajan_45853/C.cajan_29552/C.cajan_31870/C.cajan_27905/C.cajan_40937/C.cajan_24587/C.cajan_07217/C.cajan_24880/C.cajan_09859/C.cajan_29806/C.cajan_10358/C.cajan_00759/C.cajan_21673/C.cajan_29506/C.cajan_39327/C.cajan_28518/C.cajan_19488/C.cajan_23916/C.cajan_20132/C.cajan_44685/C.cajan_41978/C.cajan_07525/C.cajan…	33
GO:0010413	glucuronoxylan metabolic process	39/1740	75/6766	9.07646e-07	5.90978e-05	5.23356e-05	C.cajan_31846/C.cajan_35477/C.cajan_03789/C.cajan_39772/C.cajan_35404/C.cajan_07489/C.cajan_36716/C.cajan_24538/C.cajan_05092/C.cajan_10213/C.cajan_07217/C.cajan_09312/C.cajan_24645/C.cajan_17684/C.cajan_33680/C.cajan_12697/C.cajan_33682/C.cajan_44200/C.cajan_27396/C.cajan_25451/C.cajan_32543/C.cajan_13790/C.cajan_12049/C.cajan_20629/C.cajan_38881/C.cajan_04175/C.cajan_09218/C.cajan_05909/C.cajan…	39
GO:0009834	plant-type secondary cell wall biogenesis	21/1740	31/6766	1.036e-06	6.07099e-05	5.37632e-05	C.cajan_24538/C.cajan_23508/C.cajan_11075/C.cajan_33680/C.cajan_33682/C.cajan_37773/C.cajan_10358/C.cajan_44200/C.cajan_27396/C.cajan_32543/C.cajan_09823/C.cajan_21363/C.cajan_38881/C.cajan_09821/C.cajan_09218/C.cajan_21507/C.cajan_27929/C.cajan_09822/C.cajan_26016/C.cajan_21506/C.cajan_34120	21
GO:0007169	transmembrane receptor protein tyrosine kinase signaling pathway	37/1740	73/6766	3.83011e-06	0.000204041	0.000180693	C.cajan_07622/C.cajan_12805/C.cajan_26077/C.cajan_36480/C.cajan_28073/C.cajan_19728/C.cajan_42606/C.cajan_29552/C.cajan_01629/C.cajan_41693/C.cajan_22280/C.cajan_08192/C.cajan_02625/C.cajan_46909/C.cajan_09475/C.cajan_23930/C.cajan_24880/C.cajan_35625/C.cajan_32274/C.cajan_36301/C.cajan_09522/C.cajan_23097/C.cajan_39327/C.cajan_05221/C.cajan_19968/C.cajan_04175/C.cajan_05662/C.cajan_13673/C.cajan…	37
GO:0048767	root hair elongation	46/1740	99/6766	5.792e-06	0.000282843	0.000250479	C.cajan_09831/C.cajan_26212/C.cajan_19538/C.cajan_07454/C.cajan_00107/C.cajan_23366/C.cajan_21071/C.cajan_45853/C.cajan_14517/C.cajan_27001/C.cajan_09720/C.cajan_31870/C.cajan_27905/C.cajan_40937/C.cajan_45880/C.cajan_18788/C.cajan_31273/C.cajan_23930/C.cajan_24880/C.cajan_00448/C.cajan_20058/C.cajan_10358/C.cajan_00759/C.cajan_23097/C.cajan_29506/C.cajan_39327/C.cajan_21363/C.cajan_19968/C.cajan…	46
GO:0009832	plant-type cell wall biogenesis	28/1740	51/6766	8.11298e-06	0.000365708	0.000323862	C.cajan_07454/C.cajan_14517/C.cajan_35477/C.cajan_39772/C.cajan_03339/C.cajan_18788/C.cajan_10213/C.cajan_23930/C.cajan_17997/C.cajan_00448/C.cajan_30300/C.cajan_19968/C.cajan_32092/C.cajan_36097/C.cajan_13256/C.cajan_00282/C.cajan_04017/C.cajan_33606/C.cajan_18332/C.cajan_12081/C.cajan_23645/C.cajan_12828/C.cajan_00069/C.cajan_16469/C.cajan_27166/C.cajan_42424/C.cajan_45985/C.cajan_27076	28
GO:0043086	negative regulation of catalytic activity	21/1740	34/6766	9.45528e-06	0.000395771	0.000350485	C.cajan_40557/C.cajan_43202/C.cajan_25869/C.cajan_02038/C.cajan_03704/C.cajan_01045/C.cajan_38768/C.cajan_09371/C.cajan_02201/C.cajan_04017/C.cajan_40561/C.cajan_33606/C.cajan_16335/C.cajan_20572/C.cajan_41138/C.cajan_30736/C.cajan_42604/C.cajan_10426/C.cajan_43819/C.cajan_40559/C.cajan_36029	21
GO:0007018	microtubule-based movement	26/1740	47/6766	1.42273e-05	0.000555812	0.000492213	C.cajan_31349/C.cajan_18983/C.cajan_23331/C.cajan_45853/C.cajan_15625/C.cajan_13600/C.cajan_16682/C.cajan_25017/C.cajan_11544/C.cajan_00369/C.cajan_22703/C.cajan_29774/C.cajan_28058/C.cajan_21436/C.cajan_06709/C.cajan_09072/C.cajan_32882/C.cajan_32964/C.cajan_19163/C.cajan_44685/C.cajan_07743/C.cajan_12806/C.cajan_07170/C.cajan_41093/C.cajan_33127/C.cajan_07288	26
GO:0008361	regulation of cell size	20/1740	33/6766	2.31228e-05	0.000846873	0.00074997	C.cajan_00107/C.cajan_23366/C.cajan_21071/C.cajan_20569/C.cajan_27905/C.cajan_23930/C.cajan_23108/C.cajan_09859/C.cajan_00448/C.cajan_10358/C.cajan_29506/C.cajan_19968/C.cajan_19488/C.cajan_00282/C.cajan_18332/C.cajan_12081/C.cajan_23645/C.cajan_07525/C.cajan_26908/C.cajan_27076	20
GO:0051322	anaphase	25/1740	46/6766	3.1246e-05	0.00107707	0.000953825	C.cajan_12805/C.cajan_28265/C.cajan_10529/C.cajan_27337/C.cajan_42910/C.cajan_28071/C.cajan_16504/C.cajan_11544/C.cajan_19319/C.cajan_21250/C.cajan_28058/C.cajan_41589/C.cajan_21046/C.cajan_07103/C.cajan_08897/C.cajan_04213/C.cajan_10350/C.cajan_29906/C.cajan_26688/C.cajan_33127/C.cajan_07842/C.cajan_04052/C.cajan_04830/C.cajan_24117/C.cajan_37020	25
GO:0007389	pattern specification process	20/1740	34/6766	4.26479e-05	0.00138842	0.00122956	C.cajan_00107/C.cajan_23366/C.cajan_21071/C.cajan_27905/C.cajan_24724/C.cajan_23930/C.cajan_00448/C.cajan_10358/C.cajan_29506/C.cajan_12873/C.cajan_19968/C.cajan_19488/C.cajan_00282/C.cajan_18332/C.cajan_12081/C.cajan_23645/C.cajan_09492/C.cajan_07525/C.cajan_26908/C.cajan_27076	20
GO:0006275	regulation of DNA replication	26/1740	51/6766	9.25496e-05	0.00271442	0.00240382	C.cajan_22113/C.cajan_21799/C.cajan_28265/C.cajan_29618/C.cajan_10529/C.cajan_29082/C.cajan_27337/C.cajan_33910/C.cajan_34053/C.cajan_15397/C.cajan_19319/C.cajan_21250/C.cajan_28058/C.cajan_15419/C.cajan_29016/C.cajan_07103/C.cajan_08897/C.cajan_39047/C.cajan_10350/C.cajan_29906/C.cajan_26688/C.cajan_33127/C.cajan_07842/C.cajan_02877/C.cajan_04052/C.cajan_37020	26
GO:0010817	regulation of hormone levels	14/1740	21/6766	9.26423e-05	0.00271442	0.00240382	C.cajan_19538/C.cajan_45853/C.cajan_31870/C.cajan_24880/C.cajan_00759/C.cajan_39327/C.cajan_23916/C.cajan_20132/C.cajan_44685/C.cajan_16469/C.cajan_27935/C.cajan_41508/C.cajan_04439/C.cajan_01572	14
GO:0000911	cytokinesis by cell plate formation	33/1740	71/6766	0.00011784	0.00319828	0.00283232	C.cajan_22340/C.cajan_21799/C.cajan_12805/C.cajan_28265/C.cajan_10529/C.cajan_16904/C.cajan_10594/C.cajan_27337/C.cajan_33910/C.cajan_42910/C.cajan_28071/C.cajan_16504/C.cajan_11544/C.cajan_19319/C.cajan_21250/C.cajan_28058/C.cajan_41589/C.cajan_14585/C.cajan_21046/C.cajan_07103/C.cajan_08897/C.cajan_04213/C.cajan_10350/C.cajan_34228/C.cajan_07170/C.cajan_29906/C.cajan_26688/C.cajan_33127/C.cajan…	33
GO:0009926	auxin polar transport	22/1740	41/6766	0.000120072	0.00319828	0.00283232	C.cajan_26992/C.cajan_03918/C.cajan_00107/C.cajan_23366/C.cajan_21071/C.cajan_02964/C.cajan_27905/C.cajan_40937/C.cajan_23930/C.cajan_23108/C.cajan_00448/C.cajan_10358/C.cajan_29506/C.cajan_19968/C.cajan_19488/C.cajan_00282/C.cajan_18332/C.cajan_12081/C.cajan_23645/C.cajan_07525/C.cajan_26908/C.cajan_27076	22
GO:0009831	plant-type cell wall modification involved in multidimensional cell growth	11/1740	15/6766	0.00014943	0.00380722	0.00337158	C.cajan_44050/C.cajan_31245/C.cajan_39045/C.cajan_30729/C.cajan_30489/C.cajan_20238/C.cajan_13529/C.cajan_19735/C.cajan_40741/C.cajan_21172/C.cajan_43869	11
GO:0051567	histone H3-K9 methylation	32/1740	69/6766	0.000156714	0.00382644	0.0033886	C.cajan_22113/C.cajan_21799/C.cajan_07622/C.cajan_12805/C.cajan_28265/C.cajan_29618/C.cajan_10529/C.cajan_01629/C.cajan_27337/C.cajan_33910/C.cajan_42910/C.cajan_34053/C.cajan_11544/C.cajan_15397/C.cajan_21250/C.cajan_28058/C.cajan_14585/C.cajan_15419/C.cajan_29016/C.cajan_16769/C.cajan_07103/C.cajan_08897/C.cajan_28154/C.cajan_39047/C.cajan_10350/C.cajan_07170/C.cajan_29906/C.cajan_26688/C.cajan…	32
GO:0048653	anther development	19/1740	34/6766	0.000171535	0.00402078	0.00356071	C.cajan_12057/C.cajan_18788/C.cajan_23930/C.cajan_05555/C.cajan_44802/C.cajan_39327/C.cajan_21363/C.cajan_19968/C.cajan_16782/C.cajan_04017/C.cajan_30155/C.cajan_33606/C.cajan_12081/C.cajan_23645/C.cajan_42701/C.cajan_38517/C.cajan_21331/C.cajan_15180/C.cajan_04439	19
GO:0006268	DNA unwinding involved in DNA replication	6/1740	6766-06-01	0.000287421	0.0062381	0.00552431	C.cajan_21250/C.cajan_27486/C.cajan_28154/C.cajan_29906/C.cajan_26688/C.cajan_04052	6
GO:0052386	cell wall thickening	6/1740	6766-06-01	0.000287421	0.0062381	0.00552431	C.cajan_33680/C.cajan_33682/C.cajan_44200/C.cajan_35049/C.cajan_09218/C.cajan_26016	6
GO:0030003	cellular cation homeostasis	24/1740	49/6766	0.000374311	0.0078338	0.00693742	C.cajan_13889/C.cajan_21697/C.cajan_15082/C.cajan_29926/C.cajan_40897/C.cajan_42786/C.cajan_26274/C.cajan_36939/C.cajan_01992/C.cajan_00313/C.cajan_44133/C.cajan_01856/C.cajan_19473/C.cajan_05630/C.cajan_24592/C.cajan_00333/C.cajan_27705/C.cajan_00411/C.cajan_40901/C.cajan_40902/C.cajan_42248/C.cajan_21236/C.cajan_04028/C.cajan_33587	24
GO:0007020	microtubule nucleation	19/1740	36/6766	0.000460044	0.00929606	0.00823237	C.cajan_12057/C.cajan_39094/C.cajan_13600/C.cajan_15762/C.cajan_23930/C.cajan_24880/C.cajan_17997/C.cajan_14310/C.cajan_42042/C.cajan_21767/C.cajan_21436/C.cajan_19968/C.cajan_13256/C.cajan_16335/C.cajan_15180/C.cajan_07196/C.cajan_16538/C.cajan_40741/C.cajan_24117	19
GO:0009828	plant-type cell wall loosening	13/1740	21/6766	0.000490794	0.00958684	0.00848987	C.cajan_44050/C.cajan_31245/C.cajan_39045/C.cajan_30729/C.cajan_35848/C.cajan_30489/C.cajan_20238/C.cajan_13529/C.cajan_19735/C.cajan_40741/C.cajan_21172/C.cajan_43869/C.cajan_27522	13
GO:0046274	lignin catabolic process	8/1740	6766-10-01	0.000507752	0.00959814	0.00849988	C.cajan_35477/C.cajan_12697/C.cajan_21210/C.cajan_30564/C.cajan_32543/C.cajan_27929/C.cajan_24714/C.cajan_42424	8
GO:0006270	DNA replication initiation	17/1740	32/6766	0.000827871	0.0151604	0.0134257	C.cajan_21799/C.cajan_28265/C.cajan_27337/C.cajan_33910/C.cajan_15397/C.cajan_21250/C.cajan_15419/C.cajan_29016/C.cajan_27486/C.cajan_08897/C.cajan_28154/C.cajan_39047/C.cajan_10350/C.cajan_29906/C.cajan_26688/C.cajan_02877/C.cajan_04052	17
GO:0010389	regulation of G2/M transition of mitotic cell cycle	16/1740	30/6766	0.00111182	0.0197432	0.0174841	C.cajan_28265/C.cajan_10529/C.cajan_29082/C.cajan_27337/C.cajan_34053/C.cajan_19319/C.cajan_28058/C.cajan_29016/C.cajan_07103/C.cajan_08897/C.cajan_29906/C.cajan_15238/C.cajan_33127/C.cajan_07842/C.cajan_02877/C.cajan_37020	16
GO:0009826	unidimensional cell growth	17/1740	33/6766	0.00130254	0.0224496	0.0198808	C.cajan_01640/C.cajan_44050/C.cajan_03284/C.cajan_31245/C.cajan_39045/C.cajan_30729/C.cajan_39187/C.cajan_35848/C.cajan_30489/C.cajan_20238/C.cajan_42255/C.cajan_13529/C.cajan_19735/C.cajan_40741/C.cajan_21172/C.cajan_43869/C.cajan_27522	17
GO:0048829	root cap development	8/1740	6766-11-01	0.00144072	0.0241217	0.0213616	C.cajan_06232/C.cajan_00107/C.cajan_27905/C.cajan_40937/C.cajan_06237/C.cajan_24724/C.cajan_19488/C.cajan_21334	8
GO:0010143	cutin biosynthetic process	7/1740	6766-09-01	0.00159888	0.0260263	0.0230482	C.cajan_20736/C.cajan_29901/C.cajan_02328/C.cajan_38121/C.cajan_45202/C.cajan_11477/C.cajan_01870	7
GO:0016126	sterol biosynthetic process	30/1740	72/6766	0.00217293	0.0344146	0.0304767	C.cajan_08156/C.cajan_37315/C.cajan_07454/C.cajan_36122/C.cajan_14517/C.cajan_25768/C.cajan_15340/C.cajan_40937/C.cajan_18788/C.cajan_13211/C.cajan_46271/C.cajan_45190/C.cajan_26450/C.cajan_39463/C.cajan_10358/C.cajan_36145/C.cajan_33964/C.cajan_21363/C.cajan_33633/C.cajan_04213/C.cajan_34582/C.cajan_13664/C.cajan_18862/C.cajan_27322/C.cajan_27166/C.cajan_11647/C.cajan_10969/C.cajan_04439/C.cajan…	30
GO:0010089	xylem development	20/1740	43/6766	0.00250934	0.0386967	0.0342688	C.cajan_10675/C.cajan_39772/C.cajan_10559/C.cajan_10921/C.cajan_25695/C.cajan_07217/C.cajan_23108/C.cajan_01030/C.cajan_44200/C.cajan_27396/C.cajan_20905/C.cajan_24858/C.cajan_22327/C.cajan_03795/C.cajan_08101/C.cajan_39600/C.cajan_25025/C.cajan_26016/C.cajan_31116/C.cajan_06718	20
GO:0045010	actin nucleation	16/1740	32/6766	0.00268193	0.0402977	0.0356866	C.cajan_26212/C.cajan_15406/C.cajan_00107/C.cajan_29552/C.cajan_27905/C.cajan_12892/C.cajan_24587/C.cajan_07217/C.cajan_09859/C.cajan_29806/C.cajan_19319/C.cajan_40141/C.cajan_21673/C.cajan_28518/C.cajan_19488/C.cajan_07103	16
GO:0010103	stomatal complex morphogenesis	27/1740	64/6766	0.00287142	0.0410676	0.0363684	C.cajan_09541/C.cajan_12805/C.cajan_44530/C.cajan_28073/C.cajan_22873/C.cajan_29099/C.cajan_04929/C.cajan_25850/C.cajan_05972/C.cajan_11960/C.cajan_13736/C.cajan_05077/C.cajan_02328/C.cajan_27298/C.cajan_04638/C.cajan_23531/C.cajan_18919/C.cajan_22702/C.cajan_08897/C.cajan_24665/C.cajan_45401/C.cajan_07842/C.cajan_41508/C.cajan_27705/C.cajan_04028/C.cajan_33587/C.cajan_10811	27
GO:0009664	plant-type cell wall organization	26/1740	61/6766	0.00287333	0.0410676	0.0363684	C.cajan_28657/C.cajan_10901/C.cajan_03339/C.cajan_29099/C.cajan_18788/C.cajan_04929/C.cajan_23930/C.cajan_17997/C.cajan_00448/C.cajan_30300/C.cajan_21363/C.cajan_19968/C.cajan_13256/C.cajan_00282/C.cajan_04017/C.cajan_33606/C.cajan_18332/C.cajan_12081/C.cajan_23645/C.cajan_12828/C.cajan_21331/C.cajan_27166/C.cajan_45985/C.cajan_16538/C.cajan_15595/C.cajan_27076	26
GO:0006084	acetyl-CoA metabolic process	17/1740	35/6766	0.00295175	0.0411839	0.0364714	C.cajan_39094/C.cajan_36122/C.cajan_15340/C.cajan_40937/C.cajan_18788/C.cajan_13211/C.cajan_39463/C.cajan_33964/C.cajan_21363/C.cajan_33633/C.cajan_29016/C.cajan_04213/C.cajan_13664/C.cajan_27166/C.cajan_04052/C.cajan_04830/C.cajan_11550	17
GO:0034440	lipid oxidation	8/1740	6766-12-01	0.00334853	0.0456334	0.0404118	C.cajan_24301/C.cajan_44133/C.cajan_10184/C.cajan_42248/C.cajan_13398/C.cajan_17696/C.cajan_17695/C.cajan_21236	8
GO:0006508	proteolysis	55/1740	154/6766	0.00348199	0.0463738	0.0410675	C.cajan_15785/C.cajan_03113/C.cajan_03351/C.cajan_01526/C.cajan_21863/C.cajan_26960/C.cajan_10901/C.cajan_40557/C.cajan_33141/C.cajan_42423/C.cajan_43202/C.cajan_16642/C.cajan_23821/C.cajan_25869/C.cajan_06311/C.cajan_41070/C.cajan_02038/C.cajan_03704/C.cajan_18086/C.cajan_18807/C.cajan_32555/C.cajan_25557/C.cajan_42206/C.cajan_01045/C.cajan_38768/C.cajan_09371/C.cajan_02201/C.cajan_01270/C.cajan…	55
GO:0052546	cell wall pectin metabolic process	12/1740	22/6766	0.00365153	0.0475511	0.0421101	C.cajan_12897/C.cajan_07454/C.cajan_14517/C.cajan_20058/C.cajan_23097/C.cajan_16597/C.cajan_33633/C.cajan_22129/C.cajan_18862/C.cajan_27322/C.cajan_11647/C.cajan_25665	12
GO:0006306	DNA methylation	26/1740	62/6766	0.00375986	0.0478974	0.0424167	C.cajan_22113/C.cajan_39179/C.cajan_06271/C.cajan_12805/C.cajan_28265/C.cajan_29618/C.cajan_10529/C.cajan_27337/C.cajan_42910/C.cajan_11544/C.cajan_21250/C.cajan_28058/C.cajan_24858/C.cajan_14585/C.cajan_46353/C.cajan_08897/C.cajan_28154/C.cajan_39047/C.cajan_10350/C.cajan_29906/C.cajan_26688/C.cajan_44658/C.cajan_33127/C.cajan_02877/C.cajan_04052/C.cajan_24117	26
GO:0006468	protein phosphorylation	100/1740	308/6766	0.00398197	0.0496476	0.0439667	C.cajan_20916/C.cajan_07631/C.cajan_23125/C.cajan_13371/C.cajan_39627/C.cajan_12057/C.cajan_44864/C.cajan_22340/C.cajan_26268/C.cajan_07622/C.cajan_12805/C.cajan_03429/C.cajan_36588/C.cajan_43210/C.cajan_26077/C.cajan_36480/C.cajan_16660/C.cajan_38944/C.cajan_30808/C.cajan_19728/C.cajan_29347/C.cajan_23800/C.cajan_08981/C.cajan_36716/C.cajan_29552/C.cajan_01629/C.cajan_29082/C.cajan_15602/C.cajan…	100

## Sheet: PEG(PA16 vs. PA992)_down
ID	Description	GeneRatio	BgRatio	pvalue	p.adjust	qvalue	geneID	Count
GO:0010286	heat acclimation	25/896	55/6766	4.8449e-09	2.42245e-06	2.40715e-06	C.cajan_13657/C.cajan_16828/C.cajan_30692/C.cajan_05569/C.cajan_09277/C.cajan_29121/C.cajan_03745/C.cajan_25484/C.cajan_21322/C.cajan_11253/C.cajan_06172/C.cajan_33125/C.cajan_25503/C.cajan_32001/C.cajan_11145/C.cajan_24522/C.cajan_31999/C.cajan_21306/C.cajan_15926/C.cajan_17676/C.cajan_20841/C.cajan_15924/C.cajan_25130/C.cajan_37319/C.cajan_20859	25
GO:0042542	response to hydrogen peroxide	27/896	93/6766	4.36371e-05	0.0109093	0.0108404	C.cajan_34042/C.cajan_06748/C.cajan_13314/C.cajan_13794/C.cajan_19036/C.cajan_09277/C.cajan_29776/C.cajan_13182/C.cajan_03745/C.cajan_29852/C.cajan_38479/C.cajan_10714/C.cajan_33125/C.cajan_25503/C.cajan_17777/C.cajan_32001/C.cajan_30053/C.cajan_21101/C.cajan_31999/C.cajan_15926/C.cajan_00889/C.cajan_27588/C.cajan_20841/C.cajan_15924/C.cajan_13242/C.cajan_03330/C.cajan_36766	27
GO:0009644	response to high light intensity	29/896	107/6766	9.20571e-05	0.0123837	0.0123055	C.cajan_34042/C.cajan_13314/C.cajan_15176/C.cajan_13794/C.cajan_19036/C.cajan_09277/C.cajan_29776/C.cajan_13182/C.cajan_29121/C.cajan_03745/C.cajan_21322/C.cajan_29852/C.cajan_38479/C.cajan_10714/C.cajan_02767/C.cajan_33125/C.cajan_25503/C.cajan_32001/C.cajan_21101/C.cajan_31999/C.cajan_15926/C.cajan_00889/C.cajan_27588/C.cajan_20841/C.cajan_15924/C.cajan_13242/C.cajan_03330/C.cajan_20859/C.cajan…	29
GO:0009407	toxin catabolic process	26/896	92/6766	9.90697e-05	0.0123837	0.0123055	C.cajan_04076/C.cajan_30742/C.cajan_27053/C.cajan_43564/C.cajan_09277/C.cajan_35918/C.cajan_11530/C.cajan_41385/C.cajan_03745/C.cajan_15139/C.cajan_11840/C.cajan_35299/C.cajan_25825/C.cajan_05913/C.cajan_08150/C.cajan_14056/C.cajan_05850/C.cajan_40803/C.cajan_19174/C.cajan_37029/C.cajan_25128/C.cajan_33195/C.cajan_47041/C.cajan_37319/C.cajan_31070/C.cajan_07967	26
GO:0006457	protein folding	30/896	119/6766	0.000286507	0.0286507	0.0284697	C.cajan_34042/C.cajan_38390/C.cajan_13314/C.cajan_13794/C.cajan_19892/C.cajan_19036/C.cajan_04207/C.cajan_09277/C.cajan_29776/C.cajan_15978/C.cajan_03745/C.cajan_29852/C.cajan_41798/C.cajan_17105/C.cajan_38479/C.cajan_33125/C.cajan_25503/C.cajan_32001/C.cajan_21101/C.cajan_31999/C.cajan_15926/C.cajan_07342/C.cajan_00889/C.cajan_27588/C.cajan_20841/C.cajan_15924/C.cajan_13242/C.cajan_25876/C.cajan…	30
