# Supplementary material for: Transcriptional regulation reveals potent drought tolerance mechanisms in contrasting genotypes of Cajanus cajan (L.) Millspaugh
Source: BMC Plant Biol. 2025 Oct 2;25:1287. doi: 10.1186/s12870-025-07174-6 (PMC12490149; doi:10.1186/s12870-025-07174-6)
Supplement: Supplementary file 12 — Additional file 12: Table S6- List of Primers for qRT-PCR. The qRT-PCR was performed for function validation of some randomly selected genes in PEG-induced drought stress in PA16 and PA992 [file 12870_2025_7174_MOESM12_ESM.xlsx]

## Sheet: Sheet1
List of primers used for qRT-PCR
GeneID	Gene Name	Fw	Rv
C.cajan_07296	LT165	AGTCCCTGATCCAAGTGGTG	CAGGAGGGAATTCAGGATCA
C.cajan_35494	XERO1	GGTGGCCCTACCTATGGAGT	ATGGTGACGATGCTCCTTTC
C.cajan_20859	LEA14	GACTTCAAGCGTGTGAGCAA	CACCATTGTCGTGTCCTTTG
C.cajan_41225	TPS	ACATGGTGGAAGCAAAATGG	GTGAGGCCATGTCATCAGTG
C.cajan_20963	AFS	AAATTGGCGGGGAAAATAAC	GCCCTGAAGATGAAATCCAA
C.cajan_01434	LEA3	GACCCCAAGACAAGACCAAA	TAGCTGCGGTTGTCATGGAT
CcIF4α	Control	GCCGAGATCACACAGTCTCA	ACCACGAGCCAAAAGATCAG
