# Supplementary material for: Transcriptional regulation reveals potent drought tolerance mechanisms in contrasting genotypes of Cajanus cajan (L.) Millspaugh
Source: BMC Plant Biol. 2025 Oct 2;25:1287. doi: 10.1186/s12870-025-07174-6 (PMC12490149; doi:10.1186/s12870-025-07174-6)
Supplement: Supplementary file 13 — Additional file 13: Table S7. Summary of Gene Ontology (GO) terms enriched in WGCNA-derived modules and their functional associations with physiological traits under drought stress in pigeonpea. This table lists the major biological functions (GO terms) associated with genes within each module, and further outlines their inferred role in modulating key physiological traits such as relative water content (RWC), proline accumulation, and oxidative stress markers (MDA, H₂O₂). The associations are based on GO enrichment analysis and trait-specific trends observed in PA16 and PA992 genotypes under drought conditions [file 12870_2025_7174_MOESM13_ESM.xlsx]

## Sheet: Turquoise
#term ID	term description	observed gene count	background gene count	strength	signal	false discovery rate	matching proteins in your network (IDs)	matching proteins in your network (labels)
GO:0050896	Response to stimulus	165	7063	0.38	1.23	2.32e-24	3821.A0A151QPF5,3821.A0A151QQT7,3821.A0A151QRB0,3821.A0A151QSF0,3821.A0A151QTM0,3821.A0A151QVS4,3821.A0A151QWU1,3821.A0A151QX83,3821.A0A151QYA8,3821.A0A151QZX9,3821.A0A151R088,3821.A0A151R1C6,3821.A0A151R1D9,3821.A0A151R1T9,3821.A0A151R2U6,3821.A0A151R4U7,3821.A0A151R730,3821.A0A151R7E3,3821.A0A151R9B3,3821.A0A151R9K6,3821.A0A151R9Z7,3821.A0A151RAA2,3821.A0A151RAQ3,3821.A0A151RAR6,3821.A0A151RAZ5…	KK1_047175,KK1_046566,KK1_046381,KK1_045929,KK1_045524,KK1_044679,KK1_044293,KK1_044018,KK1_043632,KK1_043106,KK1_042972,KK1_042537,KK1_042555,KK1_042316,KK1_041972,KK1_041219,KK1_040591,KK1_040457,KK1_039488,KK1_039537,KK1_039218,KK1_039221,KK1_039130,KK1_039058,KK1_038873,KK1_038934,KK1_038974,KK1_038666,KK1_038502,KK1_037459,KK1_036585,KK1_036587,KK1_036516,KK1_036389,KK1_036194,KK1_036260,KK1…
GO:0006950	Response to stress	100	3215	0.5	1.49	2.79e-21	3821.A0A151QRB0,3821.A0A151QTM0,3821.A0A151QVS4,3821.A0A151QWU1,3821.A0A151QX83,3821.A0A151QYA8,3821.A0A151R088,3821.A0A151R1C6,3821.A0A151R1T9,3821.A0A151R4U7,3821.A0A151R7E3,3821.A0A151R9B3,3821.A0A151R9Z7,3821.A0A151RAQ3,3821.A0A151RAR6,3821.A0A151RB08,3821.A0A151RB44,3821.A0A151RBT5,3821.A0A151RHQ8,3821.A0A151RHX9,3821.A0A151RHY7,3821.A0A151RIF9,3821.A0A151RIJ9,3821.A0A151RK07,3821.A0A151RL47…	KK1_046381,KK1_045524,KK1_044679,KK1_044293,KK1_044018,KK1_043632,KK1_042972,KK1_042537,KK1_042316,KK1_041219,KK1_040457,KK1_039488,KK1_039218,KK1_039130,KK1_039058,KK1_038934,KK1_038974,KK1_038666,KK1_036585,KK1_036587,KK1_036516,KK1_036389,KK1_036260,KK1_035702,KK1_035377,KK1_035063,KK1_034048,KK1_032049,KK1_030830,KK1_030709,KK1_030659,KK1_030336,KK1_030203,KK1_030075,KK1_029951,KK1_029621,KK1…
GO:0042221	Response to chemical	93	3809	0.4	1.09	2.52e-13	3821.A0A151QPF5,3821.A0A151QSF0,3821.A0A151QVS4,3821.A0A151QYA8,3821.A0A151QZX9,3821.A0A151R088,3821.A0A151R1C6,3821.A0A151R1D9,3821.A0A151R1T9,3821.A0A151R2U6,3821.A0A151R4U7,3821.A0A151RAA2,3821.A0A151RAQ3,3821.A0A151RAR6,3821.A0A151RAZ5,3821.A0A151RC24,3821.A0A151RF60,3821.A0A151RHQ8,3821.A0A151RHX9,3821.A0A151RHY7,3821.A0A151RIF9,3821.A0A151RIJ9,3821.A0A151RLP1,3821.A0A151RY87,3821.A0A151RYH6…	KK1_047175,KK1_045929,KK1_044679,KK1_043632,KK1_043106,KK1_042972,KK1_042537,KK1_042555,KK1_042316,KK1_041972,KK1_041219,KK1_039221,KK1_039130,KK1_039058,KK1_038873,KK1_038502,KK1_037459,KK1_036585,KK1_036587,KK1_036516,KK1_036389,KK1_036260,KK1_035063,KK1_030851,KK1_030709,KK1_030398,KK1_030203,KK1_029951,KK1_029621,KK1_028959,KK1_028581,KK1_027639,KK1_027461,KK1_027235,KK1_026791,KK1_025957,KK1…
GO:1901700	Response to oxygen-containing compound	45	1157	0.6	1.38	8.64e-12	3821.A0A151QYA8,3821.A0A151R1C6,3821.A0A151R1T9,3821.A0A151R4U7,3821.A0A151RAQ3,3821.A0A151RAZ5,3821.A0A151RC24,3821.A0A151RF60,3821.A0A151RHQ8,3821.A0A151RHX9,3821.A0A151RIF9,3821.A0A151RYH6,3821.A0A151RZD5,3821.A0A151S1P1,3821.A0A151S3L3,3821.A0A151S8A3,3821.A0A151SFL4,3821.A0A151SH42,3821.A0A151SHS0,3821.A0A151SIV6,3821.A0A151SQ64,3821.A0A151SV62,3821.A0A151T2I1,3821.A0A151T4B5,3821.A0A151T4D4…	KK1_043632,KK1_042537,KK1_042316,KK1_041219,KK1_039130,KK1_038873,KK1_038502,KK1_037459,KK1_036585,KK1_036587,KK1_036389,KK1_030709,KK1_030398,KK1_029621,KK1_028959,KK1_027235,KK1_024420,KK1_000197,KK1_000574,KK1_000914,KK1_003176,KK1_014108,KK1_023617,KK1_016391,KK1_016390,KK1_017258,KK1_017279,KK1_017460,KK1_019014,KK1_011472,KK1_012309,KK1_023771,KK1_023768,KK1_022722,KK1_008325,KK1_009757,KK1…
GO:0006979	Response to oxidative stress	20	408	0.7	1.02	2.97e-06	3821.A0A151R4U7,3821.A0A151RAQ3,3821.A0A151RHQ8,3821.A0A151RHX9,3821.A0A151RIF9,3821.A0A151S000,3821.A0A151S1P1,3821.A0A151SBP5,3821.A0A151SH42,3821.A0A151SHS0,3821.A0A151SIV6,3821.A0A151SV62,3821.A0A151SVH3,3821.A0A151T4B5,3821.A0A151T4D4,3821.A0A151T7I5,3821.A0A151TEY6,3821.A0A151TK48,3821.A0A151TV88,3821.A0A151U2C3	KK1_041219,KK1_039130,KK1_036585,KK1_036587,KK1_036389,KK1_030203,KK1_029621,KK1_025957,KK1_000197,KK1_000574,KK1_000914,KK1_014108,KK1_014208,KK1_016391,KK1_016390,KK1_017570,KK1_011869,KK1_023771,KK1_010187,KK1_005999
GO:0009415	Response to water	15	222	0.84	1.11	3.79e-06	3821.A0A151R1T9,3821.A0A151RAQ3,3821.A0A151RC24,3821.A0A151RYH6,3821.A0A151S3L3,3821.A0A151SH42,3821.A0A151SQ64,3821.A0A151T6T0,3821.A0A151TDV8,3821.A0A151TK58,3821.A0A151TPX1,3821.A0A151TXU2,3821.A0A151U5H1,3821.A0A151U656,3821.A0A151UCY8	KK1_042316,KK1_039130,KK1_038502,KK1_030709,KK1_028959,KK1_000197,KK1_003176,KK1_017279,KK1_011472,KK1_023768,KK1_022722,KK1_011133,KK1_007257,KK1_007499,KK1_021485
GO:0000302	Response to reactive oxygen species	11	129	0.94	1.01	2.96e-05	3821.A0A151R4U7,3821.A0A151RHQ8,3821.A0A151RHX9,3821.A0A151RIF9,3821.A0A151S1P1,3821.A0A151SHS0,3821.A0A151SIV6,3821.A0A151SV62,3821.A0A151T4B5,3821.A0A151T4D4,3821.A0A151TK48	KK1_041219,KK1_036585,KK1_036587,KK1_036389,KK1_029621,KK1_000574,KK1_000914,KK1_014108,KK1_016391,KK1_016390,KK1_023771
GO:0009269	Response to desiccation	3	12	1.41	0.39	0.0339	3821.A0A151RYH6,3821.A0A151SQ64,3821.A0A151UCY8	KK1_030709,KK1_003176,KK1_021485
GO:0006869	Lipid transport	8	182	0.65	0.33	0.0444	3821.A0A151QQZ3,3821.A0A151RPP8,3821.A0A151S0W3,3821.A0A151SDA9,3821.A0A151SDM9,3821.A0A151SMS7,3821.A0A151TDA0,3821.A0A151U6U0	KK1_046519,KK1_033984,KK1_029915,KK1_025299,KK1_025135,KK1_002296,KK1_019631,KK1_007706
GO:0061077	Chaperone-mediated protein folding	6	99	0.79	0.34	0.0444	3821.A0A151RAR6,3821.A0A151S7R0,3821.A0A151T405,3821.A0A151T6T0,3821.A0A151T7L8,3821.A0A151UA67	KK1_039058,KK1_027461,KK1_016293,KK1_017279,KK1_017613,KK1_020453

## Sheet: Brown 
#term ID	term description	observed gene count	background gene count	strength	signal	false discovery rate
GO:0055085	Transmembrane transport	36	1881	0.74	1.59	4.18e-13
GO:0006811	Ion transport	25	931	0.89	1.76	1.21e-11
GO:0009987	Cellular process	122	21122	0.22	0.68	3.25e-11
GO:0051234	Establishment of localization	39	3437	0.51	0.96	2.52e-08
GO:0042128	Nitrate assimilation	6	19	1.96	1.92	9.13e-08
GO:0015979	Photosynthesis	11	296	1.03	1.22	3.29e-06
GO:0008152	Metabolic process	87	15042	0.22	0.55	6.23e-06
GO:0019684	Photosynthesis, light reaction	8	154	1.17	1.12	2.62e-05
GO:0006091	Generation of precursor metabolites and energy	12	555	0.79	0.82	0.00014
GO:0006950	Response to stress	28	3215	0.4	0.52	0.00098
GO:0050896	Response to stimulus	46	7063	0.27	0.44	0.0017
GO:0006721	Terpenoid metabolic process	7	231	0.94	0.64	0.0023
GO:0008610	Lipid biosynthetic process	10	708	0.61	0.41	0.0163

## Sheet: Yellow
#term ID	term description	observed gene count	background gene count	strength	signal	false discovery rate
GO:0008610	Lipid biosynthetic process	21	708	1.31	3.13	2.8e-18
GO:0044255	Cellular lipid metabolic process	19	920	1.16	2.24	1.13e-13
GO:0016114	Terpenoid biosynthetic process	12	191	1.64	3.23	2.42e-13
GO:0016102	Diterpenoid biosynthetic process	9	119	1.72	2.74	1.38e-10
GO:0008152	Metabolic process	42	15042	0.29	0.43	8.71e-05
GO:0006952	Defense response	10	1231	0.75	0.62	0.0016
GO:0044550	Secondary metabolite biosynthetic process	5	209	1.22	0.77	0.002
GO:0006950	Response to stress	15	3215	0.51	0.44	0.0053
GO:0052865	1-deoxy-D-xylulose 5-phosphate biosynthetic process	2	5	2.44	0.75	0.0053
GO:0050896	Response to stimulus	23	7063	0.35	0.35	0.0097
GO:0044238	Primary metabolic process	32	12157	0.26	0.3	0.0137
GO:0009751	Response to salicylic acid	3	107	1.29	0.42	0.0426

## Sheet: Blue
#term ID	term description	observed gene count	background gene count	strength	signal	false discovery rate
GO:0006629	Lipid metabolic process	18	1105	0.59	0.5	0.0047

## Sheet: module_trait
Module	Top Enriched GO Terms	Associated Trait(s)	Genotype Specificity	Proposed Biological Function
Yellow	Terpenoid biosynthesis (GO:0016114), lipid biosynthesis (GO:0008610), JA signaling	↑ Proline, ↑ RWC, ↓ MDA	PA16	Secondary metabolite-mediated drought tolerance
Blue	Lipid metabolism (GO:0006629), membrane remodeling	↑ RWC	PA16	Membrane stability, water retention
Turquoise	Oxidative stress response (GO:0006979), response to stimulus (GO:0050896)	↑ MDA, ↑ H₂O₂	PA992	ROS accumulation and stress perception
Brown	Ion transport (GO:0006811), nitrate assimilation (GO:0042128)	↓ Proline, ↓ RWC	Both	Suppressed transport and nutrient stress under drought
